# Supplementary material for: In-depth phosphoproteomic profiling of the insulin signaling response in heart tissue and cardiomyocytes unveils canonical and specialized regulation
Source: Cardiovasc Diabetol. 2024 Jul 18;23:258. doi: 10.1186/s12933-024-02338-4 (PMC11264841; doi:10.1186/s12933-024-02338-4)
Supplement: Supplementary file 1 — Supplementary Table S1. List of phosphopeptides quantified upon acute insulin stimulation in murine cardiac tissue. Results of functional enrichment analyses. [file 12933_2024_2338_MOESM1_ESM.xlsx]

## Sheet: Legends
Sheets: Ins_vs_Ctrl_limma, Figure 4	Description
Index	Protein identifier with the start and end positions of the potential modification sites within the protein sequence, the count of identified modifications, the count of localized modifications, and the list of modified sites (ProteinID_start_end_count_count localized_modified sites)
logFC	log2 fold change Insulin group vs Vehicle group
AveExpr	Average log2 phosphopeptide intensity over all samples in a given comparison
t	moderated t-statistic
P.Value	t-test derived raw p-value
adj.P.Val	BH-adjusted p-value
B	log-odds that the gene is differentially expressed
Direction of change	Directionaltiy of regulation. Downregulated: less in Ins group than in Vehicl group; Upregulate: higher in Ins group than in Vehicle group
Gene	Originating gene name
ProteinID	Protein identifier (primary accession number) for the selected protein
Peptide	Stripped peptide sequence containing the modification sites, residues with localized modifications are shown in lower case
SequenceWindow	Peptide sequence ± 7 amino acids. Start or end of protein indicated by underscores
Start	Start amino acid position of peptide in protein
End	End amino acid position of peptide in protein
MaxPepProb	Highest PeptideProphet probability of the PSMs with the sequence that are used in quantification
ReferenceIntensity	Virtual reference abundances from the average abundance across the channels in a plex
Control_1 - Insulin_6	Sample intensities (log2 scaled)
Sheet: ORA_GOBP
ID	Gene Ontology Biological Processes term ID
Description	Description of GO BP term
GeneRatio	Ratio of significantly regulated genes that are annotated in a term
BgRatio	Ratio of all genes that are annotated in this term
pvalue	Hypergeometric test derived p-value
p.adjust	Benjamini-Hochberg corrected p-values
qvalue	Q-value estimation for FDR control
geneID	Significantly changing proteins in GO BP term
Count	Number of significantly changing proteins in GO BP term
Sheet: Term_similarity
Row.names	Description of GO BP term
Col.names	Description of GO BP term
Fill	Jaccard similarity of regulated genes that are annotated in the respective terms
Sheet: KS_GSEA
source	Kinase gene
score	Normalized kinase enrichment score
p_value	Permutation test derived p-value
q_value	Q-value estimation for FDR control
sign	Significantly altered activity

## Sheet: Ins_vs_Ctrl_limma
Index	logFC	AveExpr	t	P.Value	adj.P.Val	B	Direction of change	Gene	ProteinID	Peptide	SequenceWindow	Start	End	MaxPepProb	ReferenceIntensity	Control_1	Control_2	Control_3	Control_4	Control_5	Insulin_1	Insulin_2	Insulin_3	Insulin_4	Insulin_5	Insulin_6
P15208_1175_1180_2_0	1.96073	18.303	19.5376	4.18708e-13	2.17707e-09	17.8528	upregulated	Insr	P15208	DIYETDYYRK	GDFGMTR.DIYETDYYRK.GGKGIIP	1173	1183	1	18.6126	17.1495	17.5382	17.1341	17.1358	17.2099	19.4981	19.3135	19.2535	18.8617	19.0609	19.1776
Q91ZP3_293_298_2_2_S293T298	1.83446	17.8138	13.8589	1.04355e-10	2.17038e-07	13.8637	upregulated	Lpin1	Q91ZP3	sADRLtPK	DSEIVSK.sADRLtPK.NNIEMIW	293	301	0.9998	18.0953	17.2395	16.6504	16.9189	16.3464	16.9109	18.9315	18.6873	18.5099	18.8799	18.3751	18.5023
Q5SVL6_563_571_1_1_S567	1.68889	15.3554	10.6752	5.74715e-09	6.64051e-06	10.5241	upregulated	Rap1gap2	Q5SVL6	TRCDsASSTPK	EGQGDSR.TRCDsASSTPK.TPDGGHS	563	574	0.999	15.6202	14.4596	14.6654	14.2436	14.3013	14.5013	16.5473	15.9011	16.5347	16.2486	15.9958	15.5111
Q9D1F4_247_248_1_1_T247	1.52978	20.9604	21.3139	1.00443e-13	1.04451e-09	18.7474	upregulated	Akt1s1	Q9D1F4	LNtSDFQK	GDIPRPR.LNtSDFQK.LKRKY	245	253	0.9999	21.1619	20.008	20.1887	20.3452	20.0106	20.0776	21.8283	21.5186	21.7001	21.5972	21.6248	21.6659
P62754_235_247_2_2_S240S244	1.47823	18.1914	9.2402	4.76745e-08	3.30512e-05	8.64842	upregulated	Rps6	P62754	LSSLRAsTSKsESSQK	QIAKRRR.LSSLRAsTSKsESSQK.	234	250	1	18.392	18.1089	17.1334	17.159	17.0469	17.4772	19.121	19.0294	18.984	18.8033	18.4116	18.8305
P15208_1175_1180_3_3_Y1175Y1179Y1180	1.43361	17.5057	19.0217	6.4825e-13	2.24705e-09	17.5669	upregulated	Insr	P15208	DIyETDyyRK	GDFGMTR.DIyETDyyRK.GGKGIIP	1173	1183	0.9999	17.6773	16.5968	16.7528	16.7307	16.668	16.8706	18.2624	18.2897	18.2704	18.0221	17.9594	18.1403
P47809_76_82_1_1_S78	1.22299	15.9279	10.234	1.07616e-08	9.32584e-06	9.97507	upregulated	Map2k4	P47809	LRTHsIESSGK	QNPHIER.LRTHsIESSGK.LKISPEQ	74	85	1	16.0621	15.4047	14.9606	15.3652	14.9006	15.6729	16.5663	16.4331	16.458	16.5888	16.5423	16.3142
P62754_235_242_2_2_S236S240	1.20965	20.1464	7.18981	1.492e-06	0.000705241	5.47396	upregulated	Rps6	P62754	LSsLRAsTSK	QIAKRRR.LSsLRAsTSK.SESSQK	234	244	1	20.2989	20.2831	19.1569	19.1183	19.173	19.7016	20.8253	20.8934	20.8473	20.4362	20.4814	20.6937
Q9D0U6_75_85_1_1_S75	1.19225	18.7289	15.2507	2.29305e-11	5.96136e-08	15.037	upregulated	Maf1	Q9D0U6	sQGGEDESPLSDK	SPSRISK.sQGGEDESPLSDK.CSRKTIF	75	88	1	18.8504	17.8921	18.0889	18.3329	18.0243	18.0549	19.4045	19.1832	19.3598	19.2298	19.0891	19.3588
Q5DTJ9_99_103_1_1_S100	1.1115	14.6665	5.0376	0.000100576	0.0197338	1.46523	upregulated	Mypn	Q5DTJ9	RLSsDQTK	DEAQARK.RLSsDQTK.HASKPSF	97	105	0.9782	14.8212	14.1571	14.0254	13.4019	13.9318	14.7848	15.4635	15.3489	14.6894	14.6172	15.6766	15.2347
P35569_520_530_2_0	1.07774	12.7998	4.0464	0.000834943	0.0979027	-0.565844	upregulated	Irs1	P35569	RTHSAGTSPTISHQK	IDNRFRK.RTHSAGTSPTISHQK.TPSQSSV	519	534	0.9882	12.949	12.2156	12.7614	12.3487	11.3258	12.4083	13.4878	13.8699	13.1738	13.1651	13.3883	12.6533
Q9EQW7_1717_1720_1_1_T1717	1.0561	16.3684	9.52699	3.06813e-08	2.27896e-05	9.04457	upregulated	Kif13a	Q9EQW7	ALtNETDHK	GEPSRRR.ALtNETDHK.GIPERPP	1715	1724	0.9998	16.4752	15.9168	15.6016	15.712	15.7085	16.0229	16.8063	17.0236	16.5273	16.9338	16.6327	17.1669
G5E8K5_1803_1803_1_1_T1803	1.04892	13.9162	6.14602	1.06556e-05	0.00356925	3.61362	upregulated	Ank3	G5E8K5	RLtGGLLDR	ESPAQAR.RLtGGLLDR.LDDSSDQ	1801	1810	0.9932	14.0342	13.0522	13.2572	13.2546	13.4131	13.7433	14.5674	14.5741	14.4479	13.9373	14.7495	14.0818
P70170_648_653_1_1_S652	1.03523	15.8574	12.2466	7.15322e-10	1.06266e-06	12.2993	upregulated	Abcc9	P70170	YHLDsYEQAR	NRKQPGR.YHLDsYEQAR.RIRPAET	648	658	1	15.9493	15.0809	15.3576	15.4952	15.2101	15.3199	16.4255	16.3539	16.295	16.2197	16.4282	16.2457
P62754_235_242_1_0	1.01195	14.2561	5.56928	3.36185e-05	0.00776887	2.51612	upregulated	Rps6	P62754	LSSLRASTSK	QIAKRRR.LSSLRASTSK.SESSQK	234	244	0.98	14.365	14.2603	13.2634	13.7857	13.1855	14.0256	14.8092	14.8239	14.5357	14.9494	14.4427	14.7354
Q8BSK8_441_441_1_1_S441	0.990759	13.4815	4.7781	0.000173659	0.0311359	0.940735	upregulated	Rps6kb1	Q8BSK8	RFIGsPR	PKIRSPR.RFIGsPR.TPVSPVK	437	444	0.9978	13.6014	12.7299	12.6907	13.0137	12.8024	13.4687	14.0219	14.1004	14.0276	13.9709	13.1612	14.3091
P62754_235_242_2_2_S235S236	0.980417	19.2376	12.5813	4.71857e-10	8.17806e-07	12.644	upregulated	Rps6	P62754	RLssLRASTSK	EQIAKRR.RLssLRASTSK.SESSQK	233	244	1	19.3142	18.8095	18.6046	18.6524	18.6069	18.8405	19.6759	19.7975	19.7929	19.5792	19.4189	19.8349
Q8BGD9_418_433_1_1_S422	0.929605	15.7175	6.84955	2.78626e-06	0.00115897	4.88587	upregulated	Eif4b	Q8BGD9	SRTGsESSQTGASATSGR	ETQERER.SRTGsESSQTGASATSGR.NTRRRES	418	436	1	15.8184	15.358	14.6106	15.214	15.3393	15.5302	15.8814	16.1822	16.2282	16.394	16.0827	16.0716
P35569_520_530_2_2_S522S526	0.828264	14.6981	5.18804	7.35175e-05	0.0156022	1.76604	upregulated	Irs1	P35569	RTHsAGTsPTISHQK	IDNRFRK.RTHsAGTsPTISHQK.TPSQSSV	519	534	0.9988	14.773	14.6597	14.0445	13.7374	14.0774	14.7128	15.191	15.298	14.9173	14.9553	14.9766	15.1095
E9Q3L2_233_233_1_1_S233	0.82347	17.7983	10.3997	8.48274e-09	8.82121e-06	10.1841	upregulated	Pi4ka	E9Q3L2	RRsFNDFR	EEIEGVR.RRsFNDFR.SIIPSNI	231	239	0.9986	17.8876	17.4469	17.3471	17.1504	17.2625	17.5388	17.9893	18.0336	18.2848	18.2666	18.2153	18.2461
Q7TT45_437_444_1_1_T440	0.812758	14.9066	6.87752	2.64526e-06	0.00115897	4.93488	upregulated	Rragd	Q7TT45	KTGAtPNGTPR	AQSRIPK.KTGAtPNGTPR.VII	436	447	0.9993	14.9711	14.5916	14.3611	14.3124	14.2846	14.7666	15.2596	15.56	15.2353	15.2611	15.0014	15.3388
Q8BRK8_377_377_1_1_S377	0.811482	18.9479	9.63086	2.62147e-08	2.09698e-05	9.18533	upregulated	Prkaa2	Q8BRK8	MPPLIADsPK	IKPHPER.MPPLIADsPK.ARCPIDA	370	380	1	19.0113	18.5961	18.6966	18.4268	18.3771	18.4298	19.506	19.4895	19.181	19.4248	19.1192	19.18
Q91YQ3_57_61_1_1_S59	0.805754	15.6651	5.59747	3.17512e-05	0.0075041	2.57083	upregulated	Csdc2	Q91YQ3	TYsATAR	IPTKRTR.TYsATAR.ASAGPVF	57	64	0.9536	15.7421	15.1651	15.0843	15.3917	14.9036	15.5835	16.1071	16.206	15.9856	15.9801	15.4988	16.4107
Q8BGD9_418_433_2_2_S422S425	0.770468	15.8821	6.53487	5.03477e-06	0.00186988	4.32611	upregulated	Eif4b	Q8BGD9	SRTGsESsQTGASATSGR	ETQERER.SRTGsESsQTGASATSGR.NTRRRES	418	436	1	15.9425	15.5996	15.0818	15.4521	15.3097	15.866	16.4775	16.1901	16.1485	16.1955	16.3129	16.0693
Q3UZA1_243_247_1_1_T243	0.763078	17.3545	10.9586	3.8808e-09	5.04456e-06	10.8646	upregulated	Rcsd1	Q3UZA1	RNtCNSTEKPEELVR	SAEKPRR.RNtCNSTEKPEELVR.TPEEANA	242	257	1	17.4136	17.1086	16.9714	16.8973	16.8487	16.8651	17.6092	17.834	17.5947	17.745	17.6292	17.7957
Q91YQ3_48_52_1_1_S48	0.735995	17.2771	3.00637	0.00793001	0.388982	-2.70157	upregulated	Csdc2	Q91YQ3	DLPsPLPTK	GGGIAPR.DLPsPLPTK.RTRTYSA	45	54	0.9723	17.4126	16.5716	17.4171	16.8758	16.7541	16.7597	18.6384	17.6384	17.9628	17.6642	16.8841	16.8819
P70362_229_231_1_1_S229	0.732677	15.5224	8.89217	8.24384e-08	5.04281e-05	8.15259	upregulated	Ufd1	P70362	AFsGSGNRLDGK	AGEVGFR.AFsGSGNRLDGK.KKGVEPS	227	239	0.9948	15.5663	15.158	15.266	15.0292	15.0335	15.1271	16.0118	15.8625	15.6984	15.8879	15.8315	15.8407
E9Q7G0_1973_1985_1_1_S1974	0.700028	14.146	4.13451	0.000689877	0.0863654	-0.383069	upregulated	Numa1	E9Q7G0	RVSsETHQGPGTPESK	TTRQQRK.RVSsETHQGPGTPESK.KATSCFP	1971	1987	1	14.212	14.0592	13.293	13.7336	13.5789	14.1559	14.1084	14.6812	14.2223	14.7201	14.4174	14.6357
Q8VHX6_2234_2239_1_1_S2234	0.692339	19.3854	6.44396	5.98835e-06	0.00214734	4.16158	upregulated	Flnc	Q8VHX6	ERLGsFGSITR	DFIGRER.ERLGsFGSITR.QQEGEAS	2232	2243	1	19.4753	19.1158	19.3397	18.6344	19.1359	18.8133	19.7588	19.9344	19.5573	19.7625	19.6799	19.508
Q91ZP3_293_298_1_1_S293	0.665936	17.1989	8.61481	1.28874e-07	7.44532e-05	7.74528	upregulated	Lpin1	Q91ZP3	sADRLTPK	DSEIVSK.sADRLTPK.NNIEMIW	293	301	0.9945	17.2387	16.7365	16.9154	16.8352	16.9322	16.7593	17.6919	17.34	17.667	17.5293	17.41	17.3718
Q91X43_114_131_1_1_S128	0.661613	12.8197	2.15299	0.0459349	0.711613	-4.30909	upregulated	Sh3d19	Q91X43	SVNHETSGGRPMAEsPDTGK	PTPGITR.SVNHETSGGRPMAEsPDTGK.KIPTPAP	114	134	1	12.9344	12.7465	13.2295	12.479	11.4077	12.4313	13.6517	13.0691	13.4491	12.9233	12.2342	13.3949
Q9QYG0_330_344_2_0	0.643566	17.1026	5.83595	1.9657e-05	0.00567813	3.02942	upregulated	Ndrg2	Q9QYG0	TASLTSAASIDGSRSR	TRISRSR.TASLTSAASIDGSRSR.SRTISQS	330	346	1	17.1471	16.3515	16.9081	16.9316	16.7461	16.8206	17.6021	17.2693	17.483	17.0721	17.3553	17.5893
Q9DBQ7_431_449_1_1_S435	0.641314	13.7223	3.67121	0.00188611	0.167638	-1.34417	upregulated	Scyl3	Q9DBQ7	TSDLsPEGSPMHVVCSQQSR	TAPSFTK.TSDLsPEGSPMHVVCSQQSR.VSKVIED	431	451	1	13.7778	12.9954	13.6527	13.1081	13.7361	13.3702	13.5486	14.0694	13.9566	14.2848	14.0735	14.15
Q8CJ61_192_199_1_1_S194	0.634902	17.1676	10.3225	9.47385e-09	8.95624e-06	10.0871	upregulated	Cmtm4	Q8CJ61	TEsRDVDSRPEIQR	NDYIRAR.TEsRDVDSRPEIQR.LDT	192	206	1	17.2025	16.8001	16.8883	16.9055	16.6832	16.8295	17.4811	17.4686	17.4022	17.392	17.4649	17.5284
P62754_235_242_1_1_S240	0.63203	17.8838	5.77679	2.21248e-05	0.00589938	2.9164	upregulated	Rps6	P62754	LSSLRAsTSK	QIAKRRR.LSSLRAsTSK.SESSQK	234	244	0.9999	17.9322	17.8395	17.264	17.524	17.2103	17.8574	18.2436	18.3155	18.0836	18.1897	17.9972	18.1965
Q9QYG0_328_344_3_1_S344	0.627268	18.5444	8.46343	1.65117e-07	9.03713e-05	7.51833	upregulated	Ndrg2	Q9QYG0	SRTASLTSAASIDGSRsR	CMTRISR.SRTASLTSAASIDGSRsR.SRTISQS	328	346	1	18.5801	18.0011	18.2227	18.334	18.1648	18.2885	18.7554	18.8076	18.6417	18.9987	18.8371	18.9366
Q69ZR2_1509_1518_1_0	0.622231	13.1761	2.93688	0.0091953	0.417563	-2.8399	upregulated	Hectd1	Q69ZR2	EAASQRPLSSSASNR	VSEITNK.EAASQRPLSSSASNR.LSVSSII	1506	1521	0.9983	13.2344	12.97	13.4131	12.6072	13.0379	12.1555	13.59	13.3271	13.6933	13.5	13.4693	13.1741
Q9QXM1_56_70_1_1_S58	0.618291	16.2043	4.56476	0.000273386	0.042432	0.504928	upregulated	Jmy	Q9QXM1	SGsREQAGTPASDGSR	RTAQRQR.SGsREQAGTPASDGSR.GPGSPAA	56	72	1	16.2545	15.9425	15.3462	16.2507	15.8027	15.9932	16.5234	16.5432	16.2161	16.7332	16.6673	16.2288
Q8BH82_27_37_1_1_S31	0.617154	12.7579	2.76947	0.0131	0.487293	-3.16896	upregulated	Napepld	Q8BH82	RQNSVQNsGGSVSSR	PKETIRK.RQNSVQNsGGSVSSR.FSRKSFK	24	39	0.9997	12.8133	12.0374	12.2683	13.1492	12.4152	12.2362	13.1662	13.2969	12.8571	13.1366	12.9996	12.7741
Q9D1F4_247_248_1_0	0.606717	15.5979	5.97523	1.49067e-05	0.00455924	3.29355	upregulated	Akt1s1	Q9D1F4	LNTSDFQK	GDIPRPR.LNTSDFQK.LKRKY	245	253	0.9576	15.6485	15.3449	15.2613	15.2381	15.3953	15.0953	16.0637	15.6693	16.1189	15.7779	15.9672	15.6453
P48678_403_416_1_1_S404	0.604497	15.3533	3.8415	0.0013026	0.126595	-0.991119	upregulated	Lmna	P48678	ASsHSSQSQGGGSVTK	SQRSRGR.ASsHSSQSQGGGSVTK.KRKIESS	402	418	1	15.4153	15.1591	14.7984	14.821	15.0235	15.316	15.9353	15.4956	15.7142	15.456	16.1112	15.0561
Q91W39_29_34_1_1_S34	0.597214	12.8065	2.12893	0.0481409	0.714315	-4.35064	upregulated	Ncoa5	Q91W39	SPIRGsPR	RDTRRDR.SPIRGsPR.REPRDGR	29	37	0.9331	12.8994	13.1219	11.6575	12.7274	12.2108	12.6862	13.5872	13.0266	13.0647	12.2773	13.4791	13.0329
Q60876_64_69_2_2_S64T69	0.59275	21.1088	4.54303	0.000286386	0.0437961	0.460321	upregulated	Eif4ebp1	Q60876	FLMECRNsPVAKtPPK	RIIYDRK.FLMECRNsPVAKtPPK.DIPAIPG	63	79	1	21.1646	20.9843	21.0503	20.8476	20.6984	20.3467	21.711	21.4963	21.5036	21.2667	20.9082	21.3835
Q8C624_55_67_1_0	0.583342	14.295	3.25884	0.00461135	0.294193	-2.19205	upregulated	Spata33	Q8C624	HSRPSSSSEDKPETK	IIFATSK.HSRPSSSSEDKPETK.QRSSKKR	54	69	0.9969	14.3496	14.6012	13.5465	13.8549	13.7674	14.1138	14.5696	14.6751	14.1959	14.2957	14.6778	14.9464
Q9QYG0_330_344_2_2_S332S344	0.578421	18.0417	6.86711	2.69685e-06	0.00115897	4.91665	upregulated	Ndrg2	Q9QYG0	TAsLTSAASIDGSRsR	TRISRSR.TAsLTSAASIDGSRsR.SRTISQS	330	346	1	18.076	17.6772	17.6129	17.756	17.6054	17.9796	18.3104	18.0864	18.4622	18.2461	18.2213	18.5015
Q9D9K3_82_98_1_1_S82	0.578216	18.5155	1.27958	0.217842	0.895837	-5.61043	upregulated	Aven	Q9D9K3	VEEDsDSETYGEENDEQGNFSR	GGGASTR.VEEDsDSETYGEENDEQGNFSR.RKIVSNW	78	100	1	18.9375	18.2048	17.497	17.5881	17.2147	20.4957	18.6827	18.3276	19.8918	17.8997	18.9203	18.9476
P15208_1344_1352_1_1_Y1351	0.577163	14.6957	4.16094	0.000651546	0.084528	-0.328296	upregulated	Insr	P15208	RTYDEHIPyTHMNGGK	GSSISIK.RTYDEHIPyTHMNGGK.KNGRVIT	1343	1359	0.9999	14.737	14.3684	14.5656	14.2484	13.9856	14.7363	15.0795	14.9424	14.7825	14.6634	15.0865	15.1937
P60335_246_264_1_1_S264	0.576485	19.6887	7.82375	4.85776e-07	0.000252579	6.52213	upregulated	Pcbp1	P60335	QQSHFAMMHGGTGFAGIDSSsPEVK	KINQVAR.QQSHFAMMHGGTGFAGIDSSsPEVK.GYWASID	244	269	1	19.726	19.4164	19.4646	19.3898	19.2053	19.3949	20.174	19.9698	20.0725	19.8765	19.7921	19.8193
Q80U44_922_932_1_1_S927	0.575668	15.4643	4.22797	0.000563675	0.0779353	-0.189435	upregulated	Zfyve16	Q80U44	SEISQsPTCHTAPVER	GIGDIIR.SEISQsPTCHTAPVER.LPGNTGT	922	938	1	15.5123	15.2211	15.0525	15.2425	15.1556	15.0798	16.0358	15.4658	16.1886	15.7125	15.2544	15.6985
Q52KI8_409_418_1_1_S412	0.568891	12.5927	2.41359	0.0273334	0.620611	-3.84338	upregulated	Srrm1	Q52KI8	TRHsPTPQQSNR	PATPPPK.TRHsPTPQQSNR.TRKSRVS	409	421	0.9248	12.6454	11.9743	12.4163	12.9258	12.1979	11.8975	13.1248	12.4315	12.8641	13.0219	13.0066	12.6586
Q8CFN5_181_216_1_1_S192	0.562077	13.322	2.5688	0.0198972	0.576353	-3.554	upregulated	Mef2c	Q8CFN5	NSMSPGVTHRPPsAGNTGGLMGGDLTSGAGTSAGNGYGNPR	AHPSIQR.NSMSPGVTHRPPsAGNTGGLMGGDLTSGAGTSAGNGYGNPR.NSPGIIV	180	221	1	13.3805	13.0242	12.9292	13.2659	13.6423	12.2153	13.336	13.6461	13.6424	13.4008	13.9181	13.5213
Q8BTI8_1533_1543_1_1_S1533	0.560477	12.6217	2.68389	0.0156705	0.530173	-3.33453	upregulated	Srrm2	Q8BTI8	QRsHSGSSPEVDSK	KTRTPIR.QRsHSGSSPEVDSK.SRHSPRI	1531	1545	0.9995	12.6577	12.2331	12.4668	11.8937	12.3463	12.6399	13.1647	12.7236	12.6639	13.0135	12.7563	12.9366
Q8BH50_143_151_1_1_S143	0.55671	14.4497	3.05202	0.00719285	0.370289	-2.6102	upregulated	ARK2N	Q8BH50	sRSESETSTMAAK	VGRKSRR.sRSESETSTMAAK.KNRQSSD	143	156	0.9995	14.5163	14.2762	14.2282	13.8649	14.1195	14.2412	15.0349	14.4794	15.2816	14.5069	14.8841	14.0294
Q9Z1R2_1102_1108_1_1_S1106	0.550513	16.5529	4.58089	0.000264133	0.041617	0.537991	upregulated	Bag6	Q9Z1R2	AAGARPLTSPEsLSR	AVSRAAK.AAGARPLTSPEsLSR.DIEAPEV	1095	1110	0.9298	16.5937	16.189	16.1099	16.1017	16.2537	16.6086	17.1535	16.6101	17.0867	16.6169	16.5402	16.8112
Q62407_481_486_1_1_T486	0.541686	14.4311	3.11608	0.00627018	0.348682	-2.48137	upregulated	Speg	Q62407	AASLDERtR	RRIFQQK.AASLDERtR.QRSATSD	479	488	0.9325	14.4839	13.665	14.0749	14.728	13.906	14.3042	14.5148	14.3598	14.7646	14.6539	14.6546	15.1159
Q60876_64_64_1_1_S64	0.538038	21.1279	5.65013	2.85435e-05	0.0070119	2.67276	upregulated	Eif4ebp1	Q60876	FLMECRNsPVAK	RIIYDRK.FLMECRNsPVAK.TPPKDIP	57	69	1	21.1575	21.0328	21.0127	20.7981	20.6463	20.6822	21.6426	21.3286	21.4599	21.2146	21.1115	21.4777
Q569Z6_274_312_1_1_S310	0.537614	15.0663	4.19423	0.000606292	0.0808311	-0.259304	upregulated	Thrap3	Q569Z6	PSPPLSNASQMGSSMSGGAGYQSGAHQGQFDHGSGSLsPSK	RPSPVPK.PSPPLSNASQMGSSMSGGAGYQSGAHQGQFDHGSGSLsPSK.KSPVGKS	273	314	1	15.1207	14.8522	14.5998	15.1342	14.6993	14.5797	15.5627	14.9693	15.4141	15.4947	15.3202	15.1029
P47809_76_82_1_0	0.535108	15.5529	5.04795	9.84244e-05	0.019683	1.486	upregulated	Map2k4	P47809	THSIESSGK	PHIERIR.THSIESSGK.LKISPEQ	76	85	0.9976	15.5889	15.3144	15.4014	15.3344	15.3068	14.9479	15.9853	16.0712	15.6585	15.713	15.7213	15.6273
Q9QYY0_418_428_1_0	0.53121	14.1818	3.47636	0.0028798	0.232147	-1.74652	upregulated	Gab1	Q9QYY0	SSSLEGFHSQYK	RTFPSDR.SSSLEGFHSQYK.IKSVITA	418	430	0.9958	14.2246	13.9189	14.354	13.8663	13.5708	13.7501	14.0661	14.4062	14.7485	14.3264	14.4915	14.5008
Q9QYG0_328_344_3_2_T330S344	0.531125	17.402	6.6397	4.12788e-06	0.00162032	4.51427	upregulated	Ndrg2	Q9QYG0	SRtASLTSAASIDGSRsR	CMTRISR.SRtASLTSAASIDGSRsR.SRTISQS	328	346	1	17.4261	16.9868	17.0608	17.2213	17.1458	17.1469	17.7799	17.6402	17.385	17.5848	17.606	17.8647
Q8BH50_143_151_1_1_S145	0.523935	16.2443	5.64439	2.88764e-05	0.0070119	2.66167	upregulated	ARK2N	Q8BH50	SRsESETSTMAAK	VGRKSRR.SRsESETSTMAAK.KNRQSSD	143	156	1	16.2694	15.8893	16.0086	15.8367	15.8437	16.2144	16.7479	16.4892	16.5832	16.3768	16.3922	16.3056
Q3U1T9_632_639_1_1_S633	0.509284	17.1779	7.56489	7.63168e-07	0.000377914	6.10156	upregulated	Dennd1b	Q3U1T9	RVSsGGLTESLFILK	IPPSPRK.RVSsGGLTESLFILK.EESREKP	630	645	1	17.1982	16.8993	17.022	16.8003	16.9351	16.8439	17.4759	17.5578	17.3502	17.3412	17.289	17.4423
Q80U78_98_106_1_1_S98	0.506833	14.9295	3.75067	0.00158691	0.147341	-1.17954	upregulated	Pum1	Q80U78	QHGEQLGGGGsGGGGYNTSK	VDYFFQR.QHGEQLGGGGsGGGGYNTSK.HRWPTGD	88	108	1	14.965	14.8567	14.619	14.4866	14.6653	14.6378	15.6023	15.2559	15.2781	15.206	14.8282	14.7889
P70265_485_489_1_1_S486	0.499625	19.1553	6.62964	4.207e-06	0.00162032	4.4963	upregulated	Pfkfb2	P70265	NYsVGSRPLK	NTIRRPR.NYsVGSRPLK.PIKPISP	484	494	0.9995	19.161	19.0123	19.0022	18.5796	18.8383	18.9816	19.3895	19.4048	19.4487	19.2388	19.4215	19.3913
Q6PCP5_129_131_1_1_S131	0.498056	18.9894	4.04476	0.000837902	0.0979027	-0.56923	upregulated	Mff	Q6PCP5	SMsENAVR	GRIKRER.SMsENAVR.QNGQIVR	129	137	1	19.0285	18.7777	18.9487	18.615	18.6278	18.6192	19.6727	19.2883	19.4825	19.0629	18.8746	18.9135
Q8BMA6_12_26_1_1_S26	0.497256	13.532	2.62299	0.0177869	0.550186	-3.45114	upregulated	Srp68	Q8BMA6	QIPGGGSGGGGSGSGGGGGGsGGGR	MAAEK.QIPGGGSGGGGSGSGGGGGGsGGGR.SAGGDEN	6	31	1	13.577	12.7958	13.3392	13.7455	13.2537	13.1698	13.5758	14.173	13.3318	13.838	13.9351	13.6946
P70265_485_496_1_1_S486	0.486206	16.939	5.32817	5.50328e-05	0.0121763	2.04384	upregulated	Pfkfb2	P70265	NYsVGSRPLKPLSPLR	NTIRRPR.NYsVGSRPLKPLSPLR.AIDMQEG	484	500	1	16.9617	16.7839	16.8456	16.4658	16.6666	16.607	17.3282	17.2532	17.1504	16.8248	17.1455	17.2577
Q9QYG0_346_370_2_2_T348S350	0.483573	14.7004	2.34348	0.0314882	0.638295	-3.97132	upregulated	Ndrg2	Q9QYG0	SRtLsQSSESGTLPSGPPGHTMEVSC	IDGSRSR.SRtLsQSSESGTLPSGPPGHTMEVSC.	346	372	1	14.7565	13.9746	14.985	14.0575	15.1099	14.0562	15.3712	14.5506	14.81	14.8372	14.9345	15.0178
Q9QYG0_330_344_1_1_S344	0.480065	19.7025	5.65969	2.79981e-05	0.0070119	2.69123	upregulated	Ndrg2	Q9QYG0	TASLTSAASIDGSRsR	TRISRSR.TASLTSAASIDGSRsR.SRTISQS	330	346	1	19.7201	19.1553	19.3253	19.544	19.545	19.6334	19.9231	19.9158	19.8845	19.7339	20.1312	19.9355
O08785_427_434_1_1_S427	0.479098	13.3102	2.09664	0.0512546	0.715069	-4.40599	upregulated	Clock	O08785	FDHsPTPSASSR	IKEAIER.FDHsPTPSASSR.SSRKSSH	424	436	0.998	13.372	12.9046	13.8543	13.1823	12.6192	12.6838	14.1121	13.3548	13.6089	13.4186	13.4894	13.1838
Q8R3V5_394_400_1_1_S400	0.475354	12.6694	1.7005	0.107212	0.82456	-5.04147	upregulated	Sh3glb2	Q8R3V5	VPVTYLELLs	RGNKKGK.VPVTYLELLs.	391	401	0.9998	12.7506	11.5184	13.0999	12.6649	11.8481	12.9194	12.8456	12.7422	12.9135	13.3138	12.8051	12.6929
Q9QYY0_418_428_1_1_S420	0.473387	17.114	5.86027	1.87269e-05	0.00556402	3.07573	upregulated	Gab1	Q9QYY0	SSsLEGFHSQYK	RTFPSDR.SSsLEGFHSQYK.IKSVITA	418	430	1	17.1416	17.1103	16.7444	16.7243	16.8827	16.8172	17.2334	17.3102	17.2281	17.4021	17.2622	17.5389
Q52KI8_723_725_1_1_S725	0.472446	12.8023	1.63321	0.120764	0.839388	-5.14047	upregulated	Srrm1	Q52KI8	RGASAsPQGR	SSPPPVR.RGASAsPQGR.QSPSPST	720	730	0.9826	12.8933	12.5788	12.6728	11.5844	12.8406	13.0465	12.3988	13.1399	12.4818	13.6266	12.9676	13.4876
Q68FH0_326_336_1_0	0.472199	14.4937	3.97984	0.0009646	0.103407	-0.703982	upregulated	Pkp4	Q68FH0	VASPSQGQVGSSSPK	ITDAQTR.VASPSQGQVGSSSPK.RSGMTAV	324	339	0.9997	14.5154	14.3183	14.187	14.2489	14.1672	14.2591	15.0547	14.3789	14.6915	14.7758	14.6477	14.7013
P60335_246_264_1_0	0.469552	17.8479	5.78735	2.1662e-05	0.00589938	2.9366	upregulated	Pcbp1	P60335	QQSHFAMMHGGTGFAGIDSSSPEVK	KINQVAR.QQSHFAMMHGGTGFAGIDSSSPEVK.GYWASID	244	269	1	17.8802	17.3521	17.7812	17.5875	17.615	17.6233	18.2085	18.1623	18.1799	17.9052	17.9898	17.9226
Q9QYG0_346_370_1_1_T348	0.466821	14.5901	4.66656	0.00022005	0.0357548	0.713343	upregulated	Ndrg2	Q9QYG0	SRtLSQSSESGTLPSGPPGHTMEVSC	IDGSRSR.SRtLSQSSESGTLPSGPPGHTMEVSC.	346	372	1	14.6084	14.3001	14.3395	14.3672	14.2666	14.4041	14.9628	14.88	14.8747	14.6571	14.6833	14.7559
O08638_8_8_1_1_S8	0.463353	17.8028	2.01185	0.0603217	0.726204	-4.54897	upregulated	Myh11	O08638	GQLsDDEK	MAQK.GQLsDDEK.FIFVDKN	5	13	0.9964	17.9212	17.6614	17.4283	17.3826	17.8928	17.3852	17.4709	17.6506	17.8236	18.3064	19.214	17.6149
Q9CVD2_263_278_1_0	0.462146	14.0923	2.9631	0.00869641	0.409123	-2.78782	upregulated	Atxn3	Q9CVD2	SMCENSPQTSSPDLSSEELRR	SMQGSSR.SMCENSPQTSSPDLSSEELRR.RREAYFE	263	284	1	14.1214	14.1821	14.153	13.9079	13.4053	13.5529	14.5266	14.0738	14.2684	14.3951	14.2443	14.3061
Q8VDD5_1939_1943_1_1_S1943	0.460967	19.5816	1.44737	0.16594	0.877747	-5.39845	upregulated	Myh9	Q8VDD5	GTGDCsDEEVDGK	TRRIVRK.GTGDCsDEEVDGK.ADGADAK	1938	1951	1	19.8025	19.9063	19.0252	19.2364	19.4544	19.0286	18.9069	19.3364	19.4802	20.2441	21.4062	19.3731
Q71FD5_14_28_1_1_S18	0.45098	14.1268	2.80282	0.0122122	0.476927	-3.10391	upregulated	Znrf2	Q71FD5	TRAYsGSDLPSGTGSGGGGADGAR	GPAANGR.TRAYsGSDLPSGTGSGGGGADGAR.AARFAAP	14	38	1	14.167	13.693	13.9666	13.8139	13.7397	14.1906	13.809	14.6417	14.1317	14.5861	14.2665	14.5556
P48787_23_27_2_2_S23S24	0.450928	19.4154	1.16202	0.261245	0.913203	-5.74614	upregulated	Tnni3	P48787	RRssANYR	PAPAPVR.RRssANYR.AYATEPH	21	29	0.9998	19.8196	19.1326	18.9575	19.3972	19.1342	19.2256	18.9491	18.799	19.6783	19.7198	21.8315	18.7443
P35569_324_346_1_1_S325	0.449957	13.6152	2.15923	0.0453779	0.71067	-4.29827	upregulated	Irs1	P35569	VRASsDGEGTMSRPASVDGSPVSPSTNR	GKPGSFR.VRASsDGEGTMSRPASVDGSPVSPSTNR.THAHRHR	321	349	1	13.667	13.6042	13.1867	12.9984	13.8389	13.2204	14.1452	13.2558	14.294	13.4238	13.9061	13.8932
Q61990_250_268_1_1_S268	0.447311	18.8215	6.01768	1.37083e-05	0.00431979	3.3735	upregulated	Pcbp2	Q61990	LHQLAMQQSHFPMTHGNTGFSGIESSsPEVK	PQPDITK.LHQLAMQQSHFPMTHGNTGFSGIESSsPEVK.GYWAGID	242	273	1	18.8416	18.58	18.6739	18.5714	18.5629	18.4991	19.3066	19.0522	19.0679	18.8814	18.9989	18.8417
Q640L3_185_204_1_1_S187	0.447151	18.4234	6.13053	1.09834e-05	0.00356925	3.58475	upregulated	Ccpg1	Q640L3	TVsISESEEPPLAEPEDEPSK	RRRNRKK.TVsISESEEPPLAEPEDEPSK.EPSKRHF	185	206	1	18.4439	18.3817	17.9663	18.202	18.0485	18.2992	18.6787	18.58	18.6333	18.7085	18.531	18.6287
Q8C080_27_40_1_1_S29	0.444725	15.9064	5.26229	6.3042e-05	0.0136578	1.91352	upregulated	Snx16	Q8C080	SSsFGSVSTSSTSSK	TNNRNQR.SSsFGSVSTSSTSSK.GQIEDSA	27	42	1	15.923	15.7543	15.3989	15.5886	15.8104	15.7669	16.16	16.1723	16.05	16.0808	16.0114	16.1767
Q99MS7_1460_1462_1_1_S1460	0.442303	15.3679	3.84787	0.00128471	0.126595	-0.977915	upregulated	Ehbp1l1	Q99MS7	AHGsFSHVR	GPVPPPR.AHGsFSHVR.DADIIKK	1457	1466	0.9998	15.4103	14.9908	15.0001	14.9609	15.2249	15.4567	15.6445	15.8031	15.6897	15.2449	15.5598	15.4717
Q9JJV9_539_556_1_1_S539	0.44211	13.3161	2.41246	0.0273959	0.620675	-3.84545	upregulated	Scn5a	Q9JJV9	RRDQGsEADFADDENSTAGESESHR	GSIFTFR.RRDQGsEADFADDENSTAGESESHR.TSIIVPW	534	559	1	13.3498	13.0069	12.8861	12.7097	13.477	13.2952	13.33	13.4114	13.461	13.8493	13.2917	13.7593
B1AZP2_714_725_1_1_T714	0.433791	15.2244	3.06198	0.00704113	0.364282	-2.59021	upregulated	Dlgap4	B1AZP2	RDtDSDTQDANDSSCK	SHSMSSR.RDtDSDTQDANDSSCK.SSERSIP	712	728	1	15.2541	15.2138	14.8685	15.3552	14.5957	14.9054	15.3783	15.4948	14.9843	15.5506	15.394	15.7272
P41233_1137_1150_1_1_S1145	0.431938	17.2949	5.64237	2.89943e-05	0.0070119	2.65777	upregulated	Abca1	P41233	DVESSLSSCRNsSSTVSCLK	YITIVKK.DVESSLSSCRNsSSTVSCLK.KEDSVSQ	1134	1154	1	17.3184	17.1384	17.0694	16.8595	17.1372	17.0922	17.3756	17.6568	17.406	17.6665	17.4548	17.3878
Q6NS46_1468_1470_1_1_S1468	0.42223	17.5331	5.79011	2.15426e-05	0.00589938	2.94189	upregulated	Pdcd11	Q6NS46	ERQEsESEQELVNK	RGGRGKR.ERQEsESEQELVNK.RPKKSGA	1464	1478	1	17.5494	17.3887	17.3222	17.332	17.2403	17.2308	17.8014	17.879	17.8299	17.7353	17.4949	17.6098
P59764_1623_1633_1_1_S1629	0.418314	13.1808	1.69009	0.10922	0.825111	-5.05698	upregulated	Dock4	P59764	NSAPASMsPDGTR	GSPRVCR.NSAPASMsPDGTR.VIPRRSP	1622	1635	0.9997	13.2672	13.1255	12.6463	13.2682	12.9804	12.743	12.8712	12.8817	13.8867	13.2666	14.2268	13.0927
P48678_403_416_1_1_S414	0.416932	13.1898	1.61536	0.124595	0.845885	-5.16624	upregulated	Lmna	P48678	ASSHSSQSQGGGsVTK	SQRSRGR.ASSHSSQSQGGGsVTK.KRKIESS	402	418	1	13.2609	13.3131	13.1928	13.6557	12.2422	12.4082	13.5464	13.2987	13.6436	13.4598	13.6184	12.7091
Q9EPK5_87_98_1_1_S89	0.416554	15.1881	3.24441	0.00475722	0.298014	-2.22143	upregulated	Wwtr1	Q9EPK5	SHsSPASLQLGTGAGAAGGPAQQHAHLR	GGAQHVR.SHsSPASLQLGTGAGAAGGPAQQHAHLR.QQSYDVT	87	115	1	15.2159	15.0933	15.0832	14.8447	14.6272	15.156	15.3715	15.7415	15.0335	15.2904	15.5585	15.2692
Q9QYG0_346_370_3_3_T348S350S353	0.416194	18.6884	5.44792	4.30461e-05	0.00973122	2.27933	upregulated	Ndrg2	Q9QYG0	SRtLsQSsESGTLPSGPPGHTMEVSC	IDGSRSR.SRtLsQSsESGTLPSGPPGHTMEVSC.	346	372	1	18.7049	18.2369	18.3875	18.6213	18.5527	18.5087	19.0206	18.8776	19.0114	18.7133	18.7887	18.8541
Q61614_417_425_2_2_S421S425	0.414037	14.1504	1.95344	0.0673863	0.733092	-4.64539	upregulated	Ednra	Q61614	NQEQNNHNTERSsHKDsMN	GTSIQWK.NQEQNNHNTERSsHKDsMN.	409	428	1	14.2119	14.5841	13.9186	13.9147	13.5441	13.6615	14.3677	14.4698	14.3066	13.5546	14.8742	14.4587
P23927_53_66_1_1_S59	0.413218	13.691	2.84461	0.0111815	0.452437	-3.02204	upregulated	Cryab	P23927	PPSFLRAPsWIDTGLSEMR	ISPFYIR.PPSFLRAPsWIDTGLSEMR.LEKDRFS	51	70	0.9833	13.7109	13.3407	13.5735	13.5507	13.2332	13.6298	14.187	14.016	13.7647	13.8166	13.7991	13.6895
Q3UDK1_446_450_1_1_S450	0.412113	16.5192	4.90159	0.000133798	0.02441	1.19117	upregulated	Trafd1	Q3UDK1	GPTYSMsPNR	VKPESVK.GPTYSMsPNR.TMNNVAS	444	454	1	16.5545	16.3865	16.1886	16.3344	16.3855	16.1772	16.7758	16.4165	16.7108	16.8976	16.7692	16.6693
Q91Z96_643_646_1_1_T644	0.409981	14.6789	3.15109	0.00581606	0.332314	-2.41071	upregulated	Bmp2k	Q91Z96	LGAStPSDK	DIIRSNR.LGAStPSDK.TVDIPPA	640	649	0.9608	14.7015	14.7463	14.3109	14.6312	14.0378	14.5501	14.9843	14.9168	14.7498	15.043	14.6505	14.8471
Q61084_166_181_1_1_S176	0.404052	14.2056	2.59682	0.018778	0.560422	-3.50093	upregulated	Map3k3	Q61084	HLSVSSQNPGRSsPPPGYVPER	APEPRSR.HLSVSSQNPGRSsPPPGYVPER.QQHIARQ	164	186	1	14.2372	13.489	14.0612	14.1172	13.8152	14.4434	14.4758	14.3001	14.3345	14.404	14.174	14.6469
Q6NZC7_735_743_1_0	0.397326	13.1354	1.86002	0.0802329	0.777519	-4.79588	upregulated	Sec23ip	Q6NZC7	EMASPSSESNESK	ESAPKTK.EMASPSSESNESK.RKISVGA	732	745	0.9996	13.1752	12.4119	13.0806	13.5398	12.8036	12.7574	13.2832	13.0303	12.9521	13.5089	13.5999	13.5215
Q6IR34_490_501_1_0	0.397117	14.2968	2.85077	0.011037	0.452437	-3.00995	upregulated	Gpsm1	Q6IR34	APSSDEECFFDLLSK	PRTGIPR.APSSDEECFFDLLSK.FQSSRMD	488	503	1	14.32	14.0349	14.5799	13.7693	14.0624	13.9545	14.397	14.4148	14.5153	14.305	14.6025	14.6292
P48787_23_27_2_2_S23Y27	0.392753	17.107	0.950822	0.354987	0.926286	-5.96151	upregulated	Tnni3	P48787	RRsSANyR	PAPAPVR.RRsSANyR.AYATEPH	21	29	0.9956	17.5437	16.8083	16.8648	16.988	16.7918	17.0107	16.537	16.4765	17.4518	17.418	19.6035	16.2261
Q8VE97_78_81_1_1_S78	0.392637	12.5578	1.37968	0.185523	0.884004	-5.48647	upregulated	Srsf4	Q8VE97	RDGsYGSGR	EHARGPR.RDGsYGSGR.SGYGYRR	75	84	0.9817	12.6224	12.9494	12.8717	12.4279	12.1579	11.3114	12.9652	12.2637	12.6766	12.9477	12.9862	12.5783
E9Q0S6_1054_1067_1_1_S1054	0.391068	19.1811	4.90687	0.00013232	0.02441	1.20184	upregulated	Tns1	E9Q0S6	RAAsDGQYENQSPEATSPR	PPGPIRR.RAAsDGQYENQSPEATSPR.SPGVRSP	1052	1071	1	19.1718	19.1781	18.8316	18.8805	18.8184	19.1302	19.296	19.4372	19.263	19.273	19.5718	19.312
Q8BJU0_303_309_1_0	0.391028	16.9459	2.21809	0.0404223	0.682661	-4.19538	upregulated	Sgta	Q8BJU0	SRTPSASHEEQQE	IRSQVVR.SRTPSASHEEQQE.	303	316	1	16.9949	17.2283	15.9428	16.5213	16.8199	17.1509	16.8482	17.016	17.0429	17.2414	17.441	17.1526
Q8BG40_360_363_2_0	0.386704	13.8538	1.56474	0.136023	0.853136	-5.23821	upregulated	Katnb1	Q8BG40	RSPSSEDDRDER	HNSESER.RSPSSEDDRDER.ESRAEIQ	359	371	0.9946	13.9382	13.5503	13.2545	13.6361	13.8186	13.955	13.5075	14.2569	13.1183	14.1166	14.8584	14.32
Q8K4P0_1204_1207_1_1_S1204	0.385228	13.0634	1.65728	0.115756	0.832085	-5.10537	upregulated	Wdr33	Q8K4P0	DAPRPDHPPHDGHsPASR	PGHEHFR.DAPRPDHPPHDGHsPASR.ERSSSIQ	1191	1209	0.9997	13.1174	13.109	12.9198	12.6783	12.8348	12.7246	13.1919	12.2754	13.5999	13.5094	13.6445	13.2099
Q8R3I2_471_480_1_0	0.382465	14.348	1.98343	0.063672	0.72654	-4.59611	upregulated	Mboat2	Q8R3I2	RTSTQENVHLSQAK	PVKKSQR.RTSTQENVHLSQAK.KFDERDN	470	484	1	14.4064	13.6604	14.0439	14.1675	14.14	14.6849	14.6508	14.0898	14.9243	14.1118	14.9665	14.3876
Q9ESE1_1211_1234_1_1_T1217	0.37761	16.9008	2.62783	0.0176093	0.54826	-3.44192	upregulated	Lrba	Q9ESE1	ATNLAGEtESVSDCADNVSEAPATSEQK	MIDGGMK.ATNLAGEtESVSDCADNVSEAPATSEQK.ITKIDVS	1210	1238	1	16.9309	16.7727	16.9394	16.5886	16.9377	16.2358	17.3774	17.1139	17.3035	16.8354	16.5775	17.227
Q8BGD9_406_412_1_1_S409	0.376292	13.1994	1.3579	0.192203	0.888486	-5.51406	upregulated	Eif4b	Q8BGD9	ERHPSWRsEETQER	KIDRRPR.ERHPSWRsEETQER.ERSRTGS	402	416	0.9999	13.2836	12.9981	13.5494	13.0212	11.988	13.414	13.827	12.7132	13.7288	13.7525	12.9971	13.2041
Q8C0M0_600_605_1_0	0.374653	17.3848	5.14896	7.97336e-05	0.0162578	1.68815	upregulated	Wdr59	Q8C0M0	LYSGSPTR	EAPGNIR.LYSGSPTR.SEKEQVS	599	607	0.9984	17.3959	17.214	17.3421	17.1689	17.1407	17.0365	17.642	17.6801	17.5542	17.5705	17.3385	17.5453
Q2NL51_19_46_1_1_S21	0.372179	17.0538	4.03313	0.000859304	0.0981967	-0.593374	upregulated	Gsk3a	Q2NL51	TSsFAEPGGGGGGGGGGPGGSASGPGGTGGGK	GGSGRAR.TSsFAEPGGGGGGGGGGPGGSASGPGGTGGGK.ASVGAMG	19	51	1	17.0847	16.9478	16.8417	16.6093	16.9151	16.94	17.2363	17.0642	17.5586	17.0311	17.1678	17.2797
O08583_34_34_1_1_S34	0.372029	13.7254	2.13772	0.0473238	0.714315	-4.33549	upregulated	Alyref	O08583	AGsQGGRGGAVQAAAR	GGRGRGR.AGsQGGRGGAVQAAAR.VNRGGGP	32	48	0.9994	13.7509	13.8283	13.4678	12.9466	13.9175	13.452	13.9428	13.6226	13.8669	14.0496	14.0786	13.8063
Q91ZP3_346_358_1_1_S356	0.371856	16.9982	4.28752	0.000495721	0.0715972	-0.0662451	upregulated	Lpin1	Q91ZP3	MNFQAIHSESSDTFSDQsPTMAR	SRKTPDK.MNFQAIHSESSDTFSDQsPTMAR.GIIIHQS	339	362	1	17.0135	16.7944	16.8171	16.8815	16.6036	16.88	17.2259	17.0603	17.2698	17.3377	16.8529	17.2565
Q8BYJ6_756_773_3_2_S761S764	0.371773	17.8756	3.70529	0.00175143	0.159764	-1.27358	upregulated	Tbc1d4	Q8BYJ6	RTSSTCsNEsLNAGGTPVTPR	SDGEGRK.RTSSTCsNEsLNAGGTPVTPR.RVSWRQR	755	776	1	17.8969	17.9141	17.7441	17.6023	17.3879	17.7158	18.3437	17.9028	18.2043	17.9368	17.8133	18.0668
Q62210_148_157_1_0	0.369253	16.1668	4.00386	0.000915611	0.103407	-0.654115	upregulated	Birc2	Q62210	GGIHSNLCSSPLNSR	HSSPIER.GGIHSNLCSSPLNSR.AVEDFSS	144	159	1	16.182	15.8535	15.9611	16.1858	15.8366	15.9901	16.4785	16.0445	16.4499	16.4739	16.2632	16.298
A2A9C3_1639_1646_1_1_S1641	0.367881	15.7401	4.18735	0.000615385	0.0810049	-0.273572	upregulated	Szt2	A2A9C3	STsESSASFPR	SDPQHHR.STsESSASFPR.SPGQPSS	1639	1650	1	15.7506	15.5481	15.609	15.3368	15.6115	15.5919	16.0788	16.0051	15.7473	15.9017	15.7327	15.9787
Q8BTI8_1665_1676_2_2_S1674T1676	0.367395	12.6782	1.3715	0.1891	0.887059	-5.45666	upregulated	Srrm2	Q8BTI8	SASSSPEIRsRtPPR	RVSRRSR.SASSSPEIRsRtPPR.RRRSPSV	1665	1680	0.9484	12.7308	12.1966	12.9797	11.8644	12.4976	12.9344	12.6848	NA	13.2262	13.1383	12.9079	12.3525
P49586_319_325_1_1_S323	0.360536	13.1433	1.0805	0.294974	0.913203	-5.83371	upregulated	Pcyt1a	P49586	QSPSSsPTHER	IQAISPK.QSPSSsPTHER.SPSPSFR	318	329	0.9996	13.2764	13.0877	12.2169	13.615	11.7904	14.0233	13.5115	13.3683	13.107	13.5956	12.674	13.5867
P97496_309_309_1_1_S309	0.359921	12.8848	1.76117	0.096141	0.810187	-4.94983	upregulated	Smarcc1	P97496	NEEPVRsPERR	RQRISTK.NEEPVRsPERR.DRKASAN	303	314	0.9977	12.9086	12.5987	12.6145	13.1283	12.7853	12.3155	13.4421	12.6301	13.1078	13.0155	13.0576	13.0371
Q5DU37_605_616_1_1_S605	0.358174	15.1553	3.18689	0.00538491	0.318285	-2.33823	upregulated	Zfyve26	Q5DU37	GPLGLRsPSESPQHIAATER	DEDIEGK.GPLGLRsPSESPQHIAATER.RSERASM	599	619	1	15.1758	14.803	15.1886	14.8364	14.83	15.1417	15.4328	15.2679	15.4675	15.2001	15.511	15.0295
Q62417_84_96_1_1_S96	0.355844	16.8297	1.99013	0.0628675	0.726204	-4.58504	upregulated	Sorbs1	Q62417	LSSSADTNGNAQPsPLAAK	PSADEWK.LSSSADTNGNAQPsPLAAK.GYRSVHP	83	102	0.9996	16.8953	16.7102	16.5574	16.5207	16.7585	16.6311	16.7591	16.5159	16.9222	17.0563	17.9644	16.7307
P62073_86_87_1_1_S87	0.353576	13.1925	1.58639	0.131031	0.851307	-5.20763	upregulated	Timm10	P62073	RVQQSsGPA	QDEEIMK.RVQQSsGPA.	82	91	0.9353	13.2368	12.3891	13.3258	12.7752	13.2058	13.3022	13.7269	13.6028	13.2666	13.2337	12.7323	13.5568
Q9WV60_7_13_1_1_S9	0.352659	16.6936	4.71265	0.000199512	0.0334634	0.807444	upregulated	Gsk3b	Q9WV60	TTsFAESCK	MSGRPR.TTsFAESCK.PVQQPSA	7	16	0.9999	16.7091	16.5711	16.5599	16.3474	16.5181	16.5095	16.8867	16.7182	17.0493	16.7124	16.909	16.8474
Q99JP0_464_467_1_1_S464	0.351487	15.6136	3.69781	0.00178015	0.160972	-1.28908	upregulated	Map4k3	Q99JP0	RCPsSGSPAK	GNQGTIK.RCPsSGSPAK.PSHVPPR	461	471	0.9907	15.6279	15.5076	15.302	15.3793	15.456	15.4644	15.9977	15.7387	16.02	15.6268	15.6499	15.607
P35569_265_276_1_1_S265	0.35037	17.0136	3.78271	0.00148014	0.139927	-1.11309	upregulated	Irs1	P35569	sQSSSSCSNPISVPLRR	EFRPRSK.sQSSSSCSNPISVPLRR.HHINNPP	265	282	1	17.0364	16.7506	16.7204	16.7854	16.7678	17.0883	16.8735	17.218	17.3345	17.0402	17.3607	17.2104
Q8CBW3_222_225_1_1_S225	0.349663	13.6257	2.00064	0.0616242	0.726204	-4.56762	upregulated	Abi1	Q8CBW3	LGSQHsPGR	YMTSPAR.LGSQHsPGR.TASINQR	220	229	1	13.6482	13.4916	13.5978	12.9152	13.7619	13.4083	14.1648	13.9742	13.5777	13.6425	13.7714	13.5769
Q91WB4_224_230_1_0	0.349502	15.5274	2.83887	0.011318	0.456186	-3.03332	upregulated	Plekhf2	Q91WB4	SDSYSQSLK	AACQPTR.SDSYSQSLK.SPINDAS	224	233	0.9959	15.5522	15.1525	15.4959	15.4008	15.4979	15.1368	15.6804	15.7381	15.993	15.315	15.9351	15.4559
Q6ZQ58_1032_1054_1_1_S1032	0.348409	14.0796	1.76297	0.0958287	0.810181	-4.94708	upregulated	Larp1	Q6ZQ58	RCPsQSSSRPATGISQPPTTPTGQATR	GSGEGRK.RCPsQSSSRPATGISQPPTTPTGQATR.EDAKWTS	1029	1056	1	14.1285	14.3977	13.9811	14.0388	13.1958	13.8347	14.0181	13.9389	14.4071	14.7956	14.0485	14.2198
Q8BTI8_1453_1458_1_0	0.348137	13.4725	1.65404	0.116421	0.832085	-5.11013	upregulated	Srrm2	Q8BTI8	SHSPSSPERNNK	PQTPRAR.SHSPSSPERNNK.SVTPQRE	1453	1465	0.9797	13.5289	12.9914	13.1734	13.4317	13.3835	13.4328	13.2971	14.1916	13.9072	14.0042	13.3801	13.0041
Q9ESN9_603_610_1_1_S603	0.347847	16.4703	3.25914	0.00460836	0.294193	-2.19144	upregulated	Mapk8ip3	Q9ESN9	sPTAAGFSQR	SVNIHYK.sPTAAGFSQR.RSHAICQ	603	613	1	16.4912	16.1615	16.3899	16.4196	15.9703	16.4615	16.7337	16.9398	16.4902	16.7062	16.4229	16.4776
A2ASS6_19575_19581_1_0	0.346332	15.2201	3.44854	0.00305893	0.240983	-1.80376	upregulated	Ttn	A2ASS6	VFAENLAGLSNPSPSSDPIK	GNTYEFR.VFAENLAGLSNPSPSSDPIK.ACRPIKP	19566	19586	1	15.2315	14.9484	15.2262	15.0152	15.1696	14.7968	15.2815	15.5137	15.2747	15.2239	15.4653	15.5063
P59644_171_174_1_0	0.34342	14.7593	2.63753	0.0172583	0.547162	-3.42341	upregulated	Inpp5j	P59644	QLSPTSVGPK	PTSRDQK.QLSPTSVGPK.PAIATSG	169	179	0.9909	14.78	14.5535	14.2021	14.6146	14.6541	14.8356	14.9616	15.1055	14.6025	14.7581	15.1784	14.8861
Q8BYJ6_604_607_2_2_S604S607	0.342998	19.0797	4.25715	0.000529278	0.0753967	-0.129062	upregulated	Tbc1d4	Q8BYJ6	ANsLAsEK	SMDSFER.ANsLAsEK.DFSPGDS	602	610	0.9994	19.0937	19.1211	18.8917	18.8851	18.7888	18.7763	19.3142	19.3427	19.0138	19.1481	19.4397	19.1551
Q8R1A4_2114_2121_1_0	0.342414	13.906	2.03022	0.0582424	0.722102	-4.51829	upregulated	Dock7	Q8R1A4	AVLPVTCHRDSFSR	KIPQIYK.AVLPVTCHRDSFSR.MSIRKME	2109	2123	0.972	13.9325	13.4741	14.2457	13.9255	13.3449	13.6057	14.3739	13.9805	13.9937	14.1659	13.7889	14.0668
Q8BRT1_542_547_1_1_S547	0.342099	16.5645	3.99358	0.000936257	0.103407	-0.67545	upregulated	Clasp2	Q8BRT1	ESSRDTsPVR	CSREASR.ESSRDTsPVR.SFQPIGP	541	551	1	16.5794	16.2442	16.5648	16.2967	16.2716	16.5123	16.4817	16.6325	16.7773	16.8711	16.7446	16.8129
Q80TZ9_1098_1122_3_3_S1098S1105S1107	0.338383	16.1646	3.5656	0.00237259	0.19738	-1.56252	upregulated	Rere	Q80TZ9	EEALDEAEEPEsPPPPPRsPsPEPTVVDTPSHASQSAR	IPAVQIK.EEALDEAEEPEsPPPPPRsPsPEPTVVDTPSHASQSAR.FYKHIDR	1087	1125	1	16.1761	15.9284	15.7981	16.1959	16.1846	15.793	16.3756	16.0882	16.3092	16.4907	16.3321	16.3143
Q9QYG0_330_344_2_1_S338	0.338007	14.4288	2.62171	0.0178343	0.550186	-3.45359	upregulated	Ndrg2	Q9QYG0	TASLTSAAsIDGSRSR	TRISRSR.TASLTSAAsIDGSRSR.SRTISQS	330	346	0.9814	14.4458	13.9503	14.4639	14.4016	14.1855	14.2209	14.5933	14.8158	14.4478	14.2761	14.7236	14.6381
Q5F2E8_958_965_1_0	0.337577	13.1572	1.81028	0.0879218	0.796342	-4.87405	upregulated	Taok1	Q5F2E8	GSSMGVRNSPQALRR	PMQGVPR.GSSMGVRNSPQALRR.TASGGRT	957	972	0.9869	13.1906	12.863	12.7783	13.0013	12.6811	13.5414	13.2897	13.3715	13.6131	13.2224	13.1986	13.1684
P35486_289_301_2_0	0.335404	14.2849	1.97581	0.0645979	0.72654	-4.60868	upregulated	Pdha1	P35486	YHGHSMSDPGVSYR	MEIQTYR.YHGHSMSDPGVSYR.TREEIQE	289	303	0.9221	14.3161	14.2783	14.4966	14.31	13.4506	13.9744	14.6078	14.5462	14.4657	14.3323	14.5959	14.0766
Q6PCP5_129_131_2_2_S129S131	0.333176	18.828	4.76226	0.000179586	0.0315266	0.908505	upregulated	Mff	Q6PCP5	RERsMsENAVR	GRIKRER.RERsMsENAVR.QNGQIVR	127	138	1	18.8252	18.6807	18.6144	18.6958	18.6547	18.5856	19.1412	19.0739	19.052	18.9588	18.9407	18.7101
Q91VW5_72_82_1_1_S73	0.330613	15.6579	3.37311	0.00360201	0.265654	-1.95858	upregulated	Golga4	Q91VW5	DESsPSQSGDTQTFAQK	SPDGVSK.DESsPSQSGDTQTFAQK.LQIRVPS	70	87	1	15.6724	15.4813	15.492	15.6328	15.0923	15.6895	15.8502	15.8173	15.8672	15.8356	15.7624	15.7166
E9Q557_28_48_1_1_Y32	0.330534	13.6012	1.9749	0.0647096	0.72654	-4.61018	upregulated	Dsp	E9Q557	YEMTySGGGGGGGGGGGGGTSR	ESGPDIR.YEMTySGGGGGGGGGGGGGTSR.TFYSHSR	28	50	1	13.6448	13.4993	13.3236	13.3479	13.1052	13.8287	13.8076	13.8552	13.3701	13.7231	13.6698	14.0831
P39447_681_686_1_0	0.327832	15.6561	1.73817	0.100216	0.818654	-4.98484	upregulated	Tjp1	P39447	DAGTDHRSSGIIR	IAKSEPR.DAGTDHRSSGIIR.LHTIKQI	678	691	1	15.7199	15.5585	15.0263	15.427	15.1749	16.1999	15.9458	15.4872	16.2672	15.559	16.1168	15.4549
P70265_469_478_1_1_S469	0.327689	19.1671	4.70092	0.000204547	0.0337633	0.783507	upregulated	Pfkfb2	P70265	RNsFTPLSSSNTIR	QTPVRMR.RNsFTPLSSSNTIR.RPRNYSV	468	482	1	19.1782	19.1427	19.1264	19.0351	18.7991	18.8384	19.385	19.259	19.3483	19.2397	19.2818	19.3824
Q9Z0U1_139_147_1_1_S147	0.327501	14.3919	1.86077	0.0801213	0.777519	-4.79469	upregulated	Tjp2	Q9Z0U1	HSSHDMLSHsWEGNR	GYSERSR.HSSHDMLSHsWEGNR.ERGRPHQ	138	153	1	14.4641	14.7875	14.1689	14.3726	13.5795	14.1576	14.6323	14.4072	14.7115	14.806	14.1941	14.4933
Q6ZPZ3_92_94_2_2_S92S94	0.324903	15.4139	1.08629	0.29248	0.913203	-5.82768	upregulated	Zc3h4	Q6ZPZ3	HHsDsEEEK	RKEKGEK.HHsDsEEEK.SHRRIKR	90	99	0.9996	15.5794	15.6019	15.193	14.7204	15.7553	14.9129	14.7794	15.6334	14.9761	17.013	15.6644	15.3033
Q8BTI8_1774_1787_3_2_S1778S1780	0.324898	14.111	2.50676	0.0226047	0.587925	-3.67063	upregulated	Srrm2	Q8BTI8	GGSGYHsRsPTRQESSR	RVTRRRR.GGSGYHsRsPTRQESSR.TSSRRRR	1772	1789	0.9432	14.1238	14.0519	13.7768	13.8402	13.8634	14.1365	14.4974	14.4316	14.0581	14.3093	14.0728	14.1828
P23116_584_584_1_1_S584	0.32456	15.0011	3.03295	0.00749231	0.380061	-2.64842	upregulated	Eif3a	P23116	ERLEsLNIQR	QTIEERK.ERLEsLNIQR.EKEEIEQ	580	590	0.9816	15.0145	14.8252	14.9819	14.7725	14.8991	14.6419	15.2329	15.1551	15.4382	15.1304	14.8896	15.0457
Q71FD5_73_84_1_1_S75	0.32184	14.5916	2.65546	0.0166268	0.540319	-3.38911	upregulated	Znrf2	Q71FD5	SRsLGGAVGSASGGR	SAPAAPR.SRsLGGAVGSASGGR.AAQSAFS	73	88	1	14.6085	14.286	14.5841	14.2948	14.4333	14.4821	14.5737	14.3907	14.816	14.9976	14.8663	14.7831
Q3UZA1_116_127_2_1_S120	0.321008	18.5598	4.19684	0.000602889	0.0808311	-0.253909	upregulated	Rcsd1	Q3UZA1	AIVSPFHsPPSTPSSPGIR	PKSPGIK.AIVSPFHsPPSTPSSPGIR.SHPSEAE	113	132	1	18.5702	18.5104	18.2566	18.488	18.209	18.4597	18.6192	18.6692	18.5892	18.8847	18.6144	18.8578
Q9Z0P4_151_162_1_1_S157	0.320517	13.5252	2.15056	0.0461536	0.711613	-4.31331	upregulated	Palm	Q9Z0P4	TSTPVRsPGGSTMMK	GTPKENR.TSTPVRsPGGSTMMK.AAMYSVE	151	166	0.9993	13.537	13.5371	13.3901	13.5527	13.1318	13.1405	13.7667	13.8449	13.6318	13.6566	13.6601	13.4655
Q9WV92_797_804_1_1_S804	0.319623	18.1332	3.51681	0.00263775	0.215984	-1.66318	upregulated	Epb41l3	Q9WV92	VESTSVGSIsPGGAK	FESSTVR.VESTSVGSIsPGGAK.LEISTKE	795	810	1	18.1545	17.9976	18.2339	17.8867	17.7552	17.9209	18.5374	18.1548	18.4239	18.086	18.2001	18.2688
Q3UW53_587_595_1_1_S591	0.318917	12.8454	1.6283	0.121807	0.842765	-5.14758	upregulated	Niban1	Q3UW53	TAMGsNQASPAR	SSITDIK.TAMGsNQASPAR.RVSAIIP	587	599	0.9989	12.8645	12.9762	12.6618	12.7329	12.4716	12.5144	13.0127	12.7681	12.958	13.2601	12.6484	13.2946
Q9CW03_1065_1077_1_1_S1074	0.318282	13.0515	1.18084	0.253887	0.908836	-5.72515	upregulated	Smc3	Q9CW03	KGDVEGSQSQDEGEGsGESER	KATIVMK.KGDVEGSQSQDEGEGsGESER.GSGSQSS	1059	1080	1	13.1181	12.9715	12.7226	11.8773	13.5715	13.2465	13.4866	13.2531	13.1171	13.6688	12.9468	12.7046
Q8CJ19_1149_1156_1_0	0.318263	14.6197	1.76772	0.0950076	0.808485	-4.93981	upregulated	Mical3	Q8CJ19	GTSQVSSPSQPPEK	APKQEER.GTSQVSSPSQPPEK.QVGVFSP	1148	1162	0.9883	14.6635	14.0812	14.9016	14.2129	14.7498	14.2849	14.961	14.7013	15.3025	14.3137	14.8288	14.4786
Q91VW5_37_50_1_1_S41	0.317075	17.2744	4.0553	0.000818978	0.0978914	-0.547361	upregulated	Golga4	Q91VW5	SRTSsFTDQLDDVTPNR	STPTRTR.SRTSsFTDQLDDVTPNR.ENASTQA	37	54	1	17.2837	17.3648	16.9646	17.1079	17.0621	17.0077	17.2879	17.3957	17.3632	17.3877	17.596	17.4806
Q6PAR5_902_908_1_1_S902	0.316652	16.3357	3.29397	0.00427454	0.291283	-2.12045	upregulated	Gapvd1	Q6PAR5	sSDIVSSVR	ERIVRSR.sSDIVSSVR.RPMSDPS	902	911	0.9979	16.3447	16.2882	16.206	16.1104	16.2571	15.953	16.8303	16.2376	16.3981	16.4283	16.5213	16.462
Q8K1X1_202_209_1_1_S208	0.312587	14.3574	2.27804	0.0358924	0.66061	-4.08905	upregulated	Wdr11	Q8K1X1	VYISSPHsSPAHNK	PSGPGKK.VYISSPHsSPAHNK.LAAATGA	201	215	0.9997	14.376	14.2463	13.7873	14.2776	14.2227	14.4005	14.657	14.6787	14.6188	14.3613	14.1448	14.5361
Q91ZP3_293_298_1_1_T298	0.312102	15.9759	3.07294	0.00687779	0.364282	-2.5682	upregulated	Lpin1	Q91ZP3	SADRLtPK	DSEIVSK.SADRLtPK.NNIEMIW	293	301	0.9966	15.9889	15.6571	15.9313	15.8701	15.8256	15.744	16.4522	15.9657	16.1608	16.2918	15.9356	15.9003
Q9ERU9_2638_2655_1_0	0.311513	15.7013	2.3849	0.0289675	0.631515	-3.89596	upregulated	Ranbp2	Q9ERU9	HSSSSPVSGTMDKPVDLSTRK	EPDSDTK.HSSSSPVSGTMDKPVDLSTRK.ETDMEFP	2637	2658	1	15.7309	15.6076	15.5909	15.4095	15.3572	15.6916	15.8658	15.6916	16.4043	15.4395	15.7912	15.8649
Q80U78_197_209_1_0	0.310333	15.4792	2.06391	0.0545971	0.716599	-4.4616	upregulated	Pum1	Q80U78	RPGQSFHVNSEVNSVLSPR	QPIMVQR.RPGQSFHVNSEVNSVLSPR.SESGGIG	193	212	0.9221	15.5201	15.3304	15.1579	15.3388	15.3863	15.3362	15.3221	15.6321	15.6847	15.434	16.3619	15.2868
Q8BVU5_340_347_1_1_S347	0.309789	13.9396	2.0139	0.0600869	0.726204	-4.54556	upregulated	Nudt9	Q8BVU5	RDAHWSEDHAADsR	IKIVAEK.RDAHWSEDHAADsR.GI	335	349	0.9539	13.9601	13.8235	13.9489	13.9438	13.6108	13.5261	13.6039	14.2416	13.9591	14.1085	14.1947	14.3747
Q8BYJ6_604_607_1_1_S604	0.308402	18.2215	3.46205	0.0029706	0.236125	-1.77597	upregulated	Tbc1d4	Q8BYJ6	ANsLASEK	SMDSFER.ANsLASEK.DFSPGDS	602	610	0.9989	18.2369	18.4058	17.9867	18.0639	17.7775	18.0326	18.3686	18.5044	18.2087	18.2877	18.4177	18.3831
Q9D1T5_23_43_1_1_S39	0.30769	14.9176	2.4483	0.025472	0.607189	-3.77937	upregulated	Prr15	Q9D1T5	EVTVGVQPQVRPETGQEPsPPHSDR	ITRKKSK.EVTVGVQPQVRPETGQEPsPPHSDR.TSSIPEN	21	46	1	14.9358	14.7316	15.0668	14.5024	14.63	14.8178	15.2727	15.358	15.0878	14.9221	14.8265	14.8773
Q60597_1001_1004_1_1_T1004	0.307449	13.5022	1.65581	0.116058	0.832085	-5.10754	upregulated	Ogdh	Q60597	THLtELQR	PATGNKK.THLtELQR.FIDTAFD	1001	1009	0.9992	13.531	13.5044	13.2113	13.3559	13.1137	13.487	14.279	13.5341	13.6579	13.7402	13.1492	13.491
P43023_27_27_1_1_T27	0.306318	14.986	2.57653	0.0195824	0.570727	-3.53939	upregulated	Cox6a2	P43023	GDHGGAGANtWR	SMASAAK.GDHGGAGANtWR.LITFVIA	18	30	0.9999	15.014	14.8413	15.0428	14.7457	14.95	14.5148	15.2022	15.241	14.9529	14.9964	15.4247	14.9341
Q8CJF9_825_835_1_1_S825	0.306038	13.5746	1.20503	0.244658	0.905546	-5.69775	upregulated	Ago3	Q8CJF9	EHDsAEGSHVSGQSNGRDPQALAK	RYHIVDK.EHDsAEGSHVSGQSNGRDPQALAK.AVQIHQD	822	846	1	13.6481	13.0972	12.5545	13.4769	13.8913	14.0184	14.247	14.021	13.629	13.2355	13.8541	13.2956
Q8K019_750_762_1_0	0.304648	13.6106	1.55385	0.138593	0.859611	-5.25347	upregulated	Bclaf1	Q8K019	SSSSSASPSSPSSREEK	RERDHSR.SSSSSASPSSPSSREEK.ESKKERE	750	767	0.9414	13.6481	14.0496	13.5551	13.1108	13.2387	13.2679	13.5273	13.5919	13.9771	13.8722	13.3455	14.1804
Q7TSH6_710_717_1_1_S717	0.303894	15.8381	3.4235	0.00322954	0.246941	-1.85521	upregulated	Scaf4	Q7TSH6	KPDNEVAQNGGAETSHTEPVsPIPK	DWKGIPK.KPDNEVAQNGGAETSHTEPVsPIPK.PVPVPVP	697	722	1	15.8478	15.8638	15.6434	15.5674	15.496	15.7909	15.8912	15.9247	15.9528	15.985	15.8867	16.2166
Q01768_120_125_1_1_S120	0.303321	17.4053	2.00708	0.0608731	0.726204	-4.55692	upregulated	Nme2	Q01768	NIIHGsDSVESAEK	FCIQVGR.NIIHGsDSVESAEK.EIHIWFK	115	129	1	17.4535	17.3103	17.1547	16.9856	17.3028	17.4457	17.3967	17.5949	17.0501	17.9401	18.0685	17.2086
P58771_271_283_1_0	0.303193	20.1447	1.46718	0.160541	0.869965	-5.37208	upregulated	Tpm1	P58771	AISEELDHALNDMTSI	AQKIKYK.AISEELDHALNDMTSI.	269	285	1	20.2365	20.1619	19.9046	19.8338	19.9942	20.0022	19.8497	20.0359	20.1501	20.2792	21.4731	19.9074
Q9JJG0_138_152_1_0	0.302642	15.8879	1.77652	0.093502	0.806955	-4.92629	upregulated	Tacc2	Q9JJG0	NEPRSSDSEEAFETPESTTPVK	SPQHIAK.NEPRSSDSEEAFETPESTTPVK.APPAPPP	134	156	1	15.9367	16.0284	15.3392	15.5471	15.7464	15.9528	16.0393	15.6606	15.9251	15.9051	16.8164	15.8061
O55003_64_79_1_1_S79	0.301797	15.1461	2.31102	0.0336059	0.649582	-4.02993	upregulated	Bnip3	O55003	SQTPQDTNRAEIDSHsFGEK	HCDSPPR.SQTPQDTNRAEIDSHsFGEK.NSTISEE	64	84	1	15.1718	14.8756	15.2282	14.8812	14.5964	15.3258	14.9919	15.5246	15.4103	15.3312	15.2093	15.2321
Q9QY06_1043_1049_1_1_S1043	0.30115	14.4567	1.99719	0.0620294	0.726204	-4.57334	upregulated	Myo9b	Q9QY06	sFSQMVSEK	RGHIQRR.sFSQMVSEK.QKAEQAR	1043	1052	0.9359	14.481	14.2161	13.8797	14.6873	14.0887	14.5903	14.4736	14.6469	14.3138	14.5329	14.8074	14.7867
Q3UE31_263_279_1_0	0.301066	15.0668	2.40627	0.0277417	0.623079	-3.85682	upregulated		Q3UE31	VSTGDTSPCGTEDSSPASPMHER	AEMAVSR.VSTGDTSPCGTEDSSPASPMHER.VTSFSTP	262	285	1	15.0892	15.0211	14.7074	14.6669	14.7223	15.3954	15.0656	15.3101	15.1306	15.1265	15.3018	15.2873
P05202_96_96_1_1_Y96	0.301008	13.8002	1.71708	0.104082	0.821505	-5.01665	upregulated	Got2	P05202	EyLPIGGLAEFCK	AAKNIDK.EyLPIGGLAEFCK.ASAEIAI	95	108	0.9994	13.8248	13.3713	13.5587	13.6681	13.8582	13.724	14.3858	14.0451	13.5896	13.4186	14.054	14.1292
P54103_47_49_1_0	0.300598	16.8868	4.4433	0.000354582	0.0526757	0.255263	upregulated	Dnajc2	P54103	NASTSFQELEDK	FVKRRNR.NASTSFQELEDK.KEISEES	45	57	0.9999	16.8935	16.6824	16.8727	16.6648	16.6154	16.7788	17.0282	17.1155	16.9191	17.0472	17.0873	16.9432
Q8CJ61_199_208_1_1_T208	0.300143	16.9185	3.97513	0.00097451	0.103407	-0.71376	upregulated	Cmtm4	Q8CJ61	DVDSRPEIQRLDt	RARTESR.DVDSRPEIQRLDt.	196	209	0.9999	16.9255	16.8048	16.8089	16.6129	16.841	16.7062	17.1547	16.8924	17.2089	16.9081	17.0218	17.1435
Q9QYG0_346_370_2_1_S352	0.30002	13.7175	1.51659	0.147701	0.861618	-5.30509	upregulated	Ndrg2	Q9QYG0	SRTLSQsSESGTLPSGPPGHTMEVSC	IDGSRSR.SRTLSQsSESGTLPSGPPGHTMEVSC.	346	372	0.9999	13.7473	13.8347	12.6851	13.8803	13.7842	13.5847	14.0472	13.6444	13.7902	13.8501	13.7277	14.0635
Q9QYG0_346_370_2_2_S350S353	0.299909	19.6523	2.65207	0.0167443	0.540398	-3.39559	upregulated	Ndrg2	Q9QYG0	SRTLsQSsESGTLPSGPPGHTMEVSC	IDGSRSR.SRTLsQSsESGTLPSGPPGHTMEVSC.	346	372	1	19.6703	19.7135	18.9343	19.6045	19.54	19.6513	19.8391	19.612	19.9314	19.8029	19.6337	19.9127
Q3UH68_225_235_1_1_S226	0.298001	14.3814	1.42286	0.172826	0.878644	-5.4307	upregulated	Limch1	Q3UH68	GSsDGRGSDSESDLPHRK	SPDVVIR.GSsDGRGSDSESDLPHRK.LPDVKKD	224	242	0.998	14.4412	14.3999	14.377	14.1161	13.9606	14.2406	14.7391	14.6619	14.9152	14.2429	14.994	13.548
P47809_76_82_1_1_T76	0.296926	13.7546	2.03661	0.0575349	0.720849	-4.50759	upregulated	Map2k4	P47809	tHSIESSGK	PHIERIR.tHSIESSGK.LKISPEQ	76	85	0.948	13.7657	13.7875	13.6394	13.3803	13.604	13.5521	14.0907	14.0392	13.7303	13.9935	13.5224	13.9617
Q08509_658_666_1_1_S661	0.296605	13.8148	1.43959	0.168101	0.878644	-5.40873	upregulated	Eps8	Q08509	QNSSSsDSGGSIVR	VPANVTR.QNSSSsDSGGSIVR.DSQRYKQ	656	670	0.9995	13.8688	13.4628	14.0238	13.4629	13.7784	13.5372	13.2747	13.9872	14.3783	14.3592	14.2173	13.4812
Q8R1A4_2114_2121_1_1_S2119	0.296273	15.9348	3.46143	0.00297455	0.236125	-1.77723	upregulated	Dock7	Q8R1A4	AVLPVTCHRDsFSR	KIPQIYK.AVLPVTCHRDsFSR.MSIRKME	2109	2123	1	15.9454	15.9604	15.6179	15.6918	15.6772	15.9186	16.0279	15.996	16.2607	16.115	15.9733	16.0437
Q3UMU9_450_454_1_1_S450	0.296027	14.0275	1.98066	0.0640074	0.72654	-4.60069	upregulated	Hdgfl2	Q3UMU9	RsEGLSLER	KVERTRK.RsEGLSLER.KGEKKKE	449	458	0.9999	14.0439	14.0269	13.5701	13.9525	13.9827	13.7978	14.3925	13.8684	14.2511	13.7906	14.2776	14.392
Q8CJ53_494_509_1_1_S507	0.295513	14.7119	2.10185	0.0507405	0.714315	-4.3971	upregulated	Trip10	Q8CJ53	HARPPDPPTTAPPDSSSSSTNsGSQDNK	RGDSISR.HARPPDPPTTAPPDSSSSSTNsGSQDNK.ESSSEEP	486	514	1	14.8503	14.5959	14.1443	14.6631	14.5635	14.7866	14.3716	14.8983	15.0976	14.7649	15.0028	14.9419
P54227_16_25_1_1_S16	0.293131	17.003	2.90834	0.00976997	0.4305	-2.89644	upregulated	Stmn1	P54227	RAsGQAFELILSPR	QVKEIEK.RAsGQAFELILSPR.SKESVPD	14	28	1	17.0174	16.4572	16.7823	17.027	16.8798	17.0693	17.1471	17.0176	17.115	17.2678	16.955	17.3151
Q64337_266_280_1_0	0.293105	15.8029	2.82103	0.0117524	0.468374	-3.0683	upregulated	Sqstm1	Q64337	RSRLTPTTPESSSTGTEDK	DVEHGGK.RSRLTPTTPESSSTGTEDK.SNTQPSS	265	284	1	15.8154	15.8513	15.5768	15.4135	15.8818	15.4916	15.8689	16.0275	16.1724	15.9123	15.7063	15.9292
Q924A2_2192_2214_1_1_S2195	0.291623	15.3108	2.30299	0.0341493	0.649582	-4.04435	upregulated	Cic	Q924A2	GEPPTPPsPAPATGPSGSSSGSSEGSSGR	GIGIESR.GEPPTPPsPAPATGPSGSSSGSSEGSSGR.AAGDTPE	2188	2217	1	15.3537	15.5281	14.9409	15.4357	14.848	15.0062	15.5268	15.322	15.4843	15.5634	15.5672	15.1966
A2AQW0_71_74_1_0	0.291106	14.5715	2.42998	0.0264392	0.610981	-3.81321	upregulated	Map3k15	A2AQW0	SESSQGAAAGGGPEAGALK	IRAVYVR.SESSQGAAAGGGPEAGALK.CIIRACE	71	90	1	14.5836	14.3564	14.3636	14.345	14.3602	14.6385	14.8943	14.7876	14.6325	14.6221	14.3627	14.9237
Q6ZQ58_1032_1054_2_0	0.290739	14.1093	1.75002	0.0980977	0.813076	-4.96684	upregulated	Larp1	Q6ZQ58	RCPSQSSSRPATGISQPPTTPTGQATR	GSGEGRK.RCPSQSSSRPATGISQPPTTPTGQATR.EDAKWTS	1029	1056	0.9978	14.133	14.4219	13.9134	13.4716	13.836	14.1105	14.4427	14.3699	14.1079	14.2544	13.8399	14.4337
P49586_319_325_1_1_S319	0.290589	15.7616	2.80227	0.0122263	0.476927	-3.10498	upregulated	Pcyt1a	P49586	QsPSSSPTHER	IQAISPK.QsPSSSPTHER.SPSPSFR	318	329	1	15.7748	15.821	15.4155	15.3686	15.6542	15.7565	16.0601	15.8431	15.9076	16.0095	15.9432	15.5989
Q8CAQ8_554_554_1_1_S554	0.290304	15.1135	2.79976	0.0122912	0.476927	-3.1099	upregulated	Immt	Q8CAQ8	GIEQAVQsHAVAEEEARK	TAYARIR.GIEQAVQsHAVAEEEARK.AHQIWIS	547	565	1	15.1247	14.9428	14.8797	15.2066	14.7364	15.0102	15.3787	15.2029	15.4276	15.0376	15.2501	15.1757
Q99PU7_512_527_1_0	0.289805	15.6856	3.02056	0.00769332	0.384629	-2.67321	upregulated	Bap1	Q99PU7	SANPTRPSSPVTSHISK	PIRSPIR.SANPTRPSSPVTSHISK.VIFGEDD	512	529	1	15.6997	15.6876	15.4954	15.398	15.3464	15.7103	15.774	15.7506	16.1039	15.8086	15.7884	15.6786
Q3UYV9_7_8_1_0	0.289768	16.6739	2.36573	0.0301098	0.637203	-3.93092	upregulated	Ncbp1	Q3UYV9	RRHSYENDGGQPHK	MSR.RRHSYENDGGQPHK.RRKTSDA	6	20	1	16.6935	16.5268	16.2976	16.3859	16.5707	16.798	16.8882	16.4238	16.9039	16.4848	17.0461	17.0867
Q61026_469_487_1_1_S487	0.289406	14.0011	1.79403	0.0905713	0.801376	-4.89929	upregulated	Ncoa2	Q61026	MNSPSQSSPGMNPGQASSVLsPR	GSNYAIK.MNSPSQSSPGMNPGQASSVLsPR.QRMSPGV	467	490	1	14.0258	13.8782	13.7742	14.1932	13.5115	13.859	13.9829	14.1062	13.747	14.2442	14.6102	14.1051
P35569_439_448_1_1_T448	0.289136	15.2181	2.9538	0.00887028	0.409965	-2.80631	upregulated	Irs1	P35569	SVTPDSLGHtPPAR	DFRSSFR.SVTPDSLGHtPPAR.GEEEISN	439	453	0.9999	15.2273	15.1358	15.1028	15.1734	15.0201	14.8697	15.4865	15.2874	15.5771	15.347	15.2446	15.1544
P53564_1064_1079_1_0	0.288908	14.3309	1.809	0.0881272	0.796342	-4.87603	upregulated	Cux1	P53564	SLTELVQQPCPAIETSK	SSSESVK.SLTELVQQPCPAIETSK.EGKPPEP	1064	1081	1	14.3561	13.6057	14.0519	14.2905	14.7111	14.2073	14.38	14.3424	14.729	14.409	14.4889	14.4239
Q61033_411_422_1_1_S422	0.288876	15.6247	3.34929	0.00379259	0.272681	-2.00737	upregulated	Tmpo	Q61033	RLSQSSYQDSESLsPPRK	DVENICK.RLSQSSYQDSESLsPPRK.VPRISEK	409	427	1	15.631	15.5976	15.5249	15.5101	15.4442	15.2589	15.6236	15.8436	15.7595	15.7701	15.6311	15.9081
Q52KI8_409_418_1_0	0.287594	12.4846	0.893078	0.384254	0.932865	-6.01372	upregulated	Srrm1	Q52KI8	TRHSPTPQQSNR	PATPPPK.TRHSPTPQQSNR.TRKSRVS	409	421	0.9979	12.5885	12.1496	13.1455	11.8765	13.0096	11.4574	12.5237	12.7187	13.3888	12.5411	12.5113	12.0083
B1AY13_1368_1378_1_0	0.28571	15.0345	2.478	0.0239749	0.593608	-3.72427	upregulated	Usp24	B1AY13	LSSSGSNCSSSSEGEPAALHAGICVR	PAGIRSR.LSSSGSNCSSSSEGEPAALHAGICVR.QQSVSTK	1367	1393	1	15.0466	14.5483	14.8898	15.0352	15.0606	14.8594	15.0433	14.9695	15.033	15.3802	15.1908	15.3695
P61460_1518_1522_1_0	0.285018	12.8339	1.13583	0.271748	0.913203	-5.77486	upregulated	Depdc5	P61460	RRNSTSSTNQNMFCEER	FSGQQRR.RRNSTSSTNQNMFCEER.VGYNWAY	1515	1532	0.9998	12.885	13.0752	12.1367	12.9296	12.4546	12.7959	13.4657	12.2049	13.2209	12.99	13.227	12.6721
Q8CI95_175_189_1_1_S177	0.284667	16.4141	2.85142	0.0110219	0.452437	-3.00867	upregulated	Osbpl11	Q8CI95	SRsFSLASSGNSPISQR	KNNPPIK.SRsFSLASSGNSPISQR.RPSQNAM	175	192	1	16.4276	16.1377	16.2951	16.1308	16.3653	16.365	16.329	16.8024	16.2363	16.7113	16.6569	16.5248
Q61337_111_128_1_0	0.284297	15.3879	2.48394	0.0236859	0.593608	-3.71322	upregulated	Bad	Q61337	HSSYPAGTEEDEGMEEELSPFR	AMETRSR.HSSYPAGTEEDEGMEEELSPFR.GRSRSAP	110	132	1	15.3986	15.2298	15.2383	15.4175	15.3296	14.9491	15.505	15.666	15.0962	15.5547	15.718	15.5629
Q8BMS1_316_324_1_1_S324	0.284163	15.491	2.46754	0.0244925	0.601163	-3.74371	upregulated	Hadha	Q8BMS1	AGLEQGSDAGYLAEsQK	KIIDAVK.AGLEQGSDAGYLAEsQK.FGEIAIT	310	327	1	15.5061	15.2731	15.1826	15.1376	15.5743	15.5122	15.7636	15.6047	15.7791	15.2204	15.5765	15.7764
Q9QYG0_328_344_2_1_S344	0.282268	15.6963	3.23417	0.00486342	0.30104	-2.24225	upregulated	Ndrg2	Q9QYG0	SRTASLTSAASIDGSRsR	CMTRISR.SRTASLTSAASIDGSRsR.SRTISQS	328	346	1	15.7035	15.6326	15.5474	15.3329	15.5902	15.6087	15.8746	15.727	15.8877	15.6034	15.9119	15.9433
P42232_699_699_1_1_Y699	0.282185	17.1617	1.99468	0.0623264	0.726204	-4.5775	upregulated	Stat5b	P42232	AADGyVKPQIK	CEPATAK.AADGyVKPQIK.QVVPEFA	695	706	1	17.1887	17.2712	16.6799	16.894	17.0914	17.1023	17.5998	17.8338	16.9925	17.0519	17.0808	17.1809
P35235_580_580_1_1_Y580	0.281988	14.7042	2.7475	0.0137181	0.498791	-3.21163	upregulated	Ptpn11	P35235	VyENVGLMQQQR	MREDSAR.VyENVGLMQQQR.SFR	579	591	1	14.7117	14.3596	14.6775	14.6569	14.4881	14.5697	14.9334	14.7289	14.9698	14.8506	14.6656	14.8458
P25446_204_204_1_1_S204	0.281152	12.4979	0.871347	0.395675	0.934505	-6.03259	upregulated	Fas	P25446	RRQDDPEsR	RKRKCWK.RRQDDPEsR.TSSRETI	197	206	0.9991	12.5992	11.4296	11.6242	13.0854	12.7564	12.8271	12.6504	12.4857	13.0119	13.1972	12.2625	12.1465
Q9Z2A0_31_46_1_1_S38	0.280384	16.3474	2.8566	0.0109018	0.451663	-2.99849	upregulated	Pdpk1	Q9Z2A0	SQTEPGSsPGIPSGVSR	PSPSMVR.SQTEPGSsPGIPSGVSR.QGSTMDG	31	48	1	16.3696	16.4594	16.1475	15.9439	16.103	16.3184	16.4717	16.5341	16.7049	16.4427	16.4822	16.2132
Q62433_328_342_1_1_S342	0.279954	15.7048	3.19591	0.00528138	0.317463	-2.31994	upregulated	Ndrg1	Q62433	TASGSSVTSLEGTRsR	TRIMRSR.TASGSSVTSLEGTRsR.SHTSEGP	328	344	1	15.7134	15.6039	15.7801	15.4065	15.5032	15.4668	15.812	15.9782	15.941	15.7689	15.8197	15.6725
Q9CQ73_268_269_1_1_S269	0.279768	14.44	1.56913	0.134999	0.853136	-5.23204	upregulated	Pkp2	Q9CQ73	SsLREPGR	WPRSSVR.SsLREPGR.MITTAGQ	268	276	0.9684	14.4776	14.7223	14.2718	14.1944	13.622	14.6264	14.5915	14.4901	14.4004	14.7891	14.8987	14.233
Q7TPS5_291_297_1_1_S295	0.279093	17.5334	3.71206	0.00172582	0.158822	-1.25955	upregulated	C2cd5	Q7TPS5	NQTYSFsPSK	GPSTPIK.NQTYSFsPSK.SYSRQSS	289	299	1	17.5415	17.6013	17.3616	17.2915	17.2221	17.4291	17.7048	17.791	17.7097	17.5293	17.5339	17.6926
Q6P9Q6_342_357_1_1_S344	0.278993	16.984	4.09018	0.000759374	0.0929027	-0.475008	upregulated	Fkbp15	Q6P9Q6	SNsLSEQLTVNSNPDTVK	EPGIRSK.SNsLSEQLTVNSNPDTVK.AKIISRM	342	360	1	16.9908	16.8281	16.962	16.7417	16.7434	16.884	16.9765	17.2246	17.1772	17.0704	17.0506	17.1657
Q6ZPY7_279_279_1_1_S279	0.277476	16.77	1.72807	0.102051	0.821312	-5.0001	upregulated	Kdm3b	Q6ZPY7	KREsIEGR	KSSKGKK.KREsIEGR.DGRRRKS	276	284	0.9985	16.8093	17.0003	15.9138	16.811	16.3911	16.9769	16.627	16.9269	16.6754	17.0681	17.0678	17.0112
Q4VA53_1154_1166_1_1_S1166	0.277152	16.5069	3.51782	0.002632	0.215984	-1.66111	upregulated	Pds5b	Q4VA53	METVSNASSSSNPSsPGR	SQTKSSR.METVSNASSSSNPSsPGR.IKGRIDS	1152	1170	1	16.4857	16.3531	16.2245	16.5957	16.2168	16.3887	16.603	16.6792	16.6559	16.7409	16.4813	16.6373
Q9D0F9_9_20_1_1_S20	0.276971	17.959	2.44105	0.0258504	0.609566	-3.79277	upregulated	Pgm1	Q9D0F9	TQAYPDQKPGTsGLRK	VKIVTVK.TQAYPDQKPGTsGLRK.RVKVFQS	9	25	0.9999	17.9742	18.02	17.8856	18.0254	17.5479	17.5607	18.1349	18.3348	17.9794	18.1655	17.6862	18.2084
Q68ED7_149_172_1_1_S151	0.274833	14.9085	1.8468	0.082216	0.781737	-4.81679	upregulated	Crtc1	Q68ED7	TNsDSALHQSTMTPSQAESFTGGSQDAHQK	ADTSWRR.TNsDSALHQSTMTPSQAESFTGGSQDAHQK.RVIIITV	149	179	1	14.928	14.9943	14.499	15.2243	14.7913	14.2841	15.0709	15.0641	15.0282	14.98	14.7594	15.298
O35691_698_703_1_1_S698	0.274757	17.263	1.61783	0.124059	0.845885	-5.16269	upregulated	Pnn	O35691	KRsISESSR	KSSRPDR.KRsISESSR.SGKRSSR	696	705	0.9875	17.3079	17.4712	16.6225	17.066	17.003	17.4029	16.7528	17.465	17.2748	17.3731	17.939	17.5227
Q9JJW5_95_111_1_1_T107	0.274138	20.0306	4.53514	0.000291254	0.0438949	0.44414	upregulated	Myoz2	Q9JJW5	AQINHNIAMQNGRVDGSNLEGGSQQGPStPPNTPDPR	IAMQNGR.AQINHNIAMQNGRVDGSNLEGGSQQGPStPPNTPDPR.SPPNPEN	79	116	1	20.0449	19.9159	19.7022	19.9698	19.9186	19.8989	20.1547	20.1064	20.1263	20.1489	20.298	20.097
Q8R4S0_30_52_1_1_T30	0.273892	14.5629	1.76226	0.0959518	0.810187	-4.94817	upregulated	Ppp1r14c	Q8R4S0	GGtGGSPGSSSSSGSSREDSAPVTTVAAAGQVQQQQR	VFFQSPR.GGtGGSPGSSSSSGSSREDSAPVTTVAAAGQVQQQQR.RHQQGKV	28	65	1	14.5969	14.2782	14.1239	14.2778	14.3615	15.0258	14.7589	14.4824	15.0121	14.5271	14.4983	14.8455
Q56A10_1157_1158_1_1_T1158	0.273835	16.1191	3.35102	0.00377842	0.272681	-2.00383	upregulated	Znf608	Q56A10	APStPEPNK	PSATISK.APStPEPNK.NHSKIGP	1155	1164	0.9247	16.1268	15.956	15.9818	15.952	15.7613	16.1976	16.2806	16.3005	16.1618	16.2558	16.1159	16.3468
P70340_452_465_1_1_S465	0.273626	17.4679	3.68697	0.00182258	0.163388	-1.31153	upregulated	Smad1	P70340	VLTQMGSPHNPISSVs	PIQWIDK.VLTQMGSPHNPISSVs.	450	466	1	17.4838	17.262	17.2606	17.2221	17.3979	17.4509	17.6537	17.4661	17.7477	17.431	17.5278	17.7275
Q6IR34_567_570_1_1_S567	0.272548	17.8133	3.33154	0.00394112	0.28071	-2.0437	upregulated	Gpsm1	Q6IR34	RLDDQRAsVGSLPGLR	IASSQSR.RLDDQRAsVGSLPGLR.ITINNVG	566	582	1	17.8331	17.425	17.755	17.7546	17.7129	17.6756	17.888	17.8004	18.0692	17.7273	18.0848	18.0534
Q3UH68_377_379_1_1_S379	0.271659	15.5605	2.6615	0.0164192	0.539264	-3.37754	upregulated	Limch1	Q3UH68	RSAsQDLIK	ARWKSRR.RSAsQDLIK.KEEERKK	376	385	0.9099	15.5728	15.2101	15.2141	15.4476	15.4821	15.7076	15.6082	15.5341	15.6575	15.6706	15.7061	15.9272
Q04690_2815_2821_1_1_S2819	0.270832	13.1649	0.700689	0.492954	0.951538	-6.16586	upregulated	Nf1	Q04690	TRHGsASQVQK	GHCNSGR.TRHGsASQVQK.QRSAGSF	2815	2826	0.9878	13.3104	13.5364	11.0389	13.7984	12.9866	13.7254	13.2941	13.7111	13.159	12.7387	13.6403	13.1847
Q8BML1_969_978_1_1_S973	0.270301	13.9057	1.73295	0.101161	0.821312	-4.99274	upregulated	Mical2	Q8BML1	TQATsPDLESPRK	INDHRPK.TQATsPDLESPRK.AFPISIG	969	982	0.9986	13.92	14.0975	13.4539	13.8844	13.8779	13.4777	14.0927	13.8147	13.8691	13.975	14.0169	14.4032
Q9WVR4_477_482_1_1_S477	0.269966	13.9775	1.72875	0.101927	0.821312	-4.99908	upregulated	Fxr2	Q9WVR4	AGPGDRDPPsRGEESR	KREESNR.AGPGDRDPPsRGEESR.RRRIGPG	468	484	1	13.9991	13.902	13.9952	13.4435	13.6114	14.1992	14.0328	14.0047	13.9617	14.0122	14.0896	14.5004
Q9DBH0_203_211_1_1_S211	0.269774	15.0875	2.55533	0.0204575	0.57873	-3.57943	upregulated	Wwp2	Q9DBH0	TATAASEQsPGAR	HSGGSAR.TATAASEQsPGAR.NRHRQPV	203	216	1	15.1253	15.0993	14.8626	14.7166	14.9369	15.0862	14.9596	15.3488	15.1606	15.1019	15.3516	15.3379
P42669_181_186_1_0	0.26976	14.0728	1.62114	0.123342	0.845506	-5.15791	upregulated	Pura	P42669	GPGLGSTQGQTIALPAQGLIEFR	IRQTVNR.GPGLGSTQGQTIALPAQGLIEFR.DAIAKII	176	199	1	14.1026	14.2913	13.8417	13.9061	13.9421	13.647	14.0566	14.6057	14.545	13.7761	14.2189	13.9701
P48193_853_856_1_1_S856	0.269014	16.0509	3.01568	0.00777397	0.386801	-2.68297	upregulated	Epb41	P48193	VVVHQETEIsEE	PDMSVTK.VVVHQETEIsEE.	847	859	1	16.0598	15.855	15.7967	15.9387	15.968	15.9623	16.153	16.1642	15.9886	16.0767	16.5217	16.1347
Q7TPQ3_626_648_1_1_S626	0.268934	16.1135	2.65118	0.0167756	0.540398	-3.39731	upregulated	Shprh	Q7TPQ3	DCAEsPNPAAEELAQSNTSSPCETSDYR	KQTQEAK.DCAEsPNPAAEELAQSNTSSPCETSDYR.FECICGE	622	650	1	16.129	15.8363	15.8942	15.9287	15.935	16.2397	16.3752	16.1163	16.5585	16.05	16.0623	16.252
Q9D0F4_147_147_1_1_S147	0.268779	15.0323	2.61473	0.0180944	0.550186	-3.46689	upregulated	Nkap	Q9D0F4	IGELGAPEVWGLsPK	RISERER.IGELGAPEVWGLsPK.NPEPDSD	135	150	0.9998	15.0516	15.0568	14.718	14.675	14.9244	15.0542	15.1	15.1969	15.2198	15.0841	14.9992	15.3266
Q3UH06_1625_1633_1_1_S1629	0.268738	16.075	2.41928	0.0270198	0.617644	-3.83292	upregulated	Rreb1	Q3UH06	SRKEsLSTSGK	NHVAVTR.SRKEsLSTSGK.ECSPEER	1625	1636	0.9959	16.0929	15.8683	15.6994	16.1931	15.6663	16.2148	16.1978	15.891	16.2702	16.2518	16.2846	16.2873
P47757_263_267_1_1_S263	0.267731	18.521	1.05109	0.307894	0.916264	-5.86395	upregulated	Capzb	P47757	ELsQVLTQR	KFKQIQR.ELsQVLTQR.QVYIQPD	261	270	1	18.6595	18.6112	18.1497	18.2756	18.3915	18.4465	18.1478	18.3671	18.3052	18.6262	20.1321	18.2776
Q80V94_849_857_1_0	0.267568	16.0291	2.71493	0.0146866	0.517335	-3.27469	upregulated	Ap4e1	Q80V94	SESLSGPPSAEK	ISSEIFR.SESLSGPPSAEK.LESVSIP	849	861	0.9989	16.0414	15.5765	15.8879	15.9402	16.055	15.9562	15.9167	16.3696	16.2565	16.0592	16.0641	16.2381
Q3UMU9_655_669_1_0	0.267221	17.1611	3.28931	0.00431771	0.291558	-2.12994	upregulated	Hdgfl2	Q3UMU9	TRLASESANDDNEDS	ERQDHER.TRLASESANDDNEDS.	655	670	1	17.1684	17.1502	16.7184	17.0377	17.0961	17.0743	17.3779	17.1752	17.2797	17.2987	17.4184	17.1454
Q8K400_713_724_1_1_S724	0.266931	12.9223	1.098	0.287479	0.913203	-5.81538	upregulated	Stxbp5	Q8K400	SPTSGSSSPHNsDDEQK	VPEDRCK.SPTSGSSSPHNsDDEQK.VNNFIEK	713	730	1	12.9756	12.4643	12.6003	12.7103	13.0467	13.0619	13.4192	13.2424	13.4155	12.9592	13.135	12.0903
Q9QZQ1_1795_1801_1_1_S1795	0.26649	18.6368	4.14604	0.000672889	0.0853339	-0.359181	upregulated	Afdn	Q9QZQ1	LFsQGQDVSDK	TFKERQR.LFsQGQDVSDK.VKASRKI	1793	1804	1	18.6422	18.4086	18.5495	18.4999	18.5948	18.4041	18.6719	18.7662	18.628	18.7553	18.9374	18.7884
Q99N57_283_306_1_1_S301	0.26649	16.0169	2.5992	0.0186856	0.560422	-3.4964	upregulated	Raf1	Q99N57	SHSESASPSALSSSPNNLsPTGWSQPK	MIEDAIR.SHSESASPSALSSSPNNLsPTGWSQPK.TPVPAQR	283	310	1	16.0296	15.8543	16.0185	15.7282	16.0608	15.6958	15.889	16.3938	16.1339	16.0719	16.347	15.9925
O54781_485_491_1_1_S489	0.266328	15.7892	2.86356	0.0107425	0.449183	-2.9848	upregulated	Srpk2	O54781	TVSAsSTGDLPK	PSHDRSR.TVSAsSTGDLPK.TKTRAAD	485	497	0.9999	15.7991	15.549	15.4662	15.931	15.472	15.8012	15.9183	15.9286	16.0297	15.8385	15.8433	15.9028
Q8K212_524_539_1_0	0.265523	15.5644	2.56504	0.0200522	0.577719	-3.56111	upregulated	Pacs1	Q8K212	TNSSDSERSPDLGHSTQIPR	SKPISER.TNSSDSERSPDLGHSTQIPR.KVVYDQI	524	544	1	15.5925	15.4101	15.0205	15.4786	15.6061	15.5826	15.5819	15.8804	15.6666	15.6762	15.6739	15.6316
Q8CDA1_941_949_1_0	0.265089	14.207	1.65007	0.117237	0.834368	-5.11593	upregulated	Inpp5f	Q8CDA1	KSPSADSIHTR	GIESPIK.KSPSADSIHTR.TGFTKPM	940	951	0.9973	14.2317	14.3313	13.6941	14.3755	13.7777	14.1332	14.0434	14.3566	14.2656	14.0863	14.4987	14.7141
Q5I1X5_151_151_1_1_S151	0.264749	13.4475	1.31621	0.205533	0.890203	-5.56593	upregulated	Ppp1r13l	Q5I1X5	AFDGAGsPHGR	APSPRPR.AFDGAGsPHGR.APSPRPG	145	156	0.9988	13.4865	13.6101	13.4591	13.4076	12.7663	13.2725	13.1782	13.2386	13.5914	13.9861	13.9917	13.4212
A2AN08_2740_2741_1_0	0.263267	14.8158	2.27509	0.0361035	0.661705	-4.09431	upregulated	Ubr4	A2AN08	MQSSGIPDGGHIR	DDDADEK.MQSSGIPDGGHIR.QESQEQS	2738	2751	0.9996	14.826	14.9489	14.66	14.6436	14.4473	14.6611	14.9467	15.0877	14.9018	14.9294	14.6171	15.13
B1AZA5_12_12_1_1_S12	0.263236	13.0263	1.1828	0.253128	0.908101	-5.72294	upregulated	Tmem245	B1AZA5	GGPAEAPsPR	MADR.GGPAEAPsPR.GSPRPES	5	15	0.9931	13.0744	12.9479	12.4291	13.0912	12.4733	13.4722	12.6795	13.1344	13.3132	13.0641	13.5406	13.1441
Q3UIJ9_435_437_1_1_S435	0.26167	18.5722	2.70415	0.0150213	0.521326	-3.2955	upregulated	Myzap	Q3UIJ9	EIGVGCDLLPsPTGR	KTEVETR.EIGVGCDLLPsPTGR.TREITMP	425	440	1	18.5922	18.6915	18.1045	18.2836	18.3633	18.7042	18.7269	18.7346	18.5159	18.7623	18.7871	18.6198
Q3UFK8_17_24_1_1_S21	0.261656	12.6683	0.992736	0.334727	0.922045	-5.92179	upregulated	Frmd8	Q3UFK8	SHRSsVSSVGAR	QPGPAER.SHRSsVSSVGAR.AADVIVY	17	29	0.9012	12.7297	12.6276	11.5986	12.5752	12.6816	13.1451	12.8272	12.5088	12.9909	12.705	13.2595	12.4323
Q9CQ39_134_144_1_1_S140	0.260981	14.0416	2.20396	0.0415639	0.694893	-4.22021	upregulated	Med21	Q9CQ39	SVTHSHsLPDS	QSQIKTR.SVTHSHsLPDS.	134	145	0.9757	14.0471	14.0416	13.8159	13.9003	13.7908	13.9474	14.0629	14.0243	14.1167	14.16	14.2988	14.2983
Q08509_658_666_1_0	0.260307	13.6065	1.46731	0.160504	0.869965	-5.3719	upregulated	Eps8	Q08509	QNSSSSDSGGSIVR	VPANVTR.QNSSSSDSGGSIVR.DSQRYKQ	656	670	1	13.6341	13.7578	13.3062	13.7514	13.092	13.4151	13.6761	13.8875	13.8121	13.3928	14.1348	13.4457
E9Q401_2692_2711_1_1_S2692	0.260116	15.7407	2.71573	0.014662	0.517335	-3.27315	upregulated	Ryr2	E9Q401	QsSMDSEGNFNPQPVDTSNITIPEK	YVSMMEK.QsSMDSEGNFNPQPVDTSNITIPEK.LEYFINK	2691	2716	1	15.7563	15.6443	15.2959	15.665	15.6846	15.7045	15.7105	15.7861	15.7713	15.9612	15.8242	16.1005
Q80ZK9_511_513_1_1_S511	0.257812	16.0931	2.33851	0.0318041	0.639567	-3.98031	upregulated	Wdtc1	Q80ZK9	KDsISEDEMVLR	RIRSTSR.KDsISEDEMVLR.ERSYDYQ	509	521	0.9996	16.1093	15.6933	15.9518	15.9661	15.9729	16.1783	16.5215	16.1685	16.3297	15.9955	16.3403	15.9061
Q3UZA1_116_127_1_0	0.257499	18.7371	2.71315	0.0147413	0.517335	-3.27813	upregulated	Rcsd1	Q3UZA1	AIVSPFHSPPSTPSSPGIR	PKSPGIK.AIVSPFHSPPSTPSSPGIR.SHPSEAE	113	132	1	18.7538	18.4737	18.5427	18.6038	18.5311	18.8316	18.6353	18.7053	18.8927	18.8806	19.2483	18.7625
Q9R0P3_22_23_1_1_S22	0.256317	15.9698	3.41948	0.0032578	0.247284	-1.86346	upregulated	Esd	Q9R0P3	VFEHsSVELK	CFGGIQK.VFEHsSVELK.CKMRFAV	18	28	0.9999	15.9741	15.9054	15.7155	15.705	15.8702	15.9539	16.0366	16.0174	16.0827	16.054	16.1223	16.205
Q5SVL6_486_495_1_1_S488	0.256041	14.1397	1.14749	0.267034	0.913203	-5.76214	upregulated	Rap1gap2	Q5SVL6	SHsMETMVGSQR	KRAIRVR.SHsMETMVGSQR.KIHGGNI	486	498	1	14.2489	14.4967	13.3111	14.1905	13.6546	14.347	14.6797	14.0681	13.553	14.3635	14.3265	14.5454
Q65CL1_647_653_1_1_S650	0.2558	14.5213	1.12131	0.277711	0.913203	-5.79056	upregulated	Ctnna3	Q65CL1	SHTsIQTEGK	EDDHEVR.SHTsIQTEGK.TDRAKMT	647	657	0.9992	14.5835	14.2309	14.9464	14.2421	14.8585	13.6312	15.0919	14.3815	15.1089	14.306	14.793	14.1443
Q9QYG0_330_344_1_0	0.255423	14.8428	1.69004	0.109229	0.825111	-5.05705	upregulated	Ndrg2	Q9QYG0	TASLTSAASIDGSRSR	TRISRSR.TASLTSAASIDGSRSR.SRTISQS	330	346	0.9994	14.8734	14.5749	14.8796	14.6655	14.3566	15.0406	14.5553	15.0059	15.0215	15.3404	14.6552	15.1748
P59644_907_914_2_2_S909S911	0.255243	14.7146	1.3978	0.180105	0.882329	-5.46323	upregulated	Inpp5j	P59644	GGSRsPsPQSR	PSSRERR.GGSRsPsPQSR.QIPRVAP	905	916	0.9913	14.7557	14.6522	14.6106	14.3635	14.6999	14.5509	14.7352	15.2059	14.1336	15.5018	14.6265	14.7809
Q6R3M4_674_674_1_1_S674	0.255135	17.035	1.90511	0.0737829	0.762692	-4.72383	upregulated	Poli	Q6R3M4	ELDsAEEK	HQGIESR.ELDsAEEK.LPFPPDI	671	679	0.9915	17.0562	16.732	17.5026	16.7549	16.8342	16.6556	17.4313	16.8986	17.1255	16.9974	17.0787	17.3745
E9Q0S6_1054_1067_2_2_S1054S1062	0.254419	17.0583	2.38949	0.0286996	0.629753	-3.88756	upregulated	Tns1	E9Q0S6	RAAsDGQYENQsPEATSPR	PPGPIRR.RAAsDGQYENQsPEATSPR.SPGVRSP	1052	1071	1	17.1172	16.876	16.7968	16.9223	17.2423	16.76	17.1263	17.4947	16.9451	17.3325	17.2179	16.9269
P47930_16_28_1_0	0.254314	12.993	0.982231	0.339727	0.9227	-5.93189	upregulated	Fosl2	P47930	GSSGSPAHAESYSSGGGGQQK	NFDTSSR.GSSGSPAHAESYSSGGGGQQK.FRVDMPG	15	36	1	13.0458	13.0036	11.709	13.4325	13.0316	13.0946	12.7955	12.9646	13.1572	13.1225	13.3577	13.254
P47713_431_437_1_1_S437	0.25407	15.6975	2.95041	0.00893454	0.411108	-2.81305	upregulated	Pla2g4a	P47713	HIVSNDSSDsDDEAQGPK	IENITAK.HIVSNDSSDsDDEAQGPK.GTENEEA	428	446	1	15.7052	15.4177	15.5844	15.6523	15.4595	15.6806	15.6097	15.9302	15.8428	15.7624	15.7718	15.961
Q6ZPJ0_261_273_2_2_S265S269	0.254032	16.4522	2.38834	0.0287664	0.629753	-3.88966	upregulated	Tex2	Q6ZPJ0	TAPSsPLTsPSDTR	NTGGDSK.TAPSsPLTsPSDTR.SFFKVPE	261	275	1	16.4656	16.0593	16.3383	16.1795	16.4884	16.5028	16.451	16.3891	16.31	16.7914	16.767	16.6979
O08638_1951_1954_1_1_S1954	0.253995	18.7328	1.54256	0.141303	0.860042	-5.26921	upregulated	Myh11	O08638	RVIENTDGsEEEMDAR	RRAGGRR.RVIENTDGsEEEMDAR.DSDFNGT	1946	1962	1	18.831	18.7467	18.5198	18.5101	18.6412	18.5534	18.4394	18.6937	18.7317	18.991	19.7276	18.5062
O54724_302_310_1_1_S302	0.253272	14.1713	1.6306	0.121317	0.840762	-5.14424	upregulated	Cavin1	O54724	sFTPDHVVYAR	SRDKIRK.sFTPDHVVYAR.SKTAVYK	302	313	0.9947	14.1942	14.187	14.1414	13.7725	14.0252	14.0396	14.4632	14.3588	14.4186	14.5324	14.2964	13.6489
Q8C033_353_358_1_1_S355	0.25248	13.7075	1.64947	0.117362	0.834368	-5.1168	upregulated	Arhgef10	Q8C033	TRsLVSQDHR	RGGSFIR.TRsLVSQDHR.CYFEEEQ	353	363	0.9998	13.7221	13.4242	13.8008	13.4064	13.7179	13.4996	13.6427	13.5942	13.8906	13.6209	14.073	14.1123
Q8K4L3_233_252_1_1_S234	0.251749	15.4606	2.15129	0.0460872	0.711613	-4.31203	upregulated	Svil	Q8K4L3	QIPSsPLQQPASPNHPGDSPLPTEAR	EVPRSPK.QIPSsPLQQPASPNHPGDSPLPTEAR.ASTGKPT	230	256	1	15.4804	15.4447	15.2823	14.9967	15.245	15.6478	15.5108	15.536	15.9271	15.569	15.524	15.3834
O70468_65_86_1_1_S72	0.251492	17.2479	2.46658	0.0245406	0.601163	-3.74549	upregulated	Mybpc3	O70468	RHTLTVRDAsPDDQGSYAVIAGSSK	GIAAEGK.RHTLTVRDAsPDDQGSYAVIAGSSK.VKFDIKV	63	88	1	17.2642	16.9447	16.8221	17.2987	17.078	17.4101	17.1032	17.3999	17.3603	17.3527	17.5816	17.3756
Q80TT8_1775_1780_1_1_S1775	0.250665	13.7793	1.50083	0.1517	0.863962	-5.32664	upregulated	Cul9	Q80TT8	VGLQsPSVETR	HSTQDFR.VGLQsPSVETR.EVKGSNV	1771	1782	1	13.8045	13.5964	13.6186	14.0067	13.2836	13.7077	13.5907	13.7851	14.262	13.6615	13.8766	14.1838
Q9CSN1_224_234_1_1_S224	0.250107	14.3205	1.76364	0.0957127	0.810181	-4.94606	upregulated	Snw1	Q9CSN1	GPPsPPAPVMHSPSRK	INKKIPR.GPPsPPAPVMHSPSRK.MTVKEQQ	221	237	0.9468	14.339	14.1974	14.5757	13.9291	14.1126	14.1056	14.3842	14.6269	14.32	14.3053	14.7847	14.1839
Q3TYD6_610_621_1_1_S615	0.249325	14.273	2.14832	0.0463554	0.71229	-4.31717	upregulated	Lmtk2	Q3TYD6	ATSIPGsPFNLFSDLDK	SSTEDSR.ATSIPGsPFNLFSDLDK.ADDIPSH	609	626	1	14.2787	14.2438	13.973	14.0252	14.3247	14.1185	14.3181	14.4809	14.3723	14.5376	14.1923	14.417
Q8R316_422_432_1_1_S432	0.248592	14.3205	1.53436	0.143297	0.860042	-5.28059	upregulated	Hbp1	Q8R316	SHSSGTVSATsPNK	IYAKAVK.SHSSGTVSATsPNK.CKRPMNA	422	436	1	14.3488	14.3196	13.9344	13.8041	14.4006	14.4656	14.4352	14.1723	14.8431	14.0419	14.5454	14.5628
Q5SW19_1309_1310_1_1_S1310	0.248566	17.1592	2.91727	0.0095865	0.426425	-2.87877	upregulated	Cluh	Q5SW19	EGPSsLNLQG	GSPQTAK.EGPSsLNLQG.	1306	1316	0.9993	17.1683	17.0699	17.0647	16.7086	17.0056	17.2695	17.3734	17.2315	17.2699	17.257	17.3706	17.131
Q6A026_1158_1179_1_0	0.247654	15.1411	2.4246	0.0267296	0.614958	-3.82312	upregulated	Pds5a	Q6A026	SAGTETGSNINANSELSPSAGSR	GRKPYVR.SAGTETGSNINANSELSPSAGSR.SREQSSE	1158	1181	1	15.1474	15.1543	14.8415	14.8212	15.1221	15.0911	15.2545	15.3971	15.0903	15.1271	15.1994	15.4538
Q9CZ13_251_254_1_1_S251	0.24763	13.1539	1.16038	0.261891	0.913203	-5.74795	upregulated	Uqcrc1	Q9CZ13	HLsSVSR	IIDIAQK.HLsSVSR.VYEEDAV	249	256	0.9257	13.1927	13.0578	13.086	13.009	12.6546	13.287	13.1896	13.5399	13.466	12.4545	13.3848	13.5643
Q6PDG5_376_400_1_0	0.247608	15.4665	1.46004	0.162469	0.874696	-5.38161	upregulated	Smarcc2	Q6PDG5	GGTMTDLDEQDDESMETTGKDEDENSTGNK	SESAPVK.GGTMTDLDEQDDESMETTGKDEDENSTGNK.GEQTKNP	374	404	1	15.5152	15.1909	15.4332	15.1549	15.1375	15.7409	15.3574	15.3965	15.3293	15.661	16.3763	15.3541
Q2TBE6_460_471_1_1_T466	0.247581	15.747	2.26653	0.0367237	0.666189	-4.10958	upregulated	Pi4k2a	Q2TBE6	SASESYtQSFQSR	TARSHQR.SASESYtQSFQSR.KPFFSWW	460	473	1	15.764	15.6412	15.4905	15.6628	15.3095	15.9559	15.8272	15.9985	15.8271	15.834	16.0582	15.6125
O54916_473_492_1_1_S482	0.247495	16.4048	3.60608	0.00217285	0.186739	-1.47889	upregulated	Reps1	O54916	RTSSDHTNPTsPLLVKPSDLSEENK	MQEMEIK.RTSSDHTNPTsPLLVKPSDLSEENK.INSSVKF	472	497	1	16.407	16.2594	16.3054	16.3068	16.2186	16.2589	16.6864	16.3794	16.5628	16.4648	16.4848	16.5257
P59672_636_640_1_1_S638	0.245414	17.2076	2.62025	0.0178885	0.550186	-3.45637	upregulated	Anks1a	P59672	LSRsLSK	KPKAEIK.LSRsLSK.SDSDIIT	635	642	0.9014	17.2166	17.2053	16.7055	17.1354	17.1048	17.2179	17.3013	17.2136	17.2039	17.2094	17.4693	17.5177
Q8CH77_1179_1198_1_1_S1179	0.245345	17.0487	2.51779	0.0220991	0.587543	-3.64998	upregulated	Nav1	Q8CH77	RQNsSDSISSLNSITSHSSIGSSK	PKEIRIK.RQNsSDSISSLNSITSHSSIGSSK.DADAKKK	1176	1200	1	17.0648	16.9522	16.7408	16.8716	16.7366	17.2734	17.0646	17.276	17.1163	17.3549	16.9416	17.2081
Q3UMF0_1027_1028_1_1_S1028	0.245268	16.2206	3.245	0.00475119	0.298014	-2.22023	upregulated	Cobll1	Q3UMF0	PAETsPPPVAPK	DDDIIQK.PAETsPPPVAPK.PMTIRAE	1024	1036	1	16.2253	16.0587	16.1732	16.0035	16.1428	16.056	16.2823	16.4956	16.3202	16.1532	16.4486	16.2927
Q61183_544_553_1_0	0.245254	13.8936	1.46557	0.160974	0.870046	-5.37423	upregulated	Papola	Q61183	TSPLNSSGSSQGR	SPTSAMK.TSPLNSSGSSQGR.NSPAPAV	544	557	1	13.9199	13.6775	13.5745	13.8456	13.7381	13.9632	14.0382	13.7377	13.8938	13.5752	14.5351	14.2501
Q8BKR5_566_575_1_1_S573	0.244578	13.9416	1.74377	0.0992105	0.815484	-4.97635	upregulated	Ppp1r37	Q8BKR5	SPPSSPSsPTEQR	SIGPGDK.SPPSSPSsPTEQR.ISVSSPG	566	579	1	13.9525	13.5052	13.6958	13.8549	14.0731	13.9117	14.1967	14.0612	13.9026	13.9534	14.3111	13.8914
Q61070_326_330_1_1_S330	0.244463	14.9628	1.83691	0.083728	0.789548	-4.83237	upregulated	Ei24	Q61070	FPSPHPsPAK	SSSSAEK.FPSPHPsPAK.LKAAAGH	324	334	0.9582	14.9788	14.655	14.6139	15.037	14.7474	15.094	15.184	14.9352	14.6501	15.2504	15.0656	15.3582
Q05793_2285_2296_2_2_S2285S2286	0.244316	12.583	0.786953	0.442117	0.947072	-6.10185	upregulated	Hspg2	Q05793	GssLPARHQTHGSLLR	QVTWHKR.GssLPARHQTHGSLLR.LYQISPA	2284	2300	0.9894	12.6836	13.7099	11.8643	11.9144	11.9654	12.7948	12.4951	12.5058	12.9643	12.5803	12.5345	13.0845
P70698_587_589_1_1_S587	0.244209	13.9221	1.4668	0.160641	0.86998	-5.37258	upregulated	Ctps1	P70698	FPsISQD	SEITEIK.FPsISQD.	585	592	0.9558	13.9482	13.6469	13.4907	13.548	14.0003	14.2588	14.0485	13.5837	14.187	14.1371	14.0351	14.2075
P83093_518_526_1_0	0.24391	14.5869	1.68047	0.111103	0.825111	-5.07124	upregulated	Stim2	P83093	RSIVPSSPQSQR	SSICRSR.RSIVPSSPQSQR.AQIPAHA	517	529	0.9925	14.6092	13.9514	14.4415	14.6999	14.5919	14.5848	14.5759	14.6964	14.663	14.7855	15.0675	14.3985
P81122_600_605_1_1_S604	0.24365	16.4161	2.5437	0.0209534	0.582043	-3.60134	upregulated	Irs2	P81122	ATFSGsSGR	DEYTIMR.ATFSGsSGR.LCPSFPA	599	608	0.9991	16.4247	16.4359	16.3814	16.2765	15.9409	16.381	16.7702	16.5905	16.4961	16.3306	16.461	16.5125
Q8BTI8_1533_1543_1_1_S1538	0.243563	13.9898	1.35848	0.192024	0.888486	-5.51334	upregulated	Srrm2	Q8BTI8	SHSGSsPEVDSK	RTPIRQR.SHSGSsPEVDSK.SRHSPRI	1533	1545	1	14.0209	13.5018	14.1794	13.9341	13.9321	13.7373	14.4265	14.4454	14.211	14.1843	13.8372	13.4985
P39447_117_132_1_1_S131	0.242958	15.2317	2.41437	0.02729	0.620611	-3.84194	upregulated	Tjp1	P39447	VQIPVSHPDPEPVSDNEDDsYDEEVHDPR	TIRRKKK.VQIPVSHPDPEPVSDNEDDsYDEEVHDPR.AGRGAIA	112	141	1	15.2393	14.9782	14.8959	15.1847	15.3324	15.1049	15.1549	15.2115	15.4273	15.3249	15.4536	15.4806
Q64511_1537_1552_1_1_S1539	0.242861	16.1085	2.01395	0.0600809	0.726204	-4.54547	upregulated	Top2b	Q64511	ASGsENEGDYNPGRKPSK	RGAKKRK.ASGsENEGDYNPGRKPSK.TASKKPK	1536	1554	1	16.1357	15.9754	16.0187	15.7723	16.0849	16.0289	15.7831	16.4309	16.312	16.2871	16.5593	15.941
Q6KCD5_2657_2678_1_1_S2666	0.242518	15.2351	2.30469	0.0340338	0.649582	-4.04131	upregulated	Nipbl	Q6KCD5	NNTAADTEDEEsDGEDRGGGTSGSLRR	IGGGSPK.NNTAADTEDEEsDGEDRGGGTSGSLRR.SKRNSDS	2655	2682	1	15.2469	15.002	15.114	14.9733	15.226	15.1987	15.1451	15.1153	15.4527	15.4929	15.6066	15.2592
Q3UH68_887_911_1_1_S901	0.241348	16.799	2.41919	0.0270245	0.617644	-3.83308	upregulated	Limch1	Q3UH68	TREGGLPEEQSLTPsPSANPEISVSK	DGDSIIK.TREGGLPEEQSLTPsPSANPEISVSK.GIHQDPQ	887	913	1	16.8096	16.6229	16.6509	16.6457	16.7753	16.642	17.1641	16.8039	16.9404	16.5304	17.1868	16.8268
Q4U4S6_1210_1212_1_1_S1212	0.24132	15.4464	1.44237	0.167325	0.878644	-5.40506	upregulated	Xirp2	Q4U4S6	TVsVNEIQK	NKKNYVR.TVsVNEIQK.GNVKTST	1210	1219	0.9997	15.4905	15.3766	15.389	15.0021	14.9559	15.85	15.1925	15.3995	15.4307	15.8516	16.065	15.3971
E9Q784_316_328_3_3_S316S317S324	0.241288	13.6824	1.11037	0.282263	0.913203	-5.80226	upregulated	Zc3h13	E9Q784	PRssSPGQHHsPLSSR	QREKRDK.PRssSPGQHHsPLSSR.HHSSSSQ	314	330	0.9968	13.7247	13.7324	13.8083	13.6793	12.6566	13.8773	14.0089	13.7557	13.5217	13.5919	13.5681	14.3062
Q76LS9_373_382_1_1_S382	0.240945	12.6597	0.824473	0.421062	0.942388	-6.07186	upregulated	Mindy1	Q76LS9	SHGAEGGGGsPEK	ISHSIGK.SHGAEGGGGsPEK.QIQVDQD	373	386	1	12.7318	12.6539	12.7123	12.0024	12.8206	12.4525	13.4359	12.9609	12.8349	12.6514	13.1556	11.5769
Q99MR9_581_594_1_1_S594	0.240618	17.2556	3.59968	0.00220328	0.187803	-1.49212	upregulated	Ppp1r3a	Q99MR9	EVGSGSNLEPGTSDLSsPR	NAKRSWR.EVGSGSNLEPGTSDLSsPR.NFSPITD	578	597	1	17.2713	17.1014	17.0209	17.0691	17.1298	17.3007	17.237	17.4525	17.4074	17.4111	17.2965	17.3855
Q8C080_55_70_1_1_S70	0.240133	16.7997	3.02385	0.00763947	0.383782	-2.66663	upregulated	Snx16	Q8C080	QTNVQDQMDSASSMCGsPLIR	SAVGSIK.QTNVQDQMDSASSMCGsPLIR.TKFTGTD	54	75	1	16.7716	16.4469	16.6985	16.7979	16.8629	16.5373	16.792	16.9775	16.934	16.9855	16.8515	16.9127
Q8BH50_143_151_1_1_S147	0.239997	14.3463	1.69355	0.10855	0.825111	-5.05183	upregulated	ARK2N	Q8BH50	SRSEsETSTMAAK	VGRKSRR.SRSEsETSTMAAK.KNRQSSD	143	156	0.9922	14.3687	14.1949	14.056	14.2658	14.1683	14.3921	14.31	14.5366	14.5993	14.0591	14.9082	14.3194
Q69ZK6_436_441_1_1_S436	0.239989	15.3499	2.6829	0.0157028	0.530173	-3.33643	upregulated	Jmjd1c	Q69ZK6	RsPPPETIK	TEDQIHK.RsPPPETIK.AKITTSV	435	444	0.996	15.3552	15.2114	15.1863	15.1104	15.3233	15.2634	15.353	15.5484	15.5445	15.33	15.3231	15.6548
Q9CZ04_223_255_1_1_S255	0.239784	14.9769	1.93851	0.0693071	0.743781	-4.66975	upregulated	Cops7a	Q9CZ04	VTTAAAAAATSQDPEQHLTELREPASGTNQRQPsK	NIKKTIK.VTTAAAAAATSQDPEQHLTELREPASGTNQRQPsK.KASKGKG	222	257	1	14.9874	15.058	14.5213	14.7846	15.1852	14.6815	15.0559	15.1477	14.9882	14.8589	15.2832	15.1816
Q60876_33_49_1_0	0.239581	15.3373	2.33272	0.0321759	0.642221	-3.99079	upregulated	Eif4ebp1	Q60876	VALGDGVQLPPGDYSTTPGGTLFSTTPGGTR	RAIPTRR.VALGDGVQLPPGDYSTTPGGTLFSTTPGGTR.IIYDRKF	20	51	1	15.3482	15.1282	15.2889	15.005	15.31	15.301	15.2247	15.3487	15.6768	15.2861	15.5475	15.5934
Q5XJE5_247_255_2_2_S247S255	0.239491	13.9744	1.28802	0.214956	0.895206	-5.60026	upregulated	Leo1	Q5XJE5	MQNsDDERPQVsDEDGRR	QVSDEEK.MQNsDDERPQVsDEDGRR.SDGEEEQ	244	262	0.9441	14.0157	13.7107	13.8811	14.1122	13.5929	13.9221	13.7324	13.6666	14.0193	14.6739	14.5201	13.8875
Q8BTI8_344_351_1_0	0.239214	14.5797	1.39038	0.182308	0.882329	-5.47277	upregulated	Srrm2	Q8BTI8	SAVRPSPSPER	DKDKKEK.SAVRPSPSPER.SSTGPEI	344	355	1	14.6099	14.7292	14.6334	14.1123	14.5223	14.2488	14.1889	15.1043	14.3592	14.8955	14.5382	15.0444
Q5U3K5_376_385_1_1_S377	0.239166	16.674	2.63176	0.0174661	0.54826	-3.43441	upregulated	Rabl6	Q5U3K5	LFGTsPAAEVTPSPPEPAPALEAPAR	RRSIISR.LFGTsPAAEVTPSPPEPAPALEAPAR.VQNVEDF	373	399	1	16.6859	16.3579	16.7126	16.5728	16.4535	16.6212	16.8569	16.7227	16.9987	16.9191	16.5089	16.6902
Q62059_2582_2589_2_2_S2585S2586	0.238591	20.1188	2.06711	0.0542618	0.715069	-4.45619	upregulated	Vcan	Q62059	LESHGssEESLQVQEK	DIDPEIK.LESHGssEESLQVQEK.YEGAVTI	2580	2596	1	20.1278	19.7443	20.1153	19.873	20.2207	19.9902	20.1924	20.6961	20.0226	20.1228	20.3824	19.9475
P49769_365_371_1_1_T370	0.237292	16.7308	2.2901	0.0350396	0.654178	-4.06747	upregulated	Psen1	P49769	AAVQELSGSILtSEDPEER	RSTPESR.AAVQELSGSILtSEDPEER.GVKIGIG	359	378	1	16.7454	16.3851	16.839	16.5751	16.6567	16.5509	16.7922	16.692	16.9372	16.6684	17.2415	16.7005
O08530_351_353_1_1_S353	0.236968	16.2211	3.1045	0.006428	0.3534	-2.50472	upregulated	S1pr1	O08530	RPIIPGMEFSRsK	DSAGKFK.RPIIPGMEFSRsK.SDNSSHP	342	355	0.9442	16.2271	16.1132	16.0837	16.1088	15.8759	16.2775	16.3009	16.3522	16.2987	16.3352	16.4337	16.2521
Q8CCP0_414_431_1_1_S431	0.236801	15.3215	2.0845	0.0524716	0.715069	-4.42667	upregulated	Nemf	Q8CCP0	NPYLLSEEEDGDGDASIENsDAEAPK	HVTMIIR.NPYLLSEEEDGDGDASIENsDAEAPK.GKKKKQK	412	438	0.9979	15.3333	14.8078	15.0645	15.2873	15.3503	15.4516	15.6205	15.3531	15.487	15.4114	15.2363	15.4662
Q62407_328_337_1_0	0.236794	13.2245	1.38017	0.185375	0.884004	-5.48584	upregulated	Speg	Q62407	RALPGPSTQPPATPTSPHRR	PSPRVGK.RALPGPSTQPPATPTSPHRR.AQEPSIP	322	342	1	13.2396	13.1741	12.7769	13.0259	13.4014	13.0985	13.0938	13.5263	13.6106	13.2626	13.2378	13.2619
P23242_244_257_1_1_Y247	0.236589	14.8543	1.72186	0.103194	0.821312	-5.00946	upregulated	Gja1	P23242	GRSDPyHATTGPLSPSK	GVKDRVK.GRSDPyHATTGPLSPSK.DCGSPKY	242	259	1	14.8705	14.8786	14.3225	14.6976	14.8743	14.8533	14.9078	15.1376	14.6532	14.7086	15.0418	15.322
Q8CD26_363_363_1_1_S363	0.236565	16.8428	2.00808	0.0607569	0.726204	-4.55525	upregulated	Slc35e1	Q8CD26	EHLRsPVEK	TSDISSR.EHLRsPVEK.PHNGAIF	359	368	1	16.8608	16.6593	16.2565	16.8505	16.7666	17.0357	16.6538	16.8716	16.913	16.9954	17.1583	17.1096
Q6P4S6_778_786_1_0	0.236492	15.4469	1.829	0.0849548	0.79311	-4.84479	upregulated	Sik3	Q6P4S6	IQPSSPPPNHPSNHLFR	HQIQRIR.IQPSSPPPNHPSNHLFR.QPSNSPP	775	792	1	15.4639	15.6836	15.3878	15.3306	14.8203	15.367	15.3702	15.7253	15.4493	15.4609	15.5046	15.8158
Q5U4C3_491_493_2_2_S491S493	0.235911	17.6586	2.55837	0.0203295	0.57873	-3.57368	upregulated	Scaf1	Q5U4C3	QRsAsPGPPPAR	RERYRQR.QRsAsPGPPPAR.KKARRER	489	501	0.9999	17.6882	17.2775	17.8211	17.4338	17.6016	17.5155	17.8732	17.6893	17.7951	17.6842	17.9851	17.568
P48787_23_27_1_1_S23	0.23586	17.7857	0.562682	0.580979	0.963834	-6.2536	upregulated	Tnni3	P48787	RRsSANYR	APAPVRR.RRsSANYR.AYATEPH	21	29	0.9991	18.1779	18.0006	17.3296	17.0798	17.4871	18.388	16.8513	17.1616	17.8728	17.6616	20.1708	17.6391
Q8CI12_129_138_1_1_S131	0.235276	16.6495	2.44503	0.025642	0.607691	-3.78541	upregulated	Smtnl2	Q8CI12	SPsVEHDEASDLEVR	TFSISGR.SPsVEHDEASDLEVR.RASNSCI	129	144	1	16.6586	16.5005	16.701	16.4547	16.2547	16.6952	16.9273	16.5604	16.6597	16.8788	16.5967	16.9161
Q9D6Y4_114_118_1_1_S114	0.234628	13.7093	1.58707	0.130877	0.851307	-5.20667	upregulated	Borcs8	Q9D6Y4	LsPPPSLA	QGHSQEK.LsPPPSLA.	113	121	0.9904	13.7208	13.2784	13.5669	13.4134	13.9059	13.7421	13.7294	14.0444	13.7888	13.8505	13.6769	13.8059
P49586_315_325_2_0	0.234555	15.8427	2.60183	0.0185843	0.560169	-3.49141	upregulated	Pcyt1a	P49586	MLQAISPKQSPSSSPTHER	IKEGKGR.MLQAISPKQSPSSSPTHER.SPSPSFR	310	329	0.9978	15.8496	15.567	15.7027	15.9287	15.5747	15.8005	15.9021	16.1952	15.7975	15.9145	15.9496	15.9367
Q8BMA6_12_26_1_1_S12	0.234422	13.4015	1.36991	0.188495	0.886769	-5.49889	upregulated	Srp68	Q8BMA6	QIPGGGsGGGGSGSGGGGGGSGGGR	MAAEK.QIPGGGsGGGGSGSGGGGGGSGGGR.SAGGDEN	6	31	1	13.4178	13.216	13.3136	13.0025	13.5818	13.254	13.7208	13.369	13.8808	13.2184	13.2983	13.5606
Q920Q8_268_284_1_1_S277	0.234336	16.2517	2.1876	0.0429229	0.701816	-4.24885	upregulated	Ivns1abp	Q920Q8	QISGSSTGCLSsPNASMQSPK	PRENGHK.QISGSSTGCLSsPNASMQSPK.HEWKIVA	266	287	1	16.2639	15.9997	15.7925	16.2259	16.2373	16.3641	16.5042	16.3772	16.3584	16.4767	16.0125	16.4204
Q8CHT1_696_696_1_1_S696	0.233713	14.86	1.12339	0.276851	0.913203	-5.78832	upregulated	Ngef	Q8CHT1	MEDPQRsQNK	ECFRVHK.MEDPQRsQNK.DRRKIGS	690	700	0.9992	14.9386	14.5859	14.8869	14.5845	14.7686	14.8366	14.8539	16.0569	14.4466	14.7492	14.6697	15.0211
Q8CJ19_684_696_1_1_S685	0.233497	17.471	2.95692	0.00881146	0.409123	-2.8001	upregulated	Mical3	Q8CJ19	TsQSEEEEPPRSYK	GAGKRRK.TsQSEEEEPPRSYK.GERPTIV	684	698	1	17.4884	17.217	17.5302	17.2892	17.3772	17.3047	17.6108	17.8454	17.442	17.5961	17.4692	17.4995
Q8R1Q8_503_523_1_1_S516	0.233311	15.2836	1.77529	0.0937125	0.807082	-4.92819	upregulated	Dync1li1	Q8R1Q8	ITRKPASVSPTTPTsPTEGEAS	VHAEIDR.ITRKPASVSPTTPTsPTEGEAS.	502	524	1	15.307	15.122	15.0998	15.2591	14.9834	15.3177	14.9709	15.7258	15.3202	15.4975	15.7046	15.1192
Q8VBX6_908_929_1_1_T911	0.233141	16.2374	2.62168	0.0178355	0.550186	-3.45365	upregulated	Mpdz	Q8VBX6	QHAGSPPtDMRPAPTSGFPISDYTTTNAVEQK	TQNIIQR.QHAGSPPtDMRPAPTSGFPISDYTTTNAVEQK.YECANPV	904	936	1	16.2432	16.1721	15.9776	16.2638	16.0359	16.1016	16.3536	16.6152	16.1022	16.4182	16.2425	16.3285
P58771_79_87_1_1_S87	0.232965	17.4549	1.36606	0.18968	0.887419	-5.50377	upregulated	Tpm1	P58771	KATDAEADVAsLNRR	IEIAEKK.KATDAEADVAsLNRR.IQIVEEE	77	92	1	17.4902	17.3246	17.3662	17.1723	17.458	17.3181	17.1871	17.2078	17.4628	17.5335	18.5098	17.4637
Q61083_153_153_1_1_S153	0.232692	14.3168	1.79597	0.0902499	0.801376	-4.89627	upregulated	Map3k2	Q61083	RLsVVGPPNR	IGAERKK.RLsVVGPPNR.DRSSPPP	151	161	0.9296	14.3252	14.2479	14.4694	13.8602	14.194	14.178	14.5092	14.5439	14.2376	14.2445	14.3616	14.6389
Q8CC27_214_241_1_0	0.232565	15.7143	1.99353	0.0624629	0.726204	-4.57941	upregulated	Cacnb2	Q8CC27	KSTPPSSAIDIDATGLDAEENDIPANHRSPK	DIVPSSR.KSTPPSSAIDIDATGLDAEENDIPANHRSPK.PSANSVT	213	244	0.9998	15.729	15.1051	15.9005	15.8186	15.5567	15.5562	15.6927	15.8347	15.9542	15.8594	15.8186	15.7602
Q99LH9_357_371_1_1_S361	0.232393	17.7024	1.16509	0.260034	0.913203	-5.74274	upregulated	Sh3bp5l	Q99LH9	GLSDHAsLDGQELGAQSR	DSVEHIR.GLSDHAsLDGQELGAQSR.GRRGSDI	355	373	1	17.8223	17.3075	17.3471	17.1587	17.8626	18.2022	17.3658	18.1068	17.3706	17.5734	17.9996	18.4319
P62858_21_28_1_1_S23	0.232314	13.7209	1.51066	0.149197	0.861777	-5.31323	upregulated	Rps28	P62858	TGsQGQCTQVR	VTKVIGR.TGsQGQCTQVR.VEFMDDT	21	32	0.9998	13.7384	13.2324	13.615	13.3955	13.7534	13.9745	13.8662	13.8548	13.8755	13.9946	13.742	13.6257
Q8BRT1_542_547_1_0	0.231671	16.2492	2.23882	0.038799	0.677891	-4.15877	upregulated	Clasp2	Q8BRT1	ESSRDTSPVR	CSREASR.ESSRDTSPVR.SFQPIGP	541	551	1	16.2594	16.493	15.9446	16.1397	16.1081	15.9288	16.1305	16.4943	16.2689	16.5627	16.3081	16.3625
A2BH40_379_384_1_0	0.231575	15.7152	2.15706	0.0455705	0.711613	-4.30203	upregulated	Arid1a	A2BH40	TPQSSSPMDQMGK	GGQPIAR.TPQSSSPMDQMGK.MRPQPYG	379	392	0.9694	15.7283	15.4973	15.6481	15.2046	15.6705	15.924	15.7686	15.9096	15.7225	15.8333	15.9643	15.7246
Q6PDM2_199_205_2_0	0.231549	15.2953	2.4797	0.0238917	0.593608	-3.7211	upregulated	Srsf1	Q6PDM2	VDGPRSPSYGRSR	TAYIRVK.VDGPRSPSYGRSR.SRSRSRS	194	207	0.9185	15.2989	15.029	15.3517	15.3555	15.1686	14.9403	15.4703	15.3523	15.4079	15.4459	15.3628	15.3643
Q8VI36_249_263_1_1_S258	0.231251	15.0289	1.39252	0.181671	0.882329	-5.47003	upregulated	Pxn	Q8VI36	VTSSQQQTRIsASSATR	EMSSPQR.VTSSQQQTRIsASSATR.EIDEIMA	248	265	1	15.0683	14.9658	14.4059	15.1811	14.532	15.4289	14.838	15.1234	15.5093	15.1	15.0259	15.2075
E9Q0S6_1054_1067_2_2_S1062T1066	0.231016	16.4517	2.07579	0.053361	0.715069	-4.44147	upregulated	Tns1	E9Q0S6	AASDGQYENQsPEAtSPR	PGPIRRR.AASDGQYENQsPEAtSPR.SPGVRSP	1052	1070	1	16.4706	16.0323	16.3301	16.5034	16.2244	16.5383	16.2597	16.5669	16.6235	16.5631	16.9178	16.4094
Q60591_327_339_1_1_S328	0.230981	15.928	2.39667	0.028286	0.627044	-3.87442	upregulated	Nfatc2	Q60591	TsPDPTPVSTAPSK	IPSKIWK.TsPDPTPVSTAPSK.AGIARHI	327	341	1	15.9356	15.8064	16.0524	15.5691	15.8171	15.7649	16.2558	15.8649	16.1687	15.9553	16.0639	15.8892
Q8BTI8_1338_1343_1_1_S1339	0.229635	17.2831	1.82305	0.085888	0.79399	-4.85411	upregulated	Srrm2	Q8BTI8	RSsSELSPEVVEK	EQSRSSR.RSsSELSPEVVEK.VGIFSSQ	1337	1350	1	17.3051	17.0188	17.2834	16.9676	17.415	17.1046	17.5996	17.2674	17.763	17.1649	17.5724	16.9579
Q3TAA7_436_449_1_0	0.229534	15.7995	2.58088	0.0194071	0.570727	-3.53115	upregulated	Stk11ip	Q3TAA7	SHLETMGSSPLSTTK	CDWIQYR.SHLETMGSSPLSTTK.TPAISTP	436	451	0.9999	15.8043	15.7428	15.7342	15.7843	15.4827	15.6274	16.1117	15.7873	15.9184	15.7234	16.032	15.8501
Q62504_758_773_3_3_S758S762S771	0.228909	15.2727	2.68026	0.0157896	0.53138	-3.34151	upregulated	Spen	Q62504	RPQsPGVsPAHSERLPsDSER	QSPVHIR.RPQsPGVsPAHSERLPsDSER.RIYRRSS	755	776	1	15.275	15.1078	15.1374	15.1077	15.2055	15.1806	15.4896	15.1642	15.3501	15.4013	15.5009	15.3542
E9Q401_2807_2821_1_1_T2809	0.228705	13.7826	1.24898	0.228557	0.899073	-5.64679	upregulated	Ryr2	E9Q401	RISQtSQVSIDAAHGYSPR	AIYNRTR.RISQtSQVSIDAAHGYSPR.AIDMSNV	2805	2824	1	13.8073	14.0281	13.6618	14.0431	12.9393	13.617	13.6915	13.9885	13.7623	13.846	13.9558	14.0752
Q64314_361_371_1_1_S371	0.228137	14.1674	1.3969	0.18037	0.882329	-5.46438	upregulated	Cd34	Q64314	GAQENGTGQATSRNGHsAR	GKANVTR.GAQENGTGQATSRNGHsAR.QHVVADT	355	374	0.9224	14.1925	13.5823	14.459	14.1303	14.1061	13.9373	13.9293	14.4567	14.4806	14.2705	13.9831	14.5065
B2RUJ5_82_95_1_1_S84	0.227971	14.8268	1.75265	0.097634	0.812887	-4.96284	upregulated	Apba1	B2RUJ5	SAsTESGFHNHTDTAEGDVLAAAR	RGECIAR.SAsTESGFHNHTDTAEGDVLAAAR.DGYEAER	82	106	1	14.8471	14.4951	14.5649	14.5635	14.7108	15.1777	15.024	15.1177	14.8361	14.7944	15.1029	14.707
P83093_696_715_1_1_S700	0.227834	14.1863	1.5224	0.146249	0.861602	-5.29711	upregulated	Stim2	P83093	HTSCSsAGNDSKPVQEASNVSR	IPVPHPR.HTSCSsAGNDSKPVQEASNVSR.VSSIPHD	695	717	1	14.202	14.5334	14.2296	13.6158	14.0117	13.9198	14.258	14.0996	14.4579	14.3311	14.2266	14.3661
Q9ES83_295_300_1_1_S295	0.227423	16.6311	2.91487	0.00963539	0.426425	-2.88351	upregulated	Bves	Q9ES83	NsITSSSDGEDGLHHFLR	ISMIEMR.NsITSSSDGEDGLHHFLR.GSSSTAS	294	312	1	16.6374	16.4705	16.6386	16.2614	16.5509	16.6136	16.7331	16.7129	16.8901	16.7117	16.7492	16.6096
A2ASS6_34650_34656_1_0	0.227273	17.185	2.77929	0.0128323	0.485796	-3.14983	upregulated	Ttn	A2ASS6	DTTVSSDSVAK	VIVTGIR.DTTVSSDSVAK.FTIKVTG	34649	34660	0.9976	17.1927	16.8792	17.0578	17.1701	17.1017	17.0964	17.161	17.5677	17.2514	17.16	17.394	17.1958
Q61686_92_97_1_1_S93	0.227089	19.0644	2.5374	0.0212266	0.583956	-3.61318	upregulated	Cbx5	Q61686	RKSsFSNSADDIK	EKSEGNK.RKSsFSNSADDIK.SKKKREQ	92	105	1	19.0825	19.0827	18.6924	18.9704	18.8639	19.0932	19.0303	19.1375	19.0847	19.1151	19.5222	19.116
Q3UHJ0_616_622_2_0	0.226688	15.2203	2.47863	0.023944	0.593608	-3.72309	upregulated	Aak1	Q3UHJ0	VGSLTPPSSPK	PTIQGQK.VGSLTPPSSPK.TQRAGHR	614	625	0.9999	15.2231	15.1011	14.9542	15.2152	15.1751	15.0376	15.2329	15.4355	15.1247	15.3	15.441	15.406
Q6ZPJ0_791_807_1_1_S791	0.226266	13.7057	1.13051	0.273922	0.913203	-5.78064	upregulated	Tex2	Q6ZPJ0	CVPQDNRsPHRSPVQSAESSPTASK	YSVYMGR.CVPQDNRsPHRSPVQSAESSPTASK.KIPEAPP	784	809	1	13.7465	13.9145	13.658	13.1706	13.933	13.2354	13.779	13.9459	14.4661	13.5391	13.5608	13.5605
P35235_542_543_1_1_Y542	0.226182	16.555	2.3005	0.0343198	0.649582	-4.04883	upregulated	Ptpn11	P35235	GHEyTNIK	EQKSKRK.GHEyTNIK.YSIVDQT	539	547	0.9999	16.5655	16.4756	16.5622	16.2972	16.3449	16.4784	16.9288	16.7361	16.5309	16.3032	16.8225	16.6255
Q3TAA7_436_449_1_1_S444	0.22518	16.7527	2.84969	0.0110621	0.452437	-3.01206	upregulated	Stk11ip	Q3TAA7	SHLETMGSsPLSTTK	CDWIQYR.SHLETMGSsPLSTTK.TPAISTP	436	451	1	16.7615	16.4398	16.5546	16.6971	16.7034	16.7546	16.8148	16.9195	16.7157	17.063	16.7572	16.8603
Q9ESN9_1191_1213_1_0	0.224987	15.0607	2.00547	0.0610602	0.726204	-4.5596	upregulated	Mapk8ip3	Q9ESN9	ANKTSPTSGEGTRPGGIIHVYGDDSSDK	GQIIGIR.ANKTSPTSGEGTRPGGIIHVYGDDSSDK.AASSFIP	1188	1216	1	15.0709	14.9921	15.1721	14.8788	14.8611	14.7859	15.0733	15.4772	15.1288	15.3034	14.8854	15.11
Q9WV60_389_420_1_1_S389	0.22464	13.6008	1.26168	0.224061	0.897112	-5.63178	upregulated	Gsk3b	Q9WV60	IQAAAsPPANATAASDTNAGDRGQTNNAASASASNST	IIPPHAR.IQAAAsPPANATAASDTNAGDRGQTNNAASASASNST.	384	421	1	13.63	13.2208	13.38	13.2629	13.7081	13.8197	13.406	14.0883	13.6189	13.8971	13.8702	13.3371
P26645_63_79_1_1_S76	0.224272	15.8511	2.86299	0.0107555	0.449183	-2.98592	upregulated	Marcks	P26645	EELQANGSAPAADKEEPASGsAATPAAAEK	AAEPGAK.EELQANGSAPAADKEEPASGsAATPAAAEK.DEAAAAT	56	86	0.9998	15.855	15.6465	15.7573	15.8525	15.7359	15.6516	15.8729	15.8272	16.0683	16.1034	15.9474	15.899
Q5SRX1_394_394_1_1_S394	0.224226	15.5639	2.35459	0.0307928	0.637203	-3.95117	upregulated	Tom1l2	Q5SRX1	GNsLAEQR	DMFAQTR.GNsLAEQR.KTVTYED	392	400	0.9996	15.5699	15.1549	15.6419	15.4615	15.4516	15.4978	15.7757	15.8318	15.5105	15.6007	15.6842	15.5918
Q5DTX6_542_551_1_1_S543	0.223383	13.5811	1.44553	0.16645	0.877747	-5.40089	upregulated	Jcad	Q5DTX6	AEGHASsPQPQSEGTCK	TNVTDIK.AEGHASsPQPQSEGTCK.TYTKIRK	537	554	0.9998	13.5928	13.204	13.5296	13.3676	13.5435	13.6514	13.9633	13.3131	13.813	13.6679	13.7219	13.6164
P59764_1623_1633_1_1_S1623	0.223184	13.0942	0.923739	0.368518	0.930273	-5.98636	upregulated	Dock4	P59764	VCRNsAPASMSPDGTR	FPNGSPR.VCRNsAPASMSPDGTR.VIPRRSP	1619	1635	0.9862	13.1356	13.4202	12.9959	12.0283	13.4666	12.9515	12.8067	13.2128	13.2857	13.1987	13.1032	13.567
E9Q784_242_242_1_1_S242	0.222833	15.7176	1.49109	0.154218	0.866041	-5.33988	upregulated	Zc3h13	E9Q784	AAVVAsPLLDQQR	AGKKERK.AAVVAsPLLDQQR.NSKGNQS	237	250	1	15.7467	15.1476	15.6772	15.4228	15.9949	15.7377	15.3965	15.7158	15.8497	16.1	16.1733	15.678
Q9Z1R2_1138_1139_1_1_Y1138	0.22208	15.581	2.52614	0.0217236	0.587543	-3.63433	upregulated	Bag6	Q9Z1R2	RLQEDPNySPQRFPNAHR	IRSDIQK.RLQEDPNySPQRFPNAHR.AFADDP	1131	1149	1	15.5866	15.3805	15.3112	15.5788	15.5164	15.5125	15.7489	15.6574	15.7091	15.6811	15.8508	15.4444
Q62383_91_91_1_1_S91	0.221417	14.5494	1.95338	0.0673945	0.733092	-4.6455	upregulated	Supt6h	Q62383	RPsFDDR	VGHKKRK.RPsFDDR.LEDDDFD	89	96	0.9848	14.5564	14.5484	14.4696	14.1994	14.3274	14.5981	14.8526	14.5587	14.7625	14.4655	14.5853	14.6755
G3X9K3_52_52_1_1_S52	0.221171	13.5756	1.35751	0.192326	0.888486	-5.51456	upregulated	Arfgef1	G3X9K3	QsPPHGEAK	IKVETEK.QsPPHGEAK.AGSGTIP	51	60	0.992	13.5948	13.6352	13.6099	13.1959	13.0872	13.7465	13.7566	13.582	13.9124	13.5705	13.7738	13.4614
Q91ZW3_802_802_1_1_S802	0.220657	15.4266	2.08853	0.0520648	0.715069	-4.41982	upregulated	Smarca5	Q91ZW3	VPRsPDLPNAAQAQK	RKTIGYK.VPRsPDLPNAAQAQK.EEQIKID	799	814	1	15.4339	15.2204	15.2045	15.4989	15.1581	15.4491	15.7142	15.6786	15.2709	15.356	15.4523	15.6892
Q924A2_470_473_1_1_T470	0.220407	15.2236	2.24662	0.0382041	0.67623	-4.14496	upregulated	Cic	Q924A2	ARtPLTAAQQK	GAAPAAR.ARtPLTAAQQK.YKKGDVV	468	479	0.9998	15.2298	15.1154	15.1254	14.9723	15.2051	15.0984	15.1177	15.3488	15.3977	15.2847	15.1782	15.6154
Q8BYJ6_595_598_2_2_S595S598	0.220271	18.7558	3.98836	0.000946935	0.103407	-0.6863	upregulated	Tbc1d4	Q8BYJ6	GRLGsMDsFER	RGANRMR.GRLGsMDsFER.ANSIASE	591	602	1	18.7588	18.7282	18.622	18.5731	18.5915	18.6633	18.9583	18.8073	18.822	18.8584	18.7843	18.9051
Q8BK35_305_305_1_1_S305	0.219892	16.95	2.67293	0.0160328	0.534376	-3.3556	upregulated	Nop53	Q8BK35	EMCEGLLEEsDGEDEHEAGR	TQESVFR.EMCEGLLEEsDGEDEHEAGR.AGQPEAG	296	316	1	16.9553	16.7705	16.8064	16.8508	17.0461	16.6764	16.8456	16.9808	17.1904	17.1567	16.9543	17.1718
Q62407_858_870_1_1_S866	0.21983	14.6126	1.69755	0.107778	0.825111	-5.04587	upregulated	Speg	Q62407	LSPSQDHDSsDSSSK	PRTPTMK.LSPSQDHDSsDSSSK.APPTFKV	857	872	1	14.6277	14.5089	14.5163	14.087	14.5277	14.8237	14.8903	14.708	14.9144	14.5078	14.6081	14.6467
Q69ZR2_626_641_1_1_S632	0.219532	15.3467	1.76524	0.095436	0.810181	-4.94361	upregulated	Hectd1	Q69ZR2	VSALAGPsSDDENEEESKPEK	RIGVISK.VSALAGPsSDDENEEESKPEK.EDEPQED	625	646	0.9998	15.3626	14.8511	15.2482	15.5613	15.07	15.4041	15.4718	15.2703	15.5336	15.1831	15.6271	15.5931
P48678_403_416_1_0	0.21931	13.2732	1.20191	0.245837	0.905546	-5.70132	upregulated	Lmna	P48678	ASSHSSQSQGGGSVTK	SQRSRGR.ASSHSSQSQGGGSVTK.KRKIESS	402	418	0.9947	13.2902	13.137	12.9382	13.3575	13.4953	12.8398	13.5083	13.1849	13.7344	13.0593	13.2652	13.4851
Q6P9R2_355_359_1_1_S359	0.217885	14.9178	1.27348	0.219944	0.897112	-5.61773	upregulated	Oxsr1	Q6P9R2	AAISQLRsPR	EESEEGR.AAISQLRsPR.VKDSISS	352	362	0.9947	14.9544	14.8916	14.6256	15.0017	14.2143	15.2616	14.8044	14.5314	15.1066	15.2131	15.249	15.1965
Q80UZ0_455_459_1_1_S459	0.217584	14.3566	1.78077	0.0927827	0.806729	-4.91975	upregulated	Fgd5	Q80UZ0	SLSNsPQLK	VIEIDRR.SLSNsPQLK.CRTGKIR	455	464	0.9985	14.3638	14.4027	14.4369	14.1281	14.1855	14.0362	14.2888	14.6069	14.4571	14.5391	14.2308	14.61
Q9CWY8_299_300_1_1_S300	0.217285	15.2165	2.13877	0.0472275	0.714315	-4.33369	upregulated	Rnaseh2a	Q9CWY8	GLEAASsL	HRYFQER.GLEAASsL.	294	302	0.9829	15.2232	15.0712	14.923	15.199	15.1484	15.1483	15.2727	15.1581	15.2955	15.0984	15.5388	15.5283
Q60876_33_53_2_1_T44	0.216979	17.292	2.54157	0.0210451	0.582043	-3.60533	upregulated	Eif4ebp1	Q60876	VALGDGVQLPPGDYSTTPGGTLFStTPGGTRIIYDRK	RAIPTRR.VALGDGVQLPPGDYSTTPGGTLFStTPGGTRIIYDRK.FIMECRN	20	57	1	17.2989	17.0429	17.2717	17.3084	17.1409	17.1042	17.4579	17.1597	17.4348	17.3077	17.6823	17.3011
O35379_912_927_3_1_S918	0.216732	16.6879	2.22342	0.0399987	0.682661	-4.18597	upregulated	Abcc1	O35379	HLSNSSSHsGDTSQQHSSIAELQK	VGKHIQR.HLSNSSSHsGDTSQQHSSIAELQK.AGAKEET	910	934	1	16.7002	16.6131	16.2896	16.5956	16.4437	16.9065	16.6222	16.7042	16.725	16.7906	16.9503	16.9262
P28028_135_135_1_1_S135	0.21639	17.3622	2.43492	0.0261752	0.610154	-3.8041	upregulated	Braf	P28028	sPQKPIVR	ASRNNPK.sPQKPIVR.VFIPNKQ	135	143	0.9827	17.3724	17.1127	17.0643	17.2317	17.2974	17.5146	17.347	17.3853	17.3347	17.7321	17.5355	17.4285
Q8BTI8_1572_1577_1_1_S1572	0.21627	13.2945	0.904088	0.378553	0.931827	-6.00399	upregulated	Srrm2	Q8BTI8	AQsGTDSSPEHK	KPRVIQR.AQsGTDSSPEHK.IPAPRAI	1570	1582	0.959	13.36	13.6969	12.8152	12.756	12.7632	13.8517	12.9721	13.1228	13.6083	13.4878	13.861	13.3052
Q3UHJ0_668_676_1_1_S676	0.216136	15.3558	1.87533	0.0779886	0.777519	-4.77154	upregulated	Aak1	Q3UHJ0	SATTTPSGsPR	ASINKSK.SATTTPSGsPR.TSQQNVS	668	679	1	15.3764	15.4695	15.1251	15.4375	15.041	15.1167	15.8541	15.4218	15.2863	15.3295	15.3682	15.4647
Q9WV32_310_323_1_1_S310	0.216124	15.3561	1.59184	0.129799	0.851256	-5.19989	upregulated	Arpc1b	Q9WV32	KAsSEGGAATGAGLDSLHK	RFQNIDK.KAsSEGGAATGAGLDSLHK.NSVSQIS	308	327	1	15.3715	15.1963	15.2824	15.1876	15.4122	15.1127	15.8706	15.2739	15.6055	15.3757	14.9283	15.6721
Q7TNE3_219_227_1_1_S219	0.216096	18.3088	1.64256	0.118797	0.834708	-5.12688	upregulated	Spag7	Q7TNE3	RLRQsGEELPTTS	NEIRAKK.RLRQsGEELPTTS.	216	229	1	18.3244	18.3847	17.6759	18.4147	17.9135	18.5662	18.3982	18.431	18.193	18.2747	18.521	18.6245
Q8C033_1257_1271_1_1_S1258	0.215902	15.1032	1.72574	0.10248	0.821312	-5.00362	upregulated	Arhgef10	Q8C033	NDLSsSSGSLNLSHGSSSLEHR	IGIPTQK.NDLSsSSGSLNLSHGSSSLEHR.SVDSSIC	1254	1276	1	15.1169	15.2895	14.9522	14.5908	15.0096	15.085	15.2922	15.2531	15.4286	15.0834	14.8766	15.2741
Q8CH77_197_197_1_1_S197	0.215345	15.2565	2.15026	0.0461802	0.711613	-4.31382	upregulated	Nav1	Q8CH77	APEAAVsDDGK	EVKPISK.APEAAVsDDGK.SDDEIIS	191	202	0.9997	15.2621	15.3157	15.0074	15.2179	14.9768	15.1772	15.3031	15.5035	15.2124	15.3311	15.1913	15.5849
P48377_962_963_1_0	0.214437	13.2022	1.10941	0.282664	0.913203	-5.80328	upregulated	Rfx1	P48377	GLFVQALPSS	IARTDTR.GLFVQALPSS.	954	964	0.9945	13.2295	12.8077	13.1402	13.2568	13.1625	13.0588	13.2685	13.5544	13.5781	13.372	13.412	12.6129
Q7M760_208_220_1_1_S216	0.214092	12.9993	0.830236	0.417886	0.942388	-6.06714	upregulated	Zranb1	Q7M760	GGCSSGNSQRRsPPTTK	QDRARWR.GGCSSGNSQRRsPPTTK.RDSEVKM	205	222	0.9967	13.0602	12.7468	12.8849	13.3121	13.2914	12.1777	12.3756	13.1527	13.5727	13.3479	13.4266	12.7045
P60335_180_190_1_1_S189	0.214038	16.2295	2.501	0.0228732	0.587925	-3.6814	upregulated	Pcbp1	P60335	VMTIPYQPMPAsSPVICAGGQDR	SQSPQGR.VMTIPYQPMPAsSPVICAGGQDR.CSDAAGY	178	201	0.9979	16.2352	15.9711	15.9707	16.2344	16.2902	16.0975	16.3977	16.3404	16.5449	16.2048	16.2218	16.2515
P83510_737_748_1_1_S740	0.213937	17.8504	2.51165	0.0223792	0.587543	-3.66148	upregulated	Tnik	P83510	SEGsPVLPHEPSK	RVRANSK.SEGsPVLPHEPSK.VKPEESR	737	750	1	17.8599	17.6431	18.0243	17.6349	17.6595	17.7066	18.0498	17.9727	18.0527	17.6632	18.0363	17.911
Q99L43_30_50_1_1_S32	0.213901	19.2102	0.442835	0.663455	0.975605	-6.31477	upregulated	Cds2	Q99L43	LDGETAsDSESRAETAPLPTSVDDTPEVLNR	ESESEAK.LDGETAsDSESRAETAPLPTSVDDTPEVLNR.AISNISS	26	57	1	19.6477	19.0808	19.0891	19.0266	19.0839	19.1872	17.2488	21.84	19.0692	19.2042	19.2424	19.2398
Q9DC28_337_361_1_0	0.213804	15.1887	2.26188	0.0370646	0.666189	-4.11785	upregulated	Csnk1d	Q9DC28	LRGTQEVAPPTPLTPTSHTANTSPRPVSGMER	PSTASGR.LRGTQEVAPPTPLTPTSHTANTSPRPVSGMER.ERKVSMR	334	366	1	15.2005	15.1409	15.1926	14.9674	15.1161	14.9433	15.1378	15.2506	15.2464	15.2563	15.5558	15.268
Q3UMU9_620_635_2_2_S628S635	0.212715	14.3094	1.43498	0.169392	0.878644	-5.4148	upregulated	Hdgfl2	Q3UMU9	AQEDGQDSEDGPRGGsSEELHDsPR	GENMEDR.AQEDGQDSEDGPRGGsSEELHDsPR.DNSDPAK	613	638	1	14.3248	14.1801	14.3916	14.4815	13.6318	14.2821	14.5545	14.2508	14.213	14.5578	14.5157	14.3449
Q02257_58_79_1_1_T78	0.212236	14.7226	1.13	0.274133	0.913203	-5.78119	upregulated	Jup	Q02257	TTTYTQGVPQNQGDLEYQMStTAR	RQYTIKK.TTTYTQGVPQNQGDLEYQMStTAR.AKRVREA	58	82	1	14.7664	15.0246	14.4068	14.5586	14.1436	14.9009	14.9986	15.3918	14.692	15.0201	14.3217	14.4905
P58269_214_237_1_0	0.212171	12.9627	0.879092	0.391579	0.932865	-6.02591	upregulated	Dpf3	P58269	NRPGLSYHYAHTHLASEEGDEAQDQETRSPPNHR	ICGKRYK.NRPGLSYHYAHTHLASEEGDEAQDQETRSPPNHR.NENHRPQ	209	243	1	13.0019	12.7891	12.9552	12.97	13.4396	12.081	13.1296	12.5808	13.2461	12.8893	12.9499	13.559
Q9ESK9_641_652_1_1_S646	0.211961	15.0628	1.47823	0.157593	0.868297	-5.35725	upregulated	Rb1cc1	Q9ESK9	VSTSQAsPQSAASPR	DIINEQK.VSTSQAsPQSAASPR.IESTTGI	640	655	1	15.0831	14.609	14.6213	15.2726	15.1819	15.0511	15.216	15.3174	15.1322	15.4561	14.7724	15.0608
Q3UYI5_533_557_1_1_S553	0.211724	14.319	1.48597	0.155552	0.866875	-5.3468	upregulated	Rgl3	Q3UYI5	NSSPGGSPGDPSSPTSSVSPGsPPSSPR	AKISREK.NSSPGGSPGDPSSPTSSVSPGsPPSSPR.NREPPPP	532	560	1	14.3404	13.9961	14.174	14.1691	13.9493	14.7291	14.3803	14.1654	14.4424	14.3903	14.5243	14.5889
Q8K4L3_296_309_1_1_S300	0.211621	16.7213	2.29906	0.0344186	0.649582	-4.05141	upregulated	Svil	Q8K4L3	EESARSsPELTSESLTQR	VREKIVK.EESARSsPELTSESLTQR.RQQPAPA	294	312	1	16.7289	16.8168	16.5056	16.2587	16.626	16.8223	16.8462	16.6998	16.837	16.7645	16.8736	16.8838
P70452_115_120_1_0	0.211374	15.2102	1.519	0.147098	0.861618	-5.30179	upregulated	Stx4	P70452	AIEPQKEEADENYNSVNTR	EVRAQIK.AIEPQKEEADENYNSVNTR.MKKTQHG	103	122	0.9342	15.2311	14.9169	15.3127	15.2282	15.2632	14.7534	15.3654	15.4758	15.5993	15.4293	15.1455	14.8222
P58771_174_174_1_1_S174	0.211245	16.8843	1.54718	0.140191	0.860042	-5.26279	upregulated	Tpm1	P58771	LVIIEsDLER	YEEVARK.LVIIEsDLER.AEERAEI	169	179	0.9974	16.9127	16.7912	16.6582	16.7192	16.8608	16.8159	16.6889	16.8675	16.7034	17.1544	17.6623	16.8053
Q8BYJ6_679_689_1_1_S680	0.211226	16.4389	2.27659	0.0359956	0.66134	-4.09162	upregulated	Tbc1d4	Q8BYJ6	QSsSEQCSIVPSAR	IRSPIIR.QSsSEQCSIVPSAR.RMYKESN	678	692	1	16.4463	16.4978	16.4941	15.9637	16.3278	16.3351	16.3735	16.5123	16.5582	16.554	16.5184	16.6932
Q7TMY8_3922_3939_1_1_S3922	0.211208	15.4508	2.08553	0.0523671	0.715069	-4.42492	upregulated	Huwe1	Q7TMY8	DEPPPLsPAPLTPATPSSLDPFFSR	SQIAHIK.DEPPPLsPAPLTPATPSSLDPFFSR.EPSSMHI	3916	3941	1	15.4664	15.4243	15.3806	15.3597	15.2091	15.3042	15.4905	15.6725	15.5743	15.1998	15.5239	15.8198
O70583_90_100_1_1_S96	0.211181	14.7062	1.51044	0.149251	0.861777	-5.31352	upregulated	Mid1	O70583	ASVSGPNsPSETRR	IIDRFQK.ASVSGPNsPSETRR.ERAFDAN	89	103	0.9995	14.7483	14.4991	14.6999	14.6236	14.1031	15.0296	14.8893	14.7184	14.565	14.7818	14.9213	14.9376
Q03963_30_32_1_1_S32	0.211148	13.4697	0.994995	0.333658	0.921985	-5.9196	upregulated	Eif2ak2	Q03963	ELSTsGPPHDR	GVAITYK.ELSTsGPPHDR.RFTFQVI	28	39	1	13.515	12.9757	13.2751	13.6544	13.3284	13.5392	13.0046	13.8431	13.1563	13.6788	14.2207	13.4909
P35486_289_303_2_1_S300	0.211009	12.6266	0.810023	0.429094	0.943474	-6.08357	upregulated	Pdha1	P35486	YHGHSMSDPGVsYRTR	MEIQTYR.YHGHSMSDPGVsYRTR.EEIQEVR	289	305	0.9654	12.681	12.0926	12.4938	13.2031	11.9202	12.8479	12.4624	12.5577	13.1287	12.8622	12.322	13.0021
Q923J1_1839_1850_1_1_S1846	0.211008	15.1407	1.87012	0.0787459	0.777519	-4.77984	upregulated	Trpm7	Q923J1	IIFPQDESSDLNLQsGNSTK	NDYTPDK.IIFPQDESSDLNLQsGNSTK.ESEATNS	1832	1852	1	15.1518	14.9944	14.7817	14.9752	15.3482	15.0285	15.1229	15.3598	15.3769	15.3951	15.2037	14.9612
P34971_401_401_1_1_S401	0.210501	12.6139	0.805647	0.431546	0.944048	-6.08707	upregulated	Adrb1	P34971	AAHGDRPRAsGCLAR	RAACRRR.AAHGDRPRAsGCLAR.AGPPPSP	392	407	0.9999	12.6635	12.5869	12.61	11.7666	12.7699	12.762	12.5801	13.1672	12.7029	12.1445	12.4042	13.2586
Q9QZQ1_214_216_1_1_S216	0.209844	18.1386	3.27867	0.00441811	0.294193	-2.15164	upregulated	Afdn	Q9QZQ1	TIsNPEVVMK	PETSFTR.TIsNPEVVMK.RRRQQKI	214	224	1	18.1486	18.1421	18.0366	17.9474	17.9823	18.0122	18.1321	18.2335	18.3226	18.0855	18.2742	18.3559
Q3TLH4_1236_1249_1_1_S1236	0.208915	18.0213	2.46397	0.0246715	0.601163	-3.75034	upregulated	Prrc2c	Q3TLH4	QRGsETDTDSEVHESASDK	VVPKRRR.QRGsETDTDSEVHESASDK.DSVSKGK	1233	1252	1	18.0346	17.9754	17.8838	17.8618	17.7708	18.0448	17.9195	18.1015	18.0314	18.3525	18.3361	17.9565
Q91YE8_218_227_1_1_S220	0.208144	16.2092	2.6579	0.0165425	0.539264	-3.38442	upregulated	Synpo2	Q91YE8	STsPDPDWSSQLER	TIQGNDK.STsPDPDWSSQLER.TVHINSI	218	232	0.9999	16.2107	15.9755	16.128	16.2815	16.0758	16.0174	16.3463	16.4626	16.1367	16.2541	16.2962	16.3267
Q6PDH0_181_192_1_1_S192	0.208138	16.8599	2.68875	0.0155124	0.530173	-3.32518	upregulated	Phldb1	Q6PDH0	APSACASHSSLVSsIEK	TAQPATR.APSACASHSSLVSsIEK.DIQEIMD	179	196	1	16.8658	16.7903	16.691	16.759	16.7017	16.7898	16.8848	16.9494	17.0542	16.7166	17.192	16.93
E9Q7F2_224_242_1_1_S234	0.208036	14.9752	1.8287	0.0850024	0.79311	-4.84527	upregulated	Rnf169	E9Q7F2	TSLEQCPARLsDSENEEPSR	DEAVVIK.TSLEQCPARLsDSENEEPSR.GQMMQTH	224	244	1	14.9823	14.827	14.7443	15.0763	14.9053	14.7555	15.2694	14.7128	15.276	15.0311	14.979	15.1501
Q70KF4_1977_1991_1_1_S1987	0.207628	17.5123	2.45752	0.0249984	0.602798	-3.76231	upregulated	Cmya5	Q70KF4	SWMSSLLFGSsIPDSK	KGISSFK.SWMSSLLFGSsIPDSK.VSDNEDI	1977	1993	0.9999	17.5195	17.2897	17.5801	17.5099	17.0974	17.5182	17.5913	17.4495	17.5743	17.704	17.7118	17.6091
Q80TV8_543_568_1_1_S556	0.207576	16.609	2.51897	0.0220459	0.587543	-3.64778	upregulated	Clasp1	Q80TV8	NSDSIVSLPQSDRSsSSSQESLNRPLSAK	AIQSHIK.NSDSIVSLPQSDRSsSSSQESLNRPLSAK.RSPTGST	542	571	1	16.613	16.3937	16.4712	16.5247	16.752	16.3372	16.6346	16.8923	16.7457	16.5792	16.7289	16.6392
Q69ZR9_337_339_1_1_S339	0.207516	15.0141	2.37101	0.0297906	0.636268	-3.92129	upregulated	Tasor	Q69ZR9	SNsFNADR	KFISPIR.SNsFNADR.NIDKFNY	337	345	0.9937	15.0154	15.0284	14.797	14.8269	14.8484	15.004	15.1717	15.0885	15.0408	15.1723	15.0605	15.117
Q9CZ13_251_254_1_1_S252	0.207451	15.7653	1.95407	0.0673068	0.733092	-4.64437	upregulated	Uqcrc1	Q9CZ13	HLSsVSR	IIDIAQK.HLSsVSR.VYEEDAV	249	256	0.9648	15.7858	15.7938	15.495	15.5057	15.6645	15.8018	15.8363	15.6793	16.2347	15.6658	15.9734	15.7681
Q91YE8_600_625_1_1_S618	0.20714	15.5687	2.08218	0.0527075	0.715069	-4.43062	upregulated	Synpo2	Q91YE8	SVTSPISDFPAPPPYSAVsPPPEAFSR	APFSPTR.SVTSPISDFPAPPPYSAVsPPPEAFSR.GVSSPVA	600	627	1	15.5756	15.1936	15.6571	15.3881	15.475	15.5647	15.6394	15.5865	15.5444	15.8102	15.5138	15.8828
Q8BTI8_1453_1458_2_1_S1455	0.206413	13.514	1.25779	0.225433	0.897112	-5.6364	upregulated	Srrm2	Q8BTI8	SHsPSSPER	PQTPRAR.SHsPSSPER.NNKSVTP	1453	1462	0.9669	13.532	13.392	13.1225	13.2735	13.4494	13.7698	13.5108	13.6525	13.7711	13.5843	13.2551	13.8731
Q9JIX8_710_710_1_1_S710	0.206354	15.4795	2.00576	0.0610267	0.726204	-4.55912	upregulated	Acin1	Q9JIX8	HLsHPEPEQQHVIQR	SASVRGR.HLsHPEPEQQHVIQR.LQPEQGS	708	723	1	15.557	15.3901	15.131	15.1424	15.562	15.6089	15.7139	15.5332	15.5769	15.4889	15.4425	15.684
P51830_686_691_1_1_T686	0.206263	15.8989	1.975	0.0646972	0.72654	-4.61002	upregulated	Adcy9	P51830	LtNSQTSLCEILQEK	SPPAEEK.LtNSQTSLCEILQEK.GRWAGVS	685	700	0.9472	15.9123	15.7681	15.7101	15.6963	15.588	16.1694	16.2262	15.9827	16.0421	15.8645	16.0451	15.7953
Q3UMB5_413_417_1_1_S416	0.205237	19.7777	3.23103	0.00489649	0.301293	-2.24864	upregulated	Smcr8	Q3UMB5	VLISVGsYK	EECPIPK.VLISVGsYK.SSVESVI	410	419	0.9999	19.7704	19.6797	19.8103	19.6573	19.5245	19.6572	19.8934	19.8979	19.6824	19.9581	19.9135	19.8809
O55003_48_53_1_1_S52	0.204639	17.9215	2.11985	0.0489984	0.714315	-4.36625	upregulated	Bnip3	O55003	ILLDAQHESGRSsSK	YNGDMEK.ILLDAQHESGRSsSK.SSHCDSP	40	55	1	17.9357	17.7823	17.8674	17.5255	17.7113	18.1628	18.0798	18.0051	18.1487	17.9469	18.1325	17.7739
Q0P678_847_852_1_1_S847	0.204356	16.492	2.726	0.0143502	0.514579	-3.25329	upregulated	Zc3h18	Q0P678	ANLsPDRGSR	QSPPAKK.ANLsPDRGSR.DRKSGGR	844	854	0.9996	16.5019	16.4656	16.2379	16.3384	16.3703	16.4905	16.4117	16.5009	16.5755	16.6496	16.6527	16.7189
Q9WVA4_180_192_3_2_T190Y192	0.204151	14.7435	1.16298	0.260864	0.913203	-5.74507	upregulated	Tagln2	Q9WVA4	NVIGLQMGTNRGASQAGMtGyGMPR	NQIQEGK.NVIGLQMGTNRGASQAGMtGyGMPR.QII	172	197	0.9968	14.7735	15.1309	14.0197	14.9878	14.6007	14.4216	14.4934	14.6634	14.7345	14.9812	15.0945	15.0508
Q99MI1_14_21_1_1_S17	0.20391	19.3538	1.83076	0.0846804	0.792612	-4.84203	upregulated	Erc1	Q99MI1	VEPSSQsPGRSPR	SARSVGK.VEPSSQsPGRSPR.LPRSPRI	11	24	1	19.3658	19.1551	19.2741	19.3192	19.3188	19.1454	19.7867	19.5075	19.5578	19.0371	19.1295	19.6601
Q8K2Y0_304_316_1_1_S312	0.20379	13.2376	1.15529	0.263916	0.913203	-5.75358	upregulated	Obi1	Q8K2Y0	QAGSASASHLAsPSSSR	QSDSARK.QAGSASASHLAsPSSSR.LADSGSV	301	318	1	13.2556	13.104	13.0037	13.3148	13.0753	13.1343	13.504	13.2223	13.7478	12.9281	13.4465	13.1327
Q9CPW4_77_77_1_1_S77	0.203783	15.4048	2.11624	0.0493439	0.714315	-4.37246	upregulated	Arpc5	Q9CPW4	DRAGsIVLK	TKSQAVK.DRAGsIVLK.VIISFKA	73	82	0.9661	15.4117	15.1803	15.3927	15.0167	15.3954	15.483	15.3274	15.5491	15.4899	15.5895	15.4627	15.5657
P70121_45_58_2_2_S47S48	0.2036	16.7431	0.442011	0.66404	0.975605	-6.31514	upregulated	Zhx1	P70121	AESVssDEEVHGSVDSDNQQNK	TPVENAK.AESVssDEEVHGSVDSDNQQNK.KVEGGYE	43	65	1	17.2191	16.2054	15.963	15.8147	16.2094	18.9679	16.1497	16.5356	18.2089	16.2695	16.9304	16.9199
Q9CXJ4_644_654_1_1_S653	0.203523	13.104	0.928516	0.366106	0.930273	-5.98203	upregulated	Abcb8	Q9CXJ4	TVLVIAHRLsTVR	DRASAGR.TVLVIAHRLsTVR.AAHSIIV	644	657	1	13.1457	12.5592	13.7279	13.0746	12.9381	12.6651	12.9039	13.3523	13.4438	13.4152	13.1938	12.8699
Q5SUF2_400_407_1_1_S400	0.20336	14.6281	1.50583	0.150422	0.863962	-5.31982	upregulated	Luc7l3	Q5SUF2	EKQsEDTNPESK	SVKSSSR.EKQsEDTNPESK.ESDTKNE	397	409	0.9989	14.6415	14.571	14.6157	14.2996	14.4827	14.6168	14.4998	14.913	14.2393	14.9321	14.8648	14.8739
Q8JZQ9_26_45_2_2_S37S40	0.203248	16.5723	2.52072	0.0219666	0.587543	-3.64449	upregulated	Eif3b	Q8JZQ9	QQPASESPPTDEAAGsGGsEVGQTEDAEEDAEAGPEPEVR	ERAEPAR.QQPASESPPTDEAAGsGGsEVGQTEDAEEDAEAGPEPEVR.AKPAAQS	22	62	1	16.5743	16.5513	16.2592	16.5	16.5399	16.4567	16.6845	16.6219	16.4346	16.6546	16.8379	16.7546
Q9CQC6_210_210_1_1_S210	0.202839	13.5699	1.07768	0.296196	0.913203	-5.83665	upregulated	Bzw1	Q9CQC6	KVsMDNR	AVAASIR.KVsMDNR.LMEIFPA	208	215	0.968	13.6036	13.3921	13.2296	12.9849	13.6807	14.009	13.3765	13.8885	13.6448	13.4568	13.9497	13.6562
Q8BU14_335_345_1_0	0.202751	14.7519	1.31171	0.207016	0.890885	-5.57146	upregulated	Sec62	Q8BU14	GAPADHGPEGSGGERHSDTDSDRR	KEDEEGK.GAPADHGPEGSGGERHSDTDSDRR.EDDRSQH	325	349	1	14.7765	14.3156	14.871	14.2936	14.8083	14.918	15.0646	15.2202	14.6194	14.7429	14.9271	14.4903
Q8K2F8_216_227_1_1_S216	0.202729	14.7645	1.85537	0.0809263	0.777519	-4.80326	upregulated	Lsm14a	Q8K2F8	RsPVPARPLPPTSQK	APAPVGR.RsPVPARPLPPTSQK.AIDNQEH	215	230	0.9999	14.7721	14.5093	14.724	14.6765	14.7965	14.5636	14.5034	14.9447	14.9913	14.9044	14.9369	14.8594
Q99K70_393_393_1_1_T393	0.202583	13.579	0.979625	0.340975	0.9227	-5.93438	upregulated	Rragc	Q99K70	ALAHNGtPR	TSAPSIK.ALAHNGtPR.NAI	387	396	0.9194	13.615	13.74	13.5802	13.7025	13.0898	13.23	14.176	13.4773	13.9947	12.9734	13.7741	13.6311
Q91V92_453_459_1_1_S455	0.202379	18.1565	3.0723	0.00688733	0.364282	-2.5695	upregulated	Acly	Q91V92	TAsFSESRADEVAPAK	STPAPSR.TAsFSESRADEVAPAK.KAKPAMP	453	469	1	18.1634	18.0243	18.0477	18.1653	17.8255	18.1678	18.2539	18.2881	18.1674	18.2203	18.3027	18.2585
Q5DTJ9_248_259_1_0	0.202345	16.7006	2.93451	0.0092417	0.417845	-2.8446	upregulated	Mypn	Q5DTJ9	EAELAAGEAAAGDSTPGSSPSSLYYEEPLGQPPR	QREAKRR.EAELAAGEAAAGDSTPGSSPSSLYYEEPLGQPPR.FTQKIRS	235	269	1	16.7035	16.5019	16.7393	16.5702	16.4609	16.6789	16.7282	16.8176	16.8119	16.7362	16.7681	16.8935
A6H8H2_720_720_1_1_S720	0.202081	15.1552	1.59618	0.128826	0.850954	-5.19371	upregulated	Dennd4c	A6H8H2	LFDsPQK	FPRIDIK.LFDsPQK.LKICFNR	717	724	0.9807	15.1682	15.2723	15.0782	14.9287	15.0753	14.8704	15.4129	14.7879	15.3391	15.3752	15.5168	15.0506
Q3UMF0_1005_1014_1_1_S1007	0.202019	16.2241	2.78598	0.012653	0.485796	-3.1368	upregulated	Cobll1	Q3UMF0	THsAPLPNISK	PSSISER.THsAPLPNISK.ADDDIIQ	1005	1016	1	16.2244	16.0113	16.0639	16.255	16.1447	16.0948	16.4885	16.2963	16.3133	16.2264	16.2692	16.302
P61014_16_17_2_2_S16T17	0.201688	24.0707	1.60062	0.127835	0.850954	-5.18737	upregulated	Pln	P61014	RAstIEMPQQAR	ITRSAIR.RAstIEMPQQAR.QNIQNIF	14	26	1	24.1201	23.7374	23.8557	24.3191	23.8815	24.0099	23.7514	24.135	24.1846	24.0407	24.6091	24.2537
Q8BYJ6_348_358_1_1_S348	0.201668	13.561	1.00575	0.328603	0.921985	-5.90914	upregulated	Tbc1d4	Q8BYJ6	HAsAPSHVQPSDSEK	KTQPRRR.HAsAPSHVQPSDSEK.NRTMIFQ	346	361	1	13.5936	12.8367	13.4658	13.6042	13.7615	13.5868	13.916	13.0985	13.8713	13.8249	13.8614	13.3439
Q7TSC1_1081_1092_2_2_S1083S1087	0.201406	16.7658	2.58322	0.0193136	0.570574	-3.52672	upregulated	Prrc2a	Q7TSC1	GRTAsETRsEGSEYEEIPK	NHPSAPR.GRTAsETRsEGSEYEEIPK.RRRQRGS	1079	1098	1	16.77	16.7644	16.4234	16.7033	16.6647	16.7239	16.8036	16.678	16.8725	16.9501	17.0024	16.8375
Q91ZP3_468_491_1_1_S483	0.201297	14.6704	1.28004	0.217683	0.895837	-5.60987	upregulated	Lpin1	Q91ZP3	SANQSPQSVGGSGIDsGVESTSDSLR	ASDNGAR.SANQSPQSVGGSGIDsGVESTSDSLR.DIPSIAI	468	494	1	14.6897	14.9762	14.9624	14.429	14.4303	14.0053	14.7853	14.8001	14.6437	14.8142	14.5484	14.9799
Q922J3_43_50_1_0	0.201257	16.0538	2.76364	0.0132613	0.487293	-3.18029	upregulated	Clip1	Q922J3	ASGPPSSETQEEFVDDFR	KTIPSEK.ASGPPSSETQEEFVDDFR.VGERVWV	42	60	0.9585	16.053	15.9531	15.981	16.0609	15.9226	15.8025	16.2245	16.1458	16.0127	16.1068	16.215	16.1669
Q8BTI8_1513_1521_1_1_S1521	0.201116	14.6932	1.50089	0.151686	0.863962	-5.32656	upregulated	Srrm2	Q8BTI8	SESDSSPDsKPK	SASPQER.SESDSSPDsKPK.TRTPIRQ	1513	1525	0.9433	14.7029	14.6574	14.7086	14.3063	14.8804	14.3647	14.8375	15.0534	14.4461	14.9449	14.6147	14.8109
Q9WVT6_325_330_1_1_S325	0.201109	17.9353	2.45747	0.0250008	0.602798	-3.76239	upregulated	Ca14	Q9WVT6	sVVFTSAR	KRIGNRK.sVVFTSAR.ATTEA	325	333	0.9999	17.9509	17.9576	17.9488	17.7399	17.5714	17.9101	17.9693	18.1412	17.8336	17.9631	18.0674	18.1854
P54728_155_172_1_0	0.201007	13.8235	1.20059	0.246333	0.905546	-5.70281	upregulated	Rad23b	P54728	PAQTPVLTSPAPADSTPGDSSR	PEKPAEK.PAQTPVLTSPAPADSTPGDSSR.SNIFEDA	152	174	0.9986	13.8409	13.212	14.0123	13.5068	14.0893	13.7488	14.0314	13.8806	13.8066	13.648	14.1148	14.0078
P70670_2175_2186_1_1_S2175	0.200926	13.8662	1.24005	0.23176	0.899267	-5.65726	upregulated	Naca	P70670	NNsNDIVNAIMELTM	KAVRAIK.NNsNDIVNAIMELTM.	2173	2188	1	13.9242	13.5504	13.916	13.8241	13.4882	14.0044	13.8397	14.4048	14.078	13.5558	13.8584	14.0085
Q99KI0_535_552_1_1_S551	0.200588	14.9762	1.35996	0.191566	0.888486	-5.51148	upregulated	Aco2	Q99KI0	SDFDPGQDTYQHPPKDsSGQR	DADEIPR.SDFDPGQDTYQHPPKDsSGQR.VDVSPTS	535	556	1	15.0032	15.0149	14.5258	14.856	14.7445	15.1929	15.2374	15.2939	15.4354	14.8924	14.6493	14.8961
Q8VDY9_68_83_1_0	0.200419	13.9275	0.942848	0.358935	0.92896	-5.9689	upregulated	Caap1	Q8VDY9	RRSTDSSSSVSGSLQQETK	ERSERRK.RRSTDSSSSVSGSLQQETK.YIIPSIE	66	85	1	13.9718	14.4536	13.2204	13.228	13.9605	14.2282	14.2061	14.0287	13.7573	14.2809	14.0281	13.8102
Q99MP8_103_118_1_1_S116	0.200408	16.4963	1.29772	0.211676	0.891729	-5.58852	upregulated	Brap	Q99MP8	SREQSESVNTAPEsPSK	APVSAQR.SREQSESVNTAPEsPSK.QIPDQIS	103	120	1	16.5714	16.3013	16.6347	16.3371	16.6702	15.9915	16.9425	16.0301	16.9168	16.4681	16.7903	16.3766
Q8BHA0_26_39_1_0	0.200372	13.2822	1.16405	0.260444	0.913203	-5.74389	upregulated	Ino80c	Q8BHA0	RPASPSHNSSGGGYGASK	VARNSKK.RPASPSHNSSGGGYGASK.KKKISAS	23	41	0.9584	13.2971	13.325	13.4019	13.0439	12.7259	13.3677	13.2529	13.2734	13.4698	13.3644	13.2477	13.6314
Q99KI0_551_562_1_0	0.200246	14.2951	1.36851	0.188925	0.887059	-5.50066	upregulated	Aco2	Q99KI0	DSSGQRVDVSPTSQR	TYQHPPK.DSSGQRVDVSPTSQR.LQIIEPF	550	565	1	14.3124	13.8738	14.0627	14.4324	14.2556	14.3047	14.0899	14.2006	14.4069	14.6036	14.2378	14.7776
A2AAJ9_6512_6522_2_0	0.20004	17.1896	3.31612	0.00407469	0.282484	-2.0752	upregulated	Obscn	A2AAJ9	LQVPGGDSDEETKTPSASPR	AKISQAK.LQVPGGDSDEETKTPSASPR.HGRSRPS	6505	6525	0.9768	17.1898	17.0698	17.1748	17.1389	16.9778	17.0413	17.3342	17.2006	17.3332	17.2601	17.2531	17.3021
P16014_190_198_1_1_S190	0.199872	16.0606	1.52594	0.145371	0.860886	-5.29223	upregulated	Chgb	P16014	HIEDsGEKPNTFSNK	DAGEEKK.HIEDsGEKPNTFSNK.RSEASAK	186	201	1	16.0789	15.8882	16.0919	15.8123	16.2472	15.7181	15.9838	16.413	16.3953	15.9554	15.7428	16.4182
Q3UHJ0_679_702_1_1_S680	0.199573	17.148	3.17888	0.00547858	0.318285	-2.35446	upregulated	Aak1	Q3UHJ0	TsQQNVSNASEGSTWNPFDDDNFSK	TPSGSPR.TsQQNVSNASEGSTWNPFDDDNFSK.LTAEEII	679	704	0.9558	17.1486	17.0751	16.9899	17.1528	16.955	17.0227	17.2943	17.3553	17.2343	17.1574	17.1994	17.1915
P50136_334_342_1_0	0.199518	12.8232	0.90334	0.378938	0.931883	-6.00466	upregulated	Bckdha	P50136	IGHHSTSDDSSAYR	IEAMTYR.IGHHSTSDDSSAYR.SVDEVNY	330	344	1	12.8506	13.0011	12.8057	12.3445	12.546	12.8749	12.8918	13.0075	12.2951	13.3949	12.789	13.1053
Q61469_266_274_1_1_S273	0.199428	16.5931	2.05692	0.055336	0.717275	-4.47341	upregulated	Plpp1	Q61469	KEEDPHTTLHETAsSR	HSYKERK.KEEDPHTTLHETAsSR.NYSTNHE	260	276	1	16.6081	16.5601	16.3694	16.6244	16.1906	16.6773	16.805	16.9187	16.6295	16.5709	16.6898	16.4889
Q80U22_766_776_1_0	0.199332	15.6648	2.16821	0.0445872	0.705726	-4.28267	upregulated	Rusc2	Q80U22	NAGPEPETSRPSPLGSYSPVR	ASGRGAR.NAGPEPETSRPSPLGSYSPVR.SAGPFGS	759	780	0.9993	15.6685	15.4872	15.4594	15.5771	15.6664	15.5902	15.8533	15.8279	15.6389	15.4504	15.8944	15.8676
Q3UCQ1_415_429_1_1_S419	0.199304	15.5074	1.79545	0.0903363	0.801376	-4.89708	upregulated	Foxk2	Q3UCQ1	FAQSAPGsPLSSQPVLITVQR	AVIQEAR.FAQSAPGsPLSSQPVLITVQR.QIPPAIK	412	433	1	15.5215	15.2962	15.5778	15.1486	15.248	15.7227	15.5693	15.5695	15.7646	15.3445	15.6062	15.7337
Q99J36_86_88_1_1_S88	0.199295	16.6596	2.72009	0.0145289	0.515651	-3.26472	upregulated	Thumpd1	Q99J36	DQQPSGsEGEDDDAEAALK	PEKFIDK.DQQPSGsEGEDDDAEAALK.KEVGDIK	82	101	1	16.662	16.7285	16.4873	16.4175	16.5095	16.6117	16.6698	16.6249	16.7203	16.8134	16.823	16.8496
P97478_77_78_1_0	0.199011	15.8833	1.61289	0.125132	0.845885	-5.16978	upregulated	Coq7	P97478	TSVGPVIQK	QMAVIGR.TSVGPVIQK.MWDQEKN	77	86	0.9862	15.9003	15.7677	15.3412	15.7329	15.9967	16.0353	16.0252	16.3485	15.9661	15.8804	15.7704	15.8521
P70670_1855_1859_1_1_S1859	0.198995	17.7988	2.35603	0.0307033	0.637203	-3.94855	upregulated	Naca	P70670	AIETLLVsPAK	VEKDTSK.AIETLLVsPAK.GSDCIHS	1852	1863	1	17.8097	17.7868	17.3908	17.7031	17.6029	17.9673	17.9362	17.7622	17.8297	17.947	17.9631	17.8971
Q7TQH0_333_342_1_1_S333	0.198819	14.2889	1.60012	0.127947	0.850954	-5.18809	upregulated	Atxn2l	Q7TQH0	QGsGRESPSLVSR	KHSAVQR.QGsGRESPSLVSR.EGKYIPI	331	344	0.9995	14.2964	14.3768	14.0465	13.9531	14.361	14.1651	14.3808	14.3866	14.3892	14.606	14.3896	14.1236
P39447_1614_1632_1_1_S1614	0.198153	17.0603	3.1024	0.00645697	0.3534	-2.50894	upregulated	Tjp1	P39447	AVPVsPSAVEEDEDEDGHTVVATAR	NISTMPK.AVPVsPSAVEEDEDEDGHTVVATAR.GIFNSNG	1610	1635	1	17.0614	16.8685	16.9517	16.9142	17.0071	17.0196	17.0997	17.0877	17.1485	17.0589	17.2164	17.2909
Q70KF4_2851_2852_1_1_T2852	0.198097	15.928	2.01056	0.0604706	0.726204	-4.55112	upregulated	Cmya5	Q70KF4	RQIFPTtPK	EEGVISK.RQIFPTtPK.AVNPEII	2846	2855	0.9891	15.9359	16.1016	15.747	15.8412	15.6696	15.7405	15.7564	16.0856	15.8998	16.2531	16.0939	16.0198
Q3TJ91_1022_1022_1_1_S1022	0.197963	16.9843	2.37153	0.0297594	0.636268	-3.92035	upregulated	Llgl2	Q3TJ91	VAVGCRLsNGEAE	GNWHPHR.VAVGCRLsNGEAE.	1015	1028	0.9991	16.9904	17.0807	17.1085	16.7584	16.7601	16.674	17.1432	17.1604	17.0011	17.0309	17.0179	17.0922
Q9Z1G3_138_143_1_1_S141	0.197872	17.086	1.0132	0.325137	0.921985	-5.90184	upregulated	Atp6v1c1	Q9Z1G3	SRAsAYNNLK	QIDNDIK.SRAsAYNNLK.GNIQNIE	138	148	0.9175	17.1481	17.3203	16.4597	16.6554	17.1125	17.3424	16.7338	16.995	17.2809	17.0956	18.0105	16.9397
Q61584_424_442_1_1_S432	0.197812	16.0464	1.52403	0.145845	0.861279	-5.29486	upregulated	Fxr1	Q61584	RGPNYTSGYGTNsELSNPSETESERK	SGRGRGR.RGPNYTSGYGTNsELSNPSETESERK.DEISDWS	420	446	1	16.073	15.7582	15.8015	15.6463	16.0261	16.4605	15.99	15.9652	16.3891	16.0396	16.3727	16.0615
Q80WJ7_454_459_1_0	0.19766	15.9776	2.43793	0.0260154	0.610154	-3.79854	upregulated	Mtdh	Q80WJ7	KQGEDNSHTQDTEDLEK	KKKKKKK.KQGEDNSHTQDTEDLEK.DTREEIP	448	465	1	15.9801	16.1134	15.871	15.7388	15.7339	15.8915	16.0201	16.1277	16.0125	16.0123	16.0531	16.1788
Q8VI36_126_143_2_2_S126S130	0.197547	16.441	2.24317	0.038466	0.677344	-4.15107	upregulated	Pxn	Q8VI36	sAEPsPTVMSSSLGSNLSELDR	SFPNKQK.sAEPsPTVMSSSLGSNLSELDR.LIIEINA	126	148	1	16.446	16.4666	16.3761	16.1221	16.3649	16.3364	16.3346	16.6693	16.3614	16.4571	16.6735	16.6888
Q99L13_100_113_1_1_S105	0.197349	14.697	1.64308	0.118688	0.834509	-5.12612	upregulated	Hibadh	Q99L13	IITMLPSsMNAVEVYSGANGILK	VAEKADR.IITMLPSsMNAVEVYSGANGILK.KVKKGSI	98	121	1	14.7033	14.6115	14.5687	14.4622	14.9663	14.3379	14.8216	14.7614	14.891	14.5239	14.8741	14.8481
Q9R0L6_1332_1335_1_1_S1332	0.196754	14.3146	1.50339	0.151045	0.863962	-5.32315	upregulated	Pcm1	Q9R0L6	NRHsAQTEEPVQAK	CEPCKNR.NRHsAQTEEPVQAK.LFSRKNH	1329	1343	0.9999	14.3417	14.1301	14.1508	14.0551	14.2385	14.4619	14.5684	14.0114	14.5663	14.2711	14.4793	14.5277
P12382_773_775_1_1_S775	0.196716	21.2038	2.45401	0.0251776	0.60467	-3.7688	upregulated	Pfkl	P12382	RTLsIDK	EIEHVTR.RTLsIDK.GF	772	779	0.993	21.2173	21.1809	20.9495	21.013	20.9875	21.3514	21.0981	21.2172	21.2589	21.3589	21.456	21.3701
Q5SWW4_1028_1032_1_1_S1028	0.196636	15.07	1.77821	0.0932167	0.806955	-4.9237	upregulated	Med13	Q5SWW4	GAGGPAsAQGSVK	RTPRTPR.GAGGPAsAQGSVK.YENSDIY	1022	1035	0.9894	15.0825	14.8556	14.7924	15.1267	14.899	15.1398	15.0043	14.9689	15.459	15.1304	15.3111	15.0825
Q61234_173_187_1_1_S187	0.196545	16.3693	2.6862	0.0155951	0.530173	-3.33009	upregulated	Snta1	Q61234	NSAGGTSVGWDSPPAsPLQR	EVSPYFK.NSAGGTSVGWDSPPAsPLQR.QPSSPGP	172	192	1	16.3704	16.2124	16.2964	16.1395	16.3056	16.3565	16.5932	16.4682	16.3575	16.5617	16.3226	16.4484
P70670_1292_1303_1_0	0.196385	15.0534	1.77499	0.0937624	0.807082	-4.92864	upregulated	Naca	P70670	TAAPEETSTTPSPQK	SPKKVPK.TAAPEETSTTPSPQK.IPKVAGP	1292	1307	1	15.0634	14.8608	15.112	14.7428	14.7706	15.245	15.3052	15.2652	15.0493	15.1951	14.9922	15.0486
Q8R1N0_184_187_1_1_S187	0.196301	14.0897	1.2944	0.212792	0.893351	-5.59254	upregulated	Znf830	Q8R1N0	EHSLAsPR	IPDAQGK.EHSLAsPR.ETTSNVI	182	190	1	14.1007	14.2466	13.9399	13.9503	13.8661	13.9102	14.2966	14.2404	13.5796	14.394	14.2161	14.347
Q6PD31_177_192_1_0	0.196292	14.8611	1.11817	0.279009	0.913203	-5.79392	upregulated	Trak1	Q6PD31	DELLQFYTSAAEESEPESVCSTPLK	RHEISMK.DELLQFYTSAAEESEPESVCSTPLK.RNESSSS	171	196	1	14.9058	14.4307	14.6163	14.5373	14.8024	15.3835	14.9995	14.5723	15.3089	14.5515	15.2768	14.9932
Q3UJU9_81_83_1_1_S83	0.196246	17.1854	2.0575	0.0552739	0.717275	-4.47243	upregulated	Rmdn3	Q3UJU9	AIPGEAGDAAILPSLsQEGQEK	RQVTQFR.AIPGEAGDAAILPSLsQEGQEK.VIDRIDF	68	90	1	17.1988	16.8711	17.0242	17.1532	17.1592	17.1843	17.0172	17.5565	17.1365	17.1652	17.4882	17.2842
Q62407_490_493_1_1_S490	0.19622	15.6833	2.35536	0.0307451	0.637203	-3.94977	upregulated	Speg	Q62407	QRsATSDLELR	SIDERTR.QRsATSDLELR.FAQEIGR	488	499	0.9997	15.6842	15.5457	15.6835	15.4491	15.7595	15.4436	15.8502	15.6655	15.8379	15.8146	15.677	15.7899
Q920R0_477_486_2_2_S477S486	0.195945	15.454	1.59022	0.130164	0.851256	-5.20219	upregulated	Als2	Q920R0	RLsLPGLLSQVsPR	EIEGGSR.RLsLPGLLSQVsPR.LIRKAAR	475	489	1	15.4726	15.0258	15.2415	15.3928	15.3591	15.7163	15.5687	15.2771	15.5492	15.9089	15.5275	15.4268
E9Q0S6_545_584_1_1_S545	0.195879	16.8762	2.46371	0.0246848	0.601163	-3.75082	upregulated	Tns1	E9Q0S6	KDsLNGSSGPVTTARPALSATPNHVEHTLSVSSDSGNSTASTK	IYAKVKK.KDsLNGSSGPVTTARPALSATPNHVEHTLSVSSDSGNSTASTK.TDKTDEP	543	586	1	16.8685	16.6352	16.8764	16.9392	16.5732	16.8228	16.967	16.8425	16.8748	17.0999	17.072	16.9353
Q6GYP7_772_777_1_0	0.195785	18.8459	3.43781	0.00313088	0.241171	-1.8258	upregulated	Ralgapa1	Q6GYP7	HFSQSEDTGNEVFGALHEEQPLPR	PRSTRVR.HFSQSEDTGNEVFGALHEEQPLPR.SSSTSDI	770	794	1	18.8475	18.6295	18.7755	18.8147	18.6634	18.8124	18.9399	18.9445	18.9415	18.8675	19.0312	18.8846
P00405_218_225_1_0	0.195563	13.4004	0.789836	0.440477	0.947072	-6.0996	upregulated	Mtco2	P00405	YFENWSASMI	IEMVPIK.YFENWSASMI.	218	228	0.9981	13.4568	13.02	13.7238	13.7557	12.7578	13.2114	13.9717	13.455	13.6429	12.5672	13.4636	13.8354
Q9QYG0_346_370_3_3_S346S350S353	0.195356	16.5983	2.2163	0.0405647	0.682661	-4.19851	upregulated	Ndrg2	Q9QYG0	sRTLsQSsESGTLPSGPPGHTMEVSC	IDGSRSR.sRTLsQSsESGTLPSGPPGHTMEVSC.	346	372	1	16.6012	16.6384	16.5545	16.4672	16.6606	16.1379	16.71	16.7401	16.7784	16.5901	16.5938	16.71
O35379_912_927_1_1_S918	0.194958	15.6652	1.30423	0.209498	0.890885	-5.5806	upregulated	Abcc1	O35379	HLSNSSSHsGDTSQQHSSIAELQK	VGKHIQR.HLSNSSSHsGDTSQQHSSIAELQK.AGAKEET	910	934	1	15.6919	15.6528	15.5969	15.0419	15.5975	15.905	16.0709	15.3508	16.0442	15.6639	15.8782	15.5146
O08796_66_77_1_1_S73	0.194903	16.3978	2.35271	0.0309094	0.637203	-3.95458	upregulated	Eef2k	O08796	TECGSTGsPASSFHFK	YYSNITK.TECGSTGsPASSFHFK.EAWKHAI	66	82	1	16.4043	16.3467	16.1915	16.3339	16.1917	16.3936	16.4977	16.294	16.7523	16.3733	16.5355	16.4654
Q8BI84_1689_1722_1_1_S1700	0.19477	16.0422	2.23629	0.0389939	0.677891	-4.16325	upregulated	Mia3	Q8BI84	GLLSQNGSFGPSPVsGGECSPPLPAEPPGRPLSATLSR	TQNPPRR.GLLSQNGSFGPSPVsGGECSPPLPAEPPGRPLSATLSR.RDTPRSE	1686	1724	1	16.0472	15.728	15.9818	16.1293	15.7507	16.09	16.1718	16.1601	16.0905	16.0339	16.0775	16.2508
Q922Y1_187_207_2_2_S188S200	0.194765	17.5936	2.89182	0.0101184	0.436601	-2.92908	upregulated	Ubxn1	Q922Y1	SsPPATDPGPVPSsPSQEPPTK	GGSVGSR.SsPPATDPGPVPSsPSQEPPTK.REYDQCR	187	209	1	17.5959	17.5241	17.5686	17.4779	17.4764	17.3899	17.608	17.7362	17.4785	17.7999	17.6997	17.7706
Q5FWH6_83_104_1_1_S101	0.194668	14.8091	1.8665	0.0792755	0.777519	-4.78559	upregulated	Arhgef15	Q5FWH6	TSLDSQTSPDSPSSTPSPsPVSR	IPPSVSR.TSLDSQTSPDSPSSTPSPsPVSR.RSISPEP	83	106	0.9997	14.8161	14.5487	14.7544	14.7628	14.5584	14.8905	15.0228	14.9814	14.999	14.9159	14.7181	14.7486
O35219_239_245_1_1_S241	0.194064	16.0955	2.17253	0.0442114	0.704841	-4.27515	upregulated	Kcnh2	O35219	RALVGPGSAsPVASIR	IGPAEER.RALVGPGSAsPVASIR.GPHPSPR	232	248	1	16.1038	16.0284	15.9274	15.8602	15.8859	16.2464	16.0871	16.2737	16.2773	15.9613	16.1818	16.3212
Q9QYC1_573_578_1_1_S574	0.193998	13.9088	1.19923	0.24685	0.905546	-5.70437	upregulated	Pcnx1	Q9QYC1	RASsFDSSR	RRRTGKK.RASsFDSSR.HRDYVSF	571	580	0.9845	13.9326	13.6141	13.9552	13.837	13.5977	14.0108	14.0798	13.7838	14.1551	13.587	14.4694	13.9066
P81122_303_315_1_1_S303	0.193797	16.8015	2.66705	0.0162303	0.536192	-3.36688	upregulated	Irs2	P81122	sQSSGSSATHPISVPGAR	EFRPRSK.sQSSGSSATHPISVPGAR.RHHHIVN	303	321	1	16.8075	16.642	16.5874	16.7912	16.7148	16.7438	17.0107	16.9447	16.8624	16.6859	16.8321	17.002
Q8C147_903_912_1_1_S905	0.19379	16.2774	2.481	0.0238283	0.593608	-3.71868	upregulated	Dock8	Q8C147	VMSSsNPDLTGSHCAADEEVK	SKIMQAR.VMSSsNPDLTGSHCAADEEVK.NIMSSKI	901	922	1	16.2818	16.1405	16.2114	16.2212	15.9715	16.3141	16.3965	16.4613	16.2868	16.3127	16.4955	16.2404
Q8K019_283_299_2_2_S289S299	0.193715	16.1721	1.79227	0.0908609	0.801376	-4.902	upregulated	Bclaf1	Q8K019	YSPSQNsPIHHIPSRRsPAK	VGNGSSR.YSPSQNsPIHHIPSRRsPAK.TITPQNA	283	303	1	16.1877	15.9712	15.9392	15.9581	16.2257	16.2379	16.0249	16.3928	16.4131	16.1719	16.5737	15.9844
Q3TLH4_899_904_1_1_S899	0.193664	14.7553	1.18609	0.25186	0.908101	-5.71924	upregulated	Prrc2c	Q3TLH4	KRsVSHGSNHAQNAEEQR	SQPARKR.KRsVSHGSNHAQNAEEQR.NEPSVSI	897	915	1	14.829	14.7021	14.7888	14.0597	15.0222	14.6755	14.8741	14.6231	15.2937	14.6609	15.0256	14.5826
Q8K3Z9_319_325_1_0	0.193518	16.1883	2.61598	0.0180473	0.550186	-3.46449	upregulated	Pom121	Q8K3Z9	HDSGGSGHSAFEPLVANGVPAAFVPK	QENKRRR.HDSGGSGHSAFEPLVANGVPAAFVPK.PGSIKRS	317	343	1	16.191	16.0682	15.974	15.9702	16.2074	16.1939	16.2667	16.2675	16.2896	16.3421	16.3543	16.1374
Q05CL8_334_335_1_0	0.193385	15.5342	2.12518	0.0484934	0.714315	-4.35709	upregulated	Larp7	Q05CL8	DLEFCSTEEEK	EVSKESR.DLEFCSTEEEK.ETDRKGD	329	340	0.9979	15.5399	15.2976	15.4554	15.2395	15.5616	15.5897	15.4589	15.6488	15.7097	15.5452	15.6017	15.7685
Q3V3Q7_424_424_1_1_S424	0.193358	19.3847	2.98166	0.00835921	0.400587	-2.75087	upregulated	Pacs2	Q3V3Q7	ANsLDNER	ARPQNER.ANsLDNER.CPDTRSQ	422	430	1	19.3848	19.3832	19.3161	19.3708	19.1593	19.1667	19.479	19.5188	19.2782	19.5247	19.5249	19.51
Q7TSI3_817_820_1_1_S817	0.193138	13.1185	0.942096	0.359308	0.929225	-5.96959	upregulated	Ppp6r1	Q7TSI3	AHQsPQTMEGK	TSVPDFK.AHQsPQTMEGK.RSPEHIG	814	825	0.9998	13.1473	12.8159	13.5003	12.519	12.9271	13.3036	13.1989	13.2876	13.1283	12.9596	13.0272	13.6363
Q9QYH6_312_319_1_1_S319	0.192894	14.2618	1.23839	0.232361	0.899267	-5.65921	upregulated	Maged1	Q9QYH6	QTPPAARQsPPAR	WQNQTAR.QTPPAARQsPPAR.QTPSAWQ	311	324	1	14.2808	14.3227	14.5281	14.2226	13.9872	13.7221	14.3126	14.2306	14.2629	14.8032	14.1407	14.3467
Q6DFV5_1785_1802_1_0	0.192537	14.6784	1.30005	0.210892	0.891492	-5.58568	upregulated	Helz	Q6DFV5	RISSSSAQPCVEEASAPQDSLAQGK	GRPIYQR.RISSSSAQPCVEEASAPQDSLAQGK.ESQGHSN	1783	1808	1	14.6958	14.3149	14.2908	15.0398	14.6141	14.6073	14.6628	14.4978	14.5563	14.8194	14.9177	15.1415
Q5SW19_1300_1303_1_0	0.192411	16.5944	1.80433	0.0888836	0.80026	-4.8833	upregulated	Cluh	Q5SW19	AVEDMGSPQTAK	PEPEPER.AVEDMGSPQTAK.EGPSSIN	1294	1306	1	16.627	16.5915	16.5492	16.5903	16.0363	16.6799	16.6895	16.6294	16.5919	16.7926	16.4838	16.9037
Q9D0T1_118_122_1_1_S122	0.192099	15.1553	1.87276	0.0783614	0.777519	-4.77564	upregulated	Snu13	Q9D0T1	QQIQSIQQsIER	KEGSQIK.QQIQSIQQsIER.LIV	114	126	1	15.1634	15.1255	14.8865	15.0057	14.9271	15.3079	15.3293	15.0826	15.4064	15.0938	15.1809	15.3629
Q8K1Z0_287_302_1_1_S287	0.192001	15.3388	1.5267	0.145182	0.860886	-5.29118	upregulated	Coq9	Q8K1Z0	sTGEALVQGLMGAAVTLK	HTAKQVK.sTGEALVQGLMGAAVTLK.NITGINQ	287	305	1	15.3517	15.4724	15.1549	15.0002	15.476	15.0671	15.6195	15.3584	15.6379	15.0289	15.5918	15.3201
Q9Z2I9_279_283_1_1_S281	0.191915	17.3333	3.29539	0.00426144	0.291283	-2.11755	upregulated	Sucla2	Q9Z2I9	INFDSNsAYR	VICMDAK.INFDSNsAYR.QKKIFDI	275	285	0.9994	17.3334	17.1959	17.2599	17.173	17.2447	17.2694	17.4552	17.4669	17.365	17.3642	17.5174	17.3545
P53349_138_155_1_1_S142	0.19185	15.4597	1.86149	0.0800153	0.777519	-4.79356	upregulated	Map3k1	P53349	DSGARsPAGAEPPSAAAPSGR	AEIAAAR.DSGARsPAGAEPPSAAAPSGR.EMENKET	137	158	1	15.4671	15.437	15.0817	15.2479	15.5776	15.4313	15.3212	15.5416	15.6175	15.6751	15.4228	15.7035
O88738_3612_3619_1_1_S3614	0.191677	16.6599	2.65873	0.0165141	0.539264	-3.38284	upregulated	Birc6	O88738	KQDLSSsLTDDSK	SMTDDSK.KQDLSSsLTDDSK.NAQAPIS	3608	3621	1	16.6621	16.5706	16.625	16.5813	16.3914	16.6085	16.6591	16.778	16.6252	16.6828	16.8819	16.8555
Q8BHZ4_561_578_1_1_S573	0.191359	16.3203	2.54934	0.0207116	0.578979	-3.59072	upregulated	Znf592	Q8BHZ4	VLHSSNPVPLYAPNLsPPADSR	IVEVFNK.VLHSSNPVPLYAPNLsPPADSR.IHVPASG	558	580	1	16.3212	16.1818	16.3333	16.0809	16.1971	16.2867	16.4906	16.3252	16.2709	16.3555	16.4433	16.5584
Q8VHE0_593_597_1_1_S593	0.191134	17.2062	2.17167	0.0442859	0.704841	-4.27665	upregulated	Sec63	Q8VHE0	EDGsDRESDREQDEK	RDSQSEK.EDGsDRESDREQDEK.QSKDDEA	590	605	1	17.2117	17.1613	17.099	16.9076	17.2158	17.1258	17.2296	17.3372	17.0284	17.6057	17.2948	17.2625
Q80X90_2478_2494_1_1_S2478	0.191117	16.2509	2.09961	0.0509604	0.714315	-4.40092	upregulated	Flnb	Q80X90	LVsPGSANETSSILVESVTR	AKVTGQR.LVsPGSANETSSILVESVTR.SSTETCY	2476	2496	1	16.2566	16.0818	16.3254	16.0317	16.0608	16.2338	16.37	16.3343	16.3031	16.3133	16.0799	16.6264
Q9CQR4_112_121_1_1_T112	0.190798	14.1836	1.15087	0.265677	0.913203	-5.75843	upregulated	Acot13	Q9CQR4	tLAFASVDLTNK	HIIKQGK.tLAFASVDLTNK.TTGKIIA	112	124	0.9998	14.2074	14.1382	13.9967	14.4121	13.7822	14.0686	14.3054	14.1727	14.3859	14.1274	13.8023	14.8286
Q8BPN8_1397_1404_1_1_S1403	0.190747	16.246	2.05023	0.0560515	0.719604	-4.48469	upregulated	Dmxl2	Q8BPN8	TISVSGsTAK	TKRHISR.TISVSGsTAK.DTVTIGK	1397	1407	1	16.2543	16.3454	15.9115	16.1384	15.9461	16.3685	16.3278	16.3576	16.2617	16.2729	16.5193	16.2571
O35379_912_927_2_0	0.190718	15.2144	1.47486	0.158487	0.868297	-5.36178	upregulated	Abcc1	O35379	HLSNSSSHSGDTSQQHSSIAELQK	VGKHIQR.HLSNSSSHSGDTSQQHSSIAELQK.AGAKEET	910	934	1	15.2298	15.3009	14.8707	14.9356	15.1345	15.31	15.3131	15.3189	15.2628	15.5836	14.8256	15.5023
Q8BGK2_27_31_1_1_S27	0.190704	14.8003	1.73956	0.099965	0.817723	-4.98273	upregulated	Adprhl1	Q8BGK2	ENsVLGSIQEELQK	GYGNICR.ENsVLGSIQEELQK.TGGIDSI	25	39	1	14.8073	14.609	14.8944	14.7189	14.7189	14.5401	14.8087	14.921	15.1103	14.5895	14.9397	14.9527
O54951_784_796_1_1_S796	0.190355	14.9592	1.41361	0.175485	0.880812	-5.44276	upregulated	Sema6b	O54951	ASHPGDFPLTPHAsPDR	CAPRSCR.ASHPGDFPLTPHAsPDR.RRVVSAP	783	800	0.9994	14.972	15.0033	14.352	14.7524	15.1776	14.9913	15.2073	14.9611	14.9671	15.2544	14.8278	15.0564
Q6VN19_375_396_1_1_S386	0.190022	14.7621	1.21831	0.239706	0.900889	-5.68252	upregulated	Ranbp10	Q6VN19	HGPSSSHIHNTGADsPSCSNGVASTK	SPSISPR.HGPSSSHIHNTGADsPSCSNGVASTK.NKQNHSK	372	398	1	14.7814	15.1018	14.9448	14.038	14.7468	14.4606	14.9531	14.6848	14.9756	14.9503	14.7749	14.752
Q6DVA0_145_158_1_1_S149	0.189857	16.894	1.77336	0.0940408	0.807646	-4.93115	upregulated	Lemd2	Q6DVA0	ASVRGsSEDDEDTRTPDR	PGPIRRR.ASVRGsSEDDEDTRTPDR.HAPGRGR	144	162	1	16.9096	16.8992	16.5117	16.7013	16.8424	16.9974	16.7505	16.791	16.8268	17.2655	17.037	17.2107
Q6WVG3_153_185_1_1_S178	0.189832	18.4958	2.11715	0.0492562	0.714315	-4.37089	upregulated	Kctd12	Q6WVG3	EGSLGDELLPLGYAEPEPQEGASAGAPsPTLELASR	SRRGVHK.EGSLGDELLPLGYAEPEPQEGASAGAPsPTLELASR.SPSGGAA	151	187	1	18.5057	18.2627	18.218	18.3091	18.5546	18.6172	18.5799	18.8496	18.6557	18.3546	18.5405	18.5126
P99027_102_105_1_1_S102	0.189688	18.2282	2.18417	0.0432136	0.703252	-4.25486	upregulated	Rplp2	P99027	KEEsEESDDDMGFGLFD	EEKKDEK.KEEsEESDDDMGFGLFD.	99	116	1	18.2337	18.1553	18.1236	18.1186	18.2115	18.0147	18.1413	18.3553	18.0239	18.6243	18.3926	18.3492
P51125_344_348_1_1_S344	0.189486	13.9553	1.37789	0.186064	0.884004	-5.48875	upregulated	Cast	P51125	AQsAGVTR	STGEIFK.AQsAGVTR.SSVPPKE	342	350	0.9738	13.9643	13.9312	13.8783	13.525	14.0769	13.8481	13.7974	14.1606	14.0535	14.226	14.1249	13.886
Q3TC46_177_184_2_2_S179S184	0.189047	17.9554	2.90255	0.00989083	0.432163	-2.9079	upregulated	Patl1	Q3TC46	RSTsPIIGsPPVR	SERAIPR.RSTsPIIGsPPVR.AVPIGTP	176	189	1	17.961	17.7472	18.0333	17.8821	17.6998	17.8992	18.0256	17.9985	18.1163	18.0693	17.9807	18.0578
E9Q401_51_55_1_0	0.189039	14.3818	1.4737	0.158794	0.868297	-5.36333	upregulated	Ryr2	E9Q401	LCFLESTSNSK	AEGFGNR.LCFLESTSNSK.NVPPDIS	46	57	1	14.3928	14.2671	14.1901	14.1116	14.4117	14.413	14.7317	14.5288	14.7099	14.1846	14.3896	14.2619
Q7TSC1_1104_1118_1_1_S1104	0.188958	16.9857	2.13155	0.0478961	0.714315	-4.34613	upregulated	Prrc2a	Q7TSC1	QRGsETGSETHESDLAPSDK	EIPKRRR.QRGsETGSETHESDLAPSDK.EAPPPKE	1101	1121	1	16.9937	17.0602	16.6964	16.6282	16.9171	17.1114	16.993	16.9492	17.1217	17.147	17.1858	17.033
Q148W8_964_980_1_1_S966	0.188793	17.1212	2.19801	0.0420534	0.696359	-4.23064	upregulated	Styxl2	Q148W8	SRsQEQDTSFHEANGDTVR	CSYKFSK.SRsQEQDTSFHEANGDTVR.NTSRFSS	964	983	1	17.135	16.9877	16.9407	16.99	16.9294	17.2433	17.0369	16.9756	17.3287	17.3966	17.3086	17.1957
O70305_852_860_1_1_S860	0.188732	15.9349	2.18325	0.0432911	0.703413	-4.25645	upregulated	Atxn2	O70305	RGPEVTSQGVQTSsPACK	ISNAEHK.RGPEVTSQGVQTSsPACK.QEKDDRE	847	865	1	15.9403	15.8758	15.7646	15.9642	15.5988	15.9566	15.9464	16.237	15.9355	16.0356	16.0199	15.9497
E9Q557_2618_2637_1_1_S2620	0.188718	19.2097	1.96474	0.0659644	0.730004	-4.62688	upregulated	Dsp	E9Q557	SSsLSDPLEESSPIAAIFDTENLEK	VRNITIR.SSsLSDPLEESSPIAAIFDTENLEK.ISIAEGI	2618	2643	1	19.2212	18.9	18.9101	19.2926	19.1956	19.2355	19.0642	19.1133	19.2277	19.3882	19.5646	19.4149
Q8VDM4_9_22_1_1_S17	0.188715	15.9398	2.17999	0.0435695	0.704841	-4.26215	upregulated	Psmd2	Q8VDM4	TPVQSQQPsATTPSGADEK	EEGGRDK.TPVQSQQPsATTPSGADEK.SSGKERR	9	28	1	15.9467	15.6584	15.9688	15.7279	15.8596	15.9694	15.984	16.0058	16.2768	15.9815	15.9142	15.9909
A2ASS6_34103_34113_1_1_S34107	0.188665	16.1543	2.30789	0.0338165	0.649582	-4.03555	upregulated	Ttn	A2ASS6	TRPRsPSPVSSER	RSPTPER.TRPRsPSPVSSER.SISRFER	34103	34116	1	16.1663	15.9404	16.05	16.2139	15.9229	16.1298	16.051	16.3245	16.3772	16.3147	16.2214	16.1514
Q8BWT1_216_228_1_0	0.188341	15.1774	1.53134	0.144038	0.860042	-5.28477	upregulated	Acaa2	Q8BWT1	QTMQVDEHARPQTTLEQLQK	VKTKKGK.QTMQVDEHARPQTTLEQLQK.LPSVFKK	215	235	0.9424	15.1949	14.8137	14.9915	14.8394	15.2355	15.4933	15.102	15.4305	15.2453	15.152	15.4426	15.2055
Q99L43_438_439_1_1_S439	0.188249	13.9601	1.01953	0.32221	0.921985	-5.8956	upregulated	Cds2	Q99L43	GILTsALEDE	KSHITDK.GILTsALEDE.	435	445	1	13.9936	13.9272	14.0319	13.4352	13.8332	14.0597	13.7319	14.5963	13.8841	13.5551	14.2291	14.2778
Q3U0S6_286_306_1_1_S286	0.187942	15.587	1.89227	0.0755707	0.774246	-4.74446	upregulated	Rasip1	Q3U0S6	AAsGGAALASPGPGSGSGTPTGSGGK	TQKNRSR.AAsGGAALASPGPGSGSGTPTGSGGK.ERSENIS	284	310	1	15.5953	15.6206	15.3883	15.2608	15.3488	15.8039	15.6297	15.6624	15.5164	15.7335	15.7488	15.7436
P81122_668_680_1_1_S675	0.187913	17.3198	3.06804	0.00695036	0.364282	-2.57804	upregulated	Irs2	P81122	SDDYMPMsPTSVSAPK	GGPNSCK.SDDYMPMsPTSVSAPK.QIIQPRI	668	684	1	17.3231	17.2176	17.1094	17.3252	17.1693	17.2648	17.3426	17.4571	17.3604	17.345	17.4661	17.4599
Q9DC70_30_52_1_1_S39	0.187769	17.4901	2.43489	0.0261766	0.610154	-3.80415	upregulated	Ndufs7	Q9DC70	VHQSVATEGPSPsPSPSLSSTQSAVSK	AQVQIRR.VHQSVATEGPSPsPSPSLSSTQSAVSK.AGAGAVV	27	54	1	17.4966	17.4208	17.4013	17.3591	17.3396	17.4176	17.6171	17.6237	17.7822	17.6483	17.5074	17.2741
Q8CGB6_991_1000_1_1_S1000	0.187692	13.7343	0.899492	0.380926	0.932648	-6.00806	upregulated	Tns2	Q8CGB6	SPGGHTNSAsPR	NGWPQER.SPGGHTNSAsPR.SPVPTTI	991	1003	0.9997	13.777	13.7098	13.8663	13.9585	12.9013	13.7236	13.799	13.2789	14.263	13.9481	14.0755	13.5532
Q99JT5_180_181_1_0	0.187579	14.8504	1.31158	0.207058	0.890885	-5.57161	upregulated	Krcc1	Q99JT5	KRSSEEMDLNK	ERPKHER.KRSSEEMDLNK.HRSIQRK	178	189	0.9962	14.8634	14.7571	14.2514	15.0516	14.9758	14.7043	15.0502	14.7523	14.5889	15.0688	15.1461	15.0075
P51830_38_41_1_1_S38	0.187449	15.7615	1.40264	0.178681	0.882329	-5.45698	upregulated	Adcy9	P51830	QLsSNTHPK	RVKINPK.QLsSNTHPK.HCKYSIS	36	45	0.9607	15.7922	15.7693	15.8276	15.6884	15.1218	15.8892	15.8711	16.2146	15.8143	15.7105	15.5563	15.9135
G5E829_1177_1182_1_1_S1178	0.18735	14.5575	1.35463	0.193223	0.888486	-5.51818	upregulated	Atp2b1	G5E829	NSsPPPSPNK	DDAPTKR.NSsPPPSPNK.NNNAVDS	1176	1186	0.9998	14.5676	14.2793	14.5286	14.8049	14.2784	14.3856	15.0131	14.441	14.3709	14.4913	14.7548	14.785
Q52KI8_207_211_3_3_S207S209S211	0.187286	18.6389	1.99923	0.0617897	0.726204	-4.56996	upregulated	Srrm1	Q52KI8	sRsPsPAPEK	SPRHRTK.sRsPsPAPEK.KEKSPEI	207	217	0.9852	18.6446	18.5243	18.726	18.5596	18.7246	18.1492	18.535	18.8948	18.6562	18.7893	18.6793	18.7895
Q9Z0U1_368_390_1_0	0.186415	15.0021	1.19859	0.24709	0.905546	-5.70509	upregulated	Tjp2	Q9Z0U1	QTLINIPALNDSDSEVEDISEIESNR	VVIRDSK.QTLINIPALNDSDSEVEDISEIESNR.SFSPEER	367	393	1	15.0343	14.9414	14.9815	14.6911	14.4473	15.4412	14.7523	14.9571	15.0996	15.0057	15.3634	15.3431
Q3UH68_757_761_1_1_S757	0.186344	16.8786	1.34147	0.197372	0.889144	-5.53466	upregulated	Limch1	Q3UH68	sPGSTPFK	DSPSSEK.sPGSTPFK.FWAWDPE	757	765	0.999	16.9092	16.8766	16.461	16.8348	16.5966	17.1158	16.6567	17.1429	16.4923	17.2101	17.0264	17.2513
Q60668_71_83_1_1_S83	0.185926	14.681	1.51898	0.147103	0.861618	-5.30181	upregulated	Hnrnpd	Q60668	IDASKNEEDEGHSNSsPR	AEAEGAK.IDASKNEEDEGHSNSsPR.HTEAAAA	68	86	0.9995	14.6909	14.7589	14.7856	14.4803	14.3282	14.5448	14.6201	14.6713	14.8776	14.8275	14.5331	15.0634
Q8C050_843_862_1_1_S862	0.185654	14.396	1.26339	0.223459	0.897112	-5.62975	upregulated	Rps6ka5	Q8C050	TLQPSNPTEGSNPDTLFQFsD	GKTTPTK.TLQPSNPTEGSNPDTLFQFsD.	843	864	1	14.4101	14.426	14.6504	14.5585	13.9763	13.8623	14.474	14.5062	14.5351	14.2649	14.4697	14.6323
Q60974_2407_2422_1_1_T2409	0.185487	15.2266	1.86374	0.0796819	0.777519	-4.78998	upregulated	Ncor1	Q60974	MLSStPPTQIACAPSAITQAAPHQQNR	YNPITIR.MLSStPPTQIACAPSAITQAAPHQQNR.IWEREPA	2405	2432	1	15.2312	15.0977	14.9106	15.4029	15.0997	15.1162	15.4751	15.3551	15.3846	15.2374	15.2833	15.1299
A2AMM0_257_264_1_1_S260	0.185277	16.2823	2.24619	0.0382367	0.67623	-4.14572	upregulated	Cavin4	A2AMM0	SISsAAPSK	SGERFKK.SISsAAPSK.EAFKIRS	257	266	0.9827	16.287	16.0189	16.3637	16.2418	16.1234	16.1582	16.4016	16.5213	16.3923	16.3946	16.3592	16.1298
P58771_271_283_1_1_T282	0.185101	21.2407	1.33216	0.200351	0.889981	-5.54625	upregulated	Tpm1	P58771	AISEELDHALNDMtSI	AQKIKYK.AISEELDHALNDMtSI.	269	285	1	21.3394	21.1656	21.1499	21.0351	21.1893	21.1589	20.982	21.0729	21.2717	21.4727	22.0479	21.102
Q4V9W2_94_103_1_1_S96	0.185004	14.8102	1.41372	0.175453	0.880812	-5.44262	upregulated	Srek1ip1	Q4V9W2	RSYsSATEEDSAK	KIKKRRK.RSYsSATEEDSAK.QKKQKYQ	93	106	1	14.8296	14.4375	14.9164	14.4782	14.7074	15.007	14.829	14.9854	15.1591	15.0431	14.7208	14.6285
Q69ZJ7_986_1004_1_1_T991	0.184962	16.6426	2.20311	0.0416334	0.694938	-4.2217	upregulated	Ric1	Q69ZJ7	AIGSGESEtPPSTPTSQEPSSSGGFEFFR	HMIRFIK.AIGSGESEtPPSTPTSQEPSSSGGFEFFR.NRSISIS	983	1012	1	16.6475	16.4901	16.4121	16.7066	16.6291	16.4708	16.8228	16.7637	16.866	16.6352	16.8156	16.4569
E9Q0S6_897_919_1_1_S899	0.184768	17.3674	2.1114	0.0498096	0.714315	-4.38076	upregulated	Tns1	E9Q0S6	SQsVPGAWPGASPLSSQPLLGSSR	AAAPIHK.SQsVPGAWPGASPLSSQPLLGSSR.QSHPITQ	897	921	1	17.3825	17.0775	17.4415	17.2249	17.1195	17.4696	17.3047	17.6071	17.5211	17.2976	17.5926	17.3852
Q3V3Q7_424_433_1_1_S424	0.184742	17.3442	2.57666	0.0195768	0.570727	-3.53913	upregulated	Pacs2	Q3V3Q7	ANsLDNERCPDTR	ARPQNER.ANsLDNERCPDTR.SQIQIPR	422	435	1	17.3512	17.2755	17.0705	17.2105	17.2091	17.4517	17.3886	17.4604	17.3429	17.4785	17.3444	17.5546
P63276_113_123_1_0	0.184726	16.0875	2.50231	0.0228116	0.587925	-3.67894	upregulated	Rps17	P63276	LLDFGSLSNLQVTQPTVGMNFK	DTKEMIK.LLDFGSLSNLQVTQPTVGMNFK.TPRGAV	108	130	0.9884	16.0889	15.9368	15.9112	16.0388	16.0687	15.9781	16.1906	16.3001	16.16	16.0706	16.2757	16.0317
P54726_123_147_1_1_S123	0.184557	17.843	2.29167	0.0349304	0.654178	-4.06467	upregulated	Rad23a	P54726	EDKsPSEESTTTTSPESISGSVPSSGSSGR	HPPPTSR.EDKsPSEESTTTTSPESISGSVPSSGSSGR.EEDAAST	120	150	1	17.8617	17.7589	17.6184	17.8986	17.8061	17.6298	17.9693	17.8223	18.119	18.0885	17.8513	17.7109
D3YXK2_461_465_1_1_S465	0.184078	17.6599	1.92728	0.0707843	0.746537	-4.688	upregulated	Safb	D3YXK2	VVTNARsPGAR	GKVVGAK.VVTNARsPGAR.CYGFVTM	459	470	1	17.6859	17.286	17.3692	17.8019	17.6384	17.7018	17.4893	17.7318	17.7068	17.7585	17.8883	17.8866
Q9CQB2_78_91_1_0	0.184025	16.3427	2.10611	0.0503225	0.714315	-4.3898	upregulated	Mcrip2	Q9CQB2	VNGRRPLTTSPSLEGTQETYTVAHEENVR	PRIVFNR.VNGRRPLTTSPSLEGTQETYTVAHEENVR.FVSEAWQ	75	104	1	16.3515	16.4972	16.0898	16.0452	16.3455	16.2341	16.3686	16.5801	16.3171	16.5304	16.3903	16.3717
P70670_179_189_1_1_S180	0.183971	17.6773	1.63287	0.120835	0.839388	-5.14095	upregulated	Naca	P70670	TsTSQVPSQGTLNLK	IPPIEPK.TsTSQVPSQGTLNLK.GTAPCPP	179	194	1	17.6945	17.4723	17.4803	17.7717	17.2428	17.9178	17.5559	18.0632	17.5942	17.6647	17.8374	17.8503
Q8VHH5_470_478_1_1_S478	0.183925	15.2729	1.44106	0.16769	0.878644	-5.40679	upregulated	Agap3	Q8VHH5	ATPTTAPGTsPR	PGKRIPR.ATPTTAPGTsPR.ANGIAME	469	481	1	15.2846	15.3301	15.319	15.2451	14.8038	15.1647	15.5524	14.9654	15.2921	15.551	15.1914	15.5864
Q80U22_523_534_1_1_S534	0.183796	15.0743	1.21509	0.2409	0.902663	-5.68622	upregulated	Rusc2	Q80U22	LSEGPAALAGPAsPPRR	MISCPVR.LSEGPAALAGPAsPPRR.VTSFAEI	522	539	1	15.1062	14.8153	15.2376	14.6781	14.561	15.5781	15.0669	15.1514	15.1752	15.0461	15.3565	15.1509
Q9QXL2_213_224_1_1_S224	0.183676	12.7806	0.663635	0.515802	0.955077	-6.19121	upregulated	Kif21a	Q9QXL2	TTASTQMNVQSsR	KIGAISR.TTASTQMNVQSsR.SHAIFTI	213	226	1	12.8319	12.7923	12.8024	12.5911	13.4946	11.7218	13.1874	13.0119	12.2268	12.924	13.0733	12.7611
Q9WUR9_195_199_1_1_S195	0.183607	15.8565	1.73924	0.100023	0.817723	-4.98322	upregulated	Ak4	Q9WUR9	GVLHQFsGTETNR	IEIYKSR.GVLHQFsGTETNR.IWPYVYT	189	202	1	15.8671	15.7847	16.0278	15.4041	15.6717	15.8933	15.8455	15.9575	16.0914	16.0199	15.7073	16.0178
Q9WTU0_474_479_2_0	0.183549	15.303	1.7258	0.102468	0.821312	-5.00353	upregulated	Phf2	Q9WTU0	EEPPSPVETTPPR	CDGDREK.EEPPSPVETTPPR.SIIEKVS	470	483	0.9985	15.3076	15.0694	14.9089	15.4542	15.3044	15.2777	15.5026	15.2882	15.2216	15.3687	15.3545	15.5831
P97496_821_824_1_1_S821	0.183417	15.6352	2.01839	0.0595743	0.725354	-4.53807	upregulated	Smarcc1	P97496	EQDsDVSEDVKPEEK	NEKNTEK.EQDsDVSEDVKPEEK.ENEENKE	818	833	1	15.6396	15.4157	15.5096	15.4642	15.5386	15.7476	15.7082	15.7056	15.5472	15.6154	15.7686	15.9665
Q9QYG0_330_342_3_3_T330S335S338	0.183371	17.3415	2.32337	0.0327851	0.647609	-4.00768	upregulated	Ndrg2	Q9QYG0	tASLTsAAsIDGSR	TRISRSR.tASLTsAAsIDGSR.SRSRTIS	330	344	1	17.3442	17.1272	17.2735	17.4177	17.2556	17.1336	17.4997	17.2584	17.3402	17.4543	17.6617	17.335
Q9Z0W1_290_296_1_1_T296	0.18332	14.1461	1.33799	0.198483	0.889144	-5.53901	upregulated	Ngfr	Q9Z0W1	QGANSRPVNQtPPPEGEK	NSCKQNK.QGANSRPVNQtPPPEGEK.LHSDSGI	286	304	0.9998	14.1551	13.7434	14.1718	14.2446	14.128	13.9425	14.0204	14.3863	13.947	14.4455	14.3134	14.2637
Q9ESK9_641_652_1_1_S641	0.183257	14.7553	0.612175	0.548504	0.955077	-6.22424	upregulated	Rb1cc1	Q9ESK9	VsTSQASPQSAASPR	DIINEQK.VsTSQASPQSAASPR.IESTTGI	640	655	0.9989	14.9101	14.1928	14.4711	14.1759	14.694	15.7431	15.0135	14.4647	15.8739	14.0022	15.1686	14.5088
Q8BL97_200_204_2_2_S200S202	0.18305	17.7593	1.65947	0.115311	0.831565	-5.10217	upregulated	Srsf7	Q8BL97	sRsASLRR	RSVSIRR.sRsASLRR.RSRSGSI	200	208	0.9976	17.7711	17.8552	17.8642	17.2633	17.7774	17.5372	17.7912	18.0474	17.6989	17.8256	17.6052	18.0867
Q8BRT1_459_465_1_1_S465	0.182973	12.9441	0.713994	0.484896	0.950459	-6.15644	upregulated	Clasp2	Q8BRT1	MVSQSQPGsR	RGRSRTK.MVSQSQPGsR.SGSPGRV	457	467	0.9799	12.9957	12.9837	12.7526	12.2694	13.353	12.8628	13.7319	12.3615	13.3778	12.802	13.1812	12.7091
O70373_762_773_1_1_T767	0.182846	12.6685	0.722391	0.479851	0.949431	-6.15041	upregulated	Xirp1	O70373	GSAGHGtPERQETAAER	IQEEQPK.GSAGHGtPERQETAAER.TIRTIHA	761	778	1	12.709	12.943	12.8568	12.5762	12.6695	11.7984	13.1347	12.9948	12.9073	12.6299	12.7505	12.0926
Q8R361_480_492_1_1_S486	0.182787	13.4263	1.18201	0.253434	0.908101	-5.72384	upregulated	Rab11fip5	Q8R361	GSPSLGAsPHHSSTGEEK	RGSVGEK.GSPSLGAsPHHSSTGEEK.AKSSWFG	479	497	1	13.4314	13.4534	13.4039	13.0086	13.3296	13.4374	13.7158	13.3296	13.4034	13.6431	13.3541	13.6101
Q8K245_547_557_1_1_S549	0.182783	16.7093	2.30897	0.033744	0.649582	-4.03362	upregulated	Uvrag	Q8K245	VAPLSSsLDTSLDFSK	SGDSERK.VAPLSSsLDTSLDFSK.ENKKAGV	543	559	1	16.7127	16.5092	16.4043	16.67	16.6632	16.8011	16.762	16.8126	16.6596	16.7396	16.8251	16.9551
P59017_342_361_1_0	0.182684	18.1275	0.861088	0.401143	0.937835	-6.04136	upregulated	Bcl2l13	P59017	TSPTPSVFVELGEEELEAVTARPEAVER	EMMRAEK.TSPTPSVFVELGEEELEAVTARPEAVER.AEGAAQI	342	370	1	18.1906	17.9435	17.7765	18.7409	17.436	18.2422	17.9553	18.3873	18.596	17.4594	18.2122	18.653
Q8C8R3_3708_3718_1_1_T3718	0.182536	16.5126	2.08536	0.0523848	0.715069	-4.42521	upregulated	Ank2	Q8C8R3	TQDQQEYYVTtPGAEVEDPQK	QQDFSGK.TQDQQEYYVTtPGAEVEDPQK.ATAVPDS	3708	3729	1	16.517	16.3697	16.2715	16.5206	16.2857	16.6177	16.8432	16.5117	16.4145	16.6732	16.5455	16.5855
Q5FW52_511_541_1_0	0.182516	14.3536	1.3343	0.199663	0.889144	-5.54359	upregulated	Mlip	Q5FW52	SNTTSPQPQTDTFSLADVPSVTPVLSPLSSSK	IPGSTIR.SNTTSPQPQTDTFSLADVPSVTPVLSPLSSSK.GRKDGDS	511	543	0.9995	14.367	14.4237	14.6502	14.0529	13.8796	14.2638	14.3301	14.3649	14.5193	14.6011	14.3316	14.4725
Q6PEM6_57_71_1_1_S66	0.182196	15.2178	1.32984	0.201099	0.890019	-5.54913	upregulated	Gramd2b	Q6PEM6	SPTAQSPTSsVEAESPDQK	DRRRVSK.SPTAQSPTSsVEAESPDQK.RSIGIWS	57	76	1	15.239	15.2327	14.7537	14.7937	15.3091	15.5028	15.1369	15.4107	15.2123	15.6303	15.2001	15.2134
P40124_306_309_1_1_S307	0.181839	15.7916	2.17525	0.0439765	0.704841	-4.27042	upregulated	Cap1	P40124	PQTsPSPK	KPFSAPK.PQTsPSPK.PATKKEP	304	312	0.9259	15.7915	15.6623	15.767	15.7091	15.7555	15.5683	15.9373	15.8842	15.6407	15.7915	16.0371	15.955
Q62417_268_274_1_1_S270	0.181639	15.671	2.12677	0.0483438	0.714315	-4.35436	upregulated	Sorbs1	Q62417	SKsEMNYIEGEK	SPISVPR.SKsEMNYIEGEK.VVKRSAT	268	280	1	15.6729	15.6396	15.4251	15.606	15.658	15.5308	15.8487	15.6447	15.9312	15.609	15.6488	15.8387
Q91YE3_114_131_1_0	0.181082	17.12	1.47676	0.157983	0.868297	-5.35923	upregulated	Egln1	Q91YE3	SGPGPAEPGSEDPPLSRSPGPER	EDAAQAR.SGPGPAEPGSEDPPLSRSPGPER.ASICPAG	114	137	1	17.1348	17.0981	17.1418	16.8463	17.1751	16.8449	17.5158	16.8115	17.4467	17.4451	16.9401	17.0548
Q9CT10_56_62_1_0	0.181027	20.5488	3.24673	0.00473343	0.298014	-2.2167	upregulated	Ranbp3	Q9CT10	ERTSSLTHSEEK	YCPPVKR.ERTSSLTHSEEK.SSGFRIK	56	68	1	20.5538	20.5451	20.3873	20.4574	20.4618	20.3988	20.5598	20.735	20.6696	20.6795	20.5496	20.5933
Q71FD5_91_118_1_1_S107	0.18087	15.8758	1.60561	0.12673	0.846413	-5.18023	upregulated	Znrf2	Q71FD5	AAQSAFSIPSAGGGGGPYGsQDSVHSSPEDSVGAR	GSASGGR.AAQSAFSIPSAGGGGGPYGsQDSVHSSPEDSVGAR.DRDRPAG	88	123	1	15.8933	15.6959	15.7709	15.6041	15.7611	16.0537	15.7327	16.3213	16.1471	15.9731	15.8415	15.7323
Q149T7_136_141_1_1_S136	0.180778	16.4844	2.41626	0.0271856	0.619962	-3.83846	upregulated	Ppm1j	Q149T7	sVTGVSR	VESRRSR.sVTGVSR.EPSHNQG	136	143	0.9475	16.4882	16.4427	16.2922	16.3193	16.3664	16.5082	16.559	16.509	16.5857	16.6493	16.7229	16.3735
Q3UH68_469_484_1_1_S471	0.180677	15.7903	1.42128	0.173277	0.879031	-5.43276	upregulated	Limch1	Q3UH68	SHsTEPNVSSFPNDPSPMK	MPKIIER.SHsTEPNVSSFPNDPSPMK.YIRQQSI	469	488	1	15.8171	15.5445	15.5896	15.587	15.5248	16.213	15.7068	15.7582	16.2605	15.8441	15.9133	15.7519
Q4VAA2_82_95_1_0	0.179944	13.6913	0.915236	0.372838	0.931447	-5.99403	upregulated	Cdv3	Q4VAA2	SGDGGSSRSGDGGSAGPAGK	SSGSGAR.SGDGGSSRSGDGGSAGPAGK.AITKDEN	82	102	0.9973	13.7265	13.1623	13.2327	14.1909	13.59	13.7899	13.9023	14.1004	13.8316	13.6321	13.8825	13.2897
Q9Z130_122_126_1_1_S122	0.179911	16.6926	2.33798	0.0318382	0.639567	-3.98128	upregulated	Hnrnpdl	Q9Z130	VFVGGLsPDTSEEQIK	GKEPPKK.VFVGGLsPDTSEEQIK.EYFGAFG	116	132	1	16.6985	16.5043	16.5788	16.5777	16.5231	16.7885	16.6173	16.955	16.8112	16.6737	16.8538	16.7352
Q9Z2F7_81_86_1_1_S85	0.179841	16.0908	2.086	0.0523201	0.715069	-4.42413	upregulated	Bnip3l	Q9Z2F7	ILLDAQHESGQSsSR	HNGDMEK.ILLDAQHESGQSsSR.GSSHCDS	73	88	1	16.0966	15.8398	15.8473	16.0593	16.0523	16.1646	16.1902	16.3744	16.1427	16.0971	16.2405	15.9899
Q9DB85_172_185_1_1_S177	0.179794	12.9705	0.517617	0.61138	0.966703	-6.27826	upregulated	Rrp8	Q9DB85	PSPESMsPNSSHTLSR	ATIDPSK.PSPESMsPNSSHTLSR.KQWRNRQ	171	187	0.9018	13.0984	11.8509	13.4016	12.4916	13.2716	13.3463	11.7025	13.8077	13.4038	13.3086	13.0473	13.0433
A2AAJ9_5744_5758_3_3_T5752S5753S5754	0.179768	17.1654	2.00429	0.0611976	0.726204	-4.56156	upregulated	Obscn	A2AAJ9	TGEADLSHtssDDESR	TADEIAR.TGEADLSHtssDDESR.AGTPSIV	5744	5760	0.9999	17.175	16.8318	16.9399	17.0425	17.1559	17.3665	17.2818	17.1057	17.3432	17.2229	17.4076	17.1214
Q9JJG0_507_521_1_1_S510	0.179726	15.6186	2.00773	0.0607981	0.726204	-4.55584	upregulated	Tacc2	Q9JJG0	LDNTPAsPPRSPTEPSDTPIAK	MKKTPEK.LDNTPAsPPRSPTEPSDTPIAK.GTYTFDI	504	526	1	15.6212	15.3216	15.4905	15.5706	15.5305	15.6894	15.8131	15.7358	15.4863	15.756	15.6007	15.8096
O35215_8_13_1_1_S13	0.179723	14.9334	1.32725	0.201934	0.890019	-5.55232	upregulated	Ddt	O35215	PFVELETNLPAsR	.PFVELETNLPAsR.IPAGIEN	2	15	1	14.9523	15.0532	14.6185	14.8143	14.5436	15.1472	15.2472	14.7422	15.1441	14.9133	15.2574	14.7864
Q80U58_174_177_1_1_T174	0.179718	15.1753	1.76786	0.0949841	0.808485	-4.9396	upregulated	Pum2	Q80U58	DFNRtPGSR	GMDADCK.DFNRtPGSR.QASPTEV	170	179	0.9945	15.1822	15.2109	15.0819	14.8826	15.0075	15.2036	15.4368	15.1747	15.4708	15.2589	15.1097	15.0912
Q8K330_9_22_1_1_S9	0.179671	13.6131	1.22087	0.238761	0.899267	-5.67957	upregulated	Ssh3	Q8K330	sPPASGHSTPVGPTQDR	AIVTVSR.sPPASGHSTPVGPTQDR.VVRRRGR	9	26	1	13.6184	13.4441	13.6243	13.4427	13.5718	13.4925	13.8178	13.9633	13.3922	13.8509	13.4842	13.6602
Q810L3_203_214_1_1_S214	0.17925	13.3457	0.916035	0.37243	0.931447	-5.99332	upregulated	Chfr	Q810L3	HSSSSGPGNTSIsPK	ITSAGQK.HSSSSGPGNTSIsPK.GRSSIVA	202	217	1	13.3695	13.5569	13.0895	13.5609	12.8197	13.2126	13.4319	13.5959	13.1722	13.386	13.0497	13.9274
Q5SW75_774_779_1_1_S774	0.179193	16.6051	2.30031	0.0343328	0.649582	-4.04917	upregulated	Ssh2	Q5SW75	GDILsNPCHTPK	VGQVQIK.GDILsNPCHTPK.KSTIHEI	770	782	0.9388	16.6068	16.5219	16.551	16.361	16.6267	16.4762	16.715	16.7184	16.6733	16.4263	16.7972	16.7893
Q9CZW5_94_113_1_1_S105	0.179181	15.9414	2.21898	0.0403513	0.682661	-4.19381	upregulated	Tomm70	Q9CZW5	ASPALGSGHHDGsGDSLEMSSLDR	RKTPEGR.ASPALGSGHHDGsGDSLEMSSLDR.AQAAKNK	93	117	1	15.9523	15.8736	15.786	15.8016	15.901	15.8563	15.8961	16.264	16.074	15.8742	16.0711	15.958
Q4V9W2_94_103_2_2_S96S97	0.179149	17.697	2.12904	0.0481307	0.714315	-4.35045	upregulated	Srek1ip1	Q4V9W2	RSYssATEEDSAK	KIKKRRK.RSYssATEEDSAK.QKKQKYQ	93	106	1	17.7004	17.8447	17.4019	17.5262	17.6455	17.5782	17.7032	17.8936	17.5214	17.8399	17.8868	17.8259
Q9D2N4_340_360_1_0	0.179032	15.7945	2.10007	0.050915	0.714315	-4.40013	upregulated	Dtna	Q9D2N4	PLNLAHIVPPRPVTSMNDTLFSHSVPSSGSPFITR	FPDQPEK.PLNLAHIVPPRPVTSMNDTLFSHSVPSSGSPFITR.SSPPKDS	327	362	1	15.7975	15.8686	15.6531	15.7437	15.5192	15.6998	15.8511	15.6898	15.8903	15.837	16.0569	15.9305
Q2TPA8_199_212_1_1_S212	0.179005	14.5545	1.45984	0.162525	0.874696	-5.38188	upregulated	Hsdl2	Q2TPA8	TAIHTAAMDMLGGsGVENQCR	VNAIWPR.TAIHTAAMDMLGGsGVENQCR.KVDIIAD	199	220	1	14.562	14.4688	14.4723	14.5378	14.4199	14.3856	14.5194	14.908	14.4394	14.8339	14.3122	14.8026
Q60876_33_49_2_1_T45	0.178965	16.7299	2.15503	0.0457518	0.711613	-4.30555	upregulated	Eif4ebp1	Q60876	VALGDGVQLPPGDYSTTPGGTLFSTtPGGTR	RAIPTRR.VALGDGVQLPPGDYSTTPGGTLFSTtPGGTR.IIYDRKF	20	51	1	16.7415	16.535	16.7269	16.7345	16.7192	16.446	16.9075	16.7686	16.9781	16.5663	16.7765	16.8708
P59114_135_152_1_0	0.178755	18.5553	2.86099	0.010801	0.449279	-2.98985	upregulated	Pcif1	P59114	IEIPVTPTSQSVPSSPSIPGTPTLK	NGVKKPK.IEIPVTPTSQSVPSSPSIPGTPTLK.IWGSSTE	130	155	1	18.5611	18.4033	18.335	18.4584	18.5356	18.5568	18.595	18.6066	18.6635	18.6086	18.8034	18.5425
Q9QYG0_330_344_2_2_S338S342	0.178662	16.6198	2.26171	0.037077	0.666189	-4.11815	upregulated	Ndrg2	Q9QYG0	TASLTSAAsIDGsRSR	TRISRSR.TASLTSAAsIDGsRSR.SRTISQS	330	346	0.9999	16.6246	16.6102	16.3635	16.6681	16.3968	16.5732	16.5567	16.6322	16.8903	16.6475	16.7332	16.7465
Q8CC12_160_165_1_1_S162	0.17853	12.9681	0.894174	0.383684	0.932865	-6.01275	upregulated	Cdan1	Q8CC12	GSGsPGSPR	AGGRKPK.GSGsPGSPR.LSISDPP	159	168	0.9926	12.9906	13.0224	12.9049	12.2823	12.8152	13.3287	13.0462	13.0839	13.0478	13.2583	12.8279	13.0313
Q8C8U0_346_357_1_1_S355	0.178248	14.2732	1.10986	0.282478	0.913203	-5.80281	upregulated	Ppfibp1	Q8C8U0	STSSTPGMGsPSR	GFSDIER.STSSTPGMGsPSR.DIIHTSA	346	359	1	14.3155	14.4569	14.0144	13.8567	14.0238	14.5279	14.3772	14.2981	13.9394	14.7867	14.4557	14.2681
Q8BK63_311_323_1_1_T321	0.178102	12.7797	0.82808	0.419072	0.942388	-6.06891	upregulated	Csnk1a1	Q8BK63	AAQQAASSSGQGQQAQtPTGK	WTMIKQK.AAQQAASSSGQGQQAQtPTGK.QTDKTKS	305	326	1	12.8022	12.5337	12.3435	12.6037	13.1062	12.8259	12.6116	12.8784	12.4203	13.2085	13.1306	12.9149
Q9Z0V2_567_575_1_1_S575	0.177929	16.7939	2.29417	0.0347566	0.653587	-4.06019	upregulated	Kcnd2	Q9Z0V2	TPLSNSRSsLNAK	QIRCVER.TPLSNSRSsLNAK.MEECVKI	567	580	0.9998	16.7957	16.4572	16.8952	16.7015	16.7839	16.6466	17.0004	16.8826	16.9004	16.7749	16.8223	16.8683
O88466_1375_1389_1_1_S1381	0.177898	15.8278	1.87034	0.078714	0.777519	-4.77949	upregulated	Znf106	O88466	ATHVPENsDTEQDVFTAK	RKKKTIR.ATHVPENsDTEQDVFTAK.PARKVKT	1374	1392	1	15.8345	15.6318	15.9286	15.7202	15.7813	15.5921	15.7977	15.924	16.0486	15.6407	16.1291	15.9121
Q8BTI8_2347_2351_1_1_S2351	0.17787	16.6511	2.07817	0.053117	0.715069	-4.43744	upregulated	Srrm2	Q8BTI8	VSGRTsPLMLDR	PISAYDR.VSGRTsPLMLDR.ARSRTPP	2346	2358	0.9986	16.6584	16.5778	16.6504	16.5632	16.347	16.6318	16.4276	16.9147	16.7791	16.7486	16.7971	16.7244
Q8BTI8_2638_2642_1_1_S2642	0.177835	16.8699	2.11151	0.049799	0.714315	-4.38057	upregulated	Srrm2	Q8BTI8	KPIDSLRDsR	RRSRSPR.KPIDSLRDsR.SISYSPV	2634	2644	0.9991	16.8763	16.7617	16.7316	16.6205	16.7364	17.0141	16.8435	17.0594	16.9376	16.9435	16.7593	17.161
Q9Z0P4_132_145_1_1_T141	0.177783	17.2581	1.31006	0.207561	0.890885	-5.57347	upregulated	Palm	Q9Z0P4	SETLVNAQQtPLGTPK	PAKEEQK.SETLVNAQQtPLGTPK.ENRTSTP	132	148	1	17.2865	17.2224	16.976	17.2657	17.1017	17.2398	17.2498	17.0693	17.3108	17.1349	18.0647	17.204
Q8BTI8_1066_1077_1_1_S1077	0.177552	17.1389	2.07786	0.0531489	0.715069	-4.43796	upregulated	Srrm2	Q8BTI8	SSSPVTELTARsPVK	PKGSISR.SSSPVTELTARsPVK.QDKSEIS	1066	1081	1	17.1493	17.1449	16.7722	17.0724	17.0378	17.1829	16.9817	17.3646	17.1369	17.3442	17.2175	17.2727
Q8K3J1_106_108_1_1_S108	0.17739	14.5418	1.08722	0.292081	0.913203	-5.82671	upregulated	Ndufs8	Q8K3J1	RYPsGEER	RGEHAIR.RYPsGEER.CIACKIC	105	113	0.9961	14.5751	14.4655	14.7845	14.0454	14.1285	14.8014	14.4627	14.5264	15.0294	14.845	14.5462	14.3251
Q9CRB8_157_165_1_1_T165	0.177288	18.0179	1.29355	0.213081	0.893479	-5.59358	upregulated	Mtfp1	Q9CRB8	LYPSVEKPStP	IDSSIRK.LYPSVEKPStP.	156	167	0.9988	18.0409	17.8361	18.0589	17.9265	17.9445	17.8397	18.2888	18.0431	18.4827	17.7074	17.5996	18.469
B1AY13_2556_2567_1_0	0.177268	14.3377	1.14899	0.266434	0.913203	-5.76051	upregulated	Usp24	B1AY13	TISAQDTLAYATALLNEK	TGKTFQR.TISAQDTLAYATALLNEK.EQSGSSN	2556	2574	1	14.3598	13.9105	14.5262	14.0549	14.389	14.3244	14.0325	14.5349	14.6805	14.2466	14.252	14.763
P51125_165_171_1_1_S165	0.177207	16.3569	1.76358	0.0957228	0.810181	-4.94615	upregulated	Cast	P51125	sNEQMVSEK	KEKAISR.sNEQMVSEK.PSESKTK	165	174	0.9997	16.3666	16.0436	16.3387	16.422	16.161	16.3358	16.3994	16.3179	16.3502	16.2492	16.8265	16.4813
Q8C1D8_248_252_1_1_S248	0.177118	16.3965	2.50051	0.0228962	0.587925	-3.68232	upregulated	Iws1	Q8C1D8	PRVsDSESEDPQK	ESEEIPK.PRVsDSESEDPQK.GPASDSE	245	258	0.9947	16.398	16.2754	16.4021	16.3518	16.2354	16.235	16.4085	16.3235	16.587	16.5706	16.5135	16.4592
A0A087WPF7_946_959_1_1_S956	0.177009	14.2663	1.29682	0.211977	0.891729	-5.58961	upregulated	Auts2	A0A087WPF7	TPGVDSTRPNsTSSR	VPSPYVR.TPGVDSTRPNsTSSR.EAEPRKG	946	961	0.9995	14.2748	14.4588	14.2617	14.2895	13.9635	13.8751	14.3194	14.0853	14.4007	14.4655	14.2164	14.5931
Q9R0A0_247_275_1_0	0.176917	15.8046	1.9304	0.0703708	0.746129	-4.68294	upregulated	Pex14	Q9R0A0	SSSPSSPAAVNHHSSSDISPVSNESTSSSPGK	SWQIPVK.SSSPSSPAAVNHHSSSDISPVSNESTSSSPGK.DSHSPEG	247	279	0.9949	15.8197	15.7372	15.8972	15.6358	15.5648	15.7057	15.8467	16.071	15.8826	15.8865	16.0144	15.6091
Q61136_431_439_2_2_S431S437	0.176848	16.1715	1.66508	0.114173	0.831344	-5.09393	upregulated	Prpf4b	Q61136	DAsPINRWsPTR	GRCERSK.DAsPINRWsPTR.RRSRSPI	429	441	0.9997	16.1842	15.7837	16.3801	16.088	15.9144	16.2089	16.1156	16.2886	16.2437	16.0852	16.5379	16.2401
Q8VHE0_593_597_1_0	0.176843	16.8021	1.96211	0.0662929	0.730004	-4.63119	upregulated	Sec63	Q8VHE0	EDGSDRESDREQDEK	RDSQSEK.EDGSDRESDREQDEK.QSKDDEA	590	605	1	16.8079	16.8385	16.6425	16.7343	16.6081	16.7047	16.8206	16.7524	16.6485	17.2302	16.9603	16.8828
Q3UYI5_700_709_1_1_S707	0.176658	15.9943	1.74942	0.098204	0.813076	-4.96775	upregulated	Rgl3	Q3UYI5	EGTGHTLSAsPT	DFIIRRK.EGTGHTLSAsPT.	698	710	1	16.0006	15.7446	15.9504	16.0303	15.9714	15.793	16.4251	16.0194	16.2069	16.0571	15.898	15.8412
Q60592_1367_1367_1_1_S1367	0.176506	16.181	1.64504	0.118281	0.834368	-5.12327	upregulated	Mast2	Q60592	KHsLDLPHGELK	KKIAPSR.KHsLDLPHGELK.KEITPRE	1365	1377	1	16.2019	16.2277	15.9615	15.7588	16.0028	16.4729	16.4186	16.3508	16.2046	16.2105	16.1036	16.2794
Q52KR3_1071_1080_1_1_S1074	0.176483	16.8744	1.68799	0.109629	0.825111	-5.06009	upregulated	Prune2	Q52KR3	ESSPsSYDDPSMMR	SMEDDVR.ESSPsSYDDPSMMR.LYEANRQ	1070	1084	1	16.8852	16.6564	16.9654	16.6994	16.9158	16.6535	17.056	16.918	17.3003	16.5943	16.8437	17.0152
O35682_8_22_1_0	0.176393	17.059	1.97451	0.0647569	0.72654	-4.61082	upregulated	Myadm	O35682	TTITTTTSSSTTVGSAR	MPVTVTR.TTITTTTSSSTTVGSAR.AITQPIG	8	25	1	17.0715	17.0762	17.0555	16.8308	16.8206	17.0312	17.013	17.0986	17.2354	17.2016	17.4096	16.8772
A2AMM0_257_264_1_0	0.176161	14.5139	1.57306	0.134087	0.852905	-5.2265	upregulated	Cavin4	A2AMM0	SISSAAPSK	SGERFKK.SISSAAPSK.EAFKIRS	257	266	0.9361	14.5187	14.2255	14.274	14.6033	14.511	14.4752	14.7146	14.56	14.7745	14.4302	14.5626	14.5217
Q80XB4_835_849_1_1_S835	0.17581	13.5176	0.785353	0.443029	0.947072	-6.1031	upregulated	Nrap	Q80XB4	sAQGDSQMSHSLQMSK	GKIIGAK.sAQGDSQMSHSLQMSK.LQSDIEY	835	851	0.96	13.5605	12.906	12.8443	13.709	13.8173	13.832	13.9089	13.8573	13.2579	13.3515	13.2901	13.9195
Q8BTI8_1376_1380_2_2_S1378S1380	0.175804	16.7588	1.58444	0.131474	0.851307	-5.2104	upregulated	Srrm2	Q8BTI8	SSsAsPELK	RTPSRER.SSsAsPELK.DGIPRTP	1376	1385	0.9715	16.7677	16.734	17.021	16.677	16.688	16.1947	17.0226	16.8961	16.837	16.7847	16.8383	16.6538
P70670_759_765_1_1_S765	0.175794	17.8841	2.40185	0.027991	0.625975	-3.86492	upregulated	Naca	P70670	GAPVPSTGAPPsPK	PTPPSSK.GAPVPSTGAPPsPK.GAPIVPT	754	768	1	17.9261	17.9116	17.7649	17.8667	17.709	17.6888	17.8505	18.0661	17.7374	18.0602	18.0109	18.0588
Q9QXG4_263_267_1_1_S263	0.175778	16.804	2.23525	0.0390744	0.677891	-4.16509	upregulated	Acss2	Q9QXG4	AELGMNDsPSQSPPVK	VVKHIGR.AELGMNDsPSQSPPVK.RPCPDVQ	256	272	1	16.8125	16.4694	16.9332	16.6495	16.7877	16.7009	16.9862	16.9354	16.9011	16.8099	16.8765	16.7946
Q6PDH0_580_594_1_1_S585	0.175696	16.9645	2.76642	0.0131841	0.487293	-3.17488	upregulated	Phldb1	Q6PDH0	NSITEIsDNEDELLEYHRR	PIPRERK.NSITEIsDNEDELLEYHRR.RQRQERI	579	598	1	16.9697	16.8163	16.915	16.7654	16.9196	16.9269	16.9368	17.0665	17.0919	16.9714	17.0637	17.1357
Q9Z0R4_313_324_1_1_S313	0.175695	14.6899	1.49124	0.154178	0.866041	-5.33967	upregulated	Itsn1	Q9Z0R4	sGSGMSVISSSSVDQR	PSFRRVR.sGSGMSVISSSSVDQR.LPEEPSS	313	329	1	14.6956	14.5174	14.3099	14.7781	14.6839	14.681	14.7657	14.9869	14.4828	14.6804	14.8209	14.8817
P97310_21_27_1_1_S27	0.175607	17.9393	2.045	0.0566173	0.719716	-4.4935	upregulated	Mcm2	P97310	RISDPLTSsPGR	PARQRRR.RISDPLTSsPGR.SSRRADA	19	31	1	17.9457	17.7466	17.9207	18.0051	17.6912	17.8538	17.9661	17.97	17.7288	18.2684	18.066	18.1152
Q9CR55_47_54_1_1_S50	0.175589	15.2561	1.58953	0.13032	0.851256	-5.20317	upregulated		Q9CR55	HSEKsPPSTENK	RKIINAK.HSEKsPPSTENK.HEAKRRR	46	58	1	15.2639	15.3155	15.2723	15.1367	15.3157	14.7613	15.4653	15.2757	15.1028	15.4282	15.4066	15.3366
P16014_99_115_1_1_S100	0.175479	16.8187	2.27454	0.0361427	0.661705	-4.09528	upregulated	Chgb	P16014	WASsREDAGAPVEDSQGQTK	ADASGTR.WASsREDAGAPVEDSQGQTK.VGNEKWT	97	117	1	16.823	16.6659	16.7091	16.7716	16.687	16.7815	16.6601	16.8098	17.0251	16.8895	16.9013	17.1053
Q6A0A9_1008_1021_1_1_S1021	0.175013	16.3984	2.48815	0.0234829	0.591574	-3.70538	upregulated	FAM120A	Q6A0A9	SQGAIQGRPPYAAsAEEVAK	YYGRGYK.SQGAIQGRPPYAAsAEEVAK.EIKSKSG	1008	1028	1	16.3994	16.2072	16.3639	16.3072	16.2682	16.368	16.5375	16.3786	16.5489	16.563	16.3225	16.5171
Q9QYF9_346_361_1_0	0.175012	16.0523	2.03682	0.0575111	0.720849	-4.50723	upregulated	Ndrg3	Q9QYF9	SVTSNQSDGTQESCESPDVLDR	GESPFSR.SVTSNQSDGTQESCESPDVLDR.HQTMEVS	346	368	0.9983	16.0545	15.6786	15.9584	16.0029	16.161	15.983	16.2257	16.1142	16.1357	15.9657	16.1593	16.1903
E9PV24_275_283_1_1_S279	0.174867	18.2381	1.84349	0.0827197	0.78414	-4.82202	upregulated	Fga	E9PV24	GDSPGDsRGDSR	GKDGGSR.GDSPGDsRGDSR.GDFATRG	273	285	0.9994	18.2472	17.7872	18.386	18.1587	18.0226	18.3591	18.3455	18.2847	18.117	18.4141	18.4131	18.331
Q9R0U0_158_160_1_1_S158	0.174827	14.951	1.54215	0.141401	0.860042	-5.26978	upregulated	Srsf10	Q9R0U0	sHSDNDRFK	GRPRRSR.sHSDNDRFK.HRNRSFS	158	167	0.9831	14.9612	14.6965	14.9796	14.586	14.9066	15.1093	15.0907	14.9943	14.9979	15.0092	15.2739	14.8164
O08917_379_387_1_1_S385	0.174713	17.7959	2.48377	0.0236939	0.593608	-3.71353	upregulated	Flot1	O08917	ITLVSSGsGTMGAAK	PITSANK.ITLVSSGsGTMGAAK.VTGEVID	378	393	1	17.7986	17.6779	17.6928	17.5448	17.785	17.8025	18.0224	17.8866	17.9466	17.8137	17.9042	17.6784
Q99L02_137_147_1_0	0.174583	15.4713	1.86344	0.0797269	0.777519	-4.79046	upregulated	Pagr1a	Q99L02	RPPTPEAQSEEERSDEEPEAK	QAEIIPR.RPPTPEAQSEEERSDEEPEAK.EEEEEKP	134	155	1	15.4772	15.3748	15.4289	15.2131	15.341	15.5224	15.5318	15.6521	15.7152	15.47	15.2855	15.6492
P70398_2540_2551_1_1_S2547	0.17425	16.6296	1.31639	0.205476	0.890203	-5.56572	upregulated	Usp9x	P70398	AQENYEGGEEVsPPQTK	PQRTGQR.AQENYEGGEEVsPPQTK.GSVKCTY	2536	2553	1	16.6592	16.4051	16.4977	16.428	16.3734	16.9687	16.5823	16.494	17.2659	16.6473	16.5043	16.7594
Q6NZF1_126_132_1_1_S132	0.174048	16.235	2.03836	0.0573417	0.720849	-4.50464	upregulated	Zc3h11a	Q6NZF1	LSVQSNPsPQLR	ITVQQSK.LSVQSNPsPQLR.SVMKVES	125	137	0.9998	16.2382	16.3806	16.1079	16.0941	15.8874	16.2306	16.3996	16.2434	16.239	16.4003	16.2267	16.376
Q9JIK5_87_91_1_1_S89	0.174005	15.5468	1.92956	0.0704831	0.746388	-4.68432	upregulated	Ddx21	Q9JIK5	KQEEEPQDDTAsTSK	PKSRKAK.KQEEEPQDDTAsTSK.TSKKKKE	78	93	1	15.5663	15.4216	15.5376	15.3065	15.5124	15.4813	15.7606	15.4459	15.4174	15.6831	15.6796	15.7687
P05064_260_281_1_1_S272	0.173911	15.4122	1.56501	0.135959	0.853136	-5.23783	upregulated	Aldoa	P05064	TVPPAVTGVTFLsGGQSEEEASINLNAINK	TVTAIRR.TVPPAVTGVTFLsGGQSEEEASINLNAINK.CPIIKPW	260	290	1	15.4177	15.4505	15.2221	15.4563	15.1287	15.3289	15.5905	15.6229	15.0559	15.6185	15.4356	15.6238
Q64727_357_364_1_1_S357	0.173799	16.0579	2.05668	0.0553617	0.717275	-4.47382	upregulated	Vcl	Q64727	AQQVsQGLDVLTAK	SPVAMQK.AQQVsQGLDVLTAK.VENAARK	353	367	1	16.0619	15.7959	15.9919	16.1657	15.9397	15.922	15.9399	16.3373	16.1424	16.1465	16.1447	16.1103
Q8BK03_205_228_1_1_S224	0.173722	16.3249	1.77021	0.0945796	0.808485	-4.93599	upregulated	Miga2	Q8BK03	GDGGSTPTPGDSLQNPDTASEALsEPESQRR	AISVGQR.GDGGSTPTPGDSLQNPDTASEALsEPESQRR.EFAEKIE	201	232	1	16.3323	16.2884	16.1193	16.3686	15.9795	16.3951	16.3997	16.1111	16.3435	16.4009	16.5368	16.6313
P62996_95_103_2_2_S97S99	0.1737	14.5065	1.00945	0.326879	0.921985	-5.90552	upregulated	Tra2b	P62996	HSHsHsPMSTR	SRDYRRR.HSHsHsPMSTR.RRHVGNR	94	105	0.9996	14.5377	14.1018	14.5911	13.9839	14.701	14.6808	14.1459	14.295	14.8574	14.6673	14.5728	14.974
Q9R210_329_333_1_1_S331	0.173637	17.0222	2.74775	0.0137111	0.498791	-3.21116	upregulated	Tfeb	Q9R210	VHGLPTTsPSGVNMAELAQQVVK	EIEMQAR.VHGLPTTsPSGVNMAELAQQVVK.QEIPSED	324	347	1	17.023	16.8766	16.996	16.8694	16.8575	17.0378	17.1576	17.1182	17.1532	17.0529	16.9897	17.135
B2RWS6_2306_2325_1_0	0.173506	13.0837	0.767994	0.453002	0.947544	-6.11652	upregulated	Ep300	B2RWS6	SPQPVPSPRPQSQPPHSSPSPR	SISNQVR.SPQPVPSPRPQSQPPHSSPSPR.MQPQPSP	2306	2328	0.9969	13.1278	13.4927	12.2294	12.9659	12.8812	13.3761	13.082	13.2151	13.5417	13.0073	13.2937	12.8355
O89079_10_13_1_1_S13	0.173501	16.9562	2.12156	0.0488359	0.714315	-4.36332	upregulated	Cope	O89079	APPVPGAVSGGsGEVDELFDVK	.APPVPGAVSGGsGEVDELFDVK.NAFYIGS	2	24	1	16.9667	16.9502	16.5582	16.8394	17.0321	16.9278	17.1747	16.9412	17.063	17.0829	16.9616	16.9867
Q3TLH4_1215_1222_2_0	0.17314	18.3817	2.3792	0.0293024	0.636151	-3.90636	upregulated	Prrc2c	Q3TLH4	QREESETRSESSDFEVVPK	VPSGPIR.QREESETRSESSDFEVVPK.RRRQRGS	1211	1230	1	18.3837	18.5016	18.214	18.3982	18.0333	18.2889	18.5116	18.4232	18.4705	18.4063	18.4442	18.5062
Q8BYJ6_604_607_1_1_S607	0.173094	16.5616	2.26134	0.0371043	0.666189	-4.11881	upregulated	Tbc1d4	Q8BYJ6	ANSLAsEK	SMDSFER.ANSLAsEK.DFSPGDS	602	610	0.987	16.5629	16.5648	16.7134	16.3756	16.3671	16.3152	16.6532	16.5709	16.6693	16.6194	16.6473	16.6819
Q80UP8_324_330_1_1_S324	0.172927	16.1015	2.17027	0.0444076	0.704841	-4.27908	upregulated	Slc20a2	Q80UP8	sPISNGTFGFEGHMR	MTHGSAK.sPISNGTFGFEGHMR.NDGHVYH	324	339	1	16.1064	15.8758	15.9124	16.117	15.9232	16.2073	16.1351	16.1862	16.2727	16.0895	16.2792	16.1177
A2AJI0_114_127_1_1_S114	0.172818	16.4435	1.86729	0.0791606	0.777519	-4.78435	upregulated	Map7d1	A2AJI0	RsSQPSPTTVPASDSPPAK	REAKPSR.RsSQPSPTTVPASDSPPAK.QDVKKAG	113	132	1	16.4534	16.4032	16.3525	16.3052	16.4729	16.2122	16.6105	16.6401	16.7658	16.2796	16.5587	16.2774
Q9EP97_163_175_1_1_S163	0.172812	14.9072	1.42829	0.171281	0.878644	-5.42359	upregulated	Senp3	Q9EP97	NHLsPQEGGATPQVPSPCCR	RNIAHPK.NHLsPQEGGATPQVPSPCCR.FDSPRGI	160	180	1	14.9141	14.9349	14.8039	14.3777	15.1253	14.8228	15.0728	14.7827	15.061	14.923	15.0633	15.0116
P63254_37_40_1_1_T37	0.172409	14.4542	1.27478	0.219497	0.897112	-5.61618	upregulated	Crip1	P63254	tLTSGGHAEHEGK	KCEKCGK.tLTSGGHAEHEGK.PYCNHPC	37	50	1	14.4625	14.083	14.3635	14.4944	14.739	14.1212	14.8255	14.5136	14.6143	14.476	14.3597	14.4065
Q62313_126_142_1_1_S130	0.172187	15.2978	1.72102	0.103351	0.821312	-5.01073	upregulated	Tgoln1	Q62313	SDQSsTEDSGKPTGGNSGK	VNPKIEK.SDQSsTEDSGKPTGGNSGK.PTGGDSG	126	145	1	15.3054	15.268	15.2373	15.1404	15.0274	15.3465	15.5653	15.3188	15.5857	15.3278	15.3376	15.1214
Q60710_49_72_1_1_T52	0.172042	16.6898	2.06731	0.0542401	0.715069	-4.45584	upregulated	Samhd1	Q60710	CDGSPRtPPSTPPATANLSADDDFQNTDLR	QPAKRPR.CDGSPRtPPSTPPATANLSADDDFQNTDLR.TWEPEDV	46	76	1	16.6989	16.4849	16.4103	16.8936	16.6844	16.5064	16.7928	16.8684	16.7415	16.6648	16.745	16.7951
P97412_2552_2566_2_2_S2560S2564	0.171971	13.303	0.807012	0.43078	0.943474	-6.08598	upregulated	Lyst	P97412	STANHDSEsPVHsPSAHR	AAIEFIR.STANHDSEsPVHsPSAHR.HSVPPKR	2552	2570	0.9761	13.3434	13.2725	13.2123	12.6639	13.6142	13.283	13.0258	13.1604	13.9257	13.5579	13.6323	12.9848
Q7TSI3_826_855_1_1_S826	0.171954	16.0826	2.28415	0.035458	0.657398	-4.07812	upregulated	Ppp6r1	Q7TSI3	RsPEHLGLPQSQSALEMPNGSTPGGPISSGSQ	PQTMEGK.RsPEHLGLPQSQSALEMPNGSTPGGPISSGSQ.	825	857	1	16.0604	15.9301	16.0247	16.0392	15.8568	16.093	16.0033	16.3025	16.1656	16.1379	16.2197	16.1353
Q9R001_440_449_2_2_T444S445	0.171731	17.7462	1.30976	0.20766	0.890885	-5.57384	upregulated	Adamts5	Q9R001	LMSSILtsIDASK	GTTEDKR.LMSSILtsIDASK.PWSKCTS	438	451	0.9962	17.7734	17.6899	17.3081	17.4669	17.5684	18.2292	17.8808	18.0815	17.8964	17.5593	17.6324	17.8949
Q7TSC1_1081_1092_2_1_S1087	0.171674	17.3267	2.66085	0.0164412	0.539264	-3.37877	upregulated	Prrc2a	Q7TSC1	TASETRsEGSEYEEIPK	PSAPRGR.TASETRsEGSEYEEIPK.RRRQRGS	1081	1098	1	17.3271	17.3212	17.2297	17.326	17.1984	17.0898	17.312	17.372	17.4874	17.4864	17.4302	17.3404
Q8CCN5_499_508_1_0	0.171582	15.7698	1.8551	0.0809661	0.777519	-4.80368	upregulated	Bcas3	Q8CCN5	LTSQDSYNNFTNNNPGNPR	GSPIHGK.LTSQDSYNNFTNNNPGNPR.LSPIPSI	498	517	1	15.775	15.4303	15.7875	15.7601	15.807	15.5958	15.7657	15.9131	15.8786	15.8144	16.0559	15.6587
Q61699_58_66_1_0	0.171158	15.2714	1.59034	0.130137	0.851256	-5.20202	upregulated	Hsph1	Q61699	NQQITHANNTVSSFK	TIGVAAK.NQQITHANNTVSSFK.RFHGRAF	54	69	1	15.278	15.122	15.4037	15.2555	15.2539	14.8552	15.3093	15.3196	15.4164	15.1898	15.6124	15.2477
Q8BVZ1_264_268_1_1_S266	0.171079	13.753	0.904098	0.378547	0.931827	-6.00398	upregulated	Plin5	Q8BVZ1	GASPsPTFHPPK	IIQHMQR.GASPsPTFHPPK.TQEIWGS	262	274	0.9987	13.7898	12.9647	13.7308	13.7292	13.6982	14.1758	13.6676	14.2096	13.9039	13.8289	13.7976	13.5773
Q9EQN3_271_284_1_1_S271	0.170855	17.5228	2.43174	0.0263447	0.610154	-3.80996	upregulated	Tsc22d4	Q9EQN3	sPDPFGAAAAQSLSLAR	DASIVHK.sPDPFGAAAAQSLSLAR.SMIAISG	271	288	1	17.5305	17.4403	17.3178	17.438	17.2885	17.6634	17.5342	17.617	17.5192	17.6525	17.6739	17.6057
Q922S4_203_208_1_1_S204	0.170846	16.5732	1.98136	0.063922	0.72654	-4.59953	upregulated	Pde2a	Q922S4	RPEAVQNTsVDASEDQK	VQAIQQR.RPEAVQNTsVDASEDQK.DEKGYTD	196	213	1	16.5847	16.4247	16.4949	16.2294	16.7221	16.5291	16.609	16.6441	16.5365	16.7746	16.5375	16.8035
B1AY13_2064_2078_1_1_S2077	0.170812	14.9614	1.41228	0.175868	0.881375	-5.44448	upregulated	Usp24	B1AY13	QEAEDLSLSAPSSPEISPQsSPRPHRPNNDR	SRVSVVR.QEAEDLSLSAPSSPEISPQsSPRPHRPNNDR.LSIITKI	2058	2089	1	14.969	15.2763	14.8562	14.7715	14.7294	14.7078	15.2381	15.0913	15.0478	14.7763	14.8924	15.1881
P68040_276_279_1_0	0.170735	15.39	1.46805	0.160307	0.869965	-5.37091	upregulated	Rack1	P68040	QEVISTSSK	IIVDEIK.QEVISTSSK.AEPPQCT	272	281	0.9963	15.4018	15.161	15.0314	15.4106	15.4454	15.4362	15.6475	15.1846	15.6953	15.3252	15.6489	15.3044
Q924C5_1638_1642_1_1_S1638	0.170691	15.8779	2.06024	0.054984	0.717275	-4.46781	upregulated	Alpk3	Q924C5	GLPsPQGSR	SPQPQKK.GLPsPQGSR.KSAPSSR	1635	1644	0.9392	15.8976	15.8878	15.7172	15.834	15.7191	15.7661	15.7334	15.9071	16.1651	16.03	15.9135	15.984
Q07113_2336_2341_1_1_S2337	0.170567	14.2324	1.04691	0.309765	0.916264	-5.8682	upregulated	Igf2r	Q07113	SsGVSYK	ITSCCRR.SsGVSYK.YSKVSKE	2336	2343	0.9849	14.261	13.9512	13.8243	14.3413	13.9729	14.6071	13.9271	14.549	14.1071	14.4916	14.5394	14.2453
Q6P8I4_106_119_1_1_S119	0.170252	13.1408	0.623466	0.541235	0.955077	-6.21721	upregulated	Pcnp	Q6P8I4	TLSVAAAFNEDEDsEPEEMPPEAK	VPTIAPK.TLSVAAAFNEDEDsEPEEMPPEAK.MRMKNIG	106	130	0.9993	13.2183	13.0115	13.6967	12.5011	12.8335	13.1972	12.1454	13.4834	13.6891	13.3617	13.5983	13.0315
Q9Z0R4_313_324_1_1_S315	0.170239	17.4909	2.9588	0.00877641	0.409123	-2.79638	upregulated	Itsn1	Q9Z0R4	VRSGsGMSVISSSSVDQR	PSFRRVR.VRSGsGMSVISSSSVDQR.LPEEPSS	311	329	1	17.484	17.3924	17.4094	17.3464	17.4219	17.4202	17.6805	17.5145	17.5472	17.6236	17.4821	17.562
Q9CRD0_136_147_1_0	0.169996	16.3013	2.23475	0.0391129	0.677891	-4.16597	upregulated	Ociad1	Q9CRD0	FDSNVSGQSSFGTSPAADNIEK	HYTQKPK.FDSNVSGQSSFGTSPAADNIEK.EAIPRYE	134	156	1	16.3038	16.1922	16.2392	16.2956	16.1797	16.136	16.3204	16.5466	16.4959	16.1815	16.4089	16.318
Q7TMY8_2526_2537_1_0	0.169952	13.0347	0.767987	0.453007	0.947544	-6.11652	upregulated	Huwe1	Q7TMY8	HADHSSLTLGSGSSTTR	THPIMVR.HADHSSLTLGSGSSTTR.LTQGIGR	2522	2539	0.9996	13.071	12.353	13.2531	12.699	13.0544	13.3505	13.3258	13.3493	12.7327	13.1954	13.3587	12.7098
Q8C1B1_572_580_1_1_S573	0.169775	15.9452	2.20828	0.0412118	0.691229	-4.21263	upregulated	Camsap2	Q8C1B1	LNQSsPDNLTDTK	IINSNIK.LNQSsPDNLTDTK.GAISPIT	569	582	1	15.9475	15.9329	15.782	15.7301	15.7871	16.0306	16.0289	16.1147	16.0291	16.0271	15.8976	16.0368
Q61584_503_529_2_2_T512S514	0.169759	18.1524	2.51132	0.0223943	0.587543	-3.66209	upregulated	Fxr1	Q61584	DPDSNPYSLLDNtEsDQTADTDASESHHSTNR	SISSVIK.DPDSNPYSLLDNtEsDQTADTDASESHHSTNR.RRRSRRR	500	532	1	18.1605	17.9405	18.0172	17.9412	18.2414	18.1587	18.1503	18.1572	18.2708	18.3187	18.2973	18.183
Q3UCQ1_360_385_2_2_S364T380	0.169731	15.6196	2.01103	0.060417	0.726204	-4.55035	upregulated	Foxk2	Q3UCQ1	SAPAsPNHAGVLSAHSSGAQtPESLSR	IGPISSR.SAPAsPNHAGVLSAHSSGAQtPESLSR.EGSPAPI	360	387	1	15.6287	15.5923	15.5059	15.6062	15.2888	15.6418	15.7397	15.7642	15.7545	15.5655	15.7353	15.6213
P48678_277_277_1_1_S277	0.169411	16.0566	1.93314	0.07001	0.746007	-4.67849	upregulated	Lmna	P48678	LDNARQsAER	EKTYSAK.LDNARQsAER.NSNIVGA	271	281	1	16.0655	15.9841	15.9502	15.7352	16.2167	15.9346	16.302	16.0297	16.0713	16.0508	16.2292	16.1184
Q69Z38_818_838_1_1_S825	0.169291	16.7234	1.99414	0.0623896	0.726204	-4.57839	upregulated	Peak1	Q69Z38	SLFTSQSsGEGEAHQTTESPTAK	NPPVRPK.SLFTSQSsGEGEAHQTTESPTAK.IQKDPST	818	841	1	16.7304	16.5128	16.5542	16.6755	16.8817	16.531	16.9684	16.6569	16.759	16.7178	16.9764	16.7234
A2AKB9_354_369_1_0	0.169138	13.8632	1.17522	0.256066	0.912059	-5.73145	upregulated	Dcaf10	A2AKB9	TTSSSDLTTTSSSSGSR	PIIRARR.TTSSSDLTTTSSSSGSR.VSGSPCH	354	371	0.9961	13.873	13.6531	14.0105	14.0414	13.3981	13.7514	13.9346	13.8327	13.9755	13.8745	14.1498	13.8731
O88196_1060_1062_1_0	0.169044	16.3527	1.57793	0.132964	0.851307	-5.21962	upregulated	Ttc3	O88196	RNSDSAGPFAVPDHLR	TPEDHSR.RNSDSAGPFAVPDHLR.QDVEEFE	1058	1074	1	16.3671	16.0566	16.339	16.4295	16.0219	16.4551	16.3556	16.7802	16.5192	16.3098	16.4022	16.2099
Q9D7N3_272_284_1_1_S272	0.169015	15.4619	1.59329	0.129474	0.850954	-5.19783	upregulated	Mrps9	Q9D7N3	sATAQAVVYEHGSGK	TSEGRRK.sATAQAVVYEHGSGK.IHVNGVD	272	287	1	15.4737	15.3736	15.2892	15.1563	15.4363	15.5933	15.4798	15.5063	15.7824	15.3075	15.7561	15.4004
Q99LB2_63_64_1_0	0.168656	14.9903	1.52437	0.145761	0.861279	-5.2944	upregulated	Dhrs4	Q99LB2	LAEDGAHVVVSSR	GFAIARR.LAEDGAHVVVSSR.KQQNVDR	53	66	0.9947	14.9951	14.9484	14.701	14.9697	15.032	14.8405	14.9978	15.392	14.8465	14.9423	15.0023	15.221
Q91ZP3_632_635_2_0	0.168371	16.8219	1.96605	0.065801	0.730004	-4.62472	upregulated	Lpin1	Q91ZP3	HESSSSDEEHAAAK	GIATRIK.HESSSSDEEHAAAK.PSGSSHI	630	644	1	16.826	16.759	16.943	16.4417	16.7224	16.7842	16.9869	17.0281	16.7722	16.8999	16.9547	16.7486
Q8C145_483_489_1_1_S488	0.168142	15.9369	0.966308	0.347405	0.9227	-5.94701	upregulated	Slc39a6	Q8C145	YDSQLsSNEEK	SKKQISK.YDSQLsSNEEK.VDPGERP	483	494	0.9997	15.9797	15.9037	15.954	15.6973	15.8024	15.8687	15.9185	15.9577	16.0239	15.4148	15.865	16.9003
A2AJI0_114_127_2_2_S115S118	0.168034	16.1235	1.85471	0.0810246	0.777519	-4.8043	upregulated	Map7d1	A2AJI0	RSsQPsPTTVPASDSPPAK	REAKPSR.RSsQPsPTTVPASDSPPAK.QDVKKAG	113	132	1	16.1293	15.9426	15.9093	16.0535	16.0443	16.2095	16.0042	16.2387	16.1071	16.2979	16.0743	16.4771
P70399_1075_1099_1_1_S1096	0.168016	16.5203	1.97535	0.0646535	0.72654	-4.60943	upregulated	Tp53bp1	P70399	LRQSEQPVKPVGPVMDDAAPEDSAsPVSQQR	DVTPKIR.LRQSEQPVKPVGPVMDDAAPEDSAsPVSQQR.ASQEQRA	1072	1103	1	16.5291	16.2408	16.3109	16.4149	16.4585	16.7185	16.6691	16.4366	16.7106	16.5735	16.5551	16.6352
Q6PA06_23_51_1_0	0.167894	15.7572	1.60784	0.126239	0.845885	-5.17704	upregulated	Atl2	Q6PA06	RQTSDSSVGVNHVSSTTSLGEDYEDDDLVNSDEVMK	QQGIRRR.RQTSDSSVGVNHVSSTTSLGEDYEDDDLVNSDEVMK.KPCPVQI	21	57	1	15.765	15.651	15.3545	16.0201	15.6757	15.6267	15.8169	15.6717	16.0246	15.9199	15.8289	15.7391
Q3UTJ2_237_243_1_0	0.167804	17.1529	1.67769	0.111652	0.825111	-5.07535	upregulated	Sorbs2	Q3UTJ2	SHSDNGTDAFK	TYRPISK.SHSDNGTDAFK.EVPSPVP	237	248	1	17.1668	17.2462	16.8432	16.9882	17.0109	17.2185	17.043	17.1738	17.1317	17.1904	17.1962	17.6401
Q9Z1T6_1548_1548_1_1_S1548	0.167709	15.2481	1.34413	0.196528	0.889144	-5.53134	upregulated	Pikfyve	Q9Z1T6	NIsPGLHNGEK	AMDTSPR.NIsPGLHNGEK.EDRFITT	1546	1557	0.9419	15.2608	14.9767	15.4562	14.8434	15.3241	15.1827	15.62	15.2076	15.5534	15.1508	15.252	15.1622
Q9D5V6_262_262_1_1_T262	0.167654	14.3873	1.33416	0.199708	0.889144	-5.54377	upregulated	Syap1	Q9D5V6	tPPVVIK	TEAVRPK.tPPVVIK.SQIKSQE	262	269	0.9513	14.3923	14.0886	14.6407	14.2599	14.4094	14.0804	14.6612	14.3579	14.4779	14.3192	14.4172	14.5474
Q91YS8_323_341_1_0	0.167324	16.687	1.69609	0.108059	0.825111	-5.04805	upregulated	Camk1	Q91YS8	LQLGTSQEGQGQTGSHGELLTPTAGGPAAGCCCR	VVRHMRK.LQLGTSQEGQGQTGSHGELLTPTAGGPAAGCCCR.DCCVEPG	319	353	0.9549	16.6972	16.5076	16.443	16.6082	16.7259	16.6939	16.6303	16.6741	16.6664	16.7086	17.2138	16.6851
P63094_349_369_1_0	0.167237	15.6189	1.99309	0.0625147	0.726204	-4.58013	upregulated	Gnas	P63094	ISTASGDGRHYCYPHFTCAVDTENIR	IRDEFIR.ISTASGDGRHYCYPHFTCAVDTENIR.RVFNDCR	348	374	0.9971	15.6188	15.3879	15.5095	15.7123	15.6369	15.392	15.7491	15.687	15.7083	15.775	15.5638	15.6864
Q61337_155_161_1_1_S155	0.16719	17.4915	2.22291	0.0400388	0.682661	-4.18687	upregulated	Bad	Q61337	RMsDEFEGSFK	RYGREIR.RMsDEFEGSFK.GIPRPKS	153	164	1	17.4946	17.4828	17.4205	17.4693	17.2377	17.3913	17.5609	17.3789	17.5992	17.4671	17.601	17.7979
Q8C8U0_957_967_2_1_T963	0.167155	16.7645	2.73221	0.0141648	0.511457	-3.24127	upregulated	Ppfibp1	Q8C8U0	DFAARSPSASItDEDSNV	KEDDMFK.DFAARSPSASItDEDSNV.	952	970	0.9997	16.7639	16.6116	16.7726	16.6686	16.5873	16.7268	16.8881	16.785	16.8418	16.8379	16.8352	16.8551
P59644_69_72_1_1_S69	0.167126	13.8505	1.11986	0.278308	0.913203	-5.79211	upregulated	Inpp5j	P59644	AAVsPPSERPR	IAPVGPR.AAVsPPSERPR.LVISSPR	66	77	0.993	13.8593	13.6696	13.6147	13.8917	13.9191	13.7015	14.2059	14.2611	13.8191	13.5906	13.7634	13.9185
O08785_457_461_1_1_T461	0.166985	14.8802	1.63947	0.119444	0.836319	-5.13137	upregulated	Clock	O08785	IPTDTStPPRQHLPAHEK	PSSTPTK.IPTDTStPPRQHLPAHEK.MTQRRSS	455	473	1	14.8852	14.8721	14.8869	14.7491	14.7958	14.6417	14.798	15.0808	15.1636	15.0406	14.8288	14.825
P49650_343_352_1_1_S346	0.166671	14.9637	1.2284	0.235995	0.899267	-5.67085	upregulated	P2ry1	P49650	ASRRsEANLQSK	ISRATRK.ASRRsEANLQSK.SEEMTIN	342	354	0.9929	14.9848	15.0157	15.0278	14.7495	14.5273	15.0436	14.7412	15.3407	15.1958	15.2699	14.9187	14.7704
Q62407_2516_2544_1_1_S2527	0.16665	15.5071	1.81733	0.0867943	0.79399	-4.86306	upregulated	Speg	Q62407	LGVPHNQLGSQTGATTPSAEsLGSEASGTSGSSAPGESR	EGESIRR.LGVPHNQLGSQTGATTPSAEsLGSEASGTSGSSAPGESR.SRHRWGI	2507	2546	1	15.5104	15.5255	15.6636	15.1937	15.3382	15.36	15.6246	15.5822	15.6079	15.6899	15.5304	15.4621
Q8CGE9_453_459_1_1_S454	0.166625	15.551	1.36052	0.191391	0.888486	-5.51077	upregulated	Rgs12	Q8CGE9	HGQGSsPGWESGGGR	IGGGSSR.HGQGSsPGWESGGGR.GSQPWSA	449	464	1	15.5698	15.2608	15.5122	15.4629	15.3358	15.7288	15.4021	15.9757	15.5231	15.733	15.8293	15.2971
Q148V7_192_200_1_1_S193	0.166549	16.1126	2.29153	0.0349397	0.654178	-4.06491	upregulated	Relch	Q148V7	YsDDGNRETDER	DSIDFAR.YsDDGNRETDER.VAVIEFE	192	204	1	16.1149	16.1023	15.8893	16.0202	16.0928	16.0041	16.1679	16.2019	16.0316	16.2718	16.2754	16.1811
Q60953_527_541_1_1_S528	0.166388	16.2649	2.03235	0.0580063	0.722102	-4.51474	upregulated	Pml	Q60953	ATsPPHLDGTSNPESTVPEK	SWPSTFK.ATsPPHLDGTSNPESTVPEK.KIIIPNN	526	546	1	16.2675	16.1215	15.9771	16.3048	16.1805	16.2866	16.2959	16.21	16.3505	16.2875	16.3328	16.5662
Q80W04_102_119_1_1_S119	0.166133	16.2587	1.84096	0.0831065	0.78709	-4.82601	upregulated	Tmcc2	Q80W04	EREHQASQEAQQQQQQQGLSDQDsPDEK	HSRRRSR.EREHQASQEAQQQQQQQGLSDQDsPDEK.ERSPEMH	98	126	1	16.2717	16.1798	16.0952	16.232	16.1709	16.1627	16.12	16.1806	16.2436	16.5775	16.2982	16.5855
Q6NXI6_926_927_1_1_S927	0.166093	14.4857	1.39514	0.180891	0.882329	-5.46665	upregulated	Rprd2	Q6NXI6	LSsPPGLFGAFNIR	SSENCDR.LSsPPGLFGAFNIR.GNEPGSE	925	939	0.9859	14.4938	14.4738	14.4416	14.2984	14.2845	14.4774	14.5042	14.667	14.6559	14.1642	14.7338	14.6424
Q3U9N9_494_501_1_0	0.165814	15.6468	1.61537	0.124593	0.845885	-5.16623	upregulated	Slc16a10	Q3U9N9	MLENQSSLLSGSSGIFK	GGEKMEK.MLENQSSLLSGSSGIFK.KDSASII	489	506	1	15.6561	15.2687	15.8723	15.4674	15.521	15.6523	15.6722	15.7837	15.8963	15.7278	15.5252	15.7278
P68033_241_251_1_1_S241	0.165699	18.5738	1.29522	0.212519	0.893168	-5.59156	upregulated	Actc1	P68033	sYELPDGQVITIGNER	SSSSIEK.sYELPDGQVITIGNER.FRCPETI	241	257	1	18.5995	18.3957	18.3953	18.5073	18.5606	18.5584	18.3687	18.5037	18.5668	18.6327	19.3485	18.4745
Q5I043_714_734_1_0	0.16567	15.3124	1.42541	0.172098	0.878644	-5.42736	upregulated	Usp28	Q5I043	IPQMESSPNSSSQDFSTSQESPAVSSHEVR	EEEQSCK.IPQMESSPNSSSQDFSTSQESPAVSSHEVR.CISSEHA	709	739	1	15.3325	15.2914	14.8848	15.1018	15.4604	15.3718	15.4522	15.0756	15.414	15.487	15.599	15.2985
Q62093_189_196_2_2_S189S191	0.165645	16.3255	1.28832	0.214853	0.895136	-5.5999	upregulated	Srsf2	Q62093	sRsPPPVSK	RSRSRSR.sRsPPPVSK.RESKSRS	189	198	0.9999	16.3426	16.3926	16.4771	16.1134	16.0009	16.1918	16.2868	16.5202	16.0833	16.8351	16.0894	16.59
Q7TSH8_664_667_1_1_S664	0.165455	17.9011	1.96119	0.0664087	0.730004	-4.63271	upregulated	Tmem94	Q7TSH8	LPsAETLK	NHIAIYR.LPsAETLK.ETSIGRP	662	670	0.9409	17.9088	17.7538	17.7116	17.9316	17.6654	17.9916	17.944	18.0696	18.0267	17.696	18.1804	17.9408
G5E870_75_80_1_0	0.165384	13.3916	0.667105	0.513638	0.955077	-6.18889	upregulated	Trip12	G5E870	RSASPDYNR	DNSRGVK.RSASPDYNR.TNSPSSA	74	83	0.9986	13.4502	13.7039	13.5276	12.5203	13.3696	13.3857	12.9834	13.6998	13.1279	14.1271	13.0307	13.8319
O88935_533_553_1_1_S553	0.165371	14.1438	1.02903	0.317852	0.919483	-5.88616	upregulated	Syn1	O88935	QSRPVAGGPGAPPAARPPASPsPQR	VTQGQGR.QSRPVAGGPGAPPAARPPASPsPQR.QAGAPQA	532	557	0.9981	14.1711	13.8113	13.6089	14.1983	14.1379	14.5118	14.0687	14.4022	14.4736	13.9734	14.2921	14.1042
Q9CRD4_115_123_1_1_S117	0.165298	17.4487	2.24846	0.038065	0.675491	-4.14169	upregulated	Dbndd2	Q9CRD4	TSsLSSDSSNLR	SDRTTSR.TSsLSSDSSNLR.SPNPSDG	115	127	1	17.4561	17.3853	17.3087	17.438	17.3072	17.3538	17.4164	17.5158	17.3535	17.5597	17.5051	17.7927
Q5U4C3_750_754_1_0	0.165018	14.7429	1.45821	0.162968	0.874957	-5.38406	upregulated	Scaf1	Q5U4C3	DSTPGSGPLPK	KKTRPPK.DSTPGSGPLPK.APPSSGS	749	760	1	14.7484	14.5057	14.599	14.5402	14.9741	14.6453	14.8126	14.9645	14.7463	15.0201	14.732	14.6318
E9Q3L2_258_268_1_0	0.164893	14.7922	1.22289	0.238015	0.899267	-5.67723	upregulated	Pi4ka	E9Q3L2	RKTSSVSSISQVSPER	CQEGTIK.RKTSSVSSISQVSPER.GIPPPSS	256	272	1	14.8127	14.6077	14.3412	14.8012	14.7347	15.0265	14.6837	14.6882	15.2776	14.9629	14.7729	14.8174
Q80W00_531_552_1_0	0.164821	14.983	1.42785	0.171405	0.878644	-5.42417	upregulated	Ppp1r10	Q80W00	LIPLDEECAMDETPYVETLEPGGSGGSPDGAGGSK	YEPIPPK.LIPLDEECAMDETPYVETLEPGGSGGSPDGAGGSK.LPPVIAN	519	554	0.994	14.9918	15.0318	14.7586	14.9789	14.9199	14.7765	14.9089	15.4059	14.8982	15.0388	15.2613	14.8346
P97393_1172_1185_1_1_S1174	0.164614	17.7986	2.78432	0.0126973	0.485796	-3.14003	upregulated	Arhgap5	P97393	THsDASDDEAFTTSK	AKSYYRR.THsDASDDEAFTTSK.TKRKGRH	1172	1187	1	17.7968	17.7343	17.6941	17.7011	17.8147	17.5998	17.813	17.887	17.7845	17.9433	17.9406	17.8721
Q3UIZ8_340_363_1_0	0.164278	15.7422	1.70102	0.107114	0.82456	-5.0407	upregulated	Mylk3	Q3UIZ8	IPINMQEMATPGELLETQSGSPIGSAEAPGLGTVLEDQIPK	SGDAIPR.IPINMQEMATPGELLETQSGSPIGSAEAPGLGTVLEDQIPK.GARPFPP	331	372	1	15.755	15.7408	15.5541	15.4127	15.8414	15.7139	15.7255	15.8237	15.7461	15.6308	15.923	16.0521
E9Q6J5_2920_2937_1_1_S2920	0.164157	18.7146	2.21419	0.0407344	0.684325	-4.20224	upregulated	Bod1l	E9Q6J5	KDEEsDEEEEEEEEEEPLGATTR	SETSEDK.KDEEsDEEEEEEEEEEPLGATTR.SATRSEA	2916	2939	1	18.7212	18.6288	18.6928	18.7497	18.7347	18.3193	18.7571	18.8302	18.7819	18.6691	18.8334	18.8635
Q9Z0R4_969_982_1_1_T970	0.164035	16.4364	1.96319	0.0661575	0.730004	-4.62942	upregulated	Itsn1	Q9Z0R4	StSIDTGPTESPASLK	ISGPVRK.StSIDTGPTESPASLK.RVASPAA	969	985	1	16.4444	16.2703	16.4138	16.3558	16.2241	16.4708	16.5968	16.6706	16.4684	16.4854	16.6152	16.2297
P17182_419_419_1_1_S419	0.164028	17.4915	2.12374	0.0486297	0.714315	-4.35958	upregulated	Eno1	P17182	IEEELGsK	KYNQIIR.IEEELGsK.AKFAGRS	413	421	0.9988	17.4744	17.3527	17.3666	17.6089	17.4218	17.26	17.4791	17.7493	17.3856	17.5331	17.5742	17.6748
Q80XC3_447_459_1_1_S452	0.163801	12.5013	0.582243	0.568027	0.95973	-6.24228	upregulated	Usp6nl	Q80XC3	HEAESQRKPsPGMQDSSR	EGSKNIK.HEAESQRKPsPGMQDSSR.HYNHAAA	443	461	0.9996	12.5785	12.1869	11.6879	12.6852	12.3388	13.1611	12.184	12.6	12.5095	12.3405	13.3317	12.489
Q80UP8_421_425_1_1_S423	0.163799	17.996	2.24075	0.0386513	0.677891	-4.15536	upregulated	Slc20a2	Q80UP8	LVGDSVsYSK	APEDSEK.LVGDSVsYSK.KRIRYDS	417	427	0.9999	17.9967	17.864	17.8645	18.067	17.8914	17.8466	18.2495	18.0333	18.1404	17.8896	17.9331	18.177
Q80XC3_544_562_1_1_S544	0.163797	15.5376	1.52671	0.145179	0.860886	-5.29116	upregulated	Usp6nl	Q80XC3	RGsNASQYDNVPGGESEHGASAEEGPER	IDGGEGK.RGsNASQYDNVPGGESEHGASAEEGPER.THPHSPR	542	570	1	15.5441	15.4701	15.5143	15.4329	15.3573	15.4666	16.0169	15.7475	15.5199	15.6235	15.3696	15.3949
Q99MR9_390_407_1_1_S392	0.163787	17.78	2.04366	0.0567623	0.719716	-4.49574	upregulated	Ppp1r3a	Q99MR9	SSsPGNEYGHPHSEEIISDMGEK	RDFYHSR.SSsPGNEYGHPHSEEIISDMGEK.GPSIGDT	390	413	1	17.7881	17.819	17.4445	17.5702	17.7776	17.8418	17.8973	17.9941	17.9474	17.8113	17.7401	17.7361
Q3UHH1_1141_1162_1_1_S1158	0.163753	16.4509	2.17284	0.0441842	0.704841	-4.2746	upregulated	Zswim8	Q3UHH1	KHTGMASIDSSAPETTSDSsPTLSR	SPGRPKK.KHTGMASIDSSAPETTSDSsPTLSR.RPIRGGW	1140	1165	1	16.4467	16.3436	16.2855	16.4142	16.432	16.3325	16.3429	16.5606	16.7028	16.5209	16.3999	16.6247
Q99KN9_307_320_1_1_T314	0.163537	14.0579	0.725968	0.477711	0.949431	-6.14782	upregulated	Clint1	Q99KN9	ASPDQNAStHTPQSSAK	AHYTGDK.ASPDQNAStHTPQSSAK.PSVPSSK	306	323	1	14.1178	14.2206	13.829	14.0788	13.2144	14.5006	13.9074	14.3343	14.2609	13.4485	14.1633	14.6788
Q3UHJ0_616_622_1_1_S621	0.163469	14.6872	1.3426	0.197013	0.889144	-5.53325	upregulated	Aak1	Q3UHJ0	VGSLTPPsSPK	PTIQGQK.VGSLTPPsSPK.TQRAGHR	614	625	0.9999	14.6948	14.6397	14.3887	14.6508	14.6939	14.617	14.6279	15.0155	14.3981	14.8098	14.9975	14.7201
Q6PD10_137_146_1_0	0.163295	15.8412	2.04793	0.0562994	0.719716	-4.48856	upregulated	Ip6k1	Q6PD10	ASLSFETSESSQEAK	SDHKEEK.ASLSFETSESSQEAK.SPKVEIH	136	151	1	15.8417	15.7904	15.7821	15.5716	15.7978	15.8187	16.0017	16.0712	15.8415	15.8731	15.7779	15.9272
Q9QZQ1_424_430_1_1_S424	0.163254	16.0479	2.14179	0.0469497	0.714315	-4.32846	upregulated	Afdn	Q9QZQ1	LQLsVTEVGTEK	DKPKIYR.LQLsVTEVGTEK.FDDNSIQ	421	433	1	16.0467	15.8974	15.8461	16.0581	16.0967	15.8961	16.0832	16.1489	15.9589	16.1706	16.1651	16.2062
Q9ET78_168_189_1_1_T174	0.163208	16.5926	2.07368	0.0535784	0.715069	-4.44505	upregulated	Jph2	Q9ET78	SEHSNGtVAPDSPAADGPMLPSPPVPR	TSISSIR.SEHSNGtVAPDSPAADGPMLPSPPVPR.GGFAITI	168	195	1	16.5969	16.5682	16.5033	16.3553	16.4353	16.6558	16.6985	16.7378	16.7457	16.4267	16.7702	16.6218
Q5GIG6_809_823_1_1_Y811	0.163084	14.5053	0.879663	0.391279	0.932865	-6.02542	upregulated	Tnni3k	Q5GIG6	YGyVSDPMSPMHLHSR	QYSAVDK.YGyVSDPMSPMHLHSR.RNSGSFE	809	825	1	14.54	14.5513	14.697	14.7021	13.9957	14.1359	13.9918	14.5929	14.3803	15.029	14.4927	14.9901
Q9CZ13_212_219_1_0	0.162734	13.6836	0.999571	0.331501	0.921985	-5.91516	upregulated	Uqcrc1	Q9CZ13	RLSRTDLTDYLNR	GPSENVR.RLSRTDLTDYLNR.HYKAPRM	210	223	0.9996	13.7042	13.4408	13.8253	13.5693	13.3394	13.7993	13.3435	13.8815	13.7656	13.7883	14.14	13.6266
A3KGS3_478_480_1_1_S480	0.162724	15.4444	1.59492	0.129108	0.850954	-5.19551	upregulated	Ralgapa2	A3KGS3	RSSsWGR	SESSGHK.RSSsWGR.TYSFTSA	477	484	0.9855	15.4552	15.2975	15.2358	15.221	15.3641	15.6599	15.2483	15.658	15.609	15.6453	15.4754	15.4744
Q61165_707_712_1_1_S707	0.162471	18.4208	1.71888	0.103747	0.821505	-5.01394	upregulated	Slc9a1	Q61165	IGsDPLAYEPK	PTISRAR.IGsDPLAYEPK.ADIPVIT	705	716	1	18.4415	18.3945	18.4326	18.326	18.4002	18.1077	18.472	18.4741	18.2914	18.523	18.8963	18.3112
Q9Z0U0_689_695_1_1_T689	0.162384	17.2182	1.99869	0.0618523	0.726204	-4.57084	upregulated	Xpr1	Q9Z0U0	VLIEDtDDEANT	SKARDTK.VLIEDtDDEANT.	684	696	1	17.2277	16.9086	17.1768	17.0893	17.3351	17.1381	17.3471	17.4955	17.1696	17.1709	17.2235	17.3451
P97414_401_408_1_1_S408	0.162362	16.8159	1.60898	0.125988	0.845885	-5.1754	upregulated	Kcnq1	P97414	SHTLLSPsPK	YVRKPAR.SHTLLSPsPK.PKKSVMV	401	411	0.9995	16.8268	16.7774	16.5897	16.7994	16.6138	16.8565	16.7263	17.1458	16.7838	17.2025	16.621	16.8592
P10637_701_727_1_0	0.162317	17.2836	1.96282	0.0662046	0.730004	-4.63004	upregulated	Mapt	P10637	HLSNVSSTGSIDMVDSPQLATLADEVSASLAK	SGDTSPR.HLSNVSSTGSIDMVDSPQLATLADEVSASLAK.QGI	699	731	1	17.2947	17.0941	17.0245	17.1864	17.345	17.3253	17.151	17.4966	17.1998	17.4537	17.4772	17.3661
O35245_946_961_1_0	0.162031	14.516	0.962579	0.34922	0.9227	-5.95052	upregulated	Pkd2	O35245	NPRPPSSQSAEGLEGGGGNGSANVHA	GGQPHPR.NPRPPSSQSAEGLEGGGGNGSANVHA.	941	967	1	14.5439	14.4681	14.4785	14.6302	14.2499	14.3112	14.9771	14.0537	15.0374	14.7807	14.4766	14.2122
Q9Z0P4_103_108_1_1_S108	0.16202	16.1856	1.44883	0.165538	0.877747	-5.39652	upregulated	Palm	Q9Z0P4	EIDVLEFGESAPAAsK	SITRIEK.EIDVLEFGESAPAAsK.ENSAAPS	94	110	1	16.1942	16.2037	16.48	16.069	16.1268	15.6067	16.2376	16.249	16.3167	16.263	16.294	16.1951
B1AY13_2064_2078_2_2_S2074S2078	0.161952	16.3137	1.50175	0.151465	0.863962	-5.32539	upregulated	Usp24	B1AY13	QEAEDLSLSAPSSPEIsPQSsPRPHRPNNDR	SRVSVVR.QEAEDLSLSAPSSPEIsPQSsPRPHRPNNDR.LSIITKI	2058	2089	1	16.3262	16.0983	16.2292	16.1725	16.1734	16.4537	16.5435	16.6057	16.4926	16.48	15.9484	16.254
Q3UMU9_655_669_1_1_S659	0.161929	15.9238	1.58692	0.130911	0.851307	-5.20688	upregulated	Hdgfl2	Q3UMU9	TRLAsESANDDNEDS	ERQDHER.TRLAsESANDDNEDS.	655	670	0.9992	15.9352	15.8292	15.9108	15.6083	15.764	16.0648	16.0129	15.7589	16.2553	16.1153	16.0436	15.7981
Q80TZ9_608_624_1_0	0.161854	13.9207	0.770599	0.451497	0.947072	-6.11452	upregulated	Rere	Q80TZ9	SSGRNSPSAASTSSNDSK	PINEDIR.SSGRNSPSAASTSSNDSK.AETVKKS	608	626	1	13.965	13.9423	13.4541	14.2506	13.5544	13.9606	13.2892	14.1566	13.7407	14.453	13.8613	14.4647
P70670_346_368_1_0	0.161784	17.2466	2.12323	0.048678	0.714315	-4.36045	upregulated	Naca	P70670	GSSAVTNELCSPPGSSNVAGTSLSPK	AAPSDDK.GSSAVTNELCSPPGSSNVAGTSLSPK.ASIVPKG	345	371	1	17.2502	17.1744	17.0481	17.1901	17.1288	17.2504	17.3228	17.3489	17.3885	17.0214	17.459	17.3803
Q3UR70_849_860_1_1_S853	0.16178	13.1859	0.860328	0.401551	0.938365	-6.042	upregulated	Tgfbrap1	Q3UR70	HTAPSsPSPGTRT	THCAASR.HTAPSsPSPGTRT.	848	861	0.9997	13.204	13.2323	13.62	12.9552	12.9073	12.7733	13.4166	13.3335	13.1959	13.3899	13.3288	12.8917
Q6PFR5_14_24_3_2_S16S18	0.161724	16.5237	1.75668	0.0969252	0.812134	-4.95669	upregulated	Tra2a	Q6PFR5	ESRsQsKSPTGTPAR	ENNFEGR.ESRsQsKSPTGTPAR.VKSESRS	13	28	0.9699	16.5278	16.487	16.4465	16.4877	16.3997	16.3566	16.4354	16.762	16.2927	16.837	16.5252	16.7308
Q9QYR6_879_899_1_0	0.161595	17.5698	1.71497	0.104476	0.822146	-5.01981	upregulated	Map1a	Q9QYR6	TEATQGLDYVPSAGTISPTSSLEEDK	TSIPSSR.TEATQGLDYVPSAGTISPTSSLEEDK.GFKSPPC	879	905	1	17.5787	17.4278	17.3775	17.4271	17.5638	17.6122	17.568	17.7514	17.7454	17.2184	17.7901	17.7864
Q61699_537_566_1_1_S558	0.161568	16.3402	1.86636	0.0792964	0.777519	-4.78582	upregulated	Hsph1	Q61699	NIQQDNSEAGTQPQVQTDGQQTSQSPPsPELTSEESK	ESSDVDK.NIQQDNSEAGTQPQVQTDGQQTSQSPPsPELTSEESK.TPDADKA	531	568	1	16.3451	16.2259	16.1774	16.1121	16.5595	16.1852	16.3928	16.4284	16.3308	16.5482	16.261	16.5205
Q9QYI5_302_314_1_1_S311	0.161552	15.4464	1.71698	0.104101	0.821505	-5.0168	upregulated	Dnajb2	Q9QYI5	SVRGEAAKLsPSSEEK	DVGGTHK.SVRGEAAKLsPSSEEK.ASRCHII	302	318	0.9985	15.4495	15.0503	15.38	15.531	15.4932	15.3367	15.5698	15.4318	15.6401	15.5561	15.4635	15.4576
A2AJI0_544_554_3_3_S544S548S552	0.161399	18.5227	1.86954	0.0788305	0.777519	-4.78076	upregulated	Map7d1	A2AJI0	EPAAPAsPAPsPVPsPTPAQPQK	SRAAEEK.EPAAPAsPAPsPVPsPTPAQPQK.EQSSTQI	538	561	1	18.5323	18.4433	18.1552	18.4513	18.4735	18.65	18.6439	18.4687	18.4785	18.5885	18.5258	18.8712
Q9JIX8_593_609_1_1_S595	0.161396	14.9236	1.34596	0.195949	0.889144	-5.52905	upregulated	Acin1	Q9JIX8	SPsPDSVASRPQSSPGSK	SSSSPSR.SPsPDSVASRPQSSPGSK.QRDGAQA	593	611	1	14.9361	14.5898	15.0995	14.8363	14.6313	15.0211	14.7209	15.0501	14.9466	15.2442	14.9439	15.0763
Q9CQJ7_162_162_1_1_S162	0.161251	16.7675	2.04665	0.0564377	0.719716	-4.49071	upregulated	Pttg1	Q9CQJ7	LLHLGPPsPLK	EERGIEK.LLHLGPPsPLK.TPFISWE	155	166	1	16.7706	16.7351	16.4937	16.7483	16.6712	16.7495	16.7185	16.9955	16.8196	16.6508	16.8783	16.9822
Q9Z103_408_417_1_1_S408	0.161097	13.5044	0.852595	0.405708	0.939214	-6.04854	upregulated	Adnp	Q9Z103	sPSVSQSQASR	IPPGQVK.sPSVSQSQASR.VIGQSSS	408	419	0.9634	13.536	13.7044	13.2599	13.4051	13.1764	13.5369	13.1476	13.485	13.47	13.8815	14.1515	13.3302
E9Q942_48_70_1_0	0.160886	16.6176	2.10037	0.0508858	0.714315	-4.39963	upregulated	Smim13	E9Q942	ELVGDTGSQEGDNEQPSGSETEEDPSASPQK	SKFKFIR.ELVGDTGSQEGDNEQPSGSETEEDPSASPQK.IRSARQR	43	74	1	16.6191	16.3838	16.4677	16.5568	16.6659	16.5753	16.8053	16.5531	16.6656	16.6747	16.866	16.5799
P61460_518_525_1_1_S525	0.160852	17.082	2.51695	0.0221372	0.587543	-3.65155	upregulated	Depdc5	P61460	SQASDDSsLGK	IPTEEVR.SQASDDSsLGK.STNIIMI	518	529	1	17.0829	16.9866	17.0522	16.9368	17.1267	16.8692	17.2236	17.1604	17.164	17.1869	17.1406	17.0555
P23298_675_678_1_0	0.160782	16.5144	1.61712	0.124212	0.845885	-5.16371	upregulated	Prkch	P23298	NFSYVSPELQL	INQDEFR.NFSYVSPELQL.	673	684	1	16.5363	16.7643	16.4019	16.1068	16.2928	16.568	16.7488	16.4486	16.5526	16.6202	16.61	16.5451
P16858_208_209_1_1_T209	0.160643	14.5281	0.915523	0.372691	0.931447	-5.99378	upregulated	Gapdh	P16858	GAAQNIIPAStGAAK	KIWRDGR.GAAQNIIPAStGAAK.AVGKVIP	199	214	1	14.5676	14.3154	13.9696	14.4279	14.6438	14.8454	14.1353	14.8704	15.0358	14.7437	14.5176	14.3038
Q00PI9_159_166_2_0	0.160511	16.316	1.42968	0.170888	0.878644	-5.42177	upregulated	Hnrnpul2	Q00PI9	GEEDGPEERSGDETPGSEAPGDK	EEHDNGK.GEEDGPEERSGDETPGSEAPGDK.AVEEQGD	150	173	1	16.3291	16.5035	15.7588	16.23	16.1591	16.4909	16.1883	16.4253	16.3977	16.4078	16.4517	16.463
Q8BYJ6_756_773_2_0	0.160398	14.1942	0.940949	0.359879	0.929225	-5.97065	upregulated	Tbc1d4	Q8BYJ6	RTSSTCSNESLNAGGTPVTPR	SDGEGRK.RTSSTCSNESLNAGGTPVTPR.RVSWRQR	755	776	1	14.2164	14.2729	14.0942	13.4906	14.4081	14.2678	14.3123	14.1869	14.4644	14.0659	13.934	14.6391
P63328_505_518_1_1_S515	0.160333	16.8497	1.32018	0.204233	0.890019	-5.56105	upregulated	Ppp3ca	P63328	ALASETNGTDSNGsNSSNIQ	NINSINK.ALASETNGTDSNGsNSSNIQ.	502	522	0.9995	16.8652	16.5409	17.0253	16.5666	16.9468	16.7314	17.1736	16.7568	17.1082	16.581	17.1907	16.725
Q5SP85_225_228_1_0	0.160247	13.4842	0.713935	0.484932	0.950459	-6.15648	upregulated	Ccdc85a	Q5SP85	HHASGGSPEHLQK	DSPDHHK.HHASGGSPEHLQK.PRSEGSP	222	235	0.999	13.5303	13.6136	13.9296	12.7597	13.1878	13.4932	13.997	13.1148	13.9608	13.1966	13.7177	13.3554
Q8R361_391_407_1_1_S396	0.160096	15.8711	1.82579	0.085457	0.79399	-4.84982	upregulated	Rab11fip5	Q8R361	GSHGTSsSEAVPGQEELSK	SDDSWGR.GSHGTSsSEAVPGQEELSK.QAKGASC	390	409	1	15.8744	15.9692	15.5872	15.8085	15.6134	15.9404	15.9874	15.8858	15.8793	15.8411	16.0304	16.0391
A0A088MLT8_393_405_1_0	0.160041	16.92	2.067	0.0542732	0.715069	-4.45638	upregulated	Iqcj-Schip1	A0A088MLT8	TETSLDTPLSPMSK	SDADDSK.TETSLDTPLSPMSK.QSSSYSD	393	407	1	16.9253	16.8485	16.7344	16.7236	16.8252	17.0318	16.8775	17.0289	16.981	16.9739	17.2163	16.8788
Q922B9_736_745_1_1_S738	0.159926	18.7152	2.55688	0.0203924	0.57873	-3.57651	upregulated	Itprid2	Q922B9	SQsLPTTLLSPVR	AGYPIRR.SQsLPTTLLSPVR.VVSSVNV	736	749	1	18.7156	18.612	18.6295	18.5556	18.7012	18.6416	18.8792	18.7522	18.6267	18.7701	18.7446	18.9547
Q8K1N2_354_366_1_1_S359	0.15991	16.3883	1.94681	0.0682334	0.739124	-4.65623	upregulated	Phldb2	Q8K1N2	ASYSGTsPSHSFISGEPDR	SSDDFDR.ASYSGTsPSHSFISGEPDR.VIVARRN	353	372	1	16.3938	16.171	16.4087	16.1687	16.1825	16.5745	16.4864	16.3997	16.5199	16.4062	16.4194	16.5344
P25206_668_672_1_1_S672	0.159747	18.2359	1.14388	0.268486	0.913203	-5.76609	upregulated	Mcm3	P25206	KASEDEsDLEDEEEK	EKEKKRK.KASEDEsDLEDEEEK.SQEDTEQ	667	682	1	18.2577	18.1543	18.0459	18.2737	18.2965	17.9736	18.0211	18.246	17.7449	18.7597	18.5766	18.5027
Q3UHX0_297_306_2_2_S300S306	0.159741	16.6773	1.67407	0.112371	0.825826	-5.08069	upregulated	Nol8	Q3UHX0	SSMsDDDVDsEDELK	FEIIWNK.SSMsDDDVDsEDELK.MMIAKEE	297	312	1	16.6807	16.5582	16.7131	16.7328	16.5893	16.3573	16.6827	16.9805	16.4559	16.6878	16.751	16.9414
Q8R149_337_344_1_1_S344	0.159527	15.1287	1.09063	0.290618	0.913203	-5.82313	upregulated	Bud13	Q8R149	YEHDSDLsPPRK	SISTNSK.YEHDSDLsPPRK.RQAKAHF	337	349	0.9998	15.1521	14.8636	14.684	15.4963	14.8828	15.2816	15.06	15.1569	15.4638	14.9951	15.0137	15.5177
Q9JLQ2_374_404_2_2_T381S396	0.159518	15.9879	1.67111	0.112962	0.828417	-5.08506	upregulated	Git2	Q9JLQ2	TVSTQHStESQDNDQPDYDSVAsDEDTDVETR	NVEIIIR.TVSTQHStESQDNDQPDYDSVAsDEDTDVETR.ASKANRQ	374	406	1	15.9907	16.0787	16.0016	15.8215	15.971	15.6316	16.1122	15.861	15.9517	16.1943	16.2512	15.9919
Q8BTI8_1473_1478_1_1_S1475	0.159489	17.4717	1.76759	0.0950306	0.808485	-4.94001	upregulated	Srrm2	Q8BTI8	SGsESSVEQK	VTPQRER.SGsESSVEQK.NIARTSP	1473	1483	0.9994	17.4866	17.3854	17.336	17.2929	17.2133	17.6961	17.673	17.5259	17.6117	17.6736	17.5169	17.2642
Q8BRT1_995_1005_1_0	0.159329	15.5583	1.68785	0.109655	0.825111	-5.06029	upregulated	Clasp2	Q8BRT1	ASLLHSMPLHSSPR	QPAIDNK.ASLLHSMPLHSSPR.SRDYNPY	994	1008	0.9999	15.5636	15.4887	15.4919	15.235	15.5415	15.6002	15.6993	15.3838	15.8322	15.6606	15.6556	15.553
Q9EPE9_22_27_1_1_S22	0.159276	16.7527	2.04239	0.0569012	0.719716	-4.49788	upregulated	Atp13a1	Q9EPE9	AVVGNAVPCGARPGGARDNGsPQPGSR	ARPGGAR.AVVGNAVPCGARPGGARDNGsPQPGSR.LRPGIAA	2	29	1	16.7557	16.6782	16.857	16.5391	16.7438	16.5111	16.8872	17.009	16.7409	16.7621	16.7495	16.8019
Q922J3_190_203_1_1_S196	0.159242	16.4973	1.72891	0.101897	0.821312	-4.99883	upregulated	Clip1	Q922J3	TASESIsNLSEAGSVK	QISNITK.TASESIsNLSEAGSVK.KGEREIK	190	206	1	16.5052	16.392	16.4525	16.3451	16.3644	16.4982	16.3683	16.6188	16.5174	16.3569	16.9275	16.6293
Q9JJA7_317_328_1_1_S328	0.159148	15.6266	2.11053	0.0498938	0.714315	-4.38225	upregulated	Ccnl2	Q9JJA7	GLLPGTAPGLDSAAGFsPAPK	EAKARAK.GLLPGTAPGLDSAAGFsPAPK.LESPKEG	312	333	0.9979	15.6263	15.4958	15.4709	15.4803	15.56	15.692	15.783	15.6865	15.6493	15.6332	15.7105	15.7311
Q6ZQ58_743_754_1_1_S743	0.159124	19.0825	2.40807	0.0276406	0.622153	-3.85351	upregulated	Larp1	Q6ZQ58	sLPTTVPESPNYR	EPSTIAR.sLPTTVPESPNYR.NARTPRT	743	756	1	19.0876	18.9303	19.0853	19.1456	18.7906	19.0269	19.2124	19.0627	19.2195	19.1795	19.1753	19.0797
Q62504_1021_1028_1_1_S1022	0.159058	13.7397	0.973706	0.343823	0.9227	-5.94001	upregulated	Spen	Q62504	KTsPETEDTR	KQKPEIK.KTsPETEDTR.IIIKKQP	1020	1030	0.9652	13.7555	13.5243	14.0988	13.2234	13.6818	13.7364	14.0528	13.6795	13.7959	13.8507	13.9438	13.5492
Q3V3A7_363_376_1_0	0.159057	15.0549	1.59847	0.128314	0.850954	-5.19044	upregulated	Rnf207	Q3V3A7	REVSTVGGANTLSGGSSPMVLK	IIIIGPR.REVSTVGGANTLSGGSSPMVLK.TPSCPSP	360	382	0.9999	15.0599	14.9548	14.7816	14.9708	15.1308	15.0027	14.8861	15.0817	15.3389	15.1118	15.1826	15.162
A2ASS6_12869_12871_1_0	0.158787	19.3332	1.40932	0.17673	0.881921	-5.44833	upregulated	Ttn	A2ASS6	KTPSPIEAERK	PIKGVAK.KTPSPIEAERK.KKIRPGS	12869	12880	1	19.3569	19.317	19.193	19.3781	19.1213	19.2235	19.0871	19.6763	19.2278	19.3732	19.8557	19.212
Q8VDP3_750_783_1_0	0.158784	16.6292	1.65996	0.11521	0.831565	-5.10145	upregulated	Mical1	Q8VDP3	EADNNGSLESQELPTPGDSNMQPDPSSPPVTRVSPVPSPSQPARR	IPQEDQK.EADNNGSLESQELPTPGDSNMQPDPSSPPVTRVSPVPSPSQPARR.LIRISSI	744	789	1	16.6456	16.2895	16.5447	16.5013	16.5958	16.7818	16.5394	16.8565	16.6458	16.9033	16.4803	16.7832
O89084_672_685_1_1_S672	0.158575	17.6569	1.93704	0.0694986	0.744301	-4.67214	upregulated	Pde4a	O89084	QsPSPTLEEEPGVLSDPALPDK	WYHSAIR.QsPSPTLEEEPGVLSDPALPDK.FQFEITI	671	693	1	17.6671	17.3467	17.6603	17.5708	17.617	17.6572	17.5014	17.8077	17.8793	17.5829	17.8763	17.7266
Q8VDG3_569_584_1_1_S573	0.158445	16.0165	1.53296	0.14364	0.860042	-5.28253	upregulated	Parn	Q8VDG3	ESEEVsDSELEQTDSCTDPLPEGR	EAAIEDR.ESEEVsDSELEQTDSCTDPLPEGR.KKSKKIK	568	592	1	16.0261	16.021	16.0119	15.5381	16.0052	16.074	15.8669	16.2945	16.1213	16.0724	16.2016	15.9742
Q8BTM8_1084_1084_1_1_S1084	0.158366	15.7745	1.66967	0.11325	0.828626	-5.08718	upregulated	Flna	Q8BTM8	AFGPGLQGGNAGsPAR	TKPSKVK.AFGPGLQGGNAGsPAR.FTIDTKG	1072	1088	1	15.7781	15.4588	15.8465	15.6276	15.9475	15.56	15.9065	15.9069	15.9065	15.6937	15.9247	15.7405
P97792_293_314_1_0	0.158302	14.3866	1.04926	0.308713	0.916264	-5.86582	upregulated	Cxadr	P97792	SYIGSNHSSLGSMSPSNMEGYSK	SRTSTAR.SYIGSNHSSLGSMSPSNMEGYSK.TQYNQVP	293	316	0.991	14.4066	13.8603	14.5734	14.3652	14.2768	14.4256	14.4884	14.4031	14.742	14.6585	13.9962	14.4631
E9Q401_2807_2821_2_2_S2807S2810	0.158109	18.5604	1.90064	0.0744019	0.766045	-4.73104	upregulated	Ryr2	E9Q401	RIsQTsQVSIDAAHGYSPR	AIYNRTR.RIsQTsQVSIDAAHGYSPR.AIDMSNV	2805	2824	1	18.5679	18.2399	18.5741	18.6858	18.5244	18.3468	18.7337	18.6497	18.7607	18.5706	18.6782	18.4009
Q80VP1_411_420_1_0	0.158078	16.5982	1.84959	0.0817937	0.781373	-4.81239	upregulated	Epn1	Q80VP1	TALPTSGSSTGELELLAGEVPAR	SDFDRIR.TALPTSGSSTGELELLAGEVPAR.SPGAFDM	411	434	1	16.6057	16.3978	16.7856	16.5435	16.3205	16.5127	16.503	16.5971	16.698	16.8273	16.6612	16.734
Q8R4T1_95_95_1_1_S95	0.15805	14.5213	1.14176	0.269345	0.913203	-5.76841	upregulated	Cys1	Q8R4T1	LAPAVsPEK	TPRGPAR.LAPAVsPEK.KVKGNPE	90	99	0.9889	14.534	14.419	14.4763	14.2425	14.6803	14.3573	14.8823	14.5387	14.699	14.1983	14.8797	14.3609
Q99K74_860_873_1_0	0.158028	16.2692	1.98113	0.0639492	0.72654	-4.5999	upregulated	Med24	Q99K74	LLSSSDDDANILSSPTDR	QPSKIMR.LLSSSDDDANILSSPTDR.SMNSSIS	858	876	1	16.2716	16.1556	16.2531	16.0955	16.2409	16.17	16.2201	16.1044	16.434	16.501	16.3659	16.4209
Q8K327_421_425_1_1_S425	0.157842	17.4236	2.53202	0.0214628	0.587543	-3.6233	upregulated	Champ1	Q8K327	SPAGsPELK	PISPEIR.SPAGsPELK.KPSSSPD	421	430	0.9999	17.4257	17.3694	17.4223	17.2484	17.2763	17.3711	17.4791	17.4515	17.5974	17.537	17.3621	17.5449
Q9DA19_420_427_1_1_S425	0.157805	12.5172	0.609886	0.549985	0.955077	-6.22565	upregulated	Cir1	Q9DA19	SRPHRsPSEEQK	QKHREVR.SRPHRsPSEEQK.GRKGTRS	420	432	0.9999	12.5615	11.975	12.1694	13.3945	12.4318	12.1847	12.3595	12.5515	12.6692	12.7807	12.8091	12.3633
Q6ZPJ3_1193_1209_2_2_S1193S1196	0.157723	16.4551	1.99079	0.0627885	0.726204	-4.58394	upregulated	Ube2o	Q6ZPJ3	EEPEDVGMAPGEAsQGsDSEGGAQGPASASR	EISDSGR.EEPEDVGMAPGEAsQGsDSEGGAQGPASASR.DHTEQTE	1180	1211	1	16.4554	16.2821	16.2038	16.5087	16.5503	16.3006	16.5416	16.3915	16.465	16.6285	16.6239	16.5104
Q60668_80_87_1_0	0.15767	13.929	0.743516	0.467298	0.949431	-6.13495	upregulated	Hnrnpd	Q60668	NEEDEGHSNSSPRHTEAAAAQR	AKIDASK.NEEDEGHSNSSPRHTEAAAAQR.EEWKMFI	73	95	1	13.9765	14.0079	13.5159	13.5073	14.3207	13.8631	13.4659	13.7645	14.5757	14.1169	13.6285	14.4526
Q1ERP8_280_302_1_1_S302	0.157493	16.6084	1.95648	0.0670011	0.733092	-4.64042	upregulated	Cd300lg	Q1ERP8	NLNPSAVPSPETQNLSQSTEEEEAARsLDDDK	VTPECIR.NLNPSAVPSPETQNLSQSTEEEEAARsLDDDK.EDVMAPP	276	308	1	16.6116	16.3902	16.6266	16.6816	16.457	16.457	16.5306	16.6553	16.6018	16.8611	16.8251	16.6062
P53395_213_220_1_1_S220	0.157474	14.948	1.68156	0.110887	0.825111	-5.06962	upregulated	Dbt	P53395	QTGAILPPsPK	IISFIEK.QTGAILPPsPK.SEITPPP	212	223	0.9998	14.9485	14.8734	14.9624	14.7844	14.9	14.7902	14.8986	14.9065	15.0262	14.9488	15.1376	15.1996
Q9DCC8_135_138_1_1_S135	0.157464	15.8553	1.57199	0.134335	0.852905	-5.22801	upregulated	Tomm20	Q9DCC8	IVsAQSLAEDDVE	IPTISQR.IVsAQSLAEDDVE.	133	146	0.9999	15.8644	15.8487	15.9486	15.5766	15.7313	15.7419	15.7997	16.2342	16.0716	15.7419	15.9521	15.7617
Q61316_548_558_1_1_S548	0.157345	17.4521	2.55157	0.0206164	0.57873	-3.5865	upregulated	Hspa4	Q61316	AEsEEMETSQAGSK	QTPAENK.AEsEEMETSQAGSK.DKKTDQP	546	560	1	17.4511	17.4123	17.2542	17.3998	17.4714	17.2937	17.5443	17.5638	17.6085	17.526	17.4503	17.4488
P63328_505_518_2_1_S515	0.157249	16.3097	1.61302	0.125103	0.845885	-5.1696	upregulated	Ppp3ca	P63328	ALASETNGTDSNGsNSSNIQ	NINSINK.ALASETNGTDSNGsNSSNIQ.	502	522	0.9839	16.3137	16.2675	16.0207	16.2435	16.3794	16.2087	16.3279	16.6154	16.0424	16.2971	16.4957	16.5087
E9Q286_671_676_1_1_S676	0.157183	15.7211	1.36668	0.189486	0.887419	-5.50298	upregulated	Ice1	E9Q286	ENDPENSLSTLsPK	PTACFPK.ENDPENSLSTLsPK.SKIGTST	665	679	0.9948	15.735	15.424	15.8293	15.5965	15.6802	15.6468	15.8189	15.6798	15.8088	15.692	16.2548	15.501
O88746_462_475_1_1_S472	0.157169	15.5292	1.38671	0.183406	0.882427	-5.47748	upregulated	Tom1	O88746	AADRLPNLASPSAEGPPRPsPGTAPR	FIEERAK.AADRLPNLASPSAEGPPRPsPGTAPR.RKTQEKD	453	479	0.9961	15.5403	15.6802	15.6622	15.3074	15.2903	15.2771	15.5221	15.8482	15.8416	15.4643	15.3728	15.5546
Q6P5H6_394_400_1_0	0.157162	15.3087	1.1155	0.280121	0.913203	-5.79679	upregulated	Frmd5	Q6P5H6	SSSHGDTFLPHVR	AHSTPVR.SSSHGDTFLPHVR.SSRADSN	394	407	1	15.3305	15.5345	14.6998	15.218	15.192	15.4703	15.2611	15.4449	15.6037	15.0041	15.5433	15.4234
Q6I6G8_48_57_1_1_S48	0.157052	16.09	0.392825	0.699319	0.97822	-6.33608	upregulated	Hecw2	Q6I6G8	ANsDTDLVTSESR	ENMAIQR.ANsDTDLVTSESR.SSITASM	46	59	0.9955	16.4504	15.4123	15.303	15.5396	15.6782	18.0887	15.8323	15.8554	17.2175	15.5276	16.2636	16.272
Q8BYJ6_756_773_3_3_S758S761S764	0.156726	15.494	1.56382	0.136239	0.853704	-5.2395	upregulated	Tbc1d4	Q8BYJ6	RTSsTCsNEsLNAGGTPVTPR	SDGEGRK.RTSsTCsNEsLNAGGTPVTPR.RVSWRQR	755	776	1	15.4975	15.401	15.2253	15.7713	15.3342	15.3106	15.5434	15.6456	15.4022	15.5409	15.7158	15.5434
P68033_320_326_1_1_S325	0.156554	18.8859	1.27114	0.220755	0.897112	-5.62052	upregulated	Actc1	P68033	EITALAPsTMK	IADRMQK.EITALAPsTMK.IKIIAPP	318	329	0.9987	18.9048	18.521	18.377	18.9511	19.0391	19.1143	18.8207	18.9063	19.0639	18.6892	19.1124	19.1499
Q6ZPZ3_1266_1276_1_1_S1276	0.156441	15.9537	1.47832	0.157569	0.868297	-5.35713	upregulated	Zc3h4	Q6ZPZ3	TGTGSPFAGNsPAR	TVKPAPK.TGTGSPFAGNsPAR.EGEQDAG	1266	1280	1	15.9626	15.6414	16.05	16.0257	15.5674	16.0572	15.9923	16.1299	15.7874	16.1482	15.9644	16.1265
Q9JJC9_90_94_1_1_S90	0.156135	13.8718	1.0375	0.314003	0.918765	-5.87769	upregulated	Herpud2	Q9JJC9	sPPSSPK	HIVCASR.sPPSSPK.SSTDRGS	90	97	0.919	13.882	13.9718	13.9924	13.8694	13.6774	13.422	14.0148	14.0403	14.0037	13.5494	14.143	13.9052
B1AZA5_323_331_1_1_S327	0.156058	16.7912	2.10623	0.0503116	0.714315	-4.38961	upregulated	Tmem245	B1AZA5	SSPSsPSPTLGR	SSSSSSR.SSPSsPSPTLGR.QRPEMGT	323	335	1	16.7975	16.6695	16.6665	16.8021	16.491	16.9013	16.7673	16.8248	16.8985	16.8951	16.879	16.908
Q9QYG0_328_342_1_1_S332	0.156051	15.1473	0.666021	0.514313	0.955077	-6.18961	upregulated	Ndrg2	Q9QYG0	SRTAsLTSAASIDGSR	CMTRISR.SRTAsLTSAASIDGSR.SRSRTIS	328	344	1	15.2124	15.4559	13.9281	15.1049	15.3332	15.4887	14.67	15.5141	15.5567	15.1261	15.0366	15.4058
Q8BTI8_773_778_1_1_S773	0.156	16.0873	1.71288	0.104869	0.823043	-5.02296	upregulated	Srrm2	Q8BTI8	sLSGSSPCPK	KAKSIRR.sLSGSSPCPK.QKSQTPT	773	783	1	16.0905	16.1434	16.1998	16.0045	15.895	15.7682	16.2274	16.0903	16.1476	16.3814	16.0453	16.057
Q62407_2114_2127_1_0	0.155945	14.5236	0.899026	0.381167	0.932648	-6.00848	upregulated	Speg	Q62407	AASSEAAPHHQPPPESR	RDPRMAR.AASSEAAPHHQPPPESR.GIQKSSS	2112	2129	1	14.55	14.4683	14.5263	14.4442	14.0924	14.6617	14.8404	13.8063	14.5655	14.8913	14.6403	14.8233
P97875_143_151_1_0	0.155912	17.1592	2.37686	0.0294412	0.636268	-3.91063	upregulated	Jdp2	P97875	TDSVRTPESEGNPLLEQLDK	RPTCIVR.TDSVRTPESEGNPLLEQLDK.	143	163	1	17.1607	17.0431	16.9907	17.0908	16.9857	17.2607	17.2411	17.2684	17.2235	17.2666	17.1155	17.2656
Q8R1C6_120_120_1_1_S120	0.155738	18.7122	2.23539	0.0390631	0.677891	-4.16483	upregulated	Mettl22	Q8R1C6	AAsDPNPAEPARDK	DVVRRPR.AAsDPNPAEPARDK.VHPTIIA	118	132	1	18.7226	18.6112	18.5416	18.7451	18.533	18.7052	18.7073	18.6521	18.6906	18.7593	18.9414	18.9469
Q6A026_1158_1179_1_1_S1174	0.155726	15.1288	1.41133	0.176144	0.881597	-5.44572	upregulated	Pds5a	Q6A026	SAGTETGSNINANSELsPSAGSR	GRKPYVR.SAGTETGSNINANSELsPSAGSR.SREQSSE	1158	1181	1	15.1542	15.1537	14.9939	14.8243	15.2969	14.9507	15.1365	15.438	15.0821	15.4084	15.0731	15.0596
Q8VEB1_579_590_1_1_S590	0.155559	13.7621	0.635702	0.533416	0.955077	-6.20945	upregulated	Grk5	Q8VEB1	INSNHINSNSTGSs	KTSCNHR.INSNHINSNSTGSs.	577	591	1	13.8206	12.534	14.3326	14.0002	13.799	13.7207	13.7754	13.6734	13.7759	13.8283	14.2854	13.6587
P10637_57_65_1_0	0.155472	15.3757	1.59382	0.129354	0.850954	-5.19707	upregulated	Mapt	P10637	STPTAEDVTAPLVDER	SETSDAK.STPTAEDVTAPLVDER.APDKQAA	57	73	1	15.3805	15.133	15.4591	15.0972	15.4115	15.3537	15.447	15.5183	15.4022	15.2787	15.6663	15.3658
Q3UZA1_116_127_2_2_S120S127	0.15547	17.623	2.0549	0.0555511	0.717275	-4.47682	upregulated	Rcsd1	Q3UZA1	AIVSPFHsPPSTPSsPGIR	PKSPGIK.AIVSPFHsPPSTPSsPGIR.SHPSEAE	113	132	1	17.6302	17.3525	17.5796	17.6379	17.6171	17.5041	17.7448	17.9078	17.6163	17.5801	17.5524	17.7609
Q3UQN2_380_394_1_1_S394	0.155333	16.2212	1.26505	0.22288	0.897112	-5.62778	upregulated	Fcho2	Q3UQN2	VSIGNITLSPAVSRHsPVQMNR	ASIDEIK.VSIGNITLSPAVSRHsPVQMNR.NSSNEEI	379	401	1	16.2315	16.0944	16.0411	16.1137	16.3312	16.1022	16.3815	16.4964	15.7021	16.4376	16.5254	16.208
O70305_830_841_1_0	0.155098	14.7454	1.24624	0.229538	0.899267	-5.65002	upregulated	Atxn2	O70305	TNSPSISPSMLSNAEHK	CTSGSSK.TNSPSISPSMLSNAEHK.RGPEVTS	830	847	1	14.7575	14.7419	14.66	14.9012	14.2257	14.775	14.7496	15.0215	14.9723	14.7174	14.7812	14.6532
Q0VGY8_1461_1471_1_1_S1463	0.155059	16.3639	1.56784	0.1353	0.853136	-5.23386	upregulated	Tanc1	Q0VGY8	DHFPIEEAEEEDTSsQEESISPTPR	APASSIK.DHFPIEEAEEEDTSsQEESISPTPR.SQPPPSV	1449	1474	1	16.3697	15.9307	16.2453	16.4977	16.35	16.3728	16.4736	16.2021	16.3664	16.6081	16.3933	16.5627
O08539_296_308_1_1_S304	0.155005	16.944	2.29077	0.0349931	0.654178	-4.06628	upregulated	Bin1	O08539	SPSPPPDGsPAATPEIR	APEKGNK.SPSPPPDGsPAATPEIR.VNHEPEP	296	313	1	16.9581	16.7497	16.7854	16.8239	16.9577	16.9804	17.1279	17.0866	16.9298	16.9422	16.9826	17.0174
O35219_867_881_2_2_S873S876	0.154977	18.6082	1.45436	0.164018	0.876353	-5.38917	upregulated	Kcnh2	O35219	DTNMIPGsPGsAELESGFNR	EITFNIR.DTNMIPGsPGsAELESGFNR.QRKRKIS	866	886	0.9984	18.6212	18.45	18.1801	18.4139	18.7839	18.7903	18.6104	18.9711	18.7248	18.489	18.5496	18.7267
Q9ET78_470_483_1_1_T483	0.154915	16.8236	1.53078	0.144177	0.860042	-5.28555	upregulated	Jph2	Q9ET78	ETPQPEGGPPSPAGtPPQPK	SPQIHER.ETPQPEGGPPSPAGtPPQPK.RPRPGAS	469	489	1	16.8227	16.4919	16.9554	16.6849	16.8516	16.7118	16.9601	17.03	16.4937	17.053	16.9248	16.9026
P46467_102_108_2_2_S102S108	0.15478	15.1694	1.54845	0.139884	0.860042	-5.26101	upregulated	Vps4b	P46467	GNDsDGEAEsDDPEK	SGPVDEK.GNDsDGEAEsDDPEK.KKIQNQI	99	114	1	15.175	14.9413	15.1601	15.1209	15.0736	15.1289	15.1287	15.1016	15.2712	15.574	15.1001	15.2627
Q62018_941_943_1_1_S941	0.154608	15.9897	1.3759	0.186667	0.884652	-5.49128	upregulated	Ctr9	Q62018	GsGSEQEGEEEEGGERK	KKKKRRK.GsGSEQEGEEEEGGERK.KKRRRRP	940	957	1	16.0046	15.9824	15.9963	15.724	15.6712	16.1531	15.6847	16.0385	16.1229	16.36	16.0376	16.1163
P11499_445_446_1_1_T446	0.154573	16.8007	2.1749	0.0440067	0.704841	-4.27103	upregulated	Hsp90ab1	P11499	LGIHEDStNR	AFSKNIK.LGIHEDStNR.RRISEII	439	449	0.9999	16.801	16.6417	16.579	16.667	16.8036	16.8905	16.9778	16.8733	16.7569	16.8786	16.8354	16.9036
P10637_188_213_2_2_S188S205	0.154538	18.5843	2.38115	0.0291874	0.634979	-3.9028	upregulated	Mapt	P10637	LGsEEEVDEDLTVDESSQDsPPSQASLTPGR	EGWGQDR.LGsEEEVDEDLTVDESSQDsPPSQASLTPGR.AAPQAGS	186	217	1	18.591	18.5568	18.5052	18.5697	18.4613	18.4067	18.4922	18.684	18.8304	18.5542	18.6586	18.7077
P48678_403_416_1_1_S406	0.154443	13.674	0.857432	0.403104	0.939032	-6.04446	upregulated	Lmna	P48678	ASSHsSQSQGGGSVTK	SQRSRGR.ASSHsSQSQGGGSVTK.KRKIESS	402	418	1	13.7039	13.4155	13.6871	13.3621	13.7559	13.7283	13.3095	14.0412	14.0892	13.8089	13.9483	13.2682
P55937_274_290_1_1_S276	0.15442	14.3246	0.870069	0.396354	0.934833	-6.03369	upregulated	Golga3	P55937	QSRsSTSVVSEVSPSSETDNR	AVGSSIK.QSRsSTSVVSEVSPSSETDNR.VESASMT	273	294	1	14.3516	14.7187	13.7246	13.9194	14.4479	14.3916	14.3527	14.8253	14.0561	14.2378	14.3508	14.5462
Q8CGB6_991_1008_1_1_S1003	0.154314	16.9533	1.94323	0.0686946	0.741802	-4.66207	upregulated	Tns2	Q8CGB6	SPGGHTNSASPRsPVPTTLPGLR	NGWPQER.SPGGHTNSASPRsPVPTTLPGLR.HAPWQGP	991	1014	1	16.9627	16.928	16.7357	16.7184	16.8462	17.1172	17.0153	16.8617	16.9995	17.0503	17.1688	17.0449
Q8C080_47_51_1_1_S51	0.154251	15.9019	2.02161	0.059209	0.725354	-4.5327	upregulated	Snx16	Q8C080	GQLEDSAVGsLK	TSSTSSK.GQLEDSAVGsLK.QTNVQDQ	42	54	1	15.9023	15.8809	15.7145	15.8557	15.7992	15.8386	15.994	16.1717	15.9465	15.8306	15.9498	15.9396
Q8BTM8_959_972_1_0	0.154213	15.9239	1.61174	0.125383	0.845885	-5.17144	upregulated	Flna	Q8BTM8	SPFSVGVSPSLDLSK	GGDHIPK.SPFSVGVSPSLDLSK.IKVSGIG	959	974	0.9923	15.932	15.6636	15.9679	15.5876	15.9229	16.057	15.953	16.1032	16.1652	15.8856	15.8667	15.9902
O70405_450_456_1_1_S450	0.154163	18.1606	2.28226	0.0355914	0.657398	-4.0815	upregulated	Ulk1	O70405	IEQNLQsPTQQQTAR	QVHNYQR.IEQNLQsPTQQQTAR.SSAIRRS	444	459	1	18.2061	18.0722	18.0314	18.1154	18.2137	17.9498	18.382	18.1846	18.3438	18.1136	18.1277	18.2323
A2RTL5_45_46_1_0	0.153894	16.8278	2.21807	0.0404235	0.682661	-4.1954	upregulated	Rsrc2	A2RTL5	LNSSENGEDRHK	SDKGRER.LNSSENGEDRHK.RKERKSS	43	55	0.993	16.835	16.5851	16.8538	16.7884	16.7766	16.7153	16.8987	16.9317	16.8693	17.0541	16.835	16.7975
Q69ZX6_737_741_2_2_S737S741	0.153856	19.0543	1.26086	0.224348	0.897112	-5.63275	upregulated	Morc2a	Q69ZX6	KRsLAVsDEEEAEEEAEK	SVATSGR.KRsLAVsDEEEAEEEAEK.RRERCKR	735	753	1	19.0682	19.2135	18.6368	19.1813	18.8304	18.9897	18.973	18.9558	18.7494	19.3227	19.3567	19.3877
A2A9C3_3223_3230_1_1_S3230	0.153853	14.4294	1.15808	0.262807	0.913203	-5.7505	upregulated	Szt2	A2A9C3	LPLEPETPGSLVGsPR	RFRKPSR.LPLEPETPGSLVGsPR.EASGMMI	3217	3233	0.9918	14.4401	14.1633	14.3807	14.3995	14.2809	14.5029	14.6979	14.8588	14.18	14.3486	14.5918	14.3187
Q7TT50_1679_1695_1_1_S1692	0.15383	15.8991	1.19625	0.247977	0.905546	-5.70775	upregulated	Cdc42bpb	Q7TT50	HSTPSNSSNPSGPPsPNSPHR	PDSDSTK.HSTPSNSSNPSGPPsPNSPHR.SQIPMEG	1678	1699	1	15.9713	15.8589	15.4448	15.6256	15.8943	16.2526	15.9358	15.7189	16.1624	16.2498	15.8169	15.9304
Q9Z0U1_183_186_1_1_S186	0.153782	14.3833	0.925911	0.36742	0.930273	-5.9844	upregulated	Tjp2	Q9Z0U1	GLDQEDYGRsR	RGRSIER.GLDQEDYGRsR.ERSRGRS	177	188	0.9844	14.405	14.7419	13.9363	14.3198	14.5741	13.9247	14.6347	14.2771	14.5976	14.7199	14.4227	14.067
P57759_64_68_1_1_Y68	0.153688	16.6843	1.51157	0.148966	0.861777	-5.31198	upregulated	Erp29	P57759	FDTQYPyGEK	SKFVIVK.FDTQYPyGEK.QDEFKRI	62	72	0.996	16.6917	16.7484	16.3371	16.7072	16.649	16.5605	16.8143	16.9898	16.8511	16.4432	16.5433	16.8831
Q6DVA0_145_156_2_2_S149S150	0.153582	16.8899	1.66002	0.115199	0.831565	-5.10137	upregulated	Lemd2	Q6DVA0	RASVRGssEDDEDTR	GPGPIRR.RASVRGssEDDEDTR.TPDRHAP	144	159	1	16.9038	16.8372	16.6069	16.5673	16.9075	17.1117	16.7845	16.9287	17.0607	17.0478	16.9101	17.0262
Q6PHZ5_98_107_1_1_S107	0.153404	14.8066	1.34589	0.195972	0.889144	-5.52914	upregulated	Rbm15b	Q6PHZ5	ASGDPGAGGAsPR	GGGRTGK.ASGDPGAGGAsPR.ASPIPPP	97	110	0.9997	14.8321	14.6884	14.7688	14.9296	14.3708	14.8571	14.7792	15.0529	14.788	14.7285	14.9325	14.9769
Q52KI8_672_677_2_2_S672S674	0.153373	14.9413	1.34851	0.195144	0.888486	-5.52586	upregulated	Srrm1	Q52KI8	RRsPsLSSK	RSPTVTK.RRsPsLSSK.HRKGSSP	670	679	0.9564	14.9458	14.9185	14.6453	15.136	15.0503	14.5382	14.9283	15.0028	15.0665	14.9925	15.1297	14.9465
O54774_825_825_1_1_S825	0.153353	13.5888	0.801842	0.433684	0.945536	-6.09011	upregulated	Ap3d1	O54774	NAEAVKsPEK	IPVQKHR.NAEAVKsPEK.EGVIGVE	819	829	0.9783	13.6135	14.0731	13.7744	13.0412	13.488	13.1489	13.9376	13.4572	13.8418	13.5243	13.7354	13.4544
Q0KL01_224_235_1_1_S235	0.153258	18.2771	2.46019	0.0248624	0.602798	-3.75734	upregulated	Ubxn2b	Q0KL01	LGSLTPEIVSTPSsPEEEDK	FSGEGQK.LGSLTPEIVSTPSsPEEEDK.SIINAAV	222	242	1	18.3061	18.2131	18.3457	18.0626	18.1831	18.1632	18.3585	18.3342	18.3147	18.2532	18.4831	18.337
Q91ZV0_1131_1134_1_1_S1131	0.153205	14.7876	1.37652	0.18648	0.884652	-5.49049	upregulated	Mia2	Q91ZV0	AFLsPPTLLEGPLR	RPPSETR.AFLsPPTLLEGPLR.LSPIIPG	1128	1142	0.9999	14.7929	14.7799	14.7955	14.5192	14.8439	14.5815	14.7712	15.0665	14.8186	15.0891	14.7105	14.6874
Q9ES28_155_164_1_1_S164	0.153195	15.8245	1.56671	0.135563	0.853136	-5.23545	upregulated	Arhgef7	Q9ES28	SLDMTDNTNsQLVVR	IIQSQYR.SLDMTDNTNsQLVVR.AKFNFQQ	155	170	1	15.8281	15.6716	15.6037	15.7672	15.9781	15.684	16.0812	16.0256	15.9848	15.7281	15.6216	15.9233
Q9DBN4_171_183_1_1_S183	0.153157	17.2171	1.7436	0.0992395	0.815484	-4.97659	upregulated	P33monox	Q9DBN4	HPASAQSTPSSTPHAsPK	ETAKEEK.HPASAQSTPSSTPHAsPK.QKSRGWF	168	186	1	17.2076	17.3724	17.3331	16.9338	17.108	16.9204	17.3833	17.2676	17.3381	17.1446	17.3737	17.2131
Q91ZX7_4521_4525_1_1_S4524	0.152756	15.5735	1.47414	0.158678	0.868297	-5.36274	upregulated	Lrp1	Q91ZX7	HSLAsTDEK	MGGHGSR.HSLAsTDEK.REIIGRG	4520	4529	1	15.5814	15.4277	15.4795	15.6872	15.3304	15.5259	15.7191	15.813	15.585	15.7712	15.7127	15.2565
Q99LC5_190_197_1_0	0.152693	15.2845	1.49295	0.153735	0.866041	-5.33736	upregulated	Etfa	Q99LC5	APSSSSVGISEWLDQK	GSASSEK.APSSSSVGISEWLDQK.LTKSDRP	188	204	1	15.2891	14.9604	15.3117	15.3744	15.1542	15.2055	15.3923	15.6301	15.2472	15.2067	15.2328	15.4145
A2ADY9_115_128_1_1_S121	0.152539	17.0706	2.17979	0.0435863	0.704841	-4.2625	upregulated	Ddi2	A2ADY9	TQAQHSsPGEMASSPQGLDNPALLR	QQRQIPR.TQAQHSsPGEMASSPQGLDNPALLR.DMIIANP	115	140	1	17.1237	16.9384	16.979	16.9607	16.8956	17.1634	17.1524	17.3046	17.1758	17.1135	17.0016	17.0918
Q60974_2111_2123_1_1_S2116	0.152245	14.0091	0.970189	0.345522	0.9227	-5.94335	upregulated	Ncor1	Q60974	TSSRYsPESQSQTVLHPRPGPR	STPVRTK.TSSRYsPESQSQTVLHPRPGPR.VSPENIV	2111	2133	0.9986	14.0209	13.9255	13.7847	13.9824	13.8243	14.1134	14.4189	13.9767	13.5399	14.0352	14.1001	14.399
P35831_670_673_1_1_S673	0.152008	17.4367	1.53965	0.142008	0.860042	-5.27326	upregulated	Ptpn12	P35831	DADVSEEsPPPLPER	PHSGAEK.DADVSEEsPPPLPER.TPESFVI	666	681	1	17.4523	17.2181	17.295	17.5116	17.276	17.4681	17.4484	17.4851	17.6635	17.809	17.1292	17.4993
Q8C0D4_92_102_1_0	0.152005	16.3513	1.68065	0.111067	0.825111	-5.07096	upregulated	Arhgap12	Q8C0D4	TIQSMHLQRSTENVNK	IPNNSMK.TIQSMHLQRSTENVNK.MPEISSF	92	108	0.9999	16.3643	16.4472	16.4708	16.2073	16.2888	15.9277	16.3184	16.4089	16.4427	16.3747	16.4574	16.52
Q60974_1206_1207_1_1_S1207	0.151802	15.2947	1.62003	0.123581	0.845835	-5.15951	upregulated	Ncor1	Q60974	MPIEESsPEK	VKGPVSR.MPIEESsPEK.VREEAAS	1201	1211	0.9998	15.2973	15.0824	15.2311	15.3349	15.285	15.1263	15.397	15.1438	15.6015	15.3427	15.3099	15.3876
Q7TSC1_1104_1118_1_1_T1110	0.151799	16.852	1.87463	0.0780906	0.777519	-4.77266	upregulated	Prrc2a	Q7TSC1	QRGSETGSEtHESDLAPSDK	EIPKRRR.QRGSETGSEtHESDLAPSDK.EAPPPKE	1101	1121	1	16.8573	16.7867	16.6409	16.6693	16.798	16.951	16.7782	16.8965	17.0618	16.7276	17.0157	17.046
P61014_16_17_1_1_T17	0.151696	22.1924	1.45427	0.164042	0.876353	-5.38929	upregulated	Pln	P61014	RAStIEMPQQAR	TRSAIRR.RAStIEMPQQAR.QNIQNIF	15	27	1	22.2055	21.9372	22.0915	22.1772	22.11	22.2323	22.0151	22.7713	22.1456	22.199	22.2349	22.2021
Q8BHN1_79_90_1_1_S79	0.151666	16.379	1.67537	0.112113	0.825111	-5.07878	upregulated	Txlng	Q8BHN1	KHsLEGDEGSDFITK	SCGGTTK.KHsLEGDEGSDFITK.NRNIVSS	77	92	1	16.3861	16.2566	16.0302	16.3649	16.3359	16.4936	16.379	16.3943	16.4345	16.4245	16.7289	16.3262
Q921L5_665_679_1_1_S665	0.151343	14.0865	0.81711	0.425143	0.943219	-6.07785	upregulated	Cog2	Q921L5	RsPATNPVSSSGGGMSDDDK	KRIKQAR.RsPATNPVSSSGGGMSDDDK.IRIQIAI	664	684	1	14.115	13.8535	13.6826	14.3965	13.8929	14.1941	14.2387	14.583	13.6026	14.3677	13.7657	14.3739
Q6ZQ03_435_450_2_1_S440	0.151326	16.672	1.79577	0.0902835	0.801376	-4.89658	upregulated	Fnbp4	Q6ZQ03	ALEEGDGSVSGSsPRSDISQPASQDGVRR	RKKAEIR.ALEEGDGSVSGSsPRSDISQPASQDGVRR.IMSKRGK	428	457	1	16.6738	16.6227	16.4071	16.7253	16.5162	16.676	16.8911	16.6027	16.6842	16.6714	16.6242	16.9711
P52480_127_129_1_1_T129	0.151289	14.9973	1.31484	0.205984	0.890518	-5.56762	upregulated	Pkm	P52480	GSGtAEVELK	IRTGIIK.GSGtAEVELK.KGATIKI	126	136	1	15.0034	14.6982	14.8989	14.988	15.1333	14.8555	15.3183	14.968	15.2621	14.7593	14.984	15.1046
P35505_84_92_1_1_S92	0.151145	14.5466	1.09863	0.28721	0.913203	-5.81471	upregulated	Fah	P35505	ASLQNLLSAsQAR	AAWKEAR.ASLQNLLSAsQAR.LRDDKEI	83	96	0.9563	14.5576	14.4777	14.4555	14.7386	14.6069	14.042	14.6353	14.9865	14.6129	14.5942	14.501	14.3616
Q921C3_1746_1756_2_2_S1751S1752	0.151024	15.406	1.26819	0.221783	0.897112	-5.62404	upregulated	Brwd1	Q921C3	SRPIEssEEDSR	AATCKTK.SRPIEssEEDSR.CHGSDHG	1746	1758	0.9997	15.4158	14.9356	15.4291	15.4401	15.4935	15.3196	15.3918	15.6773	15.1674	15.5455	15.7082	15.3574
Q5SYL3_1267_1271_1_1_T1269	0.150934	13.7002	0.722537	0.479764	0.949431	-6.15031	upregulated	Bltp2	Q5SYL3	HSGtISQPR	IKMDITR.HSGtISQPR.IIVYSST	1266	1275	0.9397	13.741	14.0245	13.6335	13.3598	12.9546	14.1171	14.1007	13.603	13.7102	13.3093	13.8968	13.993
Q8BPE4_272_275_1_1_S275	0.150804	17.9199	2.37535	0.0295314	0.636268	-3.91339	upregulated	Tmem177	Q8BPE4	LYTPsGNIVPR	IGRQGEK.LYTPsGNIVPR.HWFRINH	271	282	0.9721	17.9193	17.8178	17.7476	17.942	17.7928	17.8882	18.0076	17.8248	17.9714	17.9789	18.0191	18.129
P14873_1497_1508_1_0	0.150776	15.4967	1.55337	0.138708	0.859611	-5.25414	upregulated	Map1b	P14873	LGGDVSPTQIDVSQFGSFK	IAIDERK.LGGDVSPTQIDVSQFGSFK.EDTKMSI	1492	1511	0.9301	15.5136	15.4451	15.4538	15.3256	15.315	15.533	15.5471	15.5391	15.5197	15.7429	15.7824	15.2605
A2AMM0_353_362_1_0	0.150678	14.9523	1.30718	0.208517	0.890885	-5.577	upregulated	Cavin4	A2AMM0	VEDDESLLLELKQSS	TFKPQVR.VEDDESLLLELKQSS.	348	363	1	14.9578	15.2359	14.7597	14.7016	14.8838	14.7697	15.1242	14.7373	15.1224	14.9232	15.0834	15.1343
P59644_883_885_1_1_S885	0.150499	14.4628	1.13644	0.271502	0.913203	-5.77421	upregulated	Inpp5j	P59644	SRsPGLAR	GKSKRHR.SRsPGLAR.FPSIAIH	883	891	0.9624	14.475	14.4087	14.0004	14.3196	14.5663	14.6084	14.4901	14.8049	14.6462	14.3731	14.3017	14.571
Q9ET66_397_408_1_0	0.150458	14.8383	1.31673	0.205364	0.890203	-5.5653	upregulated	Pi16	Q9ET66	AESPEAEAESPLSSEALVPVLPAQER	PEAESPK.AESPEAEAESPLSSEALVPVLPAQER.GGQKASI	395	421	1	14.8416	14.8708	14.5711	14.9169	14.812	14.6105	15.2636	14.9453	14.8636	14.7241	14.8705	14.7732
A2AAJ9_6512_6516_1_1_S6512	0.150301	22.2125	1.82636	0.0853676	0.79399	-4.84893	upregulated	Obscn	A2AAJ9	LQVPGGDsDEETK	AKISQAK.LQVPGGDsDEETK.TPSASPR	6505	6518	1	22.2288	22.105	22.2031	22.2273	21.846	22.2714	22.4019	22.4432	22.2893	22.1008	22.1755	22.2744
Q8CC27_214_226_1_1_T215	0.150281	15.8459	1.42339	0.172675	0.878644	-5.43001	upregulated	Cacnb2	Q8CC27	StPPSSAIDIDATGLDAEENDIPANHR	IVPSSRK.StPPSSAIDIDATGLDAEENDIPANHR.SPKPSAN	214	241	1	15.856	15.7967	15.7751	15.821	15.6854	15.7416	15.6509	15.6627	16.2466	15.974	15.8066	16.1447
Q9ES83_295_300_1_0	0.150251	16.6226	2.06855	0.0541111	0.715069	-4.45375	upregulated	Bves	Q9ES83	NSITSSSDGEDGLHHFLR	ISMIEMR.NSITSSSDGEDGLHHFLR.GSSSTAS	294	312	1	16.6237	16.6493	16.4641	16.5011	16.466	16.6229	16.5364	16.7291	16.6167	16.7853	16.6408	16.8371
Q8R2S9_132_136_1_1_S132	0.150206	15.6056	1.4326	0.170062	0.878644	-5.41794	upregulated	Actr8	Q8R2S9	RIPVsPEQTR	KMSNGTR.RIPVsPEQTR.SYNKQMR	128	138	0.9804	15.6146	15.6083	15.4654	15.7253	15.3183	15.501	15.5801	15.4855	15.7755	15.651	16.0243	15.5267
A2A5R2_1532_1541_1_1_S1535	0.150086	15.5173	1.79385	0.0906009	0.801376	-4.89956	upregulated	Arfgef2	A2A5R2	GQSQLsNPTDDSWK	DRNASER.GQSQLsNPTDDSWK.GAPYAHQ	1530	1544	0.9997	15.519	15.3286	15.5464	15.5215	15.3904	15.3904	15.618	15.5643	15.7846	15.4492	15.5252	15.5721
Q9DCE5_361_364_1_1_S361	0.149876	14.0707	0.649355	0.524766	0.955077	-6.20063	upregulated	Pak1ip1	Q9DCE5	GNsPVTAK	DSKQPTK.GNsPVTAK.KRKMATM	359	367	0.9738	14.1209	14.0705	14.4233	13.1089	14.6276	13.7145	14.3592	13.9643	14.2923	13.7167	14.555	13.9456
P16014_123_129_1_1_S129	0.149833	15.2242	1.34409	0.196541	0.889144	-5.53139	upregulated	Chgb	P16014	WTEGGGHsR	TKVGNEK.WTEGGGHsR.EGVDDQE	122	131	1	15.2404	15.2586	15.2505	14.9048	15.1957	15.103	15.2139	15.6119	15.3972	14.9666	15.2421	15.3224
Q6PDH0_565_566_1_1_S566	0.149726	16.4552	1.81896	0.0865353	0.79399	-4.86051	upregulated	Phldb1	Q6PDH0	KLSsGDLR	QSPRAQR.KLSsGDLR.VPIPRER	563	571	0.9267	16.4575	16.4877	16.374	16.4505	16.0598	16.4957	16.5904	16.4925	16.4215	16.5554	16.4776	16.6021
Q9QYG0_346_370_1_1_S346	0.14971	16.5983	1.57982	0.13253	0.851307	-5.21695	upregulated	Ndrg2	Q9QYG0	sRTLSQSSESGTLPSGPPGHTMEVSC	IDGSRSR.sRTLSQSSESGTLPSGPPGHTMEVSC.	346	372	1	16.6214	16.5615	16.3101	16.4319	16.509	16.771	16.5958	16.481	16.8716	16.4991	16.6846	16.8663
Q8CBD1_519_528_1_1_S519	0.149698	15.1717	1.2019	0.245839	0.905546	-5.70132	upregulated	Nrip1	Q8CBD1	NAsPQDIHSDGTK	SEETVER.NAsPQDIHSDGTK.FSPQNYT	517	530	1	15.1831	15.4605	14.6622	14.959	15.0988	15.2699	15.2765	15.1291	15.2613	15.0635	15.2846	15.4235
P47811_175_185_1_1_Y182	0.149666	17.1613	0.786431	0.442415	0.947072	-6.10226	upregulated	Mapk14	P47811	HTDDEMTGyVATR	IDFGIAR.HTDDEMTGyVATR.WYRAPEI	174	187	1	17.2168	17.6722	16.9587	16.5979	16.5541	17.6152	16.7879	17.3776	17.0507	17.5332	17.4463	17.18
Q52KI8_793_797_3_3_S793S795S797	0.149644	16.0592	1.41407	0.17535	0.880812	-5.44215	upregulated	Srrm1	Q52KI8	sVsGsPEPAAK	RRVSSSR.sVsGsPEPAAK.KPPAPPS	793	804	0.9448	16.0644	15.8686	16.1651	16.1739	16.0195	15.6607	16.3494	16.1019	16.2293	16.1133	15.824	16.1453
Q9DB77_226_228_1_1_S228	0.149606	16.5695	1.54215	0.141401	0.860042	-5.26978	upregulated	Uqcrc2	Q9DB77	MALVGLGVSHsVLK	NHFTSAR.MALVGLGVSHsVLK.QVAEQFI	218	232	0.9973	16.5773	16.5267	16.2487	16.3893	16.6558	16.6189	16.5685	16.6274	16.8657	16.539	16.3847	16.8396
O08539_321_328_1_0	0.14951	15.8118	1.50811	0.149843	0.862792	-5.31671	upregulated	Bin1	O08539	VNHEPEPASGASPGATIPK	AATPEIR.VNHEPEPASGASPGATIPK.SPSQIRK	313	332	1	15.8171	15.4224	15.8138	15.796	15.8062	15.8127	15.9427	15.9177	15.6467	15.7921	16.1448	15.8345
Q91WG5_86_90_1_1_S87	0.149492	14.9746	1.14439	0.268281	0.913203	-5.76554	upregulated	Prkag2	Q91WG5	GPQPRPSsPVSAPVRPK	SRGIFSR.GPQPRPSsPVSAPVRPK.TSPGSPK	80	97	0.9988	14.9855	14.6008	15.1693	14.8659	14.8574	14.9721	15.1135	15.2193	14.6102	14.887	15.1222	15.3033
E9Q0S6_1054_1070_2_2_S1054S1067	0.149401	14.4248	0.96608	0.347515	0.9227	-5.94723	upregulated	Tns1	E9Q0S6	AAsDGQYENQSPEATsPRSPGVR	PGPIRRR.AAsDGQYENQSPEATsPRSPGVR.SPVQCVS	1052	1075	1	14.447	14.3657	13.912	14.1296	14.6606	14.6487	14.1638	14.8625	14.4528	14.4506	14.6017	14.425
F8VPQ2_146_151_1_0	0.149282	16.2626	1.61419	0.12485	0.845885	-5.16793	upregulated	Arid4a	F8VPQ2	RSSLPITEDEK	KKTNRGR.RSSLPITEDEK.EEESSEE	145	156	0.9931	16.2727	15.9865	16.1749	16.1007	16.4599	16.1838	16.1996	16.4649	16.3852	16.0974	16.4073	16.4283
O54824_917_926_1_1_S917	0.149216	15.9377	1.954	0.0673148	0.733092	-4.64447	upregulated	Il16	O54824	DPGLPEsPPPGQRPSTK	PNSSEVR.DPGLPEsPPPGQRPSTK.AISPDPI	911	928	0.9987	15.9369	15.8237	15.762	15.8056	15.9914	15.899	16.0603	15.9882	15.8914	15.9091	16.1605	16.0238
A2AAE1_3653_3653_1_1_S3653	0.149198	15.6464	1.92834	0.0706444	0.746537	-4.68629	upregulated	Bltp1	A2AAE1	VDAAsPGPR	DEIPEIR.VDAAsPGPR.VTFNIQD	3649	3658	0.9998	15.6471	15.5924	15.6818	15.5469	15.3824	15.6216	15.7454	15.6481	15.7882	15.674	15.739	15.6907
Q8BWT1_182_186_1_1_S186	0.14919	16.6508	1.98945	0.0629485	0.726204	-4.58616	upregulated	Acaa2	Q8BWT1	YALQsQQR	SREDCDR.YALQsQQR.WKAANEA	182	190	0.9932	16.6549	16.5735	16.5222	16.5258	16.4836	16.7421	16.5661	16.786	16.7279	16.6502	16.9096	16.6722
Q3U0S6_413_420_1_1_S413	0.149144	15.1733	1.37019	0.188409	0.886769	-5.49853	upregulated	Rasip1	Q3U0S6	GGsPAPYVDTFLNAPDILPR	GGPSSSR.GGsPAPYVDTFLNAPDILPR.HCTVRAG	411	431	0.9999	15.178	14.9216	14.9513	15.1173	15.3557	15.114	15.2461	15.2491	15.2331	15.3259	14.9226	15.47
Q8C2Q3_546_576_1_1_T572	0.149108	15.6352	1.38064	0.185232	0.884004	-5.48524	upregulated	Rbm14	Q8C2Q3	GQPGSAYDGTGQPSAAYLSMSQGAVANANStPPPYER	QAAASYR.GQPGSAYDGTGQPSAAYLSMSQGAVANANStPPPYER.TRISPPR	542	579	1	15.6425	15.7593	15.2666	15.5394	15.5351	15.6689	15.959	15.412	15.8676	15.6905	15.5955	15.6933
Q8K0L9_685_695_1_1_T695	0.149085	16.1264	1.60273	0.127366	0.849572	-5.18435	upregulated	Zbtb20	Q8K0L9	HVALHSASNGTPPAGtPPGAR	HKTIIER.HVALHSASNGTPPAGtPPGAR.AGPPGVV	680	701	1	16.143	16.0431	16.1009	15.9221	16.1392	16.0201	16.1513	16.1518	16.3668	16.2523	15.8462	16.3967
Q3UHH1_1141_1162_2_1_S1158	0.149026	16.7902	2.03002	0.0582647	0.722102	-4.51863	upregulated	Zswim8	Q3UHH1	HTGMASIDSSAPETTSDSsPTLSR	PGRPKKK.HTGMASIDSSAPETTSDSsPTLSR.RPIRGGW	1140	1164	1	16.7912	16.6474	16.7039	16.7355	16.7911	16.6666	16.6847	16.978	16.8891	16.7204	16.8457	17.0296
Q5SVR0_996_1001_1_1_S997	0.149005	15.8595	1.48231	0.156513	0.868297	-5.35174	upregulated	Tbc1d9b	Q5SVR0	GTsPPDYR	PERREEK.GTsPPDYR.HYIRMWA	995	1003	0.993	15.8695	15.6833	15.6717	15.9352	15.5979	16.003	15.883	15.9593	16.1788	15.6994	15.8014	16.0414
Q9JLM9_111_117_1_1_Y111	0.148858	16.056	1.45255	0.164514	0.876353	-5.39158	upregulated	Grb14	Q9JLM9	VySEDETSR	RKKQVIK.VySEDETSR.AIEVPSD	110	119	0.9909	16.0645	15.8309	15.8116	15.7496	16.2326	16.2492	16.163	16.0034	16.0459	16.1694	16.3175	16.0428
O70433_236_238_1_1_S238	0.148702	18.3479	1.71718	0.104065	0.821505	-5.0165	upregulated	Fhl2	O70433	YIsFEER	SGIGGTK.YIsFEER.QWHNDCF	236	243	0.999	18.3566	18.3015	18.0642	18.2508	18.169	18.5484	18.2167	18.2622	18.462	18.4448	18.5981	18.5092
Q9WTQ5_330_353_1_1_S350	0.148627	18.8339	1.93147	0.0702297	0.746056	-4.6812	upregulated	Akap12	Q9WTQ5	TEPAPAEEQEPAEGTDQARLsADYEK	DEEEGEK.TEPAPAEEQEPAEGTDQARLsADYEK.VEIPIED	330	356	1	18.8354	18.7542	18.5788	18.8786	18.8452	18.7075	18.8089	18.9864	18.702	18.9139	18.8581	19.1397
Q8BQZ4_708_727_1_0	0.148562	17.3537	1.86667	0.0792514	0.777519	-4.78533	upregulated	Ralgapb	Q8BQZ4	TNSGISSASGGSTEPTTPDSERPAQALLR	NIKSHSR.TNSGISSASGGSTEPTTPDSERPAQALLR.DYGSTDS	708	737	1	17.3546	17.3548	17.3215	17.0455	17.1578	17.4837	17.2627	17.4712	17.3983	17.5213	17.5095	17.3643
Q8R5A3_531_542_1_1_S537	0.148494	15.5867	1.31365	0.206378	0.890574	-5.56908	upregulated	Apbb1ip	Q8R5A3	SSDTCGsPALPSK	PPPPVRR.SSDTCGsPALPSK.VKGPGTC	531	544	0.9999	15.5951	15.6565	15.7214	15.5583	15.4927	15.0997	15.5488	15.6604	15.8875	15.7067	15.4	15.7219
Q3UH06_1450_1452_1_1_S1452	0.148321	16.0924	1.57066	0.134644	0.852905	-5.22989	upregulated	Rreb1	Q3UH06	AVEGPSPsPEPEEK	ENEGVGR.AVEGPSPsPEPEEK.PAESIAI	1445	1459	0.9951	16.0953	16.1972	16.0762	15.8931	15.9263	15.9646	16.4089	16.261	16.133	15.9195	15.976	16.2603
P14824_484_494_1_0	0.148242	15.2278	1.56366	0.136277	0.853704	-5.23973	upregulated	Anxa6	P14824	SLEDALSSDTSGHFR	YKEDYHK.SLEDALSSDTSGHFR.RIIISIA	484	499	1	15.2278	15.2584	15.1555	15.0425	15.2686	15.0096	15.384	15.1333	15.351	15.3705	15.1021	15.4303
Q5SW75_459_466_1_1_S461	0.148061	14.4843	0.932065	0.364321	0.929846	-5.97879	upregulated	Ssh2	Q5SW75	SHsDSDLSDHHEPICK	RHNKIWR.SHsDSDLSDHHEPICK.PGIEINK	459	475	1	14.5153	14.3453	14.1771	14.4524	14.0516	14.9911	14.4123	14.2745	14.74	14.379	14.7484	14.7552
O54916_708_720_1_1_S708	0.148027	18.2939	2.32083	0.0329522	0.647609	-4.01226	upregulated	Reps1	O54916	LKsEDELRPDVDEHTQK	PVRRRIK.LKsEDELRPDVDEHTQK.TGVIAAV	706	723	1	18.3344	18.1221	18.2349	18.3112	18.1813	18.2163	18.4122	18.2661	18.1955	18.3798	18.4903	18.4234
P43346_11_19_1_1_S11	0.148009	14.4075	1.25264	0.227254	0.897356	-5.64248	upregulated	Dck	P43346	RFCPsPSTSSEGTR	MATPPK.RFCPsPSTSSEGTR.IKKISIE	7	21	0.9996	14.4099	14.4007	14.1839	14.488	14.2908	14.2705	14.6698	14.2728	14.3043	14.6294	14.6187	14.3539
Q8C838_63_76_1_1_S74	0.147985	15.1642	1.43011	0.170765	0.878644	-5.42121	upregulated	Trarg1	Q8C838	VISEGHRQPSLSGsPSR	GHSIPFK.VISEGHRQPSLSGsPSR.VSSRRAS	61	78	1	15.1694	15.0284	14.9405	14.9047	15.1863	15.3574	15.3922	15.2665	15.1233	15.031	15.2875	15.2881
Q8R149_157_161_2_0	0.1479	13.0147	0.557665	0.584325	0.964066	-6.25644	upregulated	Bud13	Q8R149	ARHDTPDTSPPRK	DPSPPRK.ARHDTPDTSPPRK.ARHDTPD	153	166	0.9637	13.0657	12.895	13.2453	13.2451	12.9581	12.3269	13.8759	12.1591	12.8663	13.2259	13.1699	13.1948
Q9DCS9_61_64_1_1_Y62	0.147885	13.9579	1.05946	0.304176	0.915798	-5.85542	upregulated	Ndufb10	Q9DCS9	NRTyYYHR	IERQHAK.NRTyYYHR.QYRRVPD	59	67	0.9906	13.9684	14.1265	13.757	13.8948	13.5662	14.0417	14.1382	13.9379	14.2233	13.8198	14.1354	13.8961
Q61029_153_171_1_1_T159	0.147803	16.125	1.60749	0.126315	0.845885	-5.17754	upregulated	Tmpo	Q61029	LREQGTESRSStPLPTVSSSAENTR	YEKKIIK.LREQGTESRSStPLPTVSSSAENTR.QNGSNDS	148	173	0.9999	16.1255	16.2423	15.9484	15.8643	16.1427	16.0241	16.4125	16.1931	15.9231	16.1538	16.2217	16.2487
Q09XV5_1966_1980_1_0	0.147206	15.1603	1.33524	0.199362	0.889144	-5.54242	upregulated	Chd8	Q09XV5	MNYMQNHQAGASAASLSR	FSFIAAR.MNYMQNHQAGASAASLSR.CSTPIIH	1964	1982	1	15.1775	15.0001	15.0965	15.2279	15.0928	14.9826	15.3307	15.3603	15.5258	15.0041	15.2104	14.9319
Q9ERU9_2124_2137_1_1_T2130	0.147171	15.8831	1.54238	0.141346	0.860042	-5.26946	upregulated	Ranbp2	Q9ERU9	LNQSGASVGtDEESDVTQEEER	PSKSPAK.LNQSGASVGtDEESDVTQEEER.DGQYFEP	2121	2143	1	15.8875	15.7647	15.8831	15.7798	15.9324	15.6544	15.895	16.1631	15.8499	16.2144	15.7505	15.8272
Q9QYG0_326_342_3_0	0.147161	15.6946	1.76825	0.0949154	0.808485	-4.93899	upregulated	Ndrg2	Q9QYG0	LSRSRTASLTSAASIDGSR	ASSCMTR.LSRSRTASLTSAASIDGSR.SRSRTIS	325	344	1	15.695	15.6927	15.4214	15.6335	15.6091	15.7151	15.7654	15.8625	15.5835	15.6882	15.8104	15.8592
Q9Z248_199_210_1_1_S199	0.147109	14.8379	1.28432	0.216218	0.895837	-5.60473	upregulated	Aebp2	Q9Z248	RGsLEMSSDGEPLSR	SATSGGR.RGsLEMSSDGEPLSR.MDSEDSI	197	212	1	14.8479	14.5498	14.8467	14.8918	14.6065	14.8934	14.5938	14.7765	15.0512	15.0471	15.039	14.9208
Q8R411_87_95_1_1_S87	0.147005	12.9606	0.602417	0.554829	0.955538	-6.23021	upregulated	Myct1	Q8R411	sNLSLASLTFQR	HSGYERR.sNLSLASLTFQR.QASMEIV	87	99	1	13.0129	12.3058	13.4455	12.9099	12.6577	13.0832	12.8554	13.383	13.3833	13.1947	12.2971	13.0511
Q64449_1454_1463_1_1_S1455	0.146985	16.3767	1.08691	0.29221	0.913203	-5.82702	upregulated	Mrc2	Q64449	SsHSGPAEATEK	EGARYSR.SsHSGPAEATEK.NIIVSDM	1454	1466	1	16.3985	16.7866	16.2364	16.0388	15.9937	16.4272	16.1232	16.708	16.2873	16.6297	16.5936	16.3193
Q5HZI1_523_539_1_1_S533	0.146883	15.2056	1.7267	0.102304	0.821312	-5.00217	upregulated	Mtus1	Q5HZI1	DTPSPQVTGGSsPSPGPSK	KDTSIMK.DTPSPQVTGGSsPSPGPSK.HITMMNK	522	541	1	15.206	15.1222	15.1974	15.0496	15.0764	15.1818	15.1556	15.2668	15.2842	15.2282	15.2342	15.4653
O35682_4_22_1_0	0.146854	15.0463	1.24376	0.230426	0.899267	-5.65292	upregulated	Myadm	O35682	MPVTVTRTTITTTTSSSTTVGSAR	.MPVTVTRTTITTTTSSSTTVGSAR.AITQPIG	1	25	1	15.0552	14.9166	14.9265	14.8066	15.0495	15.1315	15.354	14.866	15.1872	15.3743	14.794	15.1026
Q8C0E2_302_311_1_1_S304	0.146788	14.4667	0.960137	0.350412	0.9227	-5.95282	upregulated	Vps26b	Q8C0E2	SMsHQAAIASQR	KGDIVRK.SMsHQAAIASQR.FEGTTSI	302	314	0.9993	14.5069	14.0477	14.438	14.3983	14.4113	14.6379	14.6258	14.6173	14.425	14.3435	15.0552	14.1338
Q9WUU9_1914_1923_1_0	0.146714	13.7272	0.658034	0.519308	0.955077	-6.19492	upregulated	Mcm3ap	Q9WUU9	TSTSPQNSGTGK	KTQTMVK.TSTSPQNSGTGK.QIRFSEA	1914	1926	0.9944	13.7759	13.7118	14.2006	12.8652	13.3019	14.1563	14.1995	13.8807	13.4945	13.8496	13.8101	13.5289
Q62073_389_393_1_1_S389	0.146711	16.6276	1.43968	0.168075	0.878644	-5.40861	upregulated	Map3k7	Q62073	RMsADMSEIEAR	PPTSEGK.RMsADMSEIEAR.IVATAGN	387	399	1	16.6428	16.5576	16.3723	16.6688	16.5426	16.5965	16.3905	16.9285	16.6052	16.5102	16.7291	17.0021
Q80U35_456_471_1_1_S458	0.146386	13.3524	0.697991	0.494598	0.951538	-6.16775	upregulated	Arhgef17	Q80U35	SLsNPDIASETLTLLSFLR	DKNRQRK.SLsNPDIASETLTLLSFLR.SDISEIR	456	475	1	13.3855	12.8519	13.5086	13.0387	13.7009	13.2626	12.7009	13.5872	13.4988	13.7491	13.3885	13.5891
O55003_48_53_1_0	0.146294	15.9538	1.56582	0.135771	0.853136	-5.23669	upregulated	Bnip3	O55003	ILLDAQHESGRSSSK	YNGDMEK.ILLDAQHESGRSSSK.SSHCDSP	40	55	0.9471	15.9605	15.8667	15.6316	15.7068	16.0015	16.1636	16.0459	16.1399	16.0593	15.9726	15.9106	15.9936
Q61037_1365_1384_1_1_S1365	0.146288	17.6347	1.93028	0.0703868	0.746129	-4.68314	upregulated	Tsc2	Q61037	AIsSEGARPAVDLSFQPSQPLSK	GGIPIER.AIsSEGARPAVDLSFQPSQPLSK.SSSSPEI	1363	1386	0.9999	17.6369	17.4802	17.628	17.6278	17.4511	17.5873	17.728	17.8283	17.7082	17.4486	17.6175	17.8764
Q6NZJ6_347_358_1_0	0.146228	15.1185	1.3061	0.208874	0.890885	-5.57831	upregulated	Eif4g1	Q6NZJ6	PIPESEFSSSPLQVSTALVPHK	VEVTISK.PIPESEFSSSPLQVSTALVPHK.VETHEPN	343	365	1	15.1341	15.132	14.9548	15.1894	15.1442	14.7731	15.1487	14.9259	15.1644	15.3604	15.4486	15.0615
Q6PDH0_374_382_1_1_S382	0.14614	18.2362	2.12713	0.0483101	0.714315	-4.35374	upregulated	Phldb1	Q6PDH0	SQPASIPGsPK	YPSSGAR.SQPASIPGsPK.FQSPVPA	374	385	1	18.2329	18.2807	18.2232	18.1925	18.1601	17.9258	18.3982	18.3889	18.3227	18.2762	18.1882	18.2415
Q68FD7_752_765_1_1_S760	0.145959	15.2575	1.13537	0.271939	0.913203	-5.77537	upregulated	Fnip1	Q68FD7	VTFLIGDSMsPDSDTELR	CEVTQTK.VTFLIGDSMsPDSDTELR.SQAVVDQ	751	769	1	15.273	15.0699	14.8159	15.5352	15.2325	15.2356	15.0889	15.3073	15.3085	15.3791	15.7053	15.1537
Q3THK3_427_433_1_1_S433	0.145869	15.2342	1.597	0.128643	0.850954	-5.19254	upregulated	Gtf2f1	Q3THK3	MDTGPQSLsGK	PAAKRIR.MDTGPQSLsGK.STPSSGD	425	436	0.9941	15.2374	15.0655	15.094	15.0921	15.2593	15.262	15.1911	15.5215	15.3428	15.1428	15.3232	15.2812
Q3U9G9_65_73_1_1_S67	0.145721	16.0535	1.70954	0.105496	0.824494	-5.02795	upregulated	Lbr	Q3U9G9	SGsISSSPSR	KSFKQRK.SGsISSSPSR.RRGSRSR	65	75	0.9973	16.0554	16.0994	16.0845	15.725	15.9894	15.972	16.1408	16.1794	15.9816	16.2935	16.122	16.0014
Q60876_33_49_2_2_T36T45	0.145684	19.1466	2.39012	0.0286633	0.629753	-3.88641	upregulated	Eif4ebp1	Q60876	VALGDGVQLPPGDYSTtPGGTLFSTtPGGTR	RAIPTRR.VALGDGVQLPPGDYSTtPGGTLFSTtPGGTR.IIYDRKF	20	51	1	19.1463	19.1859	18.8699	19.0717	19.0981	19.1102	19.2242	19.1777	19.1792	19.2311	19.1578	19.3069
P06728_333_341_1_1_S333	0.14566	18.2895	1.20372	0.245152	0.905546	-5.69925	upregulated	Apoa4	P06728	QQLGPNsGEVESHLSFLEK	QQIEQFR.QQLGPNsGEVESHLSFLEK.SIREKVN	327	346	1	18.3197	18.0478	18.1869	18.2548	18.0027	18.5581	18.0796	18.7282	18.2218	18.539	18.5072	18.0584
Q9CR41_30_30_1_1_S30	0.145604	15.6363	1.86455	0.0795627	0.777519	-4.78869	upregulated	Hypk	Q9CR41	KHDsGAADLER	RPPEKPR.KHDsGAADLER.VTDYAEE	28	39	1	15.6421	15.5642	15.3759	15.6478	15.6095	15.5872	15.6299	15.7289	15.7973	15.7427	15.7019	15.6144
Q3U2S4_165_165_1_1_S165	0.145559	15.201	1.48973	0.15457	0.866041	-5.34171	upregulated	Otud5	Q3U2S4	QAPGVGAVGGAsPER	GHSKRRR.QAPGVGAVGGAsPER.EEVGAGY	154	169	1	15.2047	15.2123	15.0703	15.0845	15.1155	15.1255	15.3053	15.4475	15.3299	14.9211	15.3527	15.2465
Q149B8_236_238_1_0	0.145442	15.341	1.30151	0.210406	0.890885	-5.58391	upregulated	Perm1	Q149B8	AQQDKPQPDSTSPEQMAR	SGTIMAK.AQQDKPQPDSTSPEQMAR.EESGIDI	227	245	1	15.3513	14.9905	15.2371	15.2303	15.2494	15.6011	15.5541	15.0754	15.4304	15.4618	15.4899	15.4312
Q6PAR5_900_908_1_1_S903	0.145392	14.0939	1.1618	0.261333	0.913203	-5.74639	upregulated	Gapvd1	Q6PAR5	SRSsDIVSSVR	YPERIVR.SRSsDIVSSVR.RPMSDPS	900	911	0.9064	14.0985	13.8638	14.2053	13.7407	14.0517	14.2114	14.1752	14.0991	14.0592	14.2832	14.1518	14.1914
Q9R069_590_608_1_1_S608	0.145337	13.7039	0.779955	0.446116	0.947072	-6.1073	upregulated	Bcam	Q9R069	GAPPAREPELSHSGSERPEHTGLLMGGPsGGGR	CCRRAEK.GAPPAREPELSHSGSERPEHTGLLMGGPsGGGR.GGSGGFG	580	613	1	13.7286	13.9493	13.9655	13.0254	13.6371	13.5457	13.3604	13.6493	13.7041	14.1203	13.8685	13.9169
Q9CZT4_161_162_2_2_S161S162	0.145235	16.1149	1.54021	0.141873	0.860042	-5.27249	upregulated	Polr3e	Q9CZT4	EAANEAGDssQDEAEEDVK	DAKHRER.EAANEAGDssQDEAEEDVK.QITVRFS	153	172	1	16.1153	16.0914	16.137	16.0597	16.1556	15.7348	16.2487	16.1708	15.9521	16.3287	16.053	16.3323
O70305_852_860_1_0	0.145086	16.1417	1.69373	0.108515	0.825111	-5.05156	upregulated	Atxn2	O70305	RGPEVTSQGVQTSSPACK	ISNAEHK.RGPEVTSQGVQTSSPACK.QEKDDRE	847	865	1	16.1511	16.1748	16.1549	15.8422	16.1585	15.9826	16.3801	16.2042	16.1368	16.2999	16.0128	16.2121
O70400_165_185_1_1_S168	0.145001	16.1446	1.61287	0.125138	0.845885	-5.16983	upregulated	Pdlim1	O70400	TSAsGEEANSRPVVQPHPSGSLIIDK	NNAVESK.TSAsGEEANSRPVVQPHPSGSLIIDK.DSEVYKM	165	191	1	16.1505	15.9244	15.9145	16.214	15.9451	16.3295	16.1308	16.2465	16.0784	16.3553	16.1722	16.2796
Q9CWK8_93_107_2_2_S97T104	0.144997	15.2498	1.39507	0.180912	0.882329	-5.46674	upregulated	Snx2	Q9CWK8	ELILSSEPsPAVTPVtPTTLIAPR	SIDSPER.ELILSSEPsPAVTPVtPTTLIAPR.IESKSIS	89	113	0.9999	15.2522	15.0158	15.1228	15.3166	15.2263	15.172	15.4328	15.0669	15.0729	15.368	15.5155	15.438
Q7TN58_658_666_1_1_S663	0.144934	15.9575	1.49027	0.154429	0.866041	-5.34098	upregulated	Tmc8	Q7TN58	LLPELSPEPGsPHSR	IVDDISR.LLPELSPEPGsPHSR.ASRPRSF	653	668	0.9972	15.9644	15.8365	16.0696	15.6412	15.9444	15.9002	16.0022	16.121	16.212	15.7017	16.0872	16.016
G5E8K5_1461_1473_1_1_S1470	0.144861	14.8638	1.24978	0.228272	0.898827	-5.64585	upregulated	Ank3	G5E8K5	RYSYLTEPSMsPQSPCER	ASIAIRK.RYSYLTEPSMsPQSPCER.TDIRMAI	1460	1478	1	14.8708	14.9526	14.6686	14.5853	14.8327	14.8846	14.9419	14.99	14.9286	14.5375	15.0732	15.1065
Q8BL97_210_216_1_1_S210	0.144843	18.4638	1.18494	0.252305	0.908101	-5.72054	upregulated	Srsf7	Q8BL97	sGSIIGSR	ASIRRSR.sGSIIGSR.YFQSRSR	210	218	0.9994	18.4814	18.424	18.4723	18.0647	18.3512	18.6116	18.245	18.8416	18.3371	18.7445	18.2222	18.7874
Q8BZ98_763_770_2_2_S763S767	0.144826	16.1202	1.13313	0.272849	0.913203	-5.7778	upregulated	Dnm3	Q8BZ98	RsPPPsPTTQR	SWIQHSR.RsPPPsPTTQR.RITISAP	762	773	0.994	16.1387	15.9237	16.0927	15.77	16.3355	16.0841	16.1161	15.8026	16.6566	16.0667	16.3146	16.1595
Q5HZI1_751_753_1_0	0.144761	13.3773	0.773464	0.449845	0.947072	-6.11232	upregulated	Mtus1	Q5HZI1	RVSGSGGHAAINK	ISPQRIR.RVSGSGGHAAINK.YEEKPPK	749	762	0.9897	13.3945	13.7221	13.3914	13.5751	13.0104	12.7929	13.7055	13.2947	13.4604	13.386	13.5786	13.2336
Q05BC3_139_150_1_1_S146	0.144683	13.8115	0.879175	0.391535	0.932865	-6.02584	upregulated	Eml1	Q05BC3	VSPGGRREsSGDSK	RTSSSER.VSPGGRREsSGDSK.GSRNRTG	138	152	1	13.8282	13.7275	13.0751	13.9919	13.8673	14.0008	13.8058	13.7569	13.9617	13.8714	13.928	13.9395
Q922M7_182_184_1_1_S182	0.144654	14.5448	0.964049	0.348504	0.9227	-5.94914	upregulated		Q922M7	sPSGPVK	HDIMNRK.sPSGPVK.SPPISPV	182	189	0.9834	14.5632	14.2327	14.8157	14.3878	14.4691	14.424	15.0162	14.9046	14.5998	14.4924	14.473	14.1771
Q69ZR9_653_658_1_0	0.144438	16.4119	1.51528	0.148031	0.861698	-5.30689	upregulated	Tasor	Q69ZR9	RNNSRDETTEPEQQK	SKMKFGK.RNNSRDETTEPEQQK.SSHSIDY	650	665	1	16.4203	16.5102	16.1147	16.3104	16.1053	16.6248	16.4481	16.3744	16.4646	16.4003	16.6322	16.5455
Q8C8R3_3739_3774_1_1_S3764	0.144291	16.2722	0.998774	0.331876	0.921985	-5.91594	upregulated	Ank2	Q8C8R3	TPEDISTPPEGTKPCLQTPVTSERGsPIVQEPEEASEPK	VPDSICK.TPEDISTPPEGTKPCLQTPVTSERGsPIVQEPEEASEPK.EESSPRK	3739	3778	1	16.2897	16.3622	16.3382	16.3492	16.1711	15.7466	16.5633	16.4961	16.2349	16.0099	15.9524	16.77
Q8BID6_234_246_1_1_S234	0.144166	16.2063	1.57865	0.132798	0.851307	-5.2186	upregulated	Zbtb46	Q8BID6	EEQIsPSHYGGSELPSSK	YGSIRIK.EEQIsPSHYGGSELPSSK.DTAIQNS	230	248	1	16.2085	16.2595	16.0496	16.2687	15.9975	16.0629	16.1875	16.4516	16.0072	16.2593	16.2475	16.4775
Q8C4V1_374_380_1_0	0.143998	16.0002	1.76757	0.095034	0.808485	-4.94004	upregulated	Arhgap24	Q8C4V1	RCSWDKPESPQR	TKESPVR.RCSWDKPESPQR.SSVDNGS	372	384	0.9978	16.0031	15.9239	15.6779	15.9749	15.9713	16.0603	15.9148	16.1508	16.1243	16.0204	16.0489	16.1349
Q9QWY8_852_858_1_1_S854	0.143851	16.0054	1.07528	0.297239	0.913203	-5.83914	upregulated	Asap1	Q9QWY8	RTLsDPPSPLPHGPPNK	PPPPGHK.RTLsDPPSPLPHGPPNK.GAIPWGN	851	868	1	16.0245	15.9377	15.9361	15.4593	15.9865	16.3149	16.1509	16.179	16.0564	16.1847	15.6085	16.245
Q8CC35_567_578_1_0	0.143828	14.8439	1.2988	0.211313	0.891729	-5.58721	upregulated	Synpo	Q8CC35	VRSPPSYSTLYPSSDPK	TAPVASR.VRSPPSYSTLYPSSDPK.PSHIKGQ	565	582	0.9998	14.8502	14.9851	14.5566	14.797	14.5613	14.9275	14.833	14.9932	14.8082	15.1041	14.7637	14.9537
Q5SPL2_644_666_1_1_S661	0.143814	16.9364	2.1087	0.0500704	0.714315	-4.38537	upregulated	Phf12	Q5SPL2	TVQSQIGPSSTESRPLGsPPNATR	TSTIHRK.TVQSQIGPSSTESRPLGsPPNATR.VITPPQA	644	668	1	16.9287	16.9	16.8619	16.704	16.8959	16.9279	16.9148	17.039	17.1667	16.9164	16.9554	17.018
P39447_311_315_1_1_S315	0.143494	12.9636	0.526564	0.605283	0.966526	-6.27352	upregulated	Tjp1	P39447	SQSRsPDQR	HDRPPRR.SQSRsPDQR.SEPSDHS	311	320	0.9739	13.0288	13.4535	12.4331	12.0143	13.0903	13.4356	13.2389	13.1428	12.5237	13.4097	13.2156	12.6424
P10637_688_696_2_2_S692S696	0.143402	15.4274	1.48245	0.156478	0.868297	-5.35156	upregulated	Mapt	P10637	SPVVsGDTsPR	GAEIVYK.SPVVsGDTsPR.HISNVSS	688	699	0.9996	15.4308	15.6339	15.3967	15.0927	15.2515	15.371	15.4239	15.3861	15.5451	15.5217	15.4529	15.6257
Q5U4F6_15_15_1_1_S15	0.143322	15.4272	1.48132	0.156774	0.868297	-5.35307	upregulated	Dync2i2	Q5U4F6	VGsAGAAALAAGGAGGAER	SPRPFRR.VGsAGAAALAAGGAGGAER.RGRPAPI	13	32	1	15.4326	15.1589	15.3106	15.5476	15.357	15.3712	15.5907	15.5373	15.7034	15.3664	15.4844	15.2721
Q9Z1T1_677_680_2_2_S678S680	0.143288	16.7132	1.41029	0.176445	0.881921	-5.44707	upregulated	Ap3b1	Q9Z1T1	KFYsEsEEEEDEDEDEDEEEEEK	KKEKPMK.KFYsEsEEEEDEDEDEDEEEEEK.EDEDENP	675	698	1	16.717	16.6037	16.6623	16.9008	16.7801	16.2282	16.6812	16.7797	16.5955	16.8793	16.9201	16.8139
Q8K4S1_1690_1694_1_1_S1690	0.143273	16.0771	1.51766	0.147434	0.861618	-5.30363	upregulated	Plce1	Q8K4S1	MsPGETAPFNR	FGNNPGR.MsPGETAPFNR.TSGKGSC	1689	1700	0.9994	16.0821	16.0221	15.9312	15.987	15.8888	16.1658	16.4064	15.8574	16.1964	15.9857	16.2506	16.157
Q8BTI8_2656_2660_1_1_S2656	0.143216	14.0175	0.71491	0.484345	0.950321	-6.15579	upregulated	Srrm2	Q8BTI8	RQPsPQPSPR	SYSPVER.RQPsPQPSPR.DIQSSER	2653	2663	0.9999	14.0769	13.9411	13.4678	14.045	13.7426	14.5006	13.7073	14.5453	13.8465	13.6949	14.2466	14.4551
E9Q555_40_46_1_1_T46	0.143214	16.1142	1.42911	0.171049	0.878644	-5.42252	upregulated	Rnf213	E9Q555	NDNTLVVSStPEGK	TVQGDIK.NDNTLVVSStPEGK.TEQGAVI	37	51	1	16.1236	15.9337	16.2613	16.0685	16.007	15.9099	15.9241	16.1544	16.3509	16.1008	16.488	16.0576
Q8K199_71_71_1_1_S71	0.143127	17.5954	0.961693	0.349653	0.9227	-5.95136	upregulated	Cmc2	Q8K199	RRLsDPPEEAGR	HGAAMRR.RRLsDPPEEAGR.	68	80	1	17.6401	17.4366	17.0653	17.8237	17.7327	17.5286	17.2815	17.5816	17.7002	17.3385	18.1487	17.9126
Q3TXS7_270_290_1_1_T273	0.143115	19.107	2.39466	0.0284016	0.627066	-3.87811	upregulated	Psmd1	Q3TXS7	TVGtPIASVPGSTNTGTVPGSEK	SVIQNIR.TVGtPIASVPGSTNTGTVPGSEK.DSDPMET	270	293	1	19.1154	18.9771	19.0588	18.971	19.0832	19.0547	19.0649	19.1375	19.0702	19.195	19.3333	19.2315
Q8BH50_143_151_1_0	0.14311	15.6794	1.47564	0.158278	0.868297	-5.36072	upregulated	ARK2N	Q8BH50	SRSESETSTMAAK	VGRKSRR.SRSESETSTMAAK.KNRQSSD	143	156	1	15.6956	15.8863	15.3661	15.5511	15.5419	15.6612	15.827	15.8286	15.8395	15.7562	15.5071	15.7081
P61793_344_362_1_1_S346	0.143109	17.0046	1.67132	0.112919	0.828417	-5.08474	upregulated	Lpar1	P61793	SAsSLNHTILAGVHSNDHSVV	PTEGSDR.SAsSLNHTILAGVHSNDHSVV.	344	365	1	17.0093	16.7244	16.9972	16.8605	17.0403	17.0105	16.9735	17.1797	17.1417	16.8671	16.9551	17.3011
P81122_1089_1092_1_1_S1089	0.143002	17.8186	2.14138	0.0469877	0.714315	-4.32918	upregulated	Irs2	P81122	VAsPTSGLK	PKPEGAR.VAsPTSGLK.RISIMDQ	1087	1096	0.9996	17.8243	17.7847	17.7307	17.671	17.7562	17.7603	17.8485	17.9316	17.8067	17.6859	18.0088	18.0201
Q9D4J7_134_155_1_1_S154	0.142948	17.292	2.0013	0.061547	0.726204	-4.56653	upregulated	Phf6	Q9D4J7	TAHNSEADLEESFNEHELEPsSPK	YCRKHKK.TAHNSEADLEESFNEHELEPsSPK.TKKKSRK	134	158	1	17.2919	17.0778	17.4344	17.3178	17.1401	17.1	17.3497	17.3134	17.3199	17.4222	17.3199	17.4167
Q5SVR0_1251_1254_1_0	0.142894	15.9879	1.58028	0.132424	0.851307	-5.21629	upregulated	Tbc1d9b	Q5SVR0	QFSTSSDHEPPGVLG	DQKKVER.QFSTSSDHEPPGVLG.	1249	1264	0.9686	15.9947	15.7358	16.1719	15.868	15.7919	15.9822	15.8762	16.1157	16.1631	16.1837	16.0273	15.9513
P51125_216_226_1_1_S219	0.142806	17.8714	1.23228	0.234578	0.899267	-5.66634	upregulated	Cast	P51125	PFTPAsPVQSTPSK	GKKKEQK.PFTPAsPVQSTPSK.PSDKSGM	214	228	0.9997	17.8866	17.7353	18.0907	17.8394	17.3791	17.9232	18.1349	17.685	18.0611	17.7244	18.169	17.8437
Q3UHC7_726_743_1_1_S728	0.142745	18.6387	2.25399	0.0376496	0.670408	-4.13187	upregulated	Dab2ip	Q3UHC7	SSsYSEANEPDLQMANGSK	VQPSPAR.SSsYSEANEPDLQMANGSK.SISMVDI	726	745	1	18.629	18.6688	18.5517	18.5232	18.3621	18.6984	18.6281	18.7169	18.71	18.7541	18.6915	18.7211
P23242_364_369_3_3_S364S368S369	0.14263	16.2886	1.36979	0.188533	0.886769	-5.49904	upregulated	Gja1	P23242	VAAGHELQPLAIVDQRPsSRAssR	DSQNAKK.VAAGHELQPLAIVDQRPsSRAssR.ASSRPRP	347	371	1	16.2977	16.3667	16.0838	16.0928	16.2746	16.2361	16.248	16.0251	16.6678	16.3376	16.2601	16.5819
Q8R4U7_746_746_1_1_S746	0.142607	14.1674	1.10706	0.28365	0.913203	-5.80578	upregulated	Luzp1	Q8R4U7	NQRPFsPR	ANCAGVK.NQRPFsPR.EAIRSRA	741	749	0.9942	14.173	13.9016	14.1164	14.2204	14.1125	14.097	14.2088	14.304	14.1394	14.5088	13.8907	14.3415
B2RQC6_1112_1118_2_2_S1112S1113	0.142504	14.7821	1.10579	0.284186	0.913203	-5.80714	upregulated	Cad	B2RQC6	FLssAAAVSK	TDGDIER.FLssAAAVSK.EHPVVIS	1110	1120	0.9946	14.8165	14.6578	14.6859	14.8678	14.6848	14.6256	14.5341	15.1386	14.7661	15.1449	14.5236	14.974
O70405_401_423_1_1_S411	0.14242	15.2219	1.32184	0.203691	0.890019	-5.559	upregulated	Ulk1	O70405	TPSPSPTCSSsPSPSGRPGPFSSNR	GIESHGR.TPSPSPTCSSsPSPSGRPGPFSSNR.YGASVPI	401	426	0.9954	15.2272	15.1254	15.106	15.3449	15.0763	15.0682	15.1638	15.1887	15.2291	15.5646	15.0431	15.5303
Q80X50_480_497_1_1_S495	0.142354	13.8508	0.941225	0.359742	0.929225	-5.97039	upregulated	Ubap2l	Q80X50	STSAPQMSPGSSDNQsSSPQPAQQK	SSPIPSK.STSAPQMSPGSSDNQsSSPQPAQQK.LKQQKKK	480	505	1	13.8615	13.6228	14.0353	13.9237	13.8798	13.4042	14.0003	14.1002	14.0405	13.9381	13.8461	13.5679
Q9Z1E4_652_675_1_1_S653	0.142343	18.2649	1.52367	0.145935	0.861279	-5.29536	upregulated	Gys1	Q9Z1E4	HSsPHQSEDEEEPRDGPLGEDSERYDEEEEAAK	PSPSISR.HSsPHQSEDEEEPRDGPLGEDSERYDEEEEAAK.DRRNIRA	651	684	1	18.2805	18.2618	17.9041	18.2739	17.9761	18.5202	18.2303	18.372	18.3215	18.411	18.2023	18.4405
Q8CDA1_941_949_1_1_S943	0.142294	16.7059	2.04185	0.0569599	0.719716	-4.49879	upregulated	Inpp5f	Q8CDA1	KSPsADSIHTR	GIESPIK.KSPsADSIHTR.TGFTKPM	940	951	0.9997	16.713	16.5365	16.8235	16.5852	16.5671	16.6288	16.8397	16.7963	16.7971	16.6439	16.8217	16.7246
Q99MB2_118_129_1_1_S129	0.142292	17.0674	1.96214	0.0662896	0.730004	-4.63115	upregulated	Mtfr1	Q99MB2	HTSFPSLSQDKPsPER	FEKPPSR.HTSFPSLSQDKPsPER.TIASEEA	117	133	1	17.0684	16.9533	16.8666	17.0848	17.0118	17.0321	17.1542	17.1709	16.8842	17.2631	17.1582	17.1617
Q99L45_105_105_1_1_S105	0.142229	16.7297	1.82846	0.0850387	0.79311	-4.84563	upregulated	Eif2s2	Q99L45	IEsDAQEPAEPEDDLDIMLGNK	EAIKDVK.IEsDAQEPAEPEDDLDIMLGNK.KKKKKNV	103	125	1	16.7316	16.4838	16.4546	16.7385	16.7786	16.8052	16.8483	16.6724	16.7867	16.8283	16.8412	16.7894
Q03717_776_782_1_1_S782	0.142213	14.3023	1.00513	0.328895	0.921985	-5.90975	upregulated	Kcnb1	Q03717	SLHGSTsPK	VDSSPPK.SLHGSTsPK.FSIGART	776	785	0.9972	14.3169	14.5003	13.9973	14.1534	13.9645	14.508	14.2786	14.6725	14.2016	14.1548	14.3844	14.5097
E9Q0S6_1114_1122_2_2_S1115S1118	0.142124	17.7635	2.09199	0.0517178	0.715069	-4.41393	upregulated	Tns1	E9Q0S6	EAFEEMEGTsPSsPPHSVAR	PHIHSYK.EAFEEMEGTsPSsPPHSVAR.SPPGIAK	1106	1126	1	17.7637	17.6933	17.6309	17.7388	17.713	17.6541	17.8882	17.7679	17.6633	17.7249	18.0252	17.8993
Q61595_1281_1295_1_1_S1295	0.142049	15.7089	1.36302	0.190616	0.888486	-5.50761	upregulated	Ktn1	Q61595	AAGDTVVIENSDISPEMEsPEK	HSKISIK.AAGDTVVIENSDISPEMEsPEK.ETMSVSI	1277	1299	1	15.7161	15.7829	15.5858	15.8526	15.3929	15.5427	15.8556	15.685	15.9181	15.531	15.9971	15.6537
Q68FE6_755_786_1_1_S755	0.142025	15.8227	1.34917	0.194936	0.888486	-5.52503	upregulated	Ripor1	Q68FE6	sPSSSPSSSAPEPQHSEHNLAAVAQAPVPEATGGAGDRR	SPEQIPK.sPSSSPSSSAPEPQHSEHNLAAVAQAPVPEATGGAGDRR.LEEAIGT	755	794	1	15.8431	15.3595	15.7207	16.0958	15.8535	15.6967	15.9321	15.8422	15.8063	15.8056	15.9516	15.9859
Q9D0N8_145_148_1_1_S145	0.141964	16.2552	1.14674	0.267336	0.913203	-5.76297	upregulated	Tmem88	Q9D0N8	QIPVsPGSR	RRIPQPK.QIPVsPGSR.SVPTPGK	141	150	0.9711	16.2907	16.2504	15.8887	16.351	16.2111	16.1875	15.8479	16.3254	16.3172	16.2025	16.522	16.7033
Q925P2_466_478_1_0	0.141952	15.1389	1.0427	0.311654	0.91784	-5.87245	upregulated	Ceacam2	Q925P2	PSASNHNLAPSDNSPNK	RDITEHK.PSASNHNLAPSDNSPNK.VDDVAYT	465	482	0.9999	15.154	15.2222	15.1471	15.2893	14.8059	14.8428	14.8908	15.3854	15.2253	15.2181	14.8953	15.6055
O35219_257_268_1_0	0.141859	15.2469	1.51943	0.14699	0.861618	-5.30119	upregulated	Kcnh2	O35219	AQSLNPDASGSSCSLAR	GPHPSPR.AQSLNPDASGSSCSLAR.TRSRESC	255	272	1	15.249	15.2569	14.9982	15.4043	15.0319	15.1563	15.3727	15.2919	15.4194	15.2002	15.344	15.24
Q3UW53_587_595_1_1_S595	0.141546	14.8907	1.23718	0.2328	0.899267	-5.66063	upregulated	Niban1	Q3UW53	TAMGSNQAsPARR	SSITDIK.TAMGSNQAsPARR.VSAIIPG	587	600	0.9995	14.9011	14.5927	14.6982	14.9088	14.957	14.9109	14.9316	14.9188	14.7669	15.2197	15.151	14.7424
Q3U1Y4_716_736_2_1_S736	0.141523	16.4044	1.81493	0.0871766	0.79399	-4.8668	upregulated	Dennd4b	Q3U1Y4	AELFESPQEQQGALPVPGPSRSAPSsPAPR	DGFPEIK.AELFESPQEQQGALPVPGPSRSAPSsPAPR.RTKQEMK	711	741	1	16.4065	16.3961	16.2821	16.1278	16.3361	16.4941	16.447	16.6407	16.404	16.4386	16.3651	16.517
Q9CS72_953_962_1_1_S962	0.141501	16.5997	1.80118	0.0893964	0.801376	-4.88819	upregulated	Filip1	Q9CS72	ITIIPSPNVMsQK	IGNQKPR.ITIIPSPNVMsQK.PKSADPT	952	965	0.9018	16.6029	16.7132	16.4734	16.3903	16.4789	16.557	16.6143	16.8324	16.802	16.5231	16.597	16.6156
Q52KI8_832_843_3_0	0.141382	16.408	1.49217	0.153937	0.866041	-5.33841	upregulated	Srrm1	Q52KI8	AKSPTPSLSPARNSDQEGGGK	PAVPAKK.AKSPTPSLSPARNSDQEGGGK.KKKKKKD	830	851	1	16.4133	16.4625	16.0784	16.3951	16.3926	16.3257	16.1474	16.4359	16.4157	16.6198	16.5985	16.6162
P99027_64_86_1_1_S79	0.14125	16.434	1.72457	0.102695	0.821312	-5.00538	upregulated	Rplp2	P99027	LASVPAGGAVAVSAAPGsAAPAAGSAPAAAEEK	IAQGVGK.LASVPAGGAVAVSAAPGsAAPAAGSAPAAAEEK.KDEKKEE	62	95	1	16.4357	16.4932	16.511	16.1775	16.206	16.3969	16.6578	16.5905	16.4194	16.4052	16.4928	16.4234
Q8BM75_264_268_1_1_S264	0.141185	14.1011	0.960672	0.350151	0.9227	-5.95231	upregulated	Arid5b	Q8BM75	RDsFSGSK	KKTCPQR.RDsFSGSK.DPNNNCD	262	270	0.9915	14.115	14.0874	14.3462	13.7204	13.9297	14.0368	14.1678	14.5285	14.1324	14.2928	13.8384	14.0318
O35381_15_17_1_1_S17	0.141149	15.2928	0.994349	0.333964	0.921985	-5.92023	upregulated	Anp32a	O35381	NRTPsDVK	RIYIEIR.NRTPsDVK.EIVIDNC	13	21	0.9986	15.3149	15.0241	14.9132	15.4351	15.2779	15.4288	15.2162	14.9405	15.5012	15.2059	15.8144	15.4635
Q8R3V6_8_18_2_2_S9S10	0.141144	13.8631	0.673179	0.509861	0.955077	-6.1848	upregulated	Cuedc1	Q8R3V6	RSssGSGGGGATGAR	MTSIFR.RSssGSGGGGATGAR.GAGTGAG	7	22	1	13.9006	13.8104	14.0423	13.4511	13.7017	13.9248	14.4026	13.9239	13.1252	14.3896	14.1189	13.603
Q9Z2D1_4_9_1_0	0.141078	15.5333	1.39206	0.181807	0.882329	-5.47061	upregulated	Mtmr2	Q9Z2D1	SSSCESLGAQLPAAR	MEK.SSSCESLGAQLPAAR.LPSEDSI	4	19	1	15.5406	15.0862	15.4833	15.6013	15.4552	15.6555	15.4581	15.5624	15.6716	15.678	15.5043	15.71
O08784_586_593_1_1_S593	0.140934	17.6607	1.82118	0.0861834	0.79399	-4.85704	upregulated	Tcof1	O08784	AGAVTSSASLSsPALAK	STSSHCK.AGAVTSSASLSsPALAK.GTQRSDV	582	599	1	17.664	17.6055	17.4297	17.5857	17.5706	17.7273	17.7533	17.8604	17.7979	17.6107	17.4783	17.8477
P97427_8_14_1_1_S8	0.140749	13.7058	0.851165	0.40648	0.939539	-6.04975	upregulated	Crmp1	P97427	sIPHITSDR	MSHQGKK.sIPHITSDR.LIIRGGR	8	17	0.9993	13.726	13.6615	13.5861	13.7511	13.6983	13.4481	13.5996	14.2055	14.1269	13.5871	13.7137	13.3856
Q9R0H2_245_254_1_1_S247	0.140633	14.4574	0.800187	0.434617	0.945536	-6.09142	upregulated	Emcn	Q9R0H2	TIsHESGEHSAQGK	VKIITVK.TIsHESGEHSAQGK.TKN	245	259	1	14.4901	14.5981	14.7919	14.3675	13.887	14.2588	14.6223	14.9897	14.7988	14.2572	14.196	14.2637
Q8BP27_67_71_1_1_S67	0.140532	18.5433	2.52516	0.0217672	0.587543	-3.63616	upregulated	Sfr1	Q8BP27	ENPPsPPTSPAAPQPR	PAVPQTR.ENPPsPPTSPAAPQPR.ENPPSPP	63	79	1	18.5365	18.4426	18.4667	18.5238	18.3831	18.517	18.5437	18.6449	18.6667	18.5533	18.5407	18.6935
B9EJ80_509_515_1_1_S515	0.140462	13.0241	0.654124	0.521763	0.955077	-6.1975	upregulated	Pdzd8	B9EJ80	EETQPLSHsPK	RVQTEIK.EETQPLSHsPK.RTPTTIS	507	518	0.9942	13.0478	12.6934	13.0997	12.9291	13.5008	12.5146	13.6377	12.9314	13.1544	13.0024	13.0149	12.7871
Q6PDH0_697_702_2_0	0.140299	17.1133	1.40299	0.178577	0.882329	-5.45653	upregulated	Phldb1	Q6PDH0	EECSSTESTQQEHEDAPGAK	SDEENIK.EECSSTESTQQEHEDAPGAK.HQGEVIA	694	714	1	17.1223	17.1139	16.8404	17.1705	16.9366	17.1224	16.981	16.8236	17.3404	17.2206	17.3229	17.3739
Q60592_850_866_1_1_S862	0.140223	16.8036	1.61238	0.125244	0.845885	-5.17052	upregulated	Mast2	Q60592	RLSVSESSHTESDSsPPMTVR	SPEIIRK.RLSVSESSHTESDSsPPMTVR.HRCSGIP	848	869	1	16.8625	16.5724	16.5663	16.8658	16.68	16.9513	17.0297	16.9821	16.7608	16.7275	16.9416	16.7625
Q149B8_156_176_1_1_S169	0.140176	18.1616	0.685355	0.502337	0.952794	-6.17651	upregulated	Perm1	Q149B8	APHSPESPGHSDNPQSsPDSLEASPR	APSSPSK.APHSPESPGHSDNPQSsPDSLEASPR.NPGRKKR	153	179	1	18.2225	17.3969	18.2533	18.3412	18.1167	18.3178	18.2916	18.5714	18.2228	18.9021	17.8195	17.5447
P58871_1290_1290_1_1_S1290	0.139987	15.238	1.20635	0.244165	0.905546	-5.69625	upregulated	Tnks1bp1	P58871	NMAPGAGCsPGEPR	TPDIGIR.NMAPGAGCsPGEPR.EIGVGQV	1282	1296	1	15.2505	15.025	15.2246	15.1145	15.2405	15.2034	15.5026	14.8546	15.3243	15.1577	15.4444	15.5261
O70405_477_484_2_2_S477S479	0.13984	16.1212	1.44264	0.167252	0.878644	-5.40471	upregulated	Ulk1	O70405	AsPsPPSHTDGAMLAR	TPIGFGR.AsPsPPSHTDGAMLAR.KISIGGG	476	492	0.9999	16.1231	15.9209	16.0908	16.0704	16.1677	15.9746	16.4222	16.294	15.9724	15.9063	16.1532	16.3602
Q5SRX1_473_493_1_1_S479	0.13982	17.7441	1.87599	0.077894	0.777519	-4.7705	upregulated	Tom1l2	Q5SRX1	AAETVPDLPsPPTEAPAPASNTSTR	FIEERAK.AAETVPDLPsPPTEAPAPASNTSTR.KKPERSD	470	495	1	17.7516	17.6324	17.6864	17.7095	17.5825	17.7282	17.6412	17.9448	17.9222	17.5755	17.9068	17.8553
Q7TQK0_531_542_3_3_S536S537S538	0.139801	16.0785	1.42269	0.172873	0.878644	-5.43092	upregulated	Ccnt2	Q7TQK0	VASSERHsssDEGSGK	EIKMKIK.VASSERHsssDEGSGK.SKHSSPH	529	545	1	16.0829	16.0469	16.2517	15.8974	15.9507	15.8643	16.2849	16.2256	16.0164	16.3801	15.883	16.0622
Q99L43_30_50_1_0	0.139748	17.9621	2.19815	0.0420418	0.696359	-4.23039	upregulated	Cds2	Q99L43	LDGETASDSESRAETAPLPTSVDDTPEVLNR	ESESEAK.LDGETASDSESRAETAPLPTSVDDTPEVLNR.AISNISS	26	57	1	17.961	17.9135	17.7739	17.9695	17.9142	17.8585	17.9974	17.8546	18.0587	18.1222	17.9948	18.1263
P46938_361_378_1_0	0.139712	16.6176	1.82873	0.0849978	0.79311	-4.84522	upregulated	Yap1	P46938	TMTTNSSDPFLNSGTYHSR	GMSQEIR.TMTTNSSDPFLNSGTYHSR.DESTDSG	361	380	1	16.6228	16.4326	16.4983	16.6055	16.6575	16.513	16.572	16.8975	16.6694	16.5671	16.5983	16.7823
Q8K012_488_507_1_1_S501	0.139613	15.5753	1.26409	0.223217	0.897112	-5.62893	upregulated	Fnbp1l	Q8K012	HSSDINHLVTQGREsPEGSYTDDANQEVR	GIRGDRR.HSSDINHLVTQGREsPEGSYTDDANQEVR.GPPQQHG	487	516	1	15.5855	15.3916	15.469	15.5085	15.4558	15.6706	15.4475	15.6132	15.5177	15.9942	15.3806	15.8791
Q64511_1537_1552_1_1_S1537	0.139575	14.7674	1.07491	0.297399	0.913203	-5.83952	upregulated	Top2b	Q64511	AsGSENEGDYNPGRKPSK	RGAKKRK.AsGSENEGDYNPGRKPSK.TASKKPK	1536	1554	0.9999	14.7781	14.801	14.3908	14.555	14.9664	14.7431	14.5283	14.8639	14.7363	14.6984	15.1096	15.0485
Q8K019_750_762_1_1_S759	0.139559	13.992	0.782945	0.444404	0.947072	-6.10498	upregulated	Bclaf1	Q8K019	SSSSSASPSsPSSR	RERDHSR.SSSSSASPSsPSSR.EEKESKK	750	764	1	14.0231	13.7161	14.3763	13.7993	13.7888	13.8991	14.3725	13.9135	14.5342	14.0718	13.8924	13.5484
Q80W00_531_552_1_1_S545	0.13949	16.7202	1.81434	0.087271	0.79399	-4.86772	upregulated	Ppp1r10	Q80W00	LIPLDEECAMDETPYVETLEPGGSGGsPDGAGGSK	YEPIPPK.LIPLDEECAMDETPYVETLEPGGSGGsPDGAGGSK.LPPVIAN	519	554	1	16.7203	16.6033	16.6862	16.652	16.6206	16.6587	16.8088	16.7315	16.6454	16.9384	16.5916	16.9861
A2ASS6_34097_34099_1_1_S34097	0.139475	13.3271	0.616491	0.545719	0.955077	-6.22156	upregulated	Ttn	A2ASS6	RsPTPER	YEDDAER.RsPTPER.TRPRSPS	34096	34103	0.9837	13.3724	13.3114	13.6132	13.4606	12.8066	13.0632	13.0972	13.6016	13.8157	13.3014	12.6655	13.8614
Q9Z1E4_709_732_2_2_S709T724	0.139448	16.7065	2.05266	0.0557909	0.717275	-4.4806	upregulated	Gys1	Q9Z1E4	RsNSVDTGPSSSLSTPtEPLSPTSSLGEER	SSTGGSK.RsNSVDTGPSSSLSTPtEPLSPTSSLGEER.	708	738	1	16.706	16.6804	16.7541	16.6571	16.5737	16.4867	16.6761	16.7339	16.8324	16.8696	16.776	16.7313
Q8BUH8_12_17_1_1_S12	0.139411	15.7887	1.49791	0.152451	0.865588	-5.33062	upregulated	Senp7	Q8BUH8	RAsSEIVTEGK	RARPGRR.RAsSEIVTEGK.RKKSSPA	10	21	1	15.7929	15.4953	15.6877	15.7951	15.8538	15.7313	16.0249	15.848	16.0027	15.8698	15.7773	15.5897
Q9D0L7_43_52_2_2_S43Y52	0.139318	16.4717	1.54048	0.141806	0.860042	-5.2721	upregulated	Armc10	Q9D0L7	sAEDLTDGSyDDILNAEQLKK	RRIRPSR.sAEDLTDGSyDDILNAEQLKK.LIYIIES	43	64	0.9684	16.4772	16.3652	16.257	16.467	16.4595	16.4299	16.5153	16.249	16.6365	16.8371	16.5337	16.4387
Q62407_569_569_1_1_S569	0.139275	14.1363	0.865647	0.398707	0.936009	-6.03748	upregulated	Speg	Q62407	sGDEPGRPR	PPSGAGK.sGDEPGRPR.SRGPVGR	569	578	0.9917	14.1537	13.8627	14.2351	14.3878	13.7657	14.0503	14.3801	13.7156	14.0642	14.2685	14.5749	14.1945
Q62187_129_139_1_1_S137	0.139206	16.4106	1.38943	0.182591	0.882329	-5.47399	upregulated	Ttf1	Q62187	ESQTPAQENsESEQPRK	IIGKRRR.ESQTPAQENsESEQPRK.AKRRRKK	128	145	1	16.4309	16.3305	16.2916	16.1281	16.193	16.7303	16.5965	16.4003	16.4587	16.4326	16.2997	16.6557
P52483_8_20_1_0	0.139105	15.7371	1.51227	0.148788	0.861777	-5.31101	upregulated	Ube2e3	P52483	QRSDDESPSTSSGSSDADQRDPAAPEPEEQEER	MSSDR.QRSDDESPSTSSGSSDADQRDPAAPEPEEQEER.KPSATQQ	6	39	1	15.7409	15.6968	15.5391	15.5896	15.6919	15.7888	15.8076	15.8355	15.5612	16.0679	15.8576	15.6721
Q5HZI1_1185_1195_1_1_S1195	0.139086	15.5777	1.44604	0.166307	0.877747	-5.40021	upregulated	Mtus1	Q5HZI1	RSPTSSAIPFQsPR	GDICSPK.RSPTSSAIPFQsPR.NSGSFSS	1184	1198	1	15.5811	15.6175	15.5124	15.4122	15.4259	15.5414	15.5997	15.9521	15.3675	15.6762	15.5711	15.6792
Q3V1V3_651_665_1_1_S651	0.139016	16.953	1.91503	0.0724272	0.756507	-4.70783	upregulated	Esf1	Q3V1V3	ALAEEDsEDELPSDVDFNDPYFAEEVK	RIKKKQK.ALAEEDsEDELPSDVDFNDPYFAEEVK.KIGIKKK	645	672	1	16.9516	16.8829	16.9638	16.9596	16.8208	16.7585	16.9622	17.0375	16.8191	17.1173	16.9946	17.1661
Q60592_1192_1218_1_1_S1213	0.138678	14.3043	0.84924	0.40752	0.93957	-6.05136	upregulated	Mast2	Q60592	SLSSGESGPGSPTHSHSLSPRsPPQGYR	SISSINR.SLSSGESGPGSPTHSHSLSPRsPPQGYR.VAPDAVH	1192	1220	1	14.3254	14.2012	13.8624	14.5377	14.616	13.9258	14.374	14.5571	14.6818	14.4389	14.1113	14.0407
A2AMM0_19_35_1_0	0.13859	16.4963	1.52542	0.1455	0.861157	-5.29295	upregulated	Cavin4	A2AMM0	LSSVTEDEDQDAALTIVTVLDR	GKIHQNR.LSSVTEDEDQDAALTIVTVLDR.VASVVDS	18	40	1	16.5069	16.2269	16.3961	16.4804	16.5454	16.4546	16.8851	16.4828	16.5118	16.366	16.6499	16.46
Q8BP78_248_257_1_1_S250	0.138542	14.7936	1.18623	0.251807	0.908101	-5.71908	upregulated	Fra10ac1	Q8BP78	SRsPPSEEASK	DESPRKK.SRsPPSEEASK.GKDEGHS	248	259	1	14.8032	14.8032	14.9498	14.4218	14.6786	14.737	14.7095	14.8446	15.1568	14.6751	14.9144	14.8392
Q9JL04_720_726_1_1_S724	0.138473	14.8804	1.44686	0.166081	0.877747	-5.39913	upregulated	Fmn2	Q9JL04	SIQTsPTEEGR	PRTIEAK.SIQTsPTEEGR.IITIPPP	720	731	1	14.8792	14.8635	14.9367	14.7591	14.7791	14.6857	15.1175	14.8278	14.9336	15.0426	14.8187	14.9196
Q3UHX2_48_48_1_1_S48	0.138442	16.1826	1.35131	0.194266	0.888486	-5.52236	upregulated	Pdap1	Q3UHX2	ANEEDEQEEGGDGAsGDPKK	IQAEKQK.ANEEDEQEEGGDGAsGDPKK.EKKSIDS	34	54	1	16.1855	16.2247	16.0241	16.3644	16.1357	15.7867	16.3095	16.1981	16.1679	16.0721	16.1964	16.5293
Q8BYJ6_595_598_1_0	0.138377	15.889	1.65951	0.115303	0.831565	-5.10211	upregulated	Tbc1d4	Q8BYJ6	GRLGSMDSFER	RGANRMR.GRLGSMDSFER.ANSIASE	591	602	0.9773	15.8925	15.9175	15.7485	15.6859	15.78	15.9356	15.8153	16.0005	16.0563	15.7613	16.0503	16.0274
Q9QYG0_330_342_1_1_S332	0.138191	22.3756	1.79005	0.0912297	0.801942	-4.90543	upregulated	Ndrg2	Q9QYG0	TAsLTSAASIDGSR	TRISRSR.TAsLTSAASIDGSR.SRSRTIS	330	344	1	22.3942	22.441	22.3396	22.1831	22.2914	22.2462	22.5892	22.3513	22.677	22.3044	22.3961	22.3128
B1AZI6_1414_1423_1_1_S1417	0.138164	15.1483	1.06625	0.301186	0.915798	-5.84846	upregulated	Thoc2	B1AZI6	IDSHPsPSHSSTVK	REQKRRK.IDSHPsPSHSSTVK.DSIIDIK	1412	1426	1	15.167	14.8838	14.8336	15.2126	15.1668	15.2678	14.8491	15.5457	15.4854	15.1532	15.1792	15.0539
Q62407_858_870_1_1_S858	0.138163	17.0461	0.994134	0.334065	0.921985	-5.92043	upregulated	Speg	Q62407	LsPSQDHDSSDSSSK	PRTPTMK.LsPSQDHDSSDSSSK.APPTFKV	857	872	1	17.0818	16.8197	17.1213	16.7211	17.1431	17.0485	17.5227	17.0766	17.4511	16.712	17.1893	16.7018
Q6NZJ6_554_580_1_0	0.138099	17.0379	2.01804	0.059614	0.725354	-4.53866	upregulated	Eif4g1	Q6NZJ6	EVDPAVPEVENQPPTGSNPSPESEGSMVPTQPEETEETWDSK	DIIDAFK.EVDPAVPEVENQPPTGSNPSPESEGSMVPTQPEETEETWDSK.EDKIHNA	540	582	1	17.0372	16.9377	16.9511	17.0888	16.9589	16.8764	17.0515	17.3012	17.0474	17.1311	16.9941	17.0787
O55111_756_763_2_2_S758S759	0.13787	15.1072	1.11979	0.278338	0.913203	-5.79219	upregulated	Dsg2	O55111	ATGssRDMSGAR	NEAVRTR.ATGssRDMSGAR.GAVAVNE	755	767	1	15.1306	15.3781	14.5525	15.0873	15.1734	14.9687	15.2092	15.1654	15.2145	15.2521	15.1997	14.9783
Q9CQA3_62_63_1_0	0.13782	16.2415	1.43442	0.169549	0.878644	-5.41554	upregulated	Sdhb	Q9CQA3	MQTYEVDLNK	KTGDKPR.MQTYEVDLNK.CGPMVID	60	70	0.9993	16.2494	15.9375	16.4055	16.1404	16.0963	16.2521	16.4655	16.3063	16.4579	16.135	16.3863	16.0741
P47713_723_730_1_1_S726	0.137561	15.3981	1.19117	0.249914	0.906874	-5.71351	upregulated	Pla2g4a	P47713	QNPSRCsVSLSNVEAR	ESIEYRR.QNPSRCsVSLSNVEAR.KFFNKEF	720	736	1	15.4087	15.3743	15.3284	15.206	15.2334	15.4731	15.8423	15.6321	15.5592	15.2844	15.2661	15.1796
Q8BTI8_1774_1787_3_3_S1774S1778S1780	0.137481	13.9604	0.743407	0.467362	0.949431	-6.13503	upregulated	Srrm2	Q8BTI8	GGsGYHsRsPTRQESSR	RVTRRRR.GGsGYHsRsPTRQESSR.TSSRRRR	1772	1789	0.9999	13.987	14.4837	14.1132	13.8844	13.5441	13.4018	14.3175	13.7861	14.0924	14.178	14.0307	13.7328
Q7TPV4_1271_1286_1_1_S1280	0.137472	17.7729	2.06344	0.054646	0.716599	-4.46239	upregulated	Mybbp1a	Q7TPV4	LSQVNGATPVsPIEPESK	IQKKKEK.LSQVNGATPVsPIEPESK.KHHQEAI	1270	1288	1	17.7735	17.6209	17.8952	17.566	17.724	17.6834	17.8628	17.7845	17.9085	17.7577	17.9211	17.7777
Q9ET80_473_484_1_1_S480	0.13746	15.3914	1.05222	0.307393	0.916237	-5.86281	upregulated	Jph1	Q9ET80	QSHSPQPSsPEPSK	SPESSPK.QSHSPQPSsPEPSK.KQNPSPG	472	486	1	15.4248	15.5391	15.1826	15.1777	14.9498	15.7327	15.6211	15.6125	15.2637	15.4872	15.5321	15.2065
Q9Z2D1_41_58_1_1_S58	0.137324	17.9035	1.27627	0.218979	0.897112	-5.61438	upregulated	Mtmr2	Q9Z2D1	SASAISSDSISTSADNFsPDLR	ENSVHTK.SASAISSDSISTSADNFsPDLR.VIREANK	41	63	1	17.9175	17.796	17.7854	17.8877	17.7489	17.9248	18.034	17.7813	17.9085	17.7559	18.5048	17.8107
Q9QWY8_921_928_1_1_S928	0.137301	13.9684	0.892299	0.38466	0.932865	-6.0144	upregulated	Asap1	Q9QWY8	TETSHHLsLDR	QKVAIRK.TETSHHLsLDR.TNIPPET	921	932	1	13.9789	13.612	14.0914	14.2051	13.9455	13.6136	14.3045	13.8973	14.1914	13.835	13.7894	14.1672
Q6PEM6_225_247_1_1_S238	0.137264	15.557	1.57848	0.132837	0.851307	-5.21884	upregulated	Gramd2b	Q6PEM6	SVCGHLENTSVGNsPNPSSAENSFR	STYKIIK.SVCGHLENTSVGNsPNPSSAENSFR.ADRPSSI	225	250	1	15.5569	15.4197	15.5242	15.5701	15.5402	15.3565	15.7943	15.7151	15.6393	15.6562	15.4292	15.4823
O89032_719_728_1_1_S721	0.137218	15.652	1.64405	0.118486	0.834368	-5.12471	upregulated	Sh3pxd2a	O89032	SAsDAGIRDTPK	NGDIKPR.SAsDAGIRDTPK.VGTKKDP	719	731	0.9995	15.6546	15.5936	15.5737	15.6625	15.4458	15.6103	15.5869	15.8502	15.7616	15.8706	15.5834	15.6337
Q9WV55_164_172_1_1_S164	0.137098	15.0868	1.10131	0.286073	0.913203	-5.81188	upregulated	Vapa	Q9WV55	PHsVSLNDTETRK	QDGPIPK.PHsVSLNDTETRK.LMEECKR	162	175	1	15.0976	14.9823	15.2664	15.1757	15.0528	14.5828	15.011	14.9604	15.4441	15.109	15.2658	15.1044
Q00262_59_63_1_1_S59	0.137001	16.0223	1.5936	0.129404	0.850954	-5.19739	upregulated	Stx2	Q00262	NHsIILSAPNPEGK	HVEDVKK.NHsIILSAPNPEGK.IKEEIED	57	71	1	16.0269	16.0791	15.7792	15.8607	15.8121	16.2066	16.0624	16.0049	16.0317	16.1659	16.1634	16.079
Q8R149_121_122_1_0	0.136898	15.7475	1.20313	0.245376	0.905546	-5.69992	upregulated	Bud13	Q8R149	LLGGHGEDGHFHHDDQDSSPPRR	RSSAKWK.LLGGHGEDGHFHHDDQDSSPPRR.RVRHDTP	104	127	1	15.7679	15.6861	15.5089	15.4315	16.0054	15.7321	15.8206	16.1819	15.6715	15.8427	15.6925	15.6489
P35689_697_705_1_1_S705	0.136862	16.8616	1.69501	0.108267	0.825111	-5.04965	upregulated	Ercc5	P35689	DTECLLQDSsDIEAMEGHR	IEEGTSR.DTECLLQDSsDIEAMEGHR.EADIDAE	696	715	1	16.867	16.839	16.6401	16.6953	16.698	17.0626	16.8662	17.0501	16.8687	16.8103	17.0252	16.9226
Q8CCN5_869_879_1_1_S869	0.136815	16.9458	1.69733	0.10782	0.825111	-5.0462	upregulated	Bcas3	Q8CCN5	LADAMAEsPSRDVVGSGTELQR	EEGIRER.LADAMAEsPSRDVVGSGTELQR.EGSIETI	862	884	1	16.9537	16.855	16.8008	17.0031	16.6821	17.0147	16.9974	16.9722	17.2484	16.9121	16.8826	17.035
Q5SVR0_464_464_1_1_S464	0.13676	15.4312	1.5137	0.148428	0.861777	-5.30905	upregulated	Tbc1d9b	Q5SVR0	NsPMEDLGAK	IIKVFQK.NsPMEDLGAK.GAKEKMK	463	473	1	15.4333	15.2847	15.5164	15.2856	15.3351	15.3611	15.6515	15.3177	15.5927	15.6167	15.4399	15.3415
E9Q0S6_1114_1122_1_0	0.136727	17.8108	1.43157	0.170354	0.878644	-5.41929	upregulated	Tns1	E9Q0S6	EAFEEMEGTSPSSPPHSVAR	PHIHSYK.EAFEEMEGTSPSSPPHSVAR.SPPGIAK	1106	1126	1	17.8169	17.8472	17.6369	17.8287	17.6785	17.6897	17.9913	17.9985	18.0157	17.6022	17.5499	18.08
Q8K2L8_232_242_1_1_S232	0.136618	15.9865	1.5748	0.133684	0.852872	-5.22404	upregulated	Trappc12	Q8K2L8	sPSFSSTSETSAK	FESQMVK.sPSFSSTSETSAK.TPPPMVQ	232	245	1	15.9924	15.934	15.9211	15.8685	15.806	16.0306	16.0487	16.011	16.2202	15.9239	16.257	15.8311
Q6ZWR6_3197_3202_1_1_S3198	0.136562	17.8511	1.65411	0.116406	0.832085	-5.11002	upregulated	Syne1	Q6ZWR6	LVQESsNRLYDLPAK	WISKTER.LVQESsNRLYDLPAK.RREQQKI	3193	3208	0.904	17.8551	17.7004	17.5564	17.9552	17.7974	17.8736	17.8066	17.9431	17.7871	17.8112	18.1641	17.967
Q61097_297_300_1_1_S297	0.136426	16.6554	1.4367	0.16891	0.878644	-5.41254	upregulated	Ksr1	Q61097	sHESQLGNR	PTITRSK.sHESQLGNR.IDDVTPM	297	306	1	16.6615	16.759	16.5232	16.5954	16.2766	16.7506	16.8717	16.6041	16.5594	16.7172	16.9264	16.6253
Q921C5_598_614_1_1_S611	0.136423	15.5045	1.25448	0.226603	0.897356	-5.64031	upregulated	Bicd2	Q921C5	ADGGTGDNSPSPSSSLPsPLSDPR	IATEVGR.ADGGTGDNSPSPSSSLPsPLSDPR.REPMNIY	594	618	1	15.5109	15.5424	15.3955	15.0327	15.7249	15.455	15.5059	15.5202	15.568	15.6261	15.7506	15.4283
Q8C8R3_3682_3705_1_1_S3692	0.136318	17.069	2.00881	0.0606727	0.726204	-4.55404	upregulated	Ank2	Q8C8R3	TEGDSPAAALsPQMHQEPVQQDFSGK	FQDCIPK.TEGDSPAAALsPQMHQEPVQQDFSGK.TQDQQEY	3682	3708	1	17.0723	17.0022	17.2089	16.8689	17.0047	16.8884	17.1957	17.0883	17.118	17.1179	17.14	17.1257
Q6TYB5_199_204_1_1_S200	0.13631	16.3006	1.4363	0.169021	0.878644	-5.41307	upregulated	Fez2	Q6TYB5	RSsMSSYEER	QEIQTIK.RSsMSSYEER.VKRISVS	198	208	0.9995	16.3434	16.4297	15.9107	16.2734	16.1285	16.389	16.281	16.3731	16.3401	16.3541	16.2381	16.5889
Q62481_102_108_1_1_S102	0.13624	16.199	1.85959	0.0802973	0.777519	-4.79657	upregulated	Vps72	Q62481	KVsTPASSSQK	IKSIRPR.KVsTPASSSQK.AREEKTI	100	111	0.9961	16.2006	16.2107	16.1226	16.1267	16.0091	16.1543	16.141	16.4	16.3724	16.2696	16.1704	16.2122
Q6PDM2_234_242_3_3_S234S238S242	0.136087	15.9434	1.29059	0.214082	0.894456	-5.59715	upregulated	Srsf1	Q6PDM2	GsPRYsPRHsR	YSPRRSR.GsPRYsPRHsR.SRSRT	233	244	0.9993	15.9552	15.7201	16.1373	15.5441	16.0408	15.9034	15.9931	16.0638	15.936	16.253	15.8523	15.9331
A2ASS6_20237_20237_1_1_S20237	0.136011	13.1839	0.703234	0.491407	0.951538	-6.16407	upregulated	Ttn	A2ASS6	sAIPERR	RWVPVNK.sAIPERR.LKVQNII	20237	20244	0.9756	13.2078	12.8942	13.2499	13.3965	12.8386	13.1691	13.1516	13.0176	13.5923	12.7751	13.5405	13.3971
Q8BPN8_451_451_1_1_S451	0.135968	13.926	0.781919	0.444991	0.947072	-6.10578	upregulated	Dmxl2	Q8BPN8	LDHELsLDR	ERGIRMK.LDHELsLDR.ESEAGTG	446	455	0.9527	13.9437	14.1832	14.0733	13.68	13.4721	13.8504	14.1536	13.8404	13.4549	14.0568	14.0549	14.3661
Q9QYR6_1156_1162_1_1_S1159	0.135831	15.8699	1.85463	0.0810363	0.777519	-4.80442	upregulated	Map1a	Q9QYR6	QEATPRsPCTPK	VSPDTAK.QEATPRsPCTPK.EQQIHKD	1153	1165	1	15.8684	15.7666	15.7339	15.7953	15.8538	15.8296	15.9888	15.8889	15.8447	15.9718	15.822	16.0736
Q8CCN5_480_492_1_1_S488	0.13583	16.4861	1.54672	0.140299	0.860042	-5.26342	upregulated	Bcas3	Q8CCN5	CSPVPGLSSsPSGSPLHGK	TSKQGGR.CSPVPGLSSsPSGSPLHGK.LTSQDSY	479	498	1	16.4901	16.6158	16.5565	16.233	16.1308	16.524	16.5543	16.5625	16.4415	16.6152	16.552	16.5616
Q9EPK5_58_70_2_2_S65S66	0.135675	13.8178	0.786181	0.442557	0.947072	-6.10246	upregulated	Wwtr1	Q9EPK5	EPDSGSHSRQssTDSSGGHPGPR	IPESFFK.EPDSGSHSRQssTDSSGGHPGPR.LAGGAQH	55	78	1	13.8417	13.7314	13.8534	13.6289	13.5091	13.9963	14.0285	14.198	13.9153	13.2168	14.0819	13.8364
Q64727_434_443_1_1_S434	0.13565	13.9838	0.751765	0.46245	0.949194	-6.1288	upregulated	Vcl	Q64727	sLGEIAALTSK	ERDDIIR.sLGEIAALTSK.LGDIRRQ	434	445	0.9925	14.0088	13.8659	13.8993	13.6253	14.4287	13.73	14.4369	13.8743	14.4766	13.7005	13.7694	14.0152
Q9JJG0_138_152_1_1_S138	0.135642	18.0238	1.87874	0.0774974	0.777519	-4.76611	upregulated	Tacc2	Q9JJG0	sSDSEEAFETPESTTPVK	IAKNEPR.sSDSEEAFETPESTTPVK.APPAPPP	138	156	1	18.0296	17.7254	18.09	17.9794	17.9579	17.9966	18.095	18.2087	17.9577	18.2099	18.0316	18.0101
Q3UMF0_373_375_1_1_S374	0.135464	15.9442	1.55914	0.137341	0.855987	-5.24608	upregulated	Cobll1	Q3UMF0	SsSEAIMVR	SVDDTDK.SsSEAIMVR.TGSIQIS	373	382	0.9994	15.9469	16.1178	15.8162	15.8978	15.6619	15.8578	15.898	16.0573	15.9086	16.0524	16.1658	15.9523
Q9ET80_473_484_1_0	0.134974	14.1365	0.835201	0.415162	0.941325	-6.06305	upregulated	Jph1	Q9ET80	QSHSPQPSSPEPSK	SPESSPK.QSHSPQPSSPEPSK.KQNPSPG	472	486	0.9995	14.1592	13.7339	14.1093	13.9332	14.4039	14.1342	14.038	13.8071	14.5395	14.4989	14.3349	13.969
Q8R1A4_1382_1384_1_1_S1382	0.134902	16.9742	1.89841	0.0747114	0.767987	-4.73461	upregulated	Dock7	Q8R1A4	MNsLTFK	GKKVFER.MNsLTFK.KSKDMRA	1380	1387	0.9804	16.9741	16.9558	16.9051	16.9392	16.8425	16.8603	17.1627	16.8888	17.0442	17.1352	17.1256	16.8565
Q8K2F8_182_183_1_0	0.13482	14.3236	0.675932	0.508154	0.953755	-6.18294	upregulated	Lsm14a	Q8K2F8	PQLAQGRSSPQLDPLRK	QDTRSVK.PQLAQGRSSPQLDPLRK.SPTMEQA	175	192	0.9997	14.3611	14.4336	14.2825	14.6354	13.5277	14.3709	14.3122	14.7186	14.1478	14.4751	13.8314	14.824
Q9EQP2_151_162_1_1_S162	0.134797	16.7997	1.6333	0.120745	0.839388	-5.14034	upregulated	Ehd4	Q9EQP2	SISIIDSPGILsGEK	IPNQVIK.SISIIDSPGILsGEK.QRISRGY	151	166	1	16.8102	16.6693	16.6382	16.8863	16.8615	16.5758	16.7309	16.8815	16.7803	16.8761	17.1166	16.7807
Q80XQ2_576_584_1_1_S578	0.134782	17.8237	1.88261	0.0769414	0.777519	-4.75993	upregulated	Tbc1d5	Q80XQ2	EFTGsPPPSATK	ESIPGGR.EFTGsPPPSATK.KDSFFSN	574	586	1	17.8334	17.5743	17.9444	17.6701	17.7629	17.7993	17.8009	17.7656	17.9925	17.9532	17.9529	17.8447
Q05CL8_334_335_1_1_S334	0.13477	17.2961	1.80111	0.0894081	0.801376	-4.88831	upregulated	Larp7	Q05CL8	DLEFCsTEEEK	EVSKESR.DLEFCsTEEEK.ETDRKGD	329	340	1	17.2956	17.1257	17.4449	17.2744	17.2446	17.0236	17.3204	17.439	17.2246	17.3985	17.3489	17.4129
P61014_16_17_1_0	0.134679	16.732	1.33914	0.198115	0.889144	-5.53757	upregulated	Pln	P61014	RASTIEMPQQAR	ITRSAIR.RASTIEMPQQAR.QNIQNIF	14	26	1	16.7305	16.4068	16.5592	16.9207	16.677	16.7289	16.6926	16.8085	16.7252	16.5254	17.0335	16.974
Q5DTJ9_408_419_1_1_T417	0.134602	17.2781	1.69298	0.108659	0.825111	-5.05267	upregulated	Mypn	Q5DTJ9	VSTVQQCQSPtNYLQGLNGK	PIAAQPR.VSTVQQCQSPtNYLQGLNGK.PIIAAPV	407	427	1	17.2835	17.123	17.1972	17.0043	17.1876	17.5114	17.3732	17.3691	17.369	17.1986	17.3566	17.3693
Q80XS6_263_290_1_1_S271	0.134597	16.038	1.11546	0.280137	0.913203	-5.79683	upregulated	Samd4b	Q80XS6	AAFTTPDHAPLsPQSSVASSGSEQTEEQGSSR	PEEIGAR.AAFTTPDHAPLsPQSSVASSGSEQTEEQGSSR.NTFQEDG	260	292	1	16.058	16.1137	15.7323	15.9299	15.7892	16.2578	16.2434	15.9644	15.6994	16.1803	16.0987	16.4089
Q6NXH3_369_381_1_1_S381	0.134589	16.8111	1.74352	0.0992552	0.815484	-4.97672	upregulated	Gpbp1	Q6NXH3	SSTFPQTDVLSSsLEAEHR	ISQQIIR.SSTFPQTDVLSSsLEAEHR.LIKEMGW	369	388	1	16.8141	16.8886	16.6857	16.7218	16.6408	16.7515	16.8494	16.9366	17.0289	16.6252	16.9577	16.8358
P59644_265_266_1_1_S266	0.134527	15.5771	1.5769	0.133199	0.851345	-5.22107	upregulated	Inpp5j	P59644	AAGPATsPPR	CIYTPER.AAGPATsPPR.AQAFSDP	260	270	0.9622	15.5782	15.5155	15.499	15.4518	15.5118	15.5407	15.6934	15.9003	15.5905	15.5877	15.4476	15.6103
Q8VBT1_614_628_1_1_S621	0.134521	18.6621	1.30627	0.208818	0.890885	-5.57811	upregulated	Txlnb	Q8VBT1	PHKPEANTSGQAPLsPAQGSLSVVEAK	ENTPGPK.PHKPEANTSGQAPLsPAQGSLSVVEAK.YDISPSP	607	634	1	18.6745	18.7879	18.4359	18.6863	18.233	18.8002	18.5843	18.6333	18.583	18.6683	18.8933	18.977
Q9JLV1_200_204_1_1_S201	0.134431	14.3585	0.954575	0.353139	0.925034	-5.95802	upregulated	Bag3	Q9JLV1	SsLGSHQLPR	SIPSSGR.SsLGSHQLPR.GYIPIPV	200	210	0.9999	14.3738	14.2109	14.1668	14.2947	14.1581	14.5955	14.6134	14.2473	14.5853	13.9559	14.5219	14.5941
A2BH40_763_773_1_1_S773	0.13438	17.0143	1.9986	0.0618639	0.726204	-4.57101	upregulated	Arid1a	A2BH40	NPQMPQYTSPQPGSALsPR	DRGYMQR.NPQMPQYTSPQPGSALsPR.QPSGGQM	757	776	1	17.0164	16.9899	16.909	16.9306	16.8911	16.9843	17.0126	17.2757	16.9409	17.0394	17.0584	17.1252
Q9R1C7_879_886_1_1_S884	0.134207	16.1775	1.31867	0.204727	0.890019	-5.56291	upregulated	Prpf40a	Q9R1C7	SDSPEsDTER	SKKRRHK.SDSPEsDTER.EKDKKEK	879	889	1	16.1888	16.0772	16.2668	15.851	15.8912	16.4352	16.1225	16.3934	16.1596	16.2448	16.3517	16.159
Q99MS7_180_191_1_1_S191	0.134164	18.9245	1.30076	0.210655	0.891078	-5.58482	upregulated	Ehbp1l1	Q99MS7	PSDVGNLDDFAEsDEEEANGPGAPEVR	ASIMSVK.PSDVGNLDDFAEsDEEEANGPGAPEVR.TRGPQSD	179	206	1	18.949	18.98	18.663	18.9267	18.8912	18.7958	18.8444	18.7254	18.9428	19.031	19.4655	18.9039
Q6P9R4_952_963_1_1_S961	0.134091	15.0924	1.23476	0.233675	0.899267	-5.66345	upregulated	Arhgef18	Q6P9R4	RAETFGGYDSVGsPSK	VSAGIPR.RAETFGGYDSVGsPSK.GGSFKRK	949	965	0.9983	15.098	14.9633	14.9496	15.0797	14.9992	15.1043	15.3767	15.399	15.1311	14.7894	15.1085	15.1152
Q9Z0R6_836_843_1_1_S838	0.133951	19.4636	2.11107	0.0498409	0.714315	-4.38131	upregulated	Itsn2	Q9Z0R6	TVsPGSVSPIHGQGQAVENLK	QKSAFTR.TVsPGSVSPIHGQGQAVENLK.AQAICSW	836	857	1	19.4666	19.4224	19.2265	19.28	19.4374	19.5865	19.5071	19.5861	19.5188	19.5367	19.5051	19.4934
P68033_241_251_1_1_T251	0.133945	19.2645	2.03721	0.0574689	0.720849	-4.50658	upregulated	Actc1	P68033	SYELPDGQVItIGNER	SSSSIEK.SYELPDGQVItIGNER.FRCPETI	241	257	0.9999	19.2702	19.0741	19.0824	19.168	19.2141	19.4186	19.2848	19.3258	19.2878	19.3334	19.4483	19.2723
Q6NZF1_740_750_2_2_S740S743	0.133887	17.1088	1.17327	0.256825	0.913054	-5.73362	upregulated	Zc3h11a	Q6NZF1	RLsSAsTGKPPLSVEDDFEK	QTATKPR.RLsSAsTGKPPLSVEDDFEK.LIWEISG	738	758	1	17.1187	17.1002	16.7996	17.3826	17.001	16.8952	16.8266	17.312	16.9798	17.3165	17.1406	17.4424
Q9DBU6_5_12_2_2_S5S6	0.133883	16.2355	1.24773	0.229004	0.899073	-5.64826	upregulated	Rsrc1	Q9DBU6	GRRssDTEEESR	.GRRssDTEEESR.SKRKKKH	2	14	1	16.2456	16.0693	16.2658	15.7722	16.2164	16.4887	16.3987	16.1679	16.3059	16.3952	16.1054	16.4053
Q9JK91_467_473_1_0	0.133883	17.7113	1.48606	0.15553	0.866875	-5.34668	upregulated	Mlh1	Q9JK91	AAPTSSPGSSRK	TSDAAQK.AAPTSSPGSSRK.RHREDSD	464	476	0.9377	17.7157	17.5222	17.9268	17.7344	17.4555	17.5523	17.9104	17.7065	17.7043	17.981	17.573	17.7575
P59997_22_28_1_1_S28	0.133785	16.7814	2.03697	0.057495	0.720849	-4.50698	upregulated	Kdm2a	P59997	RRYEDDGIsDDEIEGK	RIRGTMR.RRYEDDGIsDDEIEGK.RTFDIEE	20	36	1	16.7781	16.7343	16.7852	16.7057	16.7772	16.5399	16.9239	16.879	16.7715	16.7826	16.8356	16.8608
Q149B8_156_176_1_1_S156	0.133632	17.2404	1.34868	0.195093	0.888486	-5.52566	upregulated	Perm1	Q149B8	APHsPESPGHSDNPQSSPDSLEASPR	APSSPSK.APHsPESPGHSDNPQSSPDSLEASPR.NPGRKKR	153	179	1	17.2534	17.1787	17.1352	16.9192	17.1275	17.4766	17.0406	17.4474	17.4932	17.4264	17.1534	17.2457
P60904_8_17_2_2_S12S15	0.1336	16.6079	1.63104	0.121223	0.840762	-5.1436	upregulated	Dnajc5	P60904	SLSTsGEsLYHVLGLDK	MADQRQR.SLSTsGEsLYHVLGLDK.NATSDDI	8	25	1	16.6087	16.6555	16.3735	16.3883	16.6481	16.6099	16.6826	16.6331	16.5566	16.5319	16.7284	16.8794
Q8CI59_17_20_1_1_S20	0.133484	16.8401	1.12589	0.27582	0.913203	-5.78563	upregulated	Steap3	Q8CI59	RLVDSDGsLAEVPK	DKPIISR.RLVDSDGsLAEVPK.EAPKVGI	13	27	1	16.8531	16.5721	16.8104	17.2329	16.3869	16.8342	16.7505	16.9892	16.6897	17.0044	17.0384	16.9324
Q6PGF7_28_31_1_1_S28	0.133417	16.5961	1.54232	0.141361	0.860042	-5.26955	upregulated	Exoc8	Q6PGF7	QLsQQSDGDRDLQEHR	EARIYVK.QLsQQSDGDRDLQEHR.QRVQAIA	26	42	1	16.6085	16.6033	16.3307	16.5346	16.4797	16.6685	16.4153	16.8887	16.6863	16.6797	16.5468	16.7238
Q8CFE4_622_635_1_1_S622	0.133375	16.8423	1.47288	0.159015	0.868297	-5.36444	upregulated	Scyl2	Q8CFE4	sLDIGNQMSTSEETK	VMQEQQR.sLDIGNQMSTSEETK.VAHSGSQ	622	637	0.9882	16.8495	16.7103	16.8418	16.7925	16.6201	16.8833	16.8785	16.7635	16.8148	16.8451	17.2985	16.8173
Q8CIE6_173_179_1_1_S173	0.133297	16.5488	1.5327	0.143704	0.860042	-5.28289	upregulated	Copa	Q8CIE6	NLsPGAVESDVR	ISGIRKK.NLsPGAVESDVR.GITGVDI	171	183	1	16.5556	16.2505	16.7635	16.3583	16.491	16.5173	16.6726	16.7227	16.6317	16.5093	16.4683	16.652
E9PXF8_1123_1129_1_1_T1123	0.133226	17.5125	2.23053	0.0394409	0.679049	-4.17343	upregulated	Sbf2	E9PXF8	LGLGtISGNSSR	CFRDYQR.LGLGtISGNSSR.SKPEYFR	1119	1131	0.9999	17.5118	17.5303	17.407	17.3441	17.3684	17.5492	17.6053	17.5734	17.5728	17.6232	17.5189	17.5447
Q64337_284_310_1_1_S308	0.133186	15.4041	1.19104	0.249966	0.906874	-5.71366	upregulated	Sqstm1	Q64337	SNTQPSSCSSEVSKPDGAGEGPAQsLTEQMK	STGTEDK.SNTQPSSCSSEVSKPDGAGEGPAQsLTEQMK.KIAIESV	284	315	1	15.4368	15.3545	15.5608	15.2996	15.1433	15.2992	15.23	15.6435	15.6036	15.1444	15.6668	15.4996
Q9Z1X4_57_73_1_1_T67	0.133116	17.4957	2.06836	0.0541306	0.715069	-4.45406	upregulated	Ilf3	Q9Z1X4	GNSELSEAENMDtPPDDESK	WIDEQEK.GNSELSEAENMDtPPDDESK.EGAGEQK	55	75	1	17.4982	17.4329	17.5086	17.3618	17.4564	17.3557	17.6229	17.4644	17.5954	17.4011	17.6707	17.5827
Q8BTI8_1495_1508_1_0	0.133087	16.1362	1.5776	0.13304	0.851307	-5.22009	upregulated	Srrm2	Q8BTI8	SGSSQELDGKPSASPQER	SPGQRSR.SGSSQELDGKPSASPQER.SESDSSP	1495	1513	1	16.1582	16.0515	15.9816	15.9442	16.1867	16.1539	15.936	16.2464	16.1331	16.3587	16.2061	16.2999
O35326_245_250_1_1_S247	0.133052	17.3306	0.943376	0.358672	0.928791	-5.96841	upregulated	Srsf5	O35326	SKsPASVDR	KRGSSSR.SKsPASVDR.QRSRSRS	245	254	0.9992	17.3671	17.3403	17.3854	17.1693	17.1216	17.2737	17.7469	17.7688	17.625	17.2909	17.0946	16.8205
P53564_1064_1079_1_1_S1064	0.132872	17.5126	2.03973	0.0571917	0.720849	-4.50235	upregulated	Cux1	P53564	sLTELVQQPCPAIETSK	SSSESVK.sLTELVQQPCPAIETSK.EGKPPEP	1064	1081	1	17.5129	17.3666	17.54	17.4436	17.3853	17.4654	17.5773	17.5281	17.6704	17.6704	17.3904	17.6018
Q6A026_1300_1303_1_1_S1300	0.132813	15.9546	1.42544	0.172089	0.878644	-5.42732	upregulated	Pds5a	Q6A026	AAGsQESLEAGNAK	VSKGRKR.AAGsQESLEAGNAK.APKIQDG	1297	1311	1	15.9597	15.8763	15.7581	15.8341	15.9821	15.9602	15.8303	15.7402	16.1735	16.0072	16.1715	16.1671
P47963_106_109_1_1_S106	0.132761	16.6869	1.88206	0.0770199	0.777519	-4.7608	upregulated	Rpl13	P47963	NKsTESLQANVQR	SVDPRRR.NKsTESLQANVQR.LKEYRSK	106	119	1	16.6906	16.5452	16.6561	16.6538	16.4499	16.7675	16.6465	16.6793	16.8333	16.7622	16.7983	16.7639
P97360_215_215_1_1_S215	0.132747	16.8416	1.84777	0.0820693	0.781737	-4.81526	upregulated	Etv6	P97360	RLsPVEK	PIDNMSR.RLsPVEK.AQGPRIQ	213	220	0.9854	16.8421	16.8714	16.5854	16.8547	16.7657	16.7687	16.9024	16.8913	17.0626	16.8301	16.7836	16.9416
Q8BGI4_519_529_1_1_S526	0.132664	19.297	1.51515	0.148063	0.861698	-5.30707	upregulated	Fam13a	Q8BGI4	ASTVPIIGsPSSK	VKQIISR.ASTVPIIGsPSSK.RRSPSIQ	518	531	1	19.307	19.3109	19.2528	19.1508	19.2973	19.1116	19.6947	19.2783	19.5162	19.106	19.2968	19.2522
Q9D0L8_34_34_1_1_T34	0.132633	16.1472	1.257	0.225711	0.897112	-5.63733	upregulated	Rnmt	Q9D0L8	LPENtPPCQQVDQPK	AAASGQR.LPENtPPCQQVDQPK.MQKEFGE	30	45	0.9965	16.1543	15.6725	16.1674	16.1805	16.167	16.1871	16.4671	16.3084	16.0904	16.2564	16.1074	16.0155
Q9CPR4_139_151_1_0	0.132623	16.4566	1.6783	0.111532	0.825111	-5.07445	upregulated	Rpl17	Q9CPR4	INPYMSSPCHIEMILTEK	TYRAHGR.INPYMSSPCHIEMILTEK.EQIVPKP	136	154	1	16.4597	16.2563	16.4761	16.422	16.3876	16.379	16.2543	16.6868	16.5675	16.5875	16.5225	16.4824
Q8CHG7_959_960_1_1_S960	0.132618	17.922	1.53102	0.144117	0.860042	-5.28521	upregulated	Rapgef2	Q8CHG7	RSsFLNAK	GHKKRVR.RSsFLNAK.KIYEDAQ	958	966	0.999	17.9268	18.0225	17.7857	17.7212	17.8599	17.859	17.7478	18.0432	18.0055	18.1483	17.7553	18.1935
Q9CS00_146_161_1_0	0.13253	15.5134	1.13664	0.271421	0.913203	-5.77399	upregulated	Cactin	Q9CS00	SRSPGTATLALSQQQSLQER	SIDSPRR.SRSPGTATLALSQQQSLQER.LRIREER	146	166	1	15.5212	15.5392	15.3743	15.5499	15.1629	15.5793	15.8432	15.5117	15.1833	15.7988	15.5834	15.5215
O09161_49_62_1_0	0.132406	17.3712	0.974346	0.343514	0.9227	-5.9394	upregulated	Casq2	O09161	RYDLLCLYYHEPVSSDK	NIKQMIK.RYDLLCLYYHEPVSSDK.VSQKQFQ	48	65	1	17.3895	17.6386	17.2125	17.4013	17.0422	17.2001	17.7855	17.3725	17.6613	16.9823	17.1319	17.6546
P54071_405_412_1_1_T405	0.132385	16.057	1.26356	0.223401	0.897112	-5.62955	upregulated	Idh2	P54071	VCVQtVESGAMTK	FAQTIEK.VCVQtVESGAMTK.DIAGCIH	401	414	0.9994	16.0697	15.8549	16.077	15.9283	15.8907	16.1733	15.7383	16.2821	16.3638	15.9808	16.1975	16.1409
B1AVY7_582_592_1_1_S582	0.132348	16.5869	1.60709	0.126403	0.845885	-5.17811	upregulated	Kif16b	B1AVY7	sCENLSAVMLYNPGLEFER	SMTDISK.sCENLSAVMLYNPGLEFER.QQREEIE	582	601	1	16.5922	16.3385	16.6309	16.5596	16.5673	16.4774	16.6708	16.4817	16.7139	16.4803	16.6592	16.8765
Q5HZI1_1181_1181_1_1_S1181	0.132297	15.4434	1.20531	0.244554	0.905546	-5.69743	upregulated	Mtus1	Q5HZI1	LHNGDLCsPK	NEEIIWK.LHNGDLCsPK.RSPTSSA	1174	1184	1	15.4458	15.4618	15.2829	15.3971	15.5714	15.1431	15.5296	15.5714	15.1952	15.3877	15.5141	15.8234
Q7TT18_700_723_1_1_S707	0.132278	14.0661	0.720521	0.480972	0.949431	-6.15176	upregulated	Atf7ip	Q7TT18	RQESPPNPPIsPGKPANDTNSNNNMTYR	AKDDIKK.RQESPPNPPIsPGKPANDTNSNNNMTYR.NAGTVRQ	697	725	1	14.0984	14.5247	14.0023	13.4353	13.9665	14.0407	13.7148	14.3665	14.3369	14.2886	14.2682	13.7821
E9Q6J5_655_670_1_0	0.132238	15.754	1.11864	0.278813	0.913203	-5.79342	upregulated	Bod1l	E9Q6J5	RRTSTPVILEGAQEETDTR	KVEREYK.RRTSTPVILEGAQEETDTR.DGKKQPE	653	672	1	15.7663	15.8864	15.3725	15.4436	15.7133	15.9936	15.7442	15.6662	15.5847	16.0206	15.9703	15.8987
Q64449_1451_1463_2_2_S1452S1455	0.132117	16.0214	1.10594	0.284123	0.913203	-5.80698	upregulated	Mrc2	Q64449	YsRSsHSGPAEATEK	GSFEGAR.YsRSsHSGPAEATEK.NIIVSDM	1451	1466	1	16.036	15.834	16.1507	15.9908	15.7282	16.0428	15.8143	16.5038	15.8181	16.2857	16.0001	16.0665
Q8C4Q9_109_126_1_1_S113	0.132034	16.4149	1.82674	0.0853078	0.79399	-4.84833	upregulated	Tmem154	Q8C4Q9	QEPSSQGsQSALQTHELGGETLK	FKSKRPK.QEPSSQGsQSALQTHELGGETLK.VPIFEED	106	129	1	16.4152	16.408	16.1659	16.429	16.3763	16.3351	16.3189	16.5774	16.5141	16.4605	16.523	16.4555
Q501J7_145_152_1_0	0.131988	16.0482	1.3537	0.193516	0.888486	-5.51936	upregulated	Phactr4	Q501J7	RLGSTGSQPNSEAEPGPEHAPK	PEEESKK.RLGSTGSQPNSEAEPGPEHAPK.QPIIPPK	142	164	1	16.0305	16.1036	15.8169	15.9532	15.8451	16.1623	15.8435	16.3069	16.1301	16.2883	16.1286	15.9519
P54754_595_595_1_1_Y595	0.131966	14.9152	1.36034	0.191447	0.888486	-5.511	upregulated	Ephb3	P54754	LQQyIAPGMK	DAEYTEK.LQQyIAPGMK.VYIDPFT	592	602	0.9997	14.9179	14.9337	14.7896	14.7212	14.7346	15.0368	14.9791	15.133	14.8468	14.9995	15.0041	14.8884
Q8CJF7_1928_1933_2_2_S1928S1931	0.131928	16.9816	2.08988	0.0519293	0.715069	-4.41752	upregulated	Ahctf1	Q8CJF7	EREVsVSsVTEEPK	IKRKRVR.EREVsVSsVTEEPK.LDSSQIP	1924	1938	1	16.982	16.9205	16.8755	16.924	16.8271	17.001	16.9337	17.0665	17.0405	17.1328	17.1118	16.9639
Q9Z2H5_461_466_2_2_S461S466	0.131919	15.6326	1.01046	0.326408	0.921985	-5.90453	upregulated	Epb41l1	Q9Z2H5	EDDAEsGGRRsEAEEGEVR	GPEGDKR.EDDAEsGGRRsEAEEGEVR.TPTKIKE	456	475	1	15.6483	15.5356	15.4703	15.7878	15.2369	15.7722	15.7798	15.1887	15.7671	15.9676	15.6199	15.832
Q3UH06_1450_1452_2_2_S1450S1452	0.131847	17.0891	2.12788	0.0482398	0.714315	-4.35246	upregulated	Rreb1	Q3UH06	AVEGPsPsPEPEEK	ENEGVGR.AVEGPsPsPEPEEK.PAESIAI	1445	1459	0.9999	17.0871	16.9045	17.0974	16.9593	17.095	17.0296	17.1096	17.0988	17.106	17.1793	17.1559	17.2444
P70302_517_528_1_1_S519	0.131786	17.7581	2.04672	0.0564304	0.719716	-4.4906	upregulated	Stim1	P70302	DLTHsDSESSLHMSDR	IGIGSQR.DLTHsDSESSLHMSDR.QRVAPKP	515	531	1	17.7914	17.7724	17.641	17.5467	17.7574	17.7137	17.8111	17.95	17.8984	17.7225	17.7831	17.743
A2BH40_359_369_1_1_S365	0.131785	15.0873	1.00496	0.328975	0.921985	-5.90992	upregulated	Arid1a	A2BH40	SHHAPMsPGSSGGGGQPLAR	SGGAQQR.SHHAPMsPGSSGGGGQPLAR.TPQSSSP	359	379	1	15.1169	15.5029	14.6653	14.8758	15.2047	14.8283	15.2462	15.1231	14.9924	15.0381	15.2701	15.2134
P98203_345_351_1_1_S345	0.131745	14.7749	1.05774	0.30494	0.915798	-5.85718	upregulated	Arvcf	P98203	VVRRsPSVDSTR	SIGSIDR.VVRRsPSVDSTR.KEPRWRD	344	356	0.9882	14.7878	14.8421	14.6987	14.5066	14.7488	14.7188	15.1486	14.4614	14.9407	14.9943	14.6171	14.8464
Q8BKI2_598_613_1_1_S610	0.131664	13.3313	0.518077	0.611066	0.966703	-6.27801	upregulated	Tnrc6b	Q8BKI2	SSSSAGSEVGGQsTGSNHK	QAPCWGR.SSSSAGSEVGGQsTGSNHK.AGSSDSH	598	617	1	13.3908	13.3165	12.1697	13.5215	13.3965	13.8934	13.9411	13.4733	13.2137	13.1437	13.2747	13.3006
Q9DB20_35_35_1_1_Y35	0.13155	16.8033	1.52639	0.14526	0.860886	-5.29161	upregulated	Atp5po	Q9DB20	LVRPPVQVyGIEGR	VVRPFAK.LVRPPVQVyGIEGR.YATAIYS	27	41	0.9941	16.8105	16.7818	16.7379	16.5248	16.6513	16.9623	16.7843	16.9796	16.9331	16.6697	17.0314	16.7808
E9Q784_369_380_1_1_S380	0.131433	15.7696	1.0294	0.31768	0.919443	-5.88579	upregulated	Zc3h13	E9Q784	SASPYPTHCLSsPQR	ITPSIRR.SASPYPTHCLSsPQR.KQSPPRH	369	384	1	15.7843	15.4948	16.0245	15.5239	15.6761	15.7703	16.2321	15.6411	16.0596	15.6145	15.5588	15.8701
Q7TQ48_120_134_1_0	0.131361	15.3648	1.22765	0.236269	0.899267	-5.67172	upregulated	Srl	Q7TQ48	YQLYTGAEPTTSEFTVLMHGPK	IGIEDTR.YQLYTGAEPTTSEFTVLMHGPK.LKTIEGI	120	142	1	15.3724	15.0557	15.3829	15.552	15.1616	15.3134	15.2975	15.2715	15.6623	15.3806	15.3314	15.6036
Q8C4Q9_175_181_1_1_S177	0.131356	16.1132	1.59024	0.13016	0.851256	-5.20217	upregulated	Tmem154	Q8C4Q9	EPNPSPsDNES	PTIKEEK.EPNPSPsDNES.	171	182	1	16.1148	16.064	16.2515	15.9843	16.0013	15.9069	16.2592	16.0463	16.2752	16.1083	16.3067	16.042
Q8BTI8_344_351_2_2_S349S351	0.131334	15.9863	1.42547	0.172081	0.878644	-5.42728	upregulated	Srrm2	Q8BTI8	SAVRPsPsPER	DKDKKEK.SAVRPsPsPER.SSTGPEI	344	355	0.9999	16.0079	15.8733	15.8974	15.9937	15.8615	15.9476	16.1824	15.726	16.1157	16.2554	15.8906	16.1062
Q80XI3_265_270_1_1_S267	0.131214	19.3899	1.96511	0.0659181	0.730004	-4.62627	upregulated	Eif4g3	Q80XI3	TSsPTSLPPLAR	PTPEPPR.TSsPTSLPPLAR.SSIPSPM	265	277	1	19.3737	19.3269	19.3216	19.3843	19.166	19.3926	19.3771	19.5995	19.4021	19.3276	19.3858	19.6049
P53564_427_427_1_1_S427	0.131205	16.3094	1.71642	0.104205	0.821556	-5.01764	upregulated	Cux1	P53564	RPGPLPAsPPPQLPR	RDQPESR.RPGPLPAsPPPQLPR.NTGEQVS	420	435	1	16.3087	16.0666	16.2275	16.2087	16.4745	16.2119	16.4261	16.2509	16.4171	16.3788	16.3804	16.361
Q8BG15_27_36_1_1_S28	0.131125	16.1901	1.14516	0.267972	0.913203	-5.7647	upregulated	Ctdspl2	Q8BG15	RKYsEVDDSLPSGGEK	QRTARAK.RKYsEVDDSLPSGGEK.PSKNETG	25	41	1	16.2027	16.1786	15.9101	16.2705	15.8753	16.3585	16.2139	15.8849	16.1776	16.3209	16.5636	16.3375
P83510_659_664_1_0	0.131118	18.2295	1.53861	0.14226	0.860042	-5.27469	upregulated	Tnik	P83510	KNSPGNGSALGPR	ISPAIAR.KNSPGNGSALGPR.LGSQPIR	657	670	0.9959	18.2339	18.4243	18.157	18.1101	17.9134	18.1853	18.3272	18.527	18.1658	18.3271	18.2061	18.1814
Q99NH0_2034_2052_1_1_S2041	0.130944	14.8619	1.22574	0.236969	0.899267	-5.67393	upregulated	Ankrd17	Q99NH0	EHYPVSSPSsPSPPAQPGGVSR	YPMPTAK.EHYPVSSPSsPSPPAQPGGVSR.NSPIDCG	2032	2054	1	14.8644	14.5879	14.8695	14.9086	14.7472	14.839	15.1448	15.0329	14.812	14.66	14.937	14.9416
Q9CR61_9_14_1_1_S14	0.130856	14.6491	0.796127	0.436909	0.946409	-6.09464	upregulated	Ndufb7	Q9CR61	YLWDAsVEPDPEK	GAHITRR.YLWDAsVEPDPEK.IPSFPPD	9	22	0.9444	14.6765	14.4339	14.6688	14.5744	14.6552	14.5561	14.7791	15.3488	14.401	14.8177	14.7702	14.1345
Q8BHZ4_73_78_1_1_S78	0.130846	15.7121	1.22364	0.23774	0.899267	-5.67636	upregulated	Znf592	Q8BHZ4	NTSRQEsFEAEK	AVSVIVK.NTSRQEsFEAEK.DHIAPSI	72	84	0.9439	15.7262	15.5386	15.4449	15.5488	15.6071	16.0643	15.7254	15.679	15.9607	15.6658	15.9161	15.6826
Q9CZW5_94_113_1_1_S108	0.130804	15.6588	1.23524	0.233502	0.899267	-5.66289	upregulated	Tomm70	Q9CZW5	ASPALGSGHHDGSGDsLEMSSLDR	RKTPEGR.ASPALGSGHHDGSGDsLEMSSLDR.AQAAKNK	93	117	1	15.6653	15.6742	15.5844	15.1257	15.7946	15.7585	15.6638	15.7832	15.7511	15.6349	15.7395	15.7372
O54988_630_647_1_1_S647	0.130724	17.6829	2.03037	0.0582263	0.722102	-4.51805	upregulated	Slk	O54988	ATLEQPETDEVEQVSESNsIEELER	STSETTR.ATLEQPETDEVEQVSESNsIEELER.LVVTGAE	629	654	1	17.681	17.4862	17.5966	17.676	17.7206	17.5786	17.7352	17.636	17.746	17.7218	17.7077	17.9071
P99028_59_66_1_0	0.130712	15.4162	1.12337	0.276857	0.913203	-5.78834	upregulated	Uqcrh	P99028	SQTEEDCTEELFDFLHAR	DNRVSSR.SQTEEDCTEELFDFLHAR.DHCVAHK	59	77	1	15.4249	15.4006	15.6105	15.0257	15.5321	15.1555	15.3887	15.2843	15.7102	15.3177	15.5882	15.5644
A2AMM0_42_50_1_1_S46	0.130677	16.1859	1.73506	0.100778	0.821312	-4.98955	upregulated	Cavin4	A2AMM0	VASVVDsVQASQK	IVTVIDR.VASVVDsVQASQK.RIEERHR	40	53	0.9997	16.186	16.0079	16.1768	16.1013	16.2075	16.0798	16.2641	16.4199	16.2308	16.3137	16.1337	16.1098
P70670_1864_1869_1_1_S1869	0.130583	16.1616	1.1038	0.285023	0.913203	-5.80924	upregulated	Naca	P70670	GSDCLHsPK	IIVSPAK.GSDCLHsPK.GPVGSQV	1863	1872	0.9999	16.1747	16.2854	15.981	16.0555	16.0687	16.0613	16.2322	16.5547	15.7326	16.434	16.3019	16.0703
B2RR83_1294_1296_1_1_S1294	0.130439	13.826	0.879341	0.391448	0.932865	-6.0257	upregulated	Ythdc2	B2RR83	sPSPRPNMPIR	SSGKGSK.sPSPRPNMPIR.YFIMKSS	1294	1305	0.9994	13.8327	13.9947	13.4379	13.6481	13.826	13.8674	14.292	13.8474	13.737	13.7864	13.8304	13.8185
Q8BL66_1265_1265_1_1_S1265	0.130385	17.1293	1.51522	0.148045	0.861698	-5.30697	upregulated	Eea1	Q8BL66	RVsELEK	EWQSSQR.RVsELEK.QTDDIRG	1263	1270	0.9679	17.1385	16.9998	16.9344	17.0593	17.0684	17.2292	17.1776	17.0004	17.1371	17.1095	17.5332	17.1737
Q0P678_863_863_1_1_S863	0.130366	17.1053	0.825714	0.420377	0.942388	-6.07085	upregulated	Zc3h18	Q0P678	MGsPKPER	DRKSGGR.MGsPKPER.QRGQNAK	861	869	0.9909	17.1092	17.0658	17.2177	16.9751	17.346	16.5663	16.9999	17.5259	16.5534	17.4769	17.3515	17.0798
P46938_46_48_1_0	0.130082	15.2431	1.20236	0.245666	0.905546	-5.7008	upregulated	Yap1	P46938	GDSETDLEALFNAVMNPK	HQVVHVR.GDSETDLEALFNAVMNPK.TANVPQT	44	62	1	15.2493	14.8103	15.2356	15.2321	15.333	15.2498	15.0364	15.3424	15.2171	15.4096	15.3751	15.4329
Q6A0A2_500_503_1_1_S500	0.130024	15.1105	1.06304	0.302596	0.915798	-5.85175	upregulated	Larp4b	Q6A0A2	NsFGYRK	GIGRGRK.NsFGYRK.KREEKFT	499	506	0.9396	15.1237	14.7616	15.0115	15.2394	14.9822	15.2029	14.7028	15.2438	15.3075	15.2093	15.2559	15.2982
Q5FW52_276_300_1_1_S281	0.130008	16.5919	1.70412	0.106523	0.82456	-5.03607	upregulated	Mlip	Q5FW52	GASTLVVsPSAQLSGSSLCGSNVTDHTR	SPISAWK.GASTLVVsPSAQLSGSSLCGSNVTDHTR.GIASEAQ	274	302	1	16.5914	16.455	16.316	16.6912	16.5764	16.5665	16.6703	16.6115	16.4954	16.6794	16.7454	16.7042
Q3UHQ6_709_719_1_0	0.129961	14.8796	0.755838	0.460068	0.949004	-6.12574	upregulated	Dop1b	Q3UHQ6	SSESLSSVPSSPHRK	GSPFKTR.SSESLSSVPSSPHRK.AATEWGV	709	724	0.9941	14.9098	15.0503	15.1451	14.6779	14.1159	15.0543	14.7426	14.6675	14.7965	14.9276	15.216	15.2817
Q8BUZ1_147_152_1_1_S150	0.129953	15.3475	0.867023	0.397974	0.935896	-6.0363	upregulated	Abra	Q8BUZ1	ILLSHDsPTR	PENDIDR.ILLSHDsPTR.RRKCTNI	144	154	1	15.3766	15.2039	15.5528	15.0669	15.261	15.2985	15.0456	15.1183	15.6962	15.4196	15.976	15.1836
Q9JID9_106_116_1_1_S106	0.129915	14.7203	1.15721	0.26315	0.913203	-5.75146	upregulated	Sh2b2	Q9JID9	sSEDVSAHAATK	ATYGHSR.sSEDVSAHAATK.ARVRKGF	106	118	1	14.7259	14.6522	14.7346	14.3804	14.6133	14.8669	14.8186	14.9614	14.5567	14.7324	14.9038	14.7034
Q61699_810_810_1_1_S810	0.129889	17.5514	1.28071	0.217453	0.895837	-5.60907	upregulated	Hsph1	Q61699	IEsPKLER	VTQPKPK.IEsPKLER.TPNGPNI	808	816	0.9788	17.5565	17.4316	17.4473	17.6373	17.6971	17.1892	17.6988	17.9541	17.4584	17.403	17.5998	17.5483
E9Q401_2828_2833_1_1_T2831	0.129881	16.1949	1.31709	0.205246	0.890203	-5.56486	upregulated	Ryr2	E9Q401	AIDMSNVtLSR	AHGYSPR.AIDMSNVtLSR.DIHAMAE	2824	2835	0.9069	16.1996	16.2483	15.8503	16.0024	16.2841	16.2352	16.3685	16.2644	16.3016	16.0622	16.0573	16.4697
Q61699_503_526_1_1_T503	0.129831	18.6237	1.83238	0.0844294	0.792612	-4.8395	upregulated	Hsph1	Q61699	VPtEEEDGSSLEADMECPNQRPTESSDVDK	TASMVEK.VPtEEEDGSSLEADMECPNQRPTESSDVDK.NIQQDNS	501	531	1	18.6322	18.4794	18.4957	18.5715	18.6445	18.573	18.829	18.8209	18.529	18.4875	18.6638	18.7658
Q80XU3_54_61_1_1_S61	0.129761	16.3466	0.66521	0.514819	0.955077	-6.19016	upregulated	Nucks1	Q80XU3	NSQEDSEDsEEK	NKRRSGK.NSQEDSEDsEEK.DVKTKKD	53	65	1	16.3924	16.3619	16.463	16.1327	16.7555	15.666	16.4139	16.5866	16.1078	17.0422	16.5118	15.7711
P60335_180_190_1_0	0.129752	17.5546	1.51781	0.147396	0.861618	-5.30342	upregulated	Pcbp1	P60335	VMTIPYQPMPASSPVICAGGQDR	SQSPQGR.VMTIPYQPMPASSPVICAGGQDR.CSDAAGY	178	201	1	17.5647	17.464	17.4703	17.402	17.5781	17.5047	17.7807	17.429	17.544	17.51	17.9382	17.4794
O70373_134_149_1_0	0.129662	14.6839	0.819047	0.424066	0.943219	-6.07628	upregulated	Xirp1	O70373	FEEGSFTNSSDQEPEGLRPSGGDVQAAR	VQATSRK.FEEGSFTNSSDQEPEGLRPSGGDVQAAR.QMFETKP	130	158	1	14.7065	15.079	14.184	14.7002	14.3121	14.7903	15.0655	14.422	14.8713	14.815	14.7577	14.5253
Q9CRA8_13_20_1_1_S20	0.12964	15.8098	1.10535	0.28437	0.913203	-5.8076	upregulated	Exosc5	Q9CRA8	RADANLLTDTGTESsPR	MEGAK.RADANLLTDTGTESsPR.SPVCSIR	6	23	1	15.8193	15.4701	15.4505	15.9329	16.0742	15.7676	15.889	15.6497	16.0749	15.8779	15.7133	16.0073
P70670_1741_1750_1_1_S1744	0.129612	19.427	1.56118	0.136859	0.855798	-5.24321	upregulated	Naca	P70670	EASVLsPTATSSGK	TTIPSIK.EASVLsPTATSSGK.DSHISPV	1739	1753	1	19.4315	19.2525	19.1981	19.4941	19.2944	19.5425	19.3674	19.4689	19.2683	19.5369	19.7271	19.5469
B2RUJ5_82_95_1_0	0.129558	14.998	1.12213	0.277372	0.913203	-5.78968	upregulated	Apba1	B2RUJ5	SASTESGFHNHTDTAEGDVLAAAR	RGECIAR.SASTESGFHNHTDTAEGDVLAAAR.DGYEAER	82	106	1	15.0047	14.9173	14.7508	14.9818	15.0623	14.9242	15.1954	14.7034	15.1113	15.0572	15.3712	14.9026
Q8CC27_214_226_1_1_S214	0.129461	17.7933	1.75105	0.0979161	0.813076	-4.96527	upregulated	Cacnb2	Q8CC27	KsTPPSSAIDIDATGLDAEENDIPANHR	DIVPSSR.KsTPPSSAIDIDATGLDAEENDIPANHR.SPKPSAN	213	241	1	17.7928	17.5959	17.8377	17.9442	17.6444	17.5912	17.9717	17.7403	17.8333	17.7852	17.9013	17.8811
P56485_350_361_1_1_S350	0.129387	16.8565	1.76843	0.0948853	0.808485	-4.93872	upregulated	Ackr3	P56485	VsETEYSALEQNTK	KIIDASR.VsETEYSALEQNTK.	349	363	1	16.8582	16.6592	16.7536	16.7163	16.9807	16.8199	16.8189	16.9322	17.0441	16.8408	17.0133	16.8427
Q5SW19_1300_1303_1_1_S1300	0.1293	18.5641	2.19367	0.0424141	0.697886	-4.23824	upregulated	Cluh	Q5SW19	AVEDMGsPQTAK	PEPEPER.AVEDMGsPQTAK.EGPSSIN	1294	1306	1	18.5961	18.476	18.536	18.5589	18.4041	18.4926	18.5462	18.6416	18.7933	18.5854	18.5634	18.6071
P42128_402_414_1_1_T408	0.129295	15.3275	1.61603	0.124449	0.845885	-5.16528	upregulated	Foxk1	P42128	SAPASPtHPGLMSPR	FGPISSR.SAPASPtHPGLMSPR.SSGIQTP	402	417	0.9998	15.3269	15.2719	15.3212	15.2749	15.1664	15.2502	15.3045	15.4513	15.3855	15.2996	15.515	15.3614
Q8BLK9_280_283_1_0	0.129232	15.6171	1.56484	0.136001	0.853136	-5.23808	upregulated	Rps6kc1	Q8BLK9	GVDLLLEGVQGESSPTRR	ASDFYRK.GVDLLLEGVQGESSPTRR.EAVKRRT	268	286	1	15.6241	15.3743	15.658	15.6015	15.6152	15.484	15.7659	15.7053	15.6892	15.6934	15.4861	15.715
Q9DC04_586_595_1_1_S589	0.129217	15.7011	1.45677	0.16336	0.87524	-5.38597	upregulated	Rgs3	Q9DC04	RLPSQEsPSSLGSLPEK	SSASVQK.RLPSQEsPSSLGSLPEK.DIAEQTI	583	600	0.9232	15.702	15.5815	15.4892	15.5271	15.9285	15.6268	15.6899	15.8021	15.7847	15.8243	15.6236	15.8345
E9Q394_1532_1532_1_1_S1532	0.129195	17.1036	2.00822	0.060741	0.726204	-4.55502	upregulated	Akap13	E9Q394	RHsWGPGK	SISPFRR.RHsWGPGK.NAASDAE	1530	1538	0.9999	17.1141	17.0304	17.0781	16.916	17.1483	16.993	17.2758	17.0848	17.1399	17.1187	17.1199	17.2351
P70302_660_668_1_1_S660	0.129182	16.6604	1.23199	0.234681	0.899267	-5.66667	upregulated	Stim1	P70302	AMAEEDNGsIGEETDSSPGRK	PHIAGKK.AMAEEDNGsIGEETDSSPGRK.KFPIKIF	652	673	1	16.6684	16.5782	16.7555	16.4651	16.5855	16.5654	16.9676	16.4438	16.9905	16.7406	16.3967	16.7755
P10922_90_92_1_1_S92	0.129139	15.8825	1.54679	0.140283	0.860042	-5.26333	upregulated	H1-0	P10922	GVGASGsFR	GVIKQTK.GVGASGsFR.LAKGDEP	86	95	0.9958	15.8836	15.6541	16.0307	15.7307	15.8249	15.82	16.0402	15.9577	15.9959	15.7737	15.8674	16.0125
B1AY13_2064_2078_1_0	0.129129	14.8746	0.722105	0.480023	0.949431	-6.15062	upregulated	Usp24	B1AY13	QEAEDLSLSAPSSPEISPQSSPRPHRPNNDR	SRVSVVR.QEAEDLSLSAPSSPEISPQSSPRPHRPNNDR.LSIITKI	2058	2089	1	14.9098	14.169	15.0628	15.1487	14.7646	14.8758	14.9586	15.1962	15.0795	15.2922	14.4012	14.6721
P35831_565_588_1_1_S588	0.129011	16.1159	1.23299	0.23432	0.899267	-5.66551	upregulated	Ptpn12	P35831	TVSSTPNSTAEEEAHDLTEHHNSsPLLK	NHSQTIK.TVSSTPNSTAEEEAHDLTEHHNSsPLLK.APISFTN	565	593	1	16.128	15.9053	16.2473	15.7723	15.9928	16.3101	16.1915	16.2159	16.3061	15.9796	16.3609	15.9933
P49769_365_371_2_2_S367T370	0.128927	16.5941	1.47449	0.158585	0.868297	-5.36227	upregulated	Psen1	P49769	AAVQELSGsILtSEDPEER	RSTPESR.AAVQELSGsILtSEDPEER.GVKIGIG	359	378	1	16.5989	16.3672	16.6988	16.4417	16.6444	16.4667	16.4684	16.6374	16.8192	16.4714	16.8178	16.7019
Q80TV8_792_795_1_0	0.128881	15.1188	1.22285	0.23803	0.899267	-5.67728	upregulated	Clasp1	Q80TV8	VLSTSTDLEAAVADALK	GSVNAMR.VLSTSTDLEAAVADALK.KPVRRRY	790	807	0.9669	15.1209	15.1237	14.9179	15.0036	15.1243	15.0732	15.1928	15.4117	14.8597	15.1386	15.083	15.3789
P98078_220_231_1_1_S227	0.128717	15.6821	1.27023	0.221074	0.897112	-5.62162	upregulated	Dab2	P98078	LGVDQMDLFGDMSTPPDLNsPTESK	DQANKIK.LGVDQMDLFGDMSTPPDLNsPTESK.DIIIVDI	208	233	1	15.6884	15.6217	15.7134	15.4169	15.4243	15.8834	15.7873	15.7479	15.4554	15.7423	15.8582	15.8528
Q8BGT6_128_153_1_1_S128	0.128706	17.9487	1.80891	0.0881421	0.796342	-4.87618	upregulated	Micall1	Q8BGT6	DPAPPsPTSTSPAVQPGEEAQGDDLSPDSLSEQGK	SPPKPGK.DPAPPsPTSTSPAVQPGEEAQGDDLSPDSLSEQGK.QQPPSSA	123	158	1	17.9545	17.7909	17.9122	17.8436	17.7957	18.0499	18.1567	17.9269	17.8601	18.146	18.0138	17.9394
E9Q0S6_589_604_1_1_S604	0.128637	17.0851	1.77726	0.0933771	0.806955	-4.92516	upregulated	Tns1	E9Q0S6	TDEPVSGATTAPAALsPQEK	ASTKTDK.TDEPVSGATTAPAALsPQEK.KEIDRII	589	609	1	17.0807	16.8603	16.8457	17.09	17.0744	17.2044	17.1115	17.1204	17.1492	17.1959	17.0805	17.204
Q9CW79_33_52_1_1_S41	0.128627	17.0036	1.87941	0.0774002	0.777519	-4.76503	upregulated	Golga1	Q9CW79	ESVASMGADsGDDFASDGSSSR	IPRSVSK.ESVASMGADsGDDFASDGSSSR.EDISSQI	32	54	1	17.0063	16.8792	16.9954	16.9526	16.9397	16.9001	17.1948	16.9616	16.9868	17.0124	16.98	17.2366
P06745_212_224_1_1_T215	0.128613	17.3739	1.7498	0.0981375	0.813076	-4.96718	upregulated	Gpi	P06745	TFTtQETITNAETAK	IFIIASK.TFTtQETITNAETAK.EWFIEAA	212	227	1	17.3752	17.3753	17.3889	17.0974	17.3437	17.3136	17.4853	17.5408	17.4586	17.2471	17.5279	17.3347
Q9R190_427_440_1_1_S435	0.128428	18.8982	2.02821	0.0584667	0.722102	-4.52166	upregulated	Mta2	Q9R190	GHLSRPEAQSLsPYTTSANR	TTEPHSR.GHLSRPEAQSLsPYTTSANR.AKIIAKN	424	444	1	18.9202	18.9155	18.7924	18.8372	18.6715	18.9239	19.0026	19.0908	18.9962	18.8948	18.9081	18.8468
P51830_48_60_1_1_S55	0.128421	14.9132	1.38882	0.182774	0.882329	-5.47477	upregulated	Adcy9	P51830	YSISSSCsSSGDSGGLPR	THPKHCK.YSISSSCsSSGDSGGLPR.RVGGGGR	48	66	1	14.9113	14.7678	14.8506	14.8696	14.998	14.7296	15.0668	15.0413	14.9655	15.0265	14.8324	14.8968
P70670_602_641_1_0	0.128381	16.6836	1.30079	0.210646	0.891078	-5.58479	upregulated	Naca	P70670	NTAPSTTSPLVPLASEGCPVASSMALSPQNASVSETALALSPEIPK	MAPRTAK.NTAPSTTSPLVPLASEGCPVASSMALSPQNASVSETALALSPEIPK.SVPFPDP	601	647	1	16.6912	16.6984	16.4023	16.6589	16.5963	16.7121	16.8317	17.1103	16.5714	16.6943	16.7588	16.4853
Q8QZS3_62_73_2_2_S62S73	0.128373	16.1335	1.52367	0.145935	0.861279	-5.29536	upregulated	Flcn	Q8QZS3	AHsPAEGASSESSsPGPK	QMSSRVR.AHsPAEGASSESSsPGPK.KSDMCEG	60	78	1	16.1327	16.1894	16.0482	15.8581	16.1749	16.047	16.3374	16.2286	16.0477	16.2735	16.0163	16.2477
Q8BU14_353_367_1_1_S356	0.128265	17.8536	1.68843	0.109543	0.825111	-5.05944	upregulated	Sec62	Q8BU14	SQHsSGNGNDFEMITK	DRREDDR.SQHsSGNGNDFEMITK.EEIEQQT	353	369	1	17.8678	17.6902	17.9508	17.5043	17.8801	17.8929	18.0158	17.9207	17.8764	17.9183	17.8819	17.8583
P42128_222_243_2_0	0.128246	16.3537	1.29699	0.211922	0.891729	-5.58941	upregulated	Foxk1	P42128	SLVSPIPSPTGTISVPNSCPASPR	IPEPDIR.SLVSPIPSPTGTISVPNSCPASPR.GAGSSSY	222	246	1	16.3589	16.3393	16.457	16.3512	16.2895	15.9817	16.0912	16.385	16.484	16.5291	16.3733	16.6094
Q91WG5_134_143_1_1_S143	0.128193	14.9916	1.11935	0.278522	0.913203	-5.79267	upregulated	Prkag2	Q91WG5	ESSPNSNPSTsPGGIR	IFRSSSK.ESSPNSNPSTsPGGIR.FFSRSRK	133	149	1	15.0003	14.6969	15.0497	14.9665	14.8335	15.0618	15.089	15.2713	14.8292	14.9572	15.306	14.8466
Q8BTI8_2052_2064_3_3_S2052S2054T2056	0.128123	17.5788	1.81357	0.0873945	0.794419	-4.86893	upregulated	Srrm2	Q8BTI8	NHsGsRtPPVALSSSR	ATPPATR.NHsGsRtPPVALSSSR.MSCFSRP	2050	2066	1	17.578	17.4201	17.5974	17.4698	17.6998	17.3573	17.7836	17.6299	17.5446	17.6165	17.6615	17.5859
P50636_631_642_1_1_S631	0.128091	12.9963	0.56276	0.580928	0.963834	-6.25355	upregulated	Rnf19a	P50636	FRHNsGSSSVDDSGATR	IESKPFK.FRHNsGSSSVDDSGATR.GHTGGAS	627	644	1	13.0312	13.5694	13.4376	12.4619	12.6211	12.5423	13.2038	13.2932	13.0228	12.9752	12.8929	12.9395
P50544_514_531_1_1_S521	0.128053	15.8057	1.03009	0.317366	0.918892	-5.8851	upregulated	Acadvl	P50544	TGIGSGLsLSGIVHPELSR	GKQIRRR.TGIGSGLsLSGIVHPELSR.SGEIAVQ	514	533	0.9942	15.8249	15.8259	15.8481	15.5602	15.5007	15.9443	15.7011	15.8267	15.8698	15.6215	16.3879	15.7765
Q9WU40_260_263_2_2_S261S263	0.128047	16.3951	1.32217	0.203584	0.890019	-5.5586	upregulated	Lemd3	Q9WU40	EHYsDsEEEEEEGEEDGDVAPAR	IPYSSCR.EHYsDsEEEEEEGEEDGDVAPAR.QVIKDDS	258	281	1	16.4024	16.2089	16.1542	16.5451	16.3635	16.3548	16.1918	16.2816	16.5275	16.7119	16.5618	16.4456
P83093_696_715_1_1_S697	0.128045	13.5346	0.721554	0.480353	0.949431	-6.15102	upregulated	Stim2	P83093	HTsCSSAGNDSKPVQEASNVSR	IPVPHPR.HTsCSSAGNDSKPVQEASNVSR.VSSIPHD	695	717	1	13.5518	13.5073	13.4662	13.8129	13.2382	13.2993	13.5824	13.7594	13.5748	13.0933	13.5047	14.0423
P39447_160_168_3_3_S162S166S168	0.127948	15.946	1.39263	0.181637	0.882329	-5.46988	upregulated	Tjp1	P39447	SAsRERsLsPR	KSWARDR.SAsRERsLsPR.SDRRSVA	160	171	0.9943	15.9501	15.5815	16.0072	15.8245	15.9695	15.9984	16.0343	15.8087	16.0663	15.9094	16.1391	16.0672
Q8BGW2_171_188_1_1_S177	0.127886	16.0226	0.997621	0.332419	0.921985	-5.91706	upregulated	Wbp1l	Q8BGW2	SSTRPPsVADPQSPEVPTDR	PISGPSR.SSTRPPsVADPQSPEVPTDR.EATKASG	171	191	1	16.0431	16.1392	16.0374	15.9612	15.4709	16.1554	15.7102	16.1736	16.3606	16.0214	16.2446	15.9738
P56391_14_27_1_1_T14	0.127541	15.4854	1.39901	0.179747	0.882329	-5.46166	upregulated	Cox6b1	P56391	tAPFDSRFPNQNQTK	TKIKNYK.tAPFDSRFPNQNQTK.NCWQNYI	14	29	1	15.4897	15.3637	15.4834	15.4228	15.385	15.4241	15.4539	15.8401	15.6296	15.5075	15.4842	15.3446
Q6PAR5_1041_1066_1_1_S1062	0.127446	14.7975	0.854032	0.404933	0.939214	-6.04733	upregulated	Gapvd1	Q6PAR5	RTSPSEGAMANDESAEVMGDGEsAHDSPR	KYRNAIK.RTSPSEGAMANDESAEVMGDGEsAHDSPR.EEAIQNI	1040	1069	1	14.8123	14.7743	15.1594	14.7626	14.7251	14.2184	15.0826	14.461	14.8892	15.0536	14.7905	14.8556
P16014_138_147_1_1_S147	0.127434	16.2485	0.95017	0.355308	0.926286	-5.96212	upregulated	Chgb	P16014	EGVDDQESLRPSNQQAsK	EGGGHSR.EGVDDQESLRPSNQQAsK.EAKIYHS	131	149	1	16.2603	16.0633	16.4541	16.0987	16.3568	15.9221	16.8313	16.4029	15.9558	16.0506	16.2722	16.3256
P59644_883_885_2_2_S883S885	0.127375	19.426	1.519	0.147097	0.861618	-5.30178	upregulated	Inpp5j	P59644	sRsPGLAR	GKSKRHR.sRsPGLAR.FPSIAIH	883	891	0.9978	19.4353	19.1748	19.442	19.3658	19.4491	19.351	19.581	19.8057	19.325	19.4607	19.2944	19.4365
Q811S7_51_54_1_1_S54	0.127215	16.9233	1.45965	0.162577	0.874696	-5.38214	upregulated	Ubp1	Q811S7	QEDSSLsLEDEAK	IAIPIFK.QEDSSLsLEDEAK.HPPFQYV	48	61	1	16.9247	16.8622	16.8869	16.8565	16.8035	16.8602	17.0084	16.8201	16.727	17.0429	16.9677	17.3204
Q8BGD9_445_450_1_1_S445	0.127198	20.3925	1.28855	0.214775	0.895136	-5.59962	upregulated	Eif4b	Q8BGD9	sLENETLNK	RRRESEK.sLENETLNK.EEDCHSP	445	454	0.9996	20.3975	20.5022	19.8652	20.4158	20.3513	20.4813	20.5267	20.3317	20.635	20.3176	20.4931	20.398
E9Q401_2807_2821_3_2_S2807S2813	0.127085	16.1395	1.43658	0.168942	0.878644	-5.41269	upregulated	Ryr2	E9Q401	RIsQTSQVsIDAAHGYSPR	AIYNRTR.RIsQTSQVsIDAAHGYSPR.AIDMSNV	2805	2824	0.9998	16.1432	15.9175	15.8275	16.0769	16.2328	16.296	16.3245	16.1975	16.2295	16.1075	16.1337	16.1907
Q6ZPJ0_261_273_1_1_S265	0.127063	16.9201	1.57018	0.134756	0.852905	-5.23057	upregulated	Tex2	Q6ZPJ0	TAPSsPLTSPSDTR	NTGGDSK.TAPSsPLTSPSDTR.SFFKVPE	261	275	1	16.923	16.799	16.6259	16.8155	16.9117	17.1017	17.0116	17.0717	16.934	16.8089	17.0283	17.0122
Q8CJG1_822_832_1_1_S822	0.126842	14.4361	0.896045	0.382712	0.932865	-6.01111	upregulated	Ago1	Q8CJG1	EHDsGEGSHISGQSNGRDPQALAK	RYHIVDK.EHDsGEGSHISGQSNGRDPQALAK.AVQVHQD	819	843	1	14.4515	14.6056	14.4011	13.9105	14.361	14.5566	14.5364	14.6765	14.6315	14.6412	14.2892	14.188
P30204_22_25_1_1_S23	0.126756	14.4112	0.807516	0.430497	0.943474	-6.08558	upregulated	Msr1	P30204	LCPHEQEDADCSsESVK	EMTENQR.LCPHEQEDADCSsESVK.FDARSMT	11	28	1	14.4329	14.4665	14.7219	14.2222	14.1136	14.1862	14.0633	14.9526	14.2738	14.6249	14.5147	14.3838
Q99L88_71_86_1_1_S86	0.126667	17.1264	1.68871	0.109488	0.825111	-5.05902	upregulated	Sntb1	Q99L88	GSGTGHPVPGVAQAPDsPAGVR	TNGSFCR.GSGTGHPVPGVAQAPDsPAGVR.TAFTDIP	70	92	1	17.1054	17.0892	17.0041	17.0331	17.0681	17.0919	17.3229	17.3562	17.1296	17.1698	17.2065	16.9186
O88492_1281_1294_1_1_S1281	0.126595	18.5457	1.87075	0.0786545	0.777519	-4.77884	upregulated	Plin4	O88492	LCsDQSLNTMVEAVGSHEMR	MEAACGK.LCsDQSLNTMVEAVGSHEMR.ASVAQDR	1279	1299	1	18.5683	18.3583	18.6904	18.3449	18.5294	18.4603	18.71	18.5669	18.6191	18.4954	18.6374	18.5907
Q91YE5_1167_1174_1_1_S1174	0.126593	14.2834	1.08468	0.293169	0.913203	-5.82935	upregulated	Baz2a	Q91YE5	RELTGSNASTsPAR	SARASVK.RELTGSNASTsPAR.SRGRPRK	1164	1178	1	14.2891	14.0991	14.2042	14.3004	14.0185	14.4493	14.2662	14.3262	14.4139	14.4985	14.194	14.3466
Q921K9_107_127_1_1_S122	0.126244	16.0834	1.15527	0.263921	0.913203	-5.75359	upregulated	Bcl7b	Q921K9	VDSSTNSSPSPQQSESLsPAHTSDFR	SDVYQIK.VDSSTNSSPSPQQSESLsPAHTSDFR.TDDSQPP	105	131	1	16.1033	15.9714	16.0737	16.0141	15.9628	16.0508	16.0487	16.2567	16.5249	15.7091	16.228	16.0774
P58871_1607_1622_1_0	0.126174	18.0391	2.05314	0.055739	0.717275	-4.47978	upregulated	Tnks1bp1	P58871	ASRVPSSDEEVVEEPQSR	QDSTEPR.ASRVPSSDEEVVEEPQSR.RTRMSIG	1606	1624	0.9965	18.0385	17.8241	17.9782	18.0141	18.038	17.9971	18.0419	18.1463	18.0952	17.9794	18.2167	18.0993
P26687_45_68_1_1_S68	0.126043	15.5287	1.0726	0.298405	0.914066	-5.84191	upregulated	Twist1	P26687	SAGGSAGPGGATGGGIGGGDEPGsPAQGK	KRRSSRR.SAGGSAGPGGATGGGIGGGDEPGsPAQGK.RGKKSAG	45	74	1	15.5404	15.5016	15.3741	15.3066	15.4403	15.6771	15.9702	15.3734	15.7929	15.647	15.3543	15.3781
A2ASS6_35052_35065_1_1_S35060	0.126015	16.2344	1.52913	0.144582	0.860752	-5.28783	upregulated	Ttn	A2ASS6	QEASFSSFSSSsASSMTEMK	VQMSASK.QEASFSSFSSSsASSMTEMK.FASMSAQ	35049	35069	1	16.2346	16.3064	16.0781	16.365	16.0329	16.0459	16.4062	16.2617	16.3759	16.2918	16.1294	16.2851
Q80XA6_531_539_1_1_S537	0.126009	15.3909	1.23322	0.234235	0.899267	-5.66524	upregulated	Reps2	Q80XA6	APSQAAESsPTK	IHSQINR.APSQAAESsPTK.MDAPHAQ	529	541	1	15.3955	15.2585	15.4208	15.5247	15.0308	15.3759	15.5066	15.6968	15.3293	15.4127	15.3037	15.4398
D3Z1D3_813_818_1_1_S813	0.125906	17.4108	1.12441	0.276429	0.913203	-5.78722	upregulated	CEFIP	D3Z1D3	KAsAEDLSAR	VSGGRPR.KAsAEDLSAR.GSWMGAD	811	821	1	17.4514	17.3327	17.4907	17.0701	17.502	17.3152	17.6669	17.1668	17.7913	17.2344	17.6252	17.3236
Q9WVH4_279_288_1_1_S283	0.125895	16.6198	1.65664	0.115887	0.832085	-5.10631	upregulated	Foxo3	Q9WVH4	AALQAAPESADDsPSQLSK	GRAAKKK.AALQAAPESADDsPSQLSK.WPGSPTS	271	290	1	16.625	16.7298	16.4327	16.5827	16.4803	16.5303	16.6189	16.7629	16.8292	16.51	16.7153	16.626
P25206_668_672_2_2_S668S672	0.125743	15.6182	0.92403	0.368371	0.930273	-5.9861	upregulated	Mcm3	P25206	KAsEDEsDLEDEEEK	EKEKKRK.KAsEDEsDLEDEEEK.SQEDTEQ	666	681	1	15.6337	15.4561	15.7377	15.6716	15.5161	15.3665	15.4453	15.7933	15.149	16.0688	15.9031	15.6926
Q6DFV5_1636_1660_1_1_S1636	0.125704	16.7006	1.40518	0.177936	0.882166	-5.45369	upregulated	Helz	Q6DFV5	QVQPRsPPAVPSPPSSTDHSSQFANFNDSSR	YRQVQPR.QVQPRsPPAVPSPPSSTDHSSQFANFNDSSR.DIEVANS	1631	1662	1	16.7093	16.7125	16.6908	16.6327	16.4151	16.7089	16.6854	16.8193	16.964	16.7043	16.4657	16.9076
P54103_47_49_1_1_S47	0.125569	19.909	2.01722	0.0597079	0.725354	-4.54003	upregulated	Dnajc2	P54103	NAsTSFQELEDKK	FVKRRNR.NAsTSFQELEDKK.EISEESE	45	58	1	19.9093	19.9717	19.8253	19.859	19.8189	19.7276	19.8231	19.9857	19.8679	20.0787	20.016	20.025
Q8K2B3_626_629_1_1_Y629	0.125546	14.7299	1.07466	0.297506	0.913203	-5.83977	upregulated	Sdha	Q8K2B3	HTLSyVDIK	FGEHWRK.HTLSyVDIK.TGKVTIE	625	634	0.9998	14.7365	14.432	14.5971	14.8881	14.6803	14.7097	14.8952	14.9622	14.8263	14.928	14.5093	14.6008
Q8K1J5_272_281_1_1_S281	0.125329	13.78	0.706975	0.489138	0.951538	-6.16143	upregulated	Sde2	Q8K1J5	SSASGTHSEsPEK	DRPGSPR.SSASGTHSEsPEK.LQCPVTE	272	285	0.9998	13.8022	13.9084	13.6804	13.878	13.223	13.8686	14.0058	13.7932	13.6712	14.2801	13.367	13.9048
E9Q784_951_958_1_1_S953	0.125315	17.3139	1.49098	0.154246	0.866041	-5.34003	upregulated	Zc3h13	E9Q784	SLsPSHLTEDR	VRPQESR.SLsPSHLTEDR.QGRWKEE	951	962	1	17.3285	17.3513	17.1333	16.9937	17.3154	17.434	17.505	17.3565	17.4741	17.1633	17.341	17.3852
P97868_361_364_1_1_S361	0.125119	17.0194	1.45675	0.163366	0.87524	-5.386	upregulated	Rbbp6	P97868	NLQPLMRsPISR	PRPIMQR.NLQPLMRsPISR.QQDPIMI	354	366	0.9998	17.0248	17.0972	16.7846	16.8395	16.9744	17.0603	16.9302	17.2548	17.2278	16.9207	16.9353	17.1892
Q05D44_127_145_1_1_S137	0.125039	17.9607	1.49379	0.153516	0.866041	-5.33621	upregulated	Eif5b	Q05D44	TARPNSEAPLsGSEDADDSNK	KDSKSKK.TARPNSEAPLsGSEDADDSNK.LSKKGKK	127	148	1	17.9677	17.8593	17.9374	18.0718	17.8159	17.7782	18.1075	18.0926	17.7959	18.2853	17.9214	17.9027
Q8BHL3_123_138_1_1_S129	0.124942	15.5468	1.14238	0.269092	0.913203	-5.76773	upregulated	Tbc1d10b	Q8BHL3	TEEVRAsPVPGPGTPTR	IGTDTQK.TEEVRAsPVPGPGTPTR.TPSRMAP	123	140	1	15.5558	15.651	15.1518	15.6015	15.3866	15.6021	15.4037	15.4424	15.7478	15.8013	15.4884	15.7377
Q9QZQ1_1198_1227_1_0	0.12493	16.4118	1.83866	0.0834591	0.788992	-4.82962	upregulated	Afdn	Q9QZQ1	ITSVSTGNLCTEEQSPPPRPEAYPIPTQTYTR	TSGTAAK.ITSVSTGNLCTEEQSPPPRPEAYPIPTQTYTR.EYFTFPA	1197	1229	1	16.4107	16.2808	16.4559	16.2848	16.3382	16.3584	16.4078	16.4595	16.491	16.3506	16.5131	16.5894
Q60932_48_65_1_1_T65	0.124923	15.6346	1.49603	0.152936	0.866041	-5.33317	upregulated	Vdac1	Q60932	SENGLEFTSSGSANTETtK	KIDIKTK.SENGLEFTSSGSANTETtK.VNGSIET	48	67	1	15.6371	15.5167	15.6153	15.6571	15.4076	15.6356	15.566	15.843	15.6725	15.7183	15.7885	15.56
P27546_343_345_1_1_S345	0.124887	17.9579	1.32737	0.201897	0.890019	-5.55218	upregulated	Map4	P27546	DVAPPMEEEIVPGNDTTsPK	PDESSTK.DVAPPMEEEIVPGNDTTsPK.ETETTIP	328	348	1	17.9609	17.8614	17.9784	18.1282	17.8769	17.6042	18.0332	17.8681	17.7787	18.1128	18.2641	18.0312
Q9JIX8_413_423_1_1_S413	0.124885	14.1565	0.859415	0.40204	0.938732	-6.04278	upregulated	Acin1	Q9JIX8	APVVLQPEQIVsEEETPPPLLTK	IPEDIEK.APVVLQPEQIVsEEETPPPLLTK.EASSPPT	402	425	1	14.1646	14.1542	13.9224	14.1599	14.2429	13.9624	14.3038	14.4783	13.9305	13.9716	14.0045	14.5909
Q9QYG0_330_342_1_1_S342	0.124835	17.2664	1.58147	0.132152	0.851307	-5.21461	upregulated	Ndrg2	Q9QYG0	TASLTSAASIDGsR	TRISRSR.TASLTSAASIDGsR.SRSRTIS	330	344	1	17.2674	16.9626	17.2542	17.2682	17.1995	17.3071	17.458	17.3362	17.102	17.2548	17.4348	17.3532
Q8K1H7_48_55_1_0	0.124788	14.2599	0.805011	0.431902	0.944308	-6.08758	upregulated	Tcp11l2	Q8K1H7	SSSPASTSPPR	TSDSSSK.SSSPASTSPPR.GIMFDDV	48	59	0.9994	14.3046	14.45	14.4386	14.237	13.7161	14.1174	14.2135	14.0155	14.1455	14.5282	14.3477	14.6492
Q8BXQ8_299_299_1_1_S299	0.124777	15.6277	1.25715	0.225656	0.897112	-5.63715	upregulated	Fam53c	Q8BXQ8	LRPsLDFDK	HEEDCRR.LRPsLDFDK.MNQKPYS	296	305	0.9881	15.6286	15.5815	15.5135	15.8016	15.6145	15.2868	15.7757	15.7066	15.6714	15.4987	15.5581	15.8956
Q9D823_94_97_1_1_S97	0.12451	13.7247	0.784429	0.443557	0.947072	-6.10382	upregulated	Rpl37	Q9D823	RAAVAASSSs	GTTPKPK.RAAVAASSSs.	88	98	0.9993	13.7334	13.6138	13.6649	13.8523	13.8858	13.2672	13.9048	13.6198	13.5862	14.0113	14.0261	13.5397
O70318_102_122_1_1_S116	0.124312	15.6947	1.31921	0.204552	0.890019	-5.56225	upregulated	Epb41l2	O70318	EPTQADVEDQILGKEEsLPEEESR	KDGGDKK.EPTQADVEDQILGKEEsLPEEESR.AKGDAEE	100	124	0.9006	15.699	15.7443	15.504	15.8766	15.4297	15.5798	15.6327	15.9091	15.8318	15.6325	15.8279	15.6731
Q5SV85_991_1008_1_1_S1001	0.12422	15.7609	1.19846	0.247139	0.905546	-5.70524	upregulated	Synrg	Q5SV85	SQETSCPSPAsSVASHETPK	DMPTVDR.SQETSCPSPAsSVASHETPK.EGADDFG	991	1011	1	15.7694	15.5179	15.3665	15.9214	15.68	15.98	15.8764	15.8407	15.8367	15.6955	15.8781	15.7769
O08796_469_477_1_1_S473	0.124174	15.2557	1.14166	0.269387	0.913203	-5.76853	upregulated	Eef2k	O08796	RHESDEDsLGSSGR	GHSNGNR.RHESDEDsLGSSGR.VCVETWN	466	480	1	15.2668	14.94	15.0364	15.2443	15.2506	15.4687	15.153	15.2282	15.4958	15.499	15.3256	15.1714
E9Q401_2692_2711_1_0	0.124081	16.8762	1.57729	0.133111	0.851307	-5.22053	upregulated	Ryr2	E9Q401	QSSMDSEGNFNPQPVDTSNITIPEK	YVSMMEK.QSSMDSEGNFNPQPVDTSNITIPEK.LEYFINK	2691	2716	0.9998	16.8769	16.6718	17.0243	16.7081	16.9623	16.6761	16.9859	16.8136	17.0275	16.9732	16.9133	16.8821
Q99M28_21_29_1_1_S27	0.124066	18.4094	1.36391	0.190341	0.888486	-5.50648	upregulated	Rnps1	Q99M28	SSTRAPsPTK	VKENNKK.SSTRAPsPTK.RKDRSDE	21	31	0.9835	18.4176	18.449	18.0822	18.3858	18.4098	18.3818	18.2947	18.3397	18.651	18.5441	18.7095	18.2556
Q9EQJ9_954_954_1_1_S954	0.124056	15.9177	1.26195	0.223967	0.897112	-5.63147	upregulated	Magi3	Q9EQJ9	QsPALQHRPMGQAQANHIPGDR	SGTNSAR.QsPALQHRPMGQAQANHIPGDR.IAIEGEI	953	975	1	15.9392	16.0936	15.6087	15.8505	15.8747	15.8227	15.7596	16.0677	16.1086	16.1814	15.8647	15.8624
Q5SNZ0_1584_1591_1_1_S1588	0.123617	14.7698	1.08827	0.291629	0.913203	-5.82561	upregulated	Ccdc88a	Q5SNZ0	VHASRPAsLDSGR	DSSTGSR.VHASRPAsLDSGR.TSTSNSN	1581	1594	1	14.7787	14.5467	14.6444	14.5443	14.71	15.0666	14.6494	14.872	14.7169	14.9304	14.8249	14.9626
O08709_186_194_1_1_S194	0.123551	17.6496	1.48867	0.154848	0.866112	-5.34315	upregulated	Prdx6	O08709	GESVMVVPTLsEEEAK	TPVDWKK.GESVMVVPTLsEEEAK.QCFPKGV	184	200	1	17.6547	17.5633	17.6873	17.4708	17.6781	17.5118	17.6257	17.591	17.9059	17.5776	17.9653	17.5694
Q8BVZ1_17_28_1_1_S17	0.123544	17.9336	1.81735	0.0867906	0.79399	-4.86302	upregulated	Plin5	Q8BVZ1	MsGDQTAQDPGSSLGELDQQNVVNR	TIAPHSR.MsGDQTAQDPGSSLGELDQQNVVNR.VVAIPIV	16	41	1	17.9374	17.8519	17.8298	18.0332	17.8249	17.7914	18.1063	17.9297	18.1321	17.8339	17.9838	17.9529
Q5BLK4_699_705_1_1_S705	0.123362	15.5394	1.34716	0.195572	0.889144	-5.52756	upregulated	Tut7	Q5BLK4	NTTEEVGsPAK	AQIVTIK.NTTEEVGsPAK.EKTGGVH	698	709	1	15.5407	15.3723	15.7062	15.4029	15.5223	15.3566	15.6845	15.3807	15.7426	15.5741	15.551	15.6398
Q6PD31_199_211_1_1_S202	0.12335	16.6844	1.80818	0.0882606	0.79672	-4.87732	upregulated	Trak1	Q6PD31	RNESSSsVQNYFHLDSLQK	VCSTPIK.RNESSSsVQNYFHLDSLQK.KIKDIEE	196	215	0.9998	16.6831	16.5569	16.6747	16.6669	16.5428	16.6444	16.8996	16.8381	16.7029	16.6474	16.667	16.6879
P54754_603_609_1_1_Y609	0.123301	15.6206	1.35552	0.192946	0.888486	-5.51706	upregulated	Ephb3	P54754	VYIDPFTyEDPNEAVR	YIAPGMK.VYIDPFTyEDPNEAVR.EFAKEID	602	618	0.9993	15.6245	15.5971	15.5444	15.4935	15.5578	15.5738	15.5803	15.4918	15.8209	15.5192	15.9469	15.7007
Q8CC35_132_136_1_1_S134	0.123248	17.0634	1.44767	0.165857	0.877747	-5.39805	upregulated	Synpo	Q8CC35	STsFTENDLK	QKPAIGR.STsFTENDLK.EAKARSQ	132	142	0.9999	17.0664	17.0978	16.9289	16.8826	17.0306	17.0411	17.0448	17.396	16.8456	17.1878	17.1908	17.0517
O54941_337_363_1_1_S362	0.123213	15.287	1.25563	0.226196	0.897356	-5.63895	upregulated	Smarce1	O54941	KDEESIPMETEETHLEDTAESQQNGEEGTsTPEDK	ANKAEEK.KDEESIPMETEETHLEDTAESQQNGEEGTsTPEDK.ESGQEGV	333	368	1	15.2901	15.2091	15.2308	15.2522	15.1609	15.2458	15.365	15.1546	15.2094	15.2575	15.6977	15.3736
Q60668_190_193_1_1_S190	0.123161	15.3004	1.35009	0.194647	0.888486	-5.52388	upregulated	Hnrnpd	Q60668	IFVGGLsPDTPEEK	TKEPVKK.IFVGGLsPDTPEEK.IREYFGG	184	198	0.9055	15.301	15.0815	15.2248	15.0526	15.4693	15.3381	15.4005	15.2715	15.3627	15.3749	15.3314	15.3976
Q8BJS4_9_34_1_0	0.123109	17.3222	1.20406	0.245025	0.905546	-5.69886	upregulated	Sun2	Q8BJS4	LTRYSQDDNDGGSSSSGASSVAGSQGTVFK	MSRRSQR.LTRYSQDDNDGGSSSSGASSVAGSQGTVFK.DSPIRTI	8	38	1	17.3323	17.4172	16.9426	17.2595	17.3722	17.2838	17.5513	17.3436	17.525	16.9839	17.379	17.4863
P25916_313_323_1_1_S314	0.123065	17.5105	1.15646	0.26345	0.913203	-5.75229	upregulated	Bmi1	P25916	KSsLNGSSATSSG	SFASRPR.KSsLNGSSATSSG.	312	325	1	17.507	17.7892	17.261	17.4425	17.0958	17.6285	17.5691	17.3362	17.5205	17.5568	17.7054	17.7107
O54724_104_110_1_1_S110	0.123058	13.5332	0.617857	0.544839	0.955077	-6.22071	upregulated	Cavin1	O54724	AHATTSNTVsK	EISKIGK.AHATTSNTVsK.LIEKVRK	101	112	1	13.5637	13.4933	13.292	13.7883	13.3121	13.4446	13.9038	13.8644	13.3567	13.4955	14.0215	12.8928
Q8BR65_234_248_2_2_S234S236	0.123032	14.8197	0.823375	0.421669	0.942388	-6.07276	upregulated	Suds3	Q8BR65	RPAsPsSPEHLPATPAESPAQR	NKIKSPK.RPAsPsSPEHLPATPAESPAQR.FEARIED	231	253	0.9984	14.8422	14.7773	15.0036	14.4171	14.607	14.9577	14.5413	14.6434	15.0767	15.0543	14.6424	15.2953
Q6P1G2_885_894_1_0	0.12279	15.7056	1.22311	0.237935	0.899267	-5.67698	upregulated	Kdm2b	Q6P1G2	SSSPTAGPSTEGAEGPEEK	RESDQSR.SSSPTAGPSTEGAEGPEEK.KKVKMRR	885	904	1	15.7093	15.3784	15.9043	15.7734	15.6633	15.4738	15.8809	15.8889	15.6631	15.6444	15.8505	15.6408
Q8VBT9_271_285_1_1_S279	0.122744	18.8464	1.49503	0.153195	0.866041	-5.33453	upregulated	Aspscr1	Q8VBT9	LGGPSASLRPLTsPSANSSK	FSGGGQR.LGGPSASLRPLTsPSANSSK.SFSGPGG	267	287	1	18.8524	18.7266	18.7413	18.6738	18.7981	18.9575	18.8704	18.9075	18.7658	19.2077	18.9698	18.6921
O88569_331_347_1_0	0.122454	16.268	1.06916	0.299911	0.915133	-5.84547	upregulated	Hnrnpa2b1	O88569	NMGGPYGGGNYGPGGSGGSGGYGGR	GNFGGSR.NMGGPYGGGNYGPGGSGGSGGYGGR.SRY	326	351	1	16.2759	15.8758	16.371	16.1246	16.4945	16.1403	16.6265	16.1829	16.2672	16.0782	16.5109	16.2764
Q8C052_450_468_1_1_S462	0.122434	16.3739	1.4436	0.166985	0.878644	-5.40344	upregulated	Map1s	Q8C052	RPVVTTHDLEAPSRANsQDSLASR	QHIPCIR.RPVVTTHDLEAPSRANsQDSLASR.DSARKEP	446	470	1	16.3856	16.135	16.3799	16.4549	16.3121	16.2535	16.1631	16.3768	16.5443	16.5865	16.4378	16.4687
Q5U3K5_594_610_2_2_S594T601	0.122433	16.1565	1.40395	0.178295	0.882166	-5.45528	upregulated	Rabl6	Q5U3K5	MGRFPVREDLsDVTDEDtGPAQPPPPSK	ESDTQRR.MGRFPVREDLsDVTDEDtGPAQPPPPSK.LPGAFRI	584	612	1	16.1569	15.9708	16.1174	15.9472	16.3896	16.0234	16.3554	16.2355	16.1445	16.2592	16.2157	16.0624
P08228_26_69_1_1_S69	0.122387	16.1426	1.49743	0.152574	0.865588	-5.33126	upregulated	Sod1	P08228	ASGEPVVLSGQITGLTEGQHGFHVHQYGDNTQGCTSAGPHFNPHsK	TIHFEQK.ASGEPVVLSGQITGLTEGQHGFHVHQYGDNTQGCTSAGPHFNPHsK.KHGGPAD	25	71	1	16.1453	16.0105	16.0006	16.1333	16.014	16.2209	16.2123	16.3376	16.1976	15.9314	16.2724	16.2382
A0A088MLT8_393_405_1_1_S402	0.122382	15.882	1.42098	0.173363	0.879031	-5.43315	upregulated	Iqcj-Schip1	A0A088MLT8	TETSLDTPLsPMSK	SDADDSK.TETSLDTPLsPMSK.QSSSYSD	393	407	1	15.8853	15.6648	15.836	15.8988	15.7884	15.8882	15.6957	16.1686	15.8925	15.9321	15.9642	15.9726
Q52KI8_461_463_1_0	0.122358	16.214	1.07998	0.295199	0.913203	-5.83426	upregulated	Srrm1	Q52KI8	VELSESEEDK	PAPKPRK.VELSESEEDK.GSKMAAA	458	468	0.9948	16.2266	15.949	16.2436	16.1233	16.2695	16.1506	16.5228	16.1174	16.6641	16.057	16.2588	15.9973
Q64012_135_135_1_1_S135	0.122323	16.586	1.31175	0.207001	0.890885	-5.5714	upregulated	Raly	Q64012	GRLsPVPVPR	ARIFDYR.GRLsPVPVPR.AVPVKRP	132	142	0.998	16.5922	16.6227	16.3937	16.5574	16.2919	16.7308	16.5353	16.826	16.3861	16.7696	16.6712	16.6615
Q3TYA6_388_392_1_1_S392	0.12231	16.1437	0.96926	0.345972	0.9227	-5.94423	upregulated	Mphosph8	Q3TYA6	SSRLsGEEK	VFAQTIK.SSRLsGEEK.SIKSPDI	388	397	0.9738	16.1616	16.2164	15.7859	16.1829	15.7577	16.4421	15.9988	16.0154	16.1208	16.2305	16.2725	16.5577
Q80XJ3_2238_2246_1_0	0.122178	15.3202	1.23875	0.232231	0.899267	-5.65879	upregulated	Ttc28	Q80XJ3	VSSPATSEVSGK	RSSSIPK.VSSPATSEVSGK.DGISPPG	2237	2249	1	15.3256	15.0396	15.1636	15.3092	15.3517	15.404	15.2998	15.2456	15.6116	15.2855	15.2951	15.5171
Q3B7Z2_188_200_1_1_S191	0.122177	19.3352	1.47494	0.158465	0.868297	-5.36166	upregulated	Osbp	Q3B7Z2	MLAESDDsGDEESVSQTDK	AKAKAVK.MLAESDDsGDEESVSQTDK.TEIQSTI	184	203	1	19.3413	19.3726	19.1356	19.2195	19.3117	19.3032	19.2288	19.1701	19.2709	19.606	19.4753	19.5931
Q9JJV9_483_486_1_1_S483	0.122147	18.1119	1.95463	0.0672359	0.733092	-4.64346	upregulated	Scn5a	Q9JJV9	RLsSGTEDGGDDRLPK	RRSKRRK.RLsSGTEDGGDDRLPK.SDSEDGP	481	497	1	18.1178	17.8795	18.0662	18.0585	18.177	18.045	18.2196	18.2387	18.0659	18.1689	18.1031	18.208
Q69ZK6_457_460_1_1_S460	0.121741	16.5839	1.81034	0.0879121	0.796342	-4.87396	upregulated	Jmjd1c	Q69ZK6	SSSsPEVVKPK	VDTQKAK.SSSsPEVVKPK.ITHSPDS	457	468	1	16.5826	16.5396	16.665	16.4192	16.5285	16.4353	16.68	16.6315	16.6998	16.6773	16.6198	16.5272
Q8BTI8_1066_1077_2_2_S1068S1077	0.121733	19.965	1.73009	0.101682	0.821312	-4.99705	upregulated	Srrm2	Q8BTI8	SSsPVTELTARsPVK	PKGSISR.SSsPVTELTARsPVK.QDKSEIS	1066	1081	1	19.9683	19.9835	19.8077	20.0937	19.8536	19.7547	20.1651	19.9301	20.1295	19.9992	19.9158	19.9825
Q61823_457_457_1_1_S457	0.121731	16.5862	1.4291	0.171051	0.878644	-5.42253	upregulated	Pdcd4	Q61823	RFVsEGDGGR	CPSRGRK.RFVsEGDGGR.LKPESY	454	464	0.9995	16.598	16.6694	16.4305	16.2839	16.6316	16.5836	16.6584	16.4596	16.7142	16.6238	16.5588	16.8345
Q6P5H2_894_894_1_1_S894	0.121442	16.6404	1.0916	0.290203	0.913203	-5.82211	upregulated	Nes	Q6P5H2	ENVQsPR	SIESIEK.ENVQsPR.YIEEDDH	890	897	0.9912	16.6549	16.554	16.5656	16.4859	16.488	16.7771	16.3997	16.392	16.5857	16.965	16.8526	16.9785
Q7TN98_97_110_1_1_S99	0.121408	16.2248	1.59748	0.128535	0.850954	-5.19186	upregulated	Cpeb4	Q7TN98	QQLSPsPGQEAGILPETEK	QQDPIEK.QQLSPsPGQEAGILPETEK.AKAEENP	94	113	0.9998	16.226	16.042	16.2086	16.0912	16.1666	16.2846	16.2239	16.4687	16.2234	16.1471	16.2848	16.3319
Q8R361_480_492_1_0	0.121369	13.3854	0.504602	0.620301	0.967036	-6.28501	upregulated	Rab11fip5	Q8R361	GSPSLGASPHHSSTGEEK	RGSVGEK.GSPSLGASPHHSSTGEEK.AKSSWFG	479	497	0.9386	13.4389	13.775	12.9086	12.7756	13.4864	13.6503	14.2039	13.288	13.7289	13.0374	13.0484	13.3367
Q9ET80_460_469_1_1_S465	0.121325	15.1817	1.14912	0.26638	0.913203	-5.76036	upregulated	Jph1	Q9ET80	GTTPPRsPESSPK	SPHFYRK.GTTPPRsPESSPK.QSHSPQP	459	472	0.9933	15.1886	15.195	15.102	15.2571	14.9639	15.0598	15.1635	15.2723	15.2793	15.0831	15.5885	15.0345
Q9ESK9_1155_1156_1_1_S1156	0.121321	14.4718	0.988795	0.336596	0.9227	-5.92559	upregulated	Rb1cc1	Q9ESK9	AELDNVTsLHR	EESNIIK.AELDNVTsLHR.QAYEIEK	1149	1160	0.9998	14.4795	14.5488	14.5067	14.0882	14.4198	14.4647	14.2923	14.5364	14.6061	14.3637	14.7826	14.5808
P97414_467_475_1_1_S467	0.121308	16.5374	1.08465	0.293183	0.913203	-5.82939	upregulated	Kcnq1	P97414	sPTLLEVSTPHFLR	YDSSVRK.sPTLLEVSTPHFLR.TNSFAED	467	481	1	16.5487	16.2205	16.414	16.3132	16.8031	16.6054	16.4743	16.8583	16.6377	16.7225	16.2687	16.5938
Q9CQX8_58_72_1_1_S60	0.121267	18.2276	1.80467	0.0888282	0.80026	-4.88277	upregulated	Mrps36	Q9CQX8	GSTsPDLLMHQGPPDTAEIIK	AISQHSK.GSTsPDLLMHQGPPDTAEIIK.SIPQKYR	57	78	1	18.23	18.2968	18.1625	18.1282	17.9658	18.2541	18.2267	18.3405	18.3472	18.1433	18.3314	18.3075
Q8BGC0_613_621_1_1_S621	0.121127	17.6835	1.82701	0.0852658	0.79399	-4.84791	upregulated	Htatsf1	Q8BGC0	VLDEEGSEREFEEDsDEK	FDEGSER.VLDEEGSEREFEEDsDEK.EEEGDDD	607	625	1	17.6824	17.6352	17.8355	17.5248	17.5722	17.5195	17.694	17.708	17.6875	17.8357	17.7272	17.7789
Q3U1T9_516_523_2_2_S516S517	0.121112	17.0327	1.44641	0.166205	0.877747	-5.39972	upregulated	Dennd1b	Q3U1T9	IssEDGEETR	DIERASK.IssEDGEETR.AYFYESD	515	525	0.9994	17.0327	17.1087	17.0598	16.8967	16.9349	16.8329	17.0953	17.0916	16.7807	17.2822	17.1233	17.1532
Q8BWT1_42_42_1_1_S42	0.121108	17.6679	1.50317	0.1511	0.863962	-5.32345	upregulated	Acaa2	Q8BWT1	AALsAGK	ITEFAAR.AALsAGK.VPPETID	39	46	0.9574	17.6909	17.5695	17.5723	17.5424	17.4687	17.8566	17.7708	17.9356	17.7521	17.6029	17.7298	17.5468
Q64092_564_572_1_0	0.121012	16.8935	1.59128	0.129926	0.851256	-5.20069	upregulated	Tfe3	Q64092	RSSFSMEEES	VSKASSR.RSSFSMEEES.	563	573	0.9547	16.8933	16.917	16.8099	16.6371	16.8263	16.9473	16.984	16.9473	16.7173	17.0102	16.9827	17.0498
Q63918_24_43_1_0	0.120983	16.8409	1.76379	0.0956861	0.810181	-4.94582	upregulated	Cavin2	Q63918	PSSPSPMPSSTPSPSLNLGSTEEAIR	TDMIQEK.PSSPSPMPSSTPSPSLNLGSTEEAIR.DNSQVNA	23	49	0.9927	16.8404	16.7536	16.7851	16.7183	16.8022	16.8153	17.0032	16.9117	16.8437	16.8342	17.0533	16.7292
P61014_16_17_1_1_S16	0.120974	21.8903	1.27788	0.218425	0.896724	-5.61246	upregulated	Pln	P61014	RAsTIEMPQQAR	TRSAIRR.RAsTIEMPQQAR.QNIQNIF	15	27	1	21.9006	21.6723	21.7036	22.0148	21.83	21.901	21.7876	21.8767	21.9596	21.6681	22.1929	22.1869
Q05BC3_132_139_1_1_S139	0.120941	13.2256	0.506105	0.619268	0.967036	-6.28424	upregulated	Eml1	Q05BC3	TSSSERVsPGGR	VTKSINR.TSSSERVsPGGR.RESSGDS	132	144	0.9294	13.2724	13.5262	13.7647	12.5847	13.36	12.5624	13.2241	13.349	13.66	12.795	13.1493	13.5059
P49817_42_46_1_1_T46	0.120798	14.5559	1.00895	0.327113	0.921985	-5.90601	upregulated	Cav1	P49817	QVYDAHtK	ADEVTEK.QVYDAHtK.EIDIVNR	40	48	0.9953	14.5613	14.3154	14.7064	14.2834	14.6491	14.4956	14.4545	14.753	14.5615	14.7456	14.3934	14.7566
Q9ES00_76_101_1_0	0.120675	15.0358	1.02781	0.318408	0.919686	-5.88738	upregulated	Ube4b	Q9ES00	SQSSEGVSSLSSSPSNSLETQSQSLSR	AAGVAHR.SQSSEGVSSLSSSPSNSLETQSQSLSR.SQSMDID	76	103	1	15.0459	14.8849	15.0641	14.984	15.1024	14.8143	15.0033	14.8405	15.4253	15.1893	15.2605	14.8247
Q58A65_203_220_1_1_T217	0.120523	17.2971	1.90296	0.0740801	0.764245	-4.7273	upregulated	Spag9	Q58A65	ERPISLGIFPLPAGDGLLtPDTQK	AHSRIRK.ERPISLGIFPLPAGDGLLtPDTQK.GGETPGS	199	223	1	17.3007	17.167	17.3376	17.1638	17.3355	17.1528	17.3365	17.237	17.4026	17.3358	17.4146	17.3847
P70441_273_275_1_1_S275	0.1204	17.4535	1.8151	0.0871501	0.79399	-4.86654	upregulated	Nherf1	P70441	EALVEPASEsPRPALAR	IQKESSR.EALVEPASEsPRPALAR.SASSDTS	266	283	1	17.4641	17.2838	17.3072	17.3661	17.5385	17.4433	17.4435	17.5167	17.6148	17.6005	17.4706	17.4031
O88783_903_909_1_1_S903	0.120363	14.7477	0.844744	0.409958	0.940938	-6.05513	upregulated	F5	O88783	sEEDIPSELIPLK	NSYSGMK.sEEDIPSELIPLK.QKITSKF	903	916	1	14.7643	14.6715	14.5668	14.708	14.8241	14.6399	14.1868	14.8171	15.0693	14.7841	14.8197	15.1376
Q91XU0_85_107_2_2_S91S92	0.120358	17.473	1.36036	0.191441	0.888486	-5.51097	upregulated	Wrnip1	Q91XU0	QPATPTAAEssEGEGEEGDDGGETESR	SESSAIK.QPATPTAAEssEGEGEEGDDGGETESR.ESYDAPP	82	109	1	17.4733	17.4622	17.4931	17.5576	17.4687	17.055	17.6654	17.4493	17.3716	17.6694	17.5704	17.4399
Q8R3Y8_58_66_1_1_S66	0.120274	16.5347	1.56787	0.135292	0.853136	-5.23381	upregulated	Irf2bp1	Q8R3Y8	RSHVLPEGRsPGPPALK	DAARQIK.RSHVLPEGRsPGPPALK.HPTSKDI	57	74	1	16.535	16.3351	16.4541	16.4331	16.6521	16.4713	16.6831	16.6898	16.5787	16.4674	16.6831	16.4342
Q7TSC1_759_766_1_1_S761	0.120244	18.1612	1.86694	0.0792114	0.777519	-4.7849	upregulated	Prrc2a	Q7TSC1	SDsGGSSSEPFER	GIVPRER.SDsGGSSSEPFER.HAPPIIR	759	772	1	18.1628	18.0535	18.142	18.0893	18.0731	18.1201	18.1637	18.2333	18.1336	18.085	18.4363	18.2432
Q9CZW5_94_113_1_1_S94	0.120197	22.1704	1.79666	0.0901371	0.801376	-4.89521	upregulated	Tomm70	Q9CZW5	AsPALGSGHHDGSGDSLEMSSLDR	RKTPEGR.AsPALGSGHHDGSGDSLEMSSLDR.AQAAKNK	93	117	1	22.1818	22.181	22.0777	21.9851	22.0275	22.2527	22.2711	22.1686	22.3689	22.2078	22.2465	22.0871
Q9JI11_320_329_1_1_S320	0.120111	16.462	1.33878	0.198228	0.889144	-5.53801	upregulated	Stk4	Q9JI11	EVDQDDEENsEEDEMDSGTMVR	RQEAQQR.EVDQDDEENsEEDEMDSGTMVR.AAGDEMG	311	333	1	16.4641	16.4002	16.0694	16.4714	16.5348	16.5068	16.6572	16.6152	16.3767	16.3664	16.5501	16.534
A6X8Z5_829_829_1_1_S829	0.12007	15.7323	1.07929	0.295497	0.913203	-5.83497	upregulated	Arhgap31	A6X8Z5	EEAIAsPNEK	IPTPCQR.EEAIAsPNEK.QNARHAV	824	834	0.9994	15.7426	15.5733	15.5905	15.6732	15.6041	15.8928	15.6391	15.3947	15.7307	16.0296	15.9693	15.9577
Q3U0S6_320_325_1_1_S325	0.120039	14.9799	1.14373	0.268549	0.913203	-5.76626	upregulated	Rasip1	Q3U0S6	SVSELsLQGR	ENISIRR.SVSELsLQGR.RRRQQER	320	330	0.9984	14.9858	14.7759	14.7372	15.0293	14.9249	15.1048	14.7894	15.0301	15.1129	14.9567	15.0949	15.2227
A2A5R2_353_356_1_0	0.12002	15.3039	1.108	0.283257	0.913203	-5.80479	upregulated	Arfgef2	A2A5R2	QSLSSADNLEPDVQGHQVAAR	NGIADDR.QSLSSADNLEPDVQGHQVAAR.FSHIIQK	352	373	1	15.3138	14.9014	15.3078	15.3492	15.1845	15.4492	15.4372	15.3633	15.5825	15.3078	15.3377	15.1221
P97863_262_269_1_0	0.119975	15.783	1.15087	0.265677	0.913203	-5.75843	upregulated	Nfib	P97863	SLSSPPSSK	SGVNIQR.SLSSPPSSK.RPKTISI	262	271	0.9914	15.7981	15.9777	15.5975	15.5744	15.6116	15.8265	15.8356	15.6189	15.7109	15.9936	16.1229	15.7432
P56485_347_361_1_1_S350	0.119958	20.2453	1.58189	0.132056	0.851307	-5.21402	upregulated	Ackr3	P56485	LIDASRVsETEYSALEQNTK	AKTGITK.LIDASRVsETEYSALEQNTK.	343	363	1	20.2489	19.9597	20.2809	20.2049	20.1305	20.3233	20.4917	20.3061	20.2745	20.2149	20.1214	20.3904
Q08509_546_550_1_1_S546	0.119901	16.1837	1.5212	0.146548	0.861602	-5.29876	upregulated	Eps8	Q08509	NsSELSVMK	KYDFVAR.NsSELSVMK.DDVIEII	545	554	0.987	16.1914	16.1383	15.9857	16.1452	15.9731	16.3492	16.1675	16.33	16.2763	16.1511	16.2726	16.2315
P62774_31_31_1_1_T31	0.119785	13.9101	0.734002	0.472927	0.949431	-6.14197	upregulated	Mtpn	P62774	GEDVNRtLEGGRK	VKDYVAK.GEDVNRtLEGGRK.PIHYAAD	25	38	0.993	13.929	14.1524	13.7873	13.3182	13.8353	14.1304	13.8962	13.6947	14.2172	14.1047	13.8259	14.0484
Q6DIB4_186_199_1_1_Y192	0.119765	16.2749	1.23817	0.232441	0.899267	-5.65947	upregulated	Nol4l	Q6DIB4	NTPESPPySSGSYDSIK	RVKYGVK.NTPESPPySSGSYDSIK.TEVSGCP	185	202	1	16.2836	16.1592	16.1761	16.2619	16.0897	16.3608	16.187	16.4905	16.4021	15.9907	16.5708	16.3347
Q62219_203_216_1_1_S203	0.119652	14.4406	1.00849	0.327326	0.921985	-5.90646	upregulated	Tgfb1i1	Q62219	GsLDTMLGLLQSDLSR	PPGQTSK.GsLDTMLGLLQSDLSR.RGVPTQA	202	218	1	14.4473	14.1924	14.2986	14.335	14.4355	14.6152	14.6112	14.2271	14.6861	14.5742	14.4199	14.4512
P60904_8_17_1_1_S10	0.119548	17.4799	1.64756	0.117757	0.834368	-5.11959	upregulated	Dnajc5	P60904	SLsTSGESLYHVLGLDK	MADQRQR.SLsTSGESLYHVLGLDK.NATSDDI	8	25	1	17.4816	17.2951	17.5554	17.4508	17.2423	17.5297	17.5011	17.6379	17.4744	17.4092	17.5414	17.6413
Q9ES34_420_424_1_0	0.119538	16.4819	1.44299	0.167153	0.878644	-5.40424	upregulated	Ube3b	Q9ES34	LLEHAEPAPVQPQPSSPQTVLPVK	SDIISRK.LLEHAEPAPVQPQPSSPQTVLPVK.SIIKRAF	406	430	1	16.486	16.2166	16.5747	16.3805	16.324	16.5877	16.5774	16.5096	16.6626	16.5133	16.3493	16.6052
O88487_46_51_1_1_S51	0.119456	17.4638	1.26668	0.222309	0.897112	-5.62584	upregulated	Dync1i2	O88487	EAAVSVQEEsDLEK	KETDQKK.EAAVSVQEEsDLEK.KRREAEA	42	56	1	17.4696	17.4584	17.3292	17.6034	17.2658	17.3366	17.4614	17.6276	17.523	17.1338	17.7048	17.6581
O35393_268_268_1_1_S268	0.119424	14.5984	0.834286	0.415662	0.941325	-6.06381	upregulated	Efnb3	O35393	HPGPGsFGR	AKPSESR.HPGPGsFGR.GGSIGIG	263	272	0.9959	14.612	15.0503	14.2998	14.4354	14.4103	14.4707	14.9607	14.8329	14.6665	14.4603	14.4189	14.577
Q9Z2A0_4_27_1_1_S25	0.119291	15.491	1.23071	0.23515	0.899267	-5.66816	upregulated	Pdpk1	Q9Z2A0	TTSQLYDAVPIQSSVVLCSCPsPSMVR	MAR.TTSQLYDAVPIQSSVVLCSCPsPSMVR.SQTEPGS	4	31	1	15.4937	15.3612	15.5404	15.3495	15.4808	15.3979	15.2918	15.6127	15.4081	15.5626	15.5473	15.8491
P63085_179_188_2_2_T183Y185	0.119222	19.3078	1.30371	0.209669	0.890885	-5.58122	upregulated	Mapk1	P63085	VADPDHDHTGFLtEyVATR	CDFGIAR.VADPDHDHTGFLtEyVATR.WYRAPEI	171	190	1	19.3185	19.3526	19.0222	19.1544	19.1446	19.54	19.2583	19.1941	19.2529	19.5895	19.3814	19.4957
G3X9K3_391_407_1_0	0.119195	17.0329	1.0843	0.293335	0.913203	-5.82975	upregulated	Arfgef1	G3X9K3	LSVSSNDTQESGNSSGPSPGAK	PSIPDDR.LSVSSNDTQESGNSSGPSPGAK.FSHIIQK	390	412	1	17.0595	17.2357	16.8216	17.2236	16.6673	16.8909	16.9304	17.0836	17.0311	17.2058	16.8858	17.3855
Q80TM6_142_161_1_0	0.119068	16.5455	1.35813	0.192133	0.888486	-5.51378	upregulated	R3hdm2	Q80TM6	DSSQEYTDSTGIDLHEFLVNTLK	PRKMISR.DSSQEYTDSTGIDLHEFLVNTLK.KNPRDRM	141	164	1	16.5479	16.5109	16.7019	16.2444	16.399	16.5464	16.6774	16.7625	16.4052	16.4922	16.5885	16.6718
Q91Z49_23_23_1_1_S23	0.119046	20.0494	1.71688	0.10412	0.821505	-5.01695	upregulated	Fyttd1	Q91Z49	ARsNENLDK	TPPPPPK.ARsNENLDK.IDMSIDD	21	30	1	20.0675	19.8867	20.0115	20.1085	19.8934	20.0224	19.9647	20.2741	20.0927	20.2259	19.9472	20.1167
Q8BVI5_29_39_1_1_S35	0.119017	15.8795	1.14681	0.267309	0.913203	-5.76289	upregulated	Stx16	Q8BVI5	QLLAEQVSSHTTSsPLHSR	NNSIQTR.QLLAEQVSSHTTSsPLHSR.SIAAEID	22	41	1	15.8875	15.9149	15.6934	16.0291	15.4397	15.9957	15.7747	15.8989	15.8634	15.9798	16.0987	15.9859
Q62318_471_479_1_1_S473	0.119002	16.8893	1.45926	0.162682	0.874696	-5.38265	upregulated	Trim28	Q62318	RSRsGEGEVSGLLR	HVSGMKR.RSRsGEGEVSGLLR.KVPRVSI	470	484	0.9999	16.8956	17.0407	16.657	16.7804	16.6716	16.9723	16.8775	16.8749	16.883	16.9566	17.1284	16.9402
Q63918_192_204_1_1_S204	0.118974	17.5493	1.75492	0.0972331	0.812134	-4.95937	upregulated	Cavin2	Q63918	SLEETLHNVDLSsDDELPR	EIADENK.SLEETLHNVDLSsDDELPR.DEEAIED	192	211	1	17.5497	17.3589	17.4596	17.4197	17.642	17.5417	17.5258	17.633	17.7329	17.5077	17.5404	17.6802
P10637_487_500_2_2_S491S494	0.118925	17.4606	1.53109	0.1441	0.860042	-5.28512	upregulated	Mapt	P10637	SGYSsPGsPGTPGSR	PPKSGER.SGYSsPGsPGTPGSR.SRTPSIP	487	502	1	17.465	17.1952	17.5145	17.2504	17.3998	17.6188	17.512	17.4087	17.5665	17.4731	17.6363	17.4914
Q02566_1309_1311_1_1_Y1310	0.118924	17.6184	1.13586	0.271739	0.913203	-5.77484	upregulated	Myh6	Q02566	LSyTQQMEDLK	SQITRGK.LSyTQQMEDLK.RQIEEEG	1308	1319	1	17.6688	17.673	17.4111	17.4619	17.6047	17.6169	17.5383	17.492	17.5995	17.566	18.1932	17.6457
Q8BJ05_409_409_1_1_S409	0.118913	14.6785	0.991345	0.335386	0.922578	-5.92313	upregulated	Zc3h14	Q8BJ05	APRIsPPVK	MVQGQNR.APRIsPPVK.EEEAKGD	405	414	0.999	14.6826	14.6807	14.495	14.4234	14.7388	14.7301	15.0541	14.4781	14.7533	14.6478	14.5726	14.8891
Q9QYC0_600_614_2_0	0.118862	16.2098	1.63677	0.120011	0.837018	-5.13529	upregulated	Add1	Q9QYC0	SPPDQSAVPNTPPSTPVK	TREQKEK.SPPDQSAVPNTPPSTPVK.LEEDIPQ	600	618	1	16.2138	16.2345	16.2439	16.0858	15.9733	16.1874	16.3001	16.2948	16.1959	16.1659	16.2935	16.333
Q8CAQ8_506_513_1_1_S513	0.118854	18.056	2.11024	0.0499214	0.714315	-4.38274	upregulated	Immt	Q8CAQ8	YEFEQGLsEK	VQEQEIK.YEFEQGLsEK.LSEQEIE	506	516	0.9927	18.0539	17.936	17.9974	18.0958	17.9245	18.0021	18.1242	18.0631	18.1181	18.0352	18.1974	18.1222
Q69ZS7_142_152_1_1_S148	0.118768	16.4727	1.4874	0.155179	0.866651	-5.34487	upregulated	Hbs1l	Q69ZS7	SVISRSsQSESEIVPK	GQPSKGK.SVISRSsQSESEIVPK.VAKMTVS	142	158	1	16.4763	16.2819	16.3977	16.2676	16.4422	16.6503	16.5011	16.3709	16.6058	16.4828	16.5875	16.6121
Q4VA53_1253_1257_1_1_S1255	0.118712	18.5296	1.9891	0.0629903	0.726204	-4.58674	upregulated	Pds5b	Q4VA53	TAsDSDEQQWPEEK	RGRKRGR.TAsDSDEQQWPEEK.RHKEEII	1253	1267	1	18.5267	18.5463	18.3636	18.5068	18.4663	18.4411	18.5539	18.5856	18.4591	18.5446	18.6384	18.7195
O89084_145_152_2_2_S147S152	0.118686	18.2309	1.43514	0.169347	0.878644	-5.41459	upregulated	Pde4a	O89084	SDsDYDMsPK	RESFIYR.SDsDYDMsPK.TMSRNSS	145	155	1	18.232	18.1659	18.2785	18.2272	18.2814	17.878	18.2603	18.3375	18.0499	18.4745	18.2972	18.2899
P97310_21_27_1_0	0.118648	17.8685	1.60772	0.126265	0.845885	-5.17721	upregulated	Mcm2	P97310	ISDPLTSSPGR	PARQRRR.ISDPLTSSPGR.SSRRADA	20	31	0.9108	17.8714	17.6673	17.7406	17.7957	17.8802	17.9349	17.909	17.856	17.9631	17.7663	18.1644	17.8758
Q9DC22_665_673_2_2_T670S673	0.118519	15.7171	1.15422	0.264341	0.913203	-5.75475	upregulated	Dcaf6	Q9DC22	DSALQDtDDsDDDPVLIPGAR	HEDPSAR.DSALQDtDDsDDDPVLIPGAR.YRTGPGD	664	685	1	15.7221	15.6448	15.6396	15.7754	15.7938	15.4085	15.5375	15.8697	15.7782	15.5616	16.0481	15.8305
Q8BTI8_955_966_2_1_S960	0.1185	17.02	1.79291	0.0907562	0.801376	-4.90102	upregulated	Srrm2	Q8BTI8	MELGTPLRHsGSTSPYLK	SSSPDSK.MELGTPLRHsGSTSPYLK.SMIQTPP	951	969	0.972	17.0216	16.9456	17.1092	16.851	16.9135	16.9577	17.0663	17.0835	16.9659	17.1189	17.0176	17.1912
Q9D4F2_67_73_1_1_S67	0.118405	15.6912	1.12433	0.276461	0.913203	-5.78731	upregulated	Plpp6	Q9D4F2	RGsFPLAASGPAQAAPAPPPEDAR	SDSPVHR.RGsFPLAASGPAQAAPAPPPEDAR.MNINPSF	65	89	1	15.6967	15.7406	15.3908	15.663	15.5611	15.7776	15.9525	15.5119	15.7852	15.8055	15.4797	15.9354
P48678_423_431_1_0	0.118404	14.0875	0.686022	0.501927	0.952794	-6.17605	upregulated	Lmna	P48678	LESSESRSSFSQHAR	SVTKKRK.LESSESRSSFSQHAR.TSGRVAV	421	436	0.9994	14.1209	14.1818	13.6028	13.8085	14.1255	14.3958	13.9833	14.1654	14.7401	14.0348	13.9919	13.9322
E9Q309_2213_2221_1_1_S2221	0.118346	16.0059	1.29812	0.211543	0.891729	-5.58804	upregulated	Cep350	E9Q309	DSLESAPSLsPVK	KAQTESR.DSLESAPSLsPVK.EINAPDR	2212	2225	0.9999	16.0097	15.8683	15.8649	15.9461	16.0833	15.9438	15.7706	16.2054	16.1628	16.082	15.9022	16.2349
Q99KI0_559_562_1_1_T561	0.118257	14.2159	0.590441	0.562644	0.959044	-6.23742	upregulated	Aco2	Q99KI0	VDVSPtSQR	KDSSGQR.VDVSPtSQR.LQIIEPF	556	565	0.9998	14.2667	14.4273	13.8186	14.2045	13.5527	14.7536	13.8754	14.3151	14.6151	13.9189	14.5135	14.3796
P63085_179_188_1_1_Y185	0.118171	17.1763	1.37803	0.186022	0.884004	-5.48857	upregulated	Mapk1	P63085	VADPDHDHTGFLTEyVATR	CDFGIAR.VADPDHDHTGFLTEyVATR.WYRAPEI	171	190	1	17.1854	16.9217	17.0942	17.0356	17.1015	17.4061	17.3701	17.2531	17.316	17.0121	17.1599	17.2686
Q99JY8_19_19_1_1_S19	0.11797	13.7587	0.650889	0.523798	0.955077	-6.19962	upregulated	Plpp3	Q99JY8	NGGsPALNNNPR	AIVPESK.NGGsPALNNNPR.KGGSKRV	16	28	0.9999	13.7849	13.8389	14.0088	13.6617	12.9739	13.9884	13.6478	13.9818	13.7325	14.0626	13.715	13.7341
Q8VDC1_328_331_1_0	0.117921	16.7378	1.33696	0.19881	0.889144	-5.54028	upregulated	Fyco1	Q8VDC1	EYSPSALQLENMAK	EINVDKK.EYSPSALQLENMAK.EIDTVRG	327	341	0.9998	16.7439	16.4222	16.7658	16.7267	16.5737	16.879	16.9376	16.8765	16.809	16.8339	16.7358	16.5556
Q8R4I1_626_647_1_0	0.11792	17.1694	1.87079	0.0786487	0.777519	-4.77878	upregulated	Atxn7	Q8R4I1	QVSASSSPPSTPSGLSSVPSSPLSR	VCSVQSR.QVSASSSPPSTPSGLSSVPSSPLSR.KPQKWKP	624	649	0.9999	17.1676	17.0935	17.1207	17.0849	17.0527	17.1737	17.2754	17.3228	17.1169	17.0975	17.2309	17.2947
Q61687_849_862_2_2_S854S855	0.117762	15.8151	1.22592	0.2369	0.899267	-5.67372	upregulated	Atrx	Q61687	TTQEGssADDTGDTEGR	GGHERAK.TTQEGssADDTGDTEGR.QGGSCSI	849	866	1	15.8312	15.6839	15.6957	15.6416	15.7909	15.942	15.6584	15.8988	15.6848	16.0692	16.0928	15.8075
Q9D6Z1_513_522_1_1_S513	0.11775	20.5992	2.13494	0.0475814	0.714315	-4.3403	upregulated	Nop56	Q9D6Z1	EELAsDLEEMATSSAK	KKKKAPK.EELAsDLEEMATSSAK.RKKSSPK	509	525	1	20.5908	20.492	20.5375	20.5959	20.4743	20.5753	20.5036	20.6705	20.6587	20.6842	20.6734	20.7261
Q3UHH1_701_707_1_1_S707	0.117726	16.129	1.50934	0.149531	0.86213	-5.31503	upregulated	Zswim8	Q3UHH1	DDLPSTDDSGsGLHK	PGEVCTR.DDLPSTDDSGsGLHK.TKEAAPA	697	712	1	16.1281	16.0378	16.104	16.0735	16.049	16.0598	16.3954	16.1481	16.2317	15.9587	16.1266	16.2347
Q9JI11_410_410_1_1_S410	0.117703	15.1665	0.878152	0.392075	0.932865	-6.02673	upregulated	Stk4	Q9JI11	ENQINsFGK	YFEQKEK.ENQINsFGK.NVSGSIK	405	414	0.987	15.1814	15.4017	15.3112	14.9289	14.7387	15.1311	15.3661	15.5031	15.0278	15.1994	15.3413	14.8823
Q91WC0_565_586_1_1_S571	0.117699	16.4437	1.66109	0.114982	0.831565	-5.0998	upregulated	Setd3	Q91WC0	SENESLsPEESENVTGEESSGSMAK	IIPNGTR.SENESLsPEESENVTGEESSGSMAK.VKERI	565	590	1	16.4441	16.5134	16.2766	16.3186	16.3341	16.4547	16.3868	16.4371	16.5512	16.4726	16.623	16.5125
P50171_55_58_1_1_S58	0.117683	17.5143	1.53844	0.142303	0.860042	-5.27494	upregulated	Hsd17b8	P50171	LLGSPGsEDGAPR	AAQDTVR.LLGSPGsEDGAPR.GKHAAFQ	52	65	1	17.524	17.6399	17.5051	17.3242	17.239	17.5424	17.5518	17.5847	17.5971	17.5606	17.4162	17.6965
Q6WKZ7_427_439_1_0	0.117679	15.2028	1.03638	0.314509	0.918765	-5.87881	upregulated	Nostrin	Q6WKZ7	APAGGQNNPSSSPSGSTVSQASK	IEKAESK.APAGGQNNPSSSPSGSTVSQASK.HICKAIY	418	441	1	15.207	15.2803	15.0509	15.2507	15.0124	15.0987	15.495	15.2277	15.1651	15.1492	14.9356	15.5648
Q9R020_290_294_1_1_S294	0.117679	17.8742	1.52027	0.146781	0.861618	-5.30004	upregulated	Zranb2	Q9R020	SRPSsPAVRK	RDRKRSR.SRPSsPAVRK.KRRTRSR	290	300	0.9999	17.8728	17.7043	18.0604	17.619	17.8984	17.768	17.7909	17.962	17.8589	18.0495	17.9835	17.9213
Q62018_1074_1089_2_2_S1079S1083	0.117658	14.6227	0.90411	0.378541	0.931827	-6.00397	upregulated	Ctr9	Q62018	SGRQEsDEDsDSDQPSRK	EAGSPRR.SGRQEsDEDsDSDQPSRK.RRRSGSE	1074	1092	1	14.6295	14.8228	14.7501	14.137	14.6158	14.4669	14.8018	14.6967	14.4693	14.8875	14.6499	14.5518
Q5XG69_343_348_1_0	0.117553	15.0073	0.997696	0.332384	0.921985	-5.91698	upregulated	Fam169a	Q5XG69	HFQDSEFSSSQGEDENVAK	KRPKIGK.HFQDSEFSSSQGEDENVAK.TSPTASV	339	358	0.9989	15.0211	14.7751	15.0601	14.7908	14.7855	15.3043	14.9205	14.9337	15.211	15.2894	14.9274	15.0823
P06537_277_287_1_0	0.117491	16.0143	1.32851	0.201527	0.890019	-5.55077	upregulated	Nr3c1	P06537	IQDTGDTILSSPSSVALPQVK	IPDTKPK.IQDTGDTILSSPSSVALPQVK.TEKDDFI	274	295	1	16.024	15.8345	16.0939	15.8534	15.8575	16.1118	15.9933	16.2377	16.2469	15.9432	16.0602	15.9249
Q9CR68_134_150_1_1_S150	0.117481	18.0033	1.79837	0.0898564	0.801376	-4.89256	upregulated	Uqcrfs1	Q9CR68	NVVSQFVSSMSASADVLAMsK	GVAYAAK.NVVSQFVSSMSASADVLAMsK.IEIKISD	131	152	1	18.0048	17.9845	17.9804	17.7676	17.9684	17.9954	18.1635	18.1109	18.135	17.9141	18.039	17.978
Q6PAL8_193_197_1_1_S193	0.117445	16.2565	1.49074	0.154307	0.866041	-5.34034	upregulated	Dennd5a	Q6PAL8	FNsYDISR	PGTKIQR.FNsYDISR.DTIYVSK	191	199	0.977	16.2556	16.2943	16.0447	16.2754	16.1896	16.158	16.2975	16.4327	16.1178	16.4623	16.2384	16.3104
Q8BL97_208_216_1_1_S210	0.11744	15.5919	1.02443	0.319957	0.919686	-5.89074	upregulated	Srsf7	Q8BL97	SRsGSIIGSR	RSASIRR.SRsGSIIGSR.YFQSRSR	208	218	0.9972	15.607	15.7074	15.6576	15.3563	15.3809	15.5371	15.206	15.7043	15.7817	15.8073	15.5327	15.8398
Q5U4C3_229_240_1_1_S240	0.1174	17.243	1.53754	0.14252	0.860042	-5.27618	upregulated	Scaf1	Q5U4C3	FDIYDPFHPTDEAYsPPPAPEQK	PAIPAPR.FDIYDPFHPTDEAYsPPPAPEQK.YDPFEPT	226	249	1	17.245	17.092	17.1948	17.3671	17.0741	17.1669	17.1231	17.4669	17.2106	17.4236	17.3198	17.2341
Q61574_137_138_1_0	0.11739	15.4201	1.05159	0.30767	0.916237	-5.86344	upregulated	Foxs1	Q61574	ATSPDPGAPK	IDHRPHR.ATSPDPGAPK.TTTGRIC	136	146	0.9987	15.431	15.2043	15.324	15.5377	15.2058	15.5087	15.4098	15.8168	15.435	15.2313	15.6422	15.3059
Q8R0J4_57_79_1_0	0.117116	15.963	1.3267	0.202113	0.890019	-5.55301	upregulated	Tmem134	Q8R0J4	YQNLENDEDGAQASPEPDGGVSTR	DKQSRIR.YQNLENDEDGAQASPEPDGGVSTR.DSGHMSV	57	81	0.9998	15.965	15.8885	15.7237	16.0254	15.873	15.9851	15.9009	16.1282	15.7773	16.005	16.1952	16.0911
Q3TIX9_42_46_1_1_S46	0.117091	18.1342	1.86395	0.0796511	0.777519	-4.78964	upregulated	Usp39	Q3TIX9	EPEAASSRGsPVRVK	KERDREK.EPEAASSRGsPVRVK.VKREAEP	37	52	1	18.1411	18.088	18.0698	17.9037	18.1227	18.1676	18.2139	18.1219	18.1967	18.1106	18.3262	18.1553
Q9Z1P7_163_176_1_0	0.11704	18.0829	1.53366	0.143468	0.860042	-5.28156	upregulated	Kank3	Q9Z1P7	GSGRSSPAPNPALASPGPAQLQLVR	AVTRSPR.GSGRSSPAPNPALASPGPAQLQLVR.EQMAAAI	162	187	1	18.0824	18.0639	17.9661	18.1851	17.9294	17.9508	18.3676	17.9872	18.1757	17.9759	18.087	18.2231
P70268_776_797_1_1_T778	0.116986	17.0453	1.72304	0.102978	0.821312	-5.00769	upregulated	Pkn1	P70268	TStFCGTPEFLAPEVLTDTSYTR	GMGYGDR.TStFCGTPEFLAPEVLTDTSYTR.AVDWWGI	776	799	1	17.0445	16.8964	16.9526	17.0032	17.0364	17.0188	17.0598	17.2963	17.054	17.003	17.0041	17.1735
Q9QXS1_4618_4633_1_0	0.116982	16.4926	1.53251	0.14375	0.860042	-5.28315	upregulated	Plec	Q9QXS1	GYYSPYSVSGSGSTAGSR	AAAQSSK.GYYSPYSVSGSGSTAGSR.TGSRTGS	4617	4635	0.9999	16.501	16.328	16.5009	16.308	16.3906	16.6162	16.5429	16.6148	16.524	16.6504	16.5743	16.3681
Q61026_565_575_1_1_S565	0.116909	15.5854	1.09937	0.286898	0.913203	-5.81394	upregulated	Ncoa2	Q61026	MGNLQNsPVNMNPPPLSK	IASPDIK.MGNLQNsPVNMNPPPLSK.MGSIDSK	559	577	1	15.5985	15.2875	15.5038	15.4706	15.4693	15.877	15.5196	15.7128	15.8316	15.7769	15.5286	15.4618
Q924C5_1025_1036_1_1_S1032	0.116901	18.2327	1.73228	0.101282	0.821312	-4.99374	upregulated	Alpk3	Q924C5	VENNHLVQSAQTLLLsPCTSR	SRRIIER.VENNHLVQSAQTLLLsPCTSR.RITGIID	1017	1038	1	18.2389	18.2472	18.1269	18.1445	17.9838	18.3422	18.3609	18.3677	18.2496	18.2135	18.3261	18.1971
Q9JIX8_387_391_2_2_S389S391	0.116816	15.9323	1.48186	0.156633	0.868297	-5.35235	upregulated	Acin1	Q9JIX8	SQsPsPPPLPEDLEK	SQSIEEK.SQsPsPPPLPEDLEK.APVVIQP	387	402	1	15.9333	15.7782	16.0018	15.8717	15.7564	15.9347	15.8686	15.9358	15.8903	16.1217	16.1005	15.9954
Q8VDP4_606_612_1_1_S612	0.116814	18.9323	1.83163	0.0845448	0.792612	-4.84066	upregulated	Ccar2	Q8VDP4	DEVQNEGTAAESDsPLK	EAVKVSK.DEVQNEGTAAESDsPLK.EDGIIPK	599	616	1	18.9474	19.0471	18.845	18.8495	18.8188	18.7828	18.966	18.919	18.9123	19.1368	18.9191	19.0595
Q99JZ7_249_256_1_1_S251	0.116798	16.4117	1.2924	0.213468	0.894381	-5.59496	upregulated	Errfi1	Q99JZ7	RSHsGPAGSFNK	QSHRRIR.RSHsGPAGSFNK.PAIRISS	249	261	1	16.4225	16.389	16.0976	16.5294	16.1875	16.5365	16.4986	16.4658	16.3296	16.3833	16.6528	16.4587
Q922K7_59_59_1_1_S59	0.11666	16.6846	1.26614	0.222497	0.897112	-5.62648	upregulated	Nop2	Q922K7	AGsVDVPKPNK	KRAAKRR.AGsVDVPKPNK.SPGIKTI	57	68	0.9991	16.6928	16.6299	16.6713	16.5221	16.5301	16.7514	16.58	16.9589	16.7207	16.569	17.0215	16.5755
E9Q0S6_150_169_1_1_S154	0.116649	17.7117	2.05685	0.0553431	0.717275	-4.47352	upregulated	Tns1	E9Q0S6	NLEEGGSMRVsPSIQPQPQSQPTSLSR	RVGSSPK.NLEEGGSMRVsPSIQPQPQSQPTSLSR.NTSVSRA	144	171	1	17.7374	17.6725	17.7575	17.6027	17.61	17.5978	17.8561	17.7471	17.7665	17.7277	17.7701	17.721
O70477_26_49_1_1_S41	0.116594	15.6777	0.934634	0.363033	0.929846	-5.97645	upregulated	Pknox1	O70477	TEQDPNCSDPDAEGVsPPPIESQTPMDADK	QVVTEIK.TEQDPNCSDPDAEGVsPPPIESQTPMDADK.QAIYRHP	26	56	1	15.6889	15.3958	15.2202	15.592	15.9695	15.8929	15.8952	15.7073	15.5536	15.7483	15.588	15.8917
Q9EP97_206_211_1_1_S206	0.116549	16.3895	1.48874	0.154829	0.866112	-5.34305	upregulated	Senp3	Q9EP97	GsPPVPSGPPMEEDGLR	MAEDGMR.GsPPVPSGPPMEEDGLR.WTPKSPI	205	222	1	16.3892	16.2122	16.2581	16.4724	16.2771	16.4097	16.5535	16.5602	16.2695	16.4955	16.314	16.462
Q63918_359_368_2_2_S359T368	0.116524	16.4647	1.19263	0.249358	0.90655	-5.71186	upregulated	Cavin2	Q63918	RGNNsAVGSNADLtIEEDEEEEPVALQQAQQVR	DAEKSAR.RGNNsAVGSNADLtIEEDEEEEPVALQQAQQVR.YESGYMI	355	388	1	16.4702	16.2567	16.4448	16.1308	16.718	16.4556	16.5142	16.6522	16.4307	16.6278	16.5782	16.3032
Q5HZI1_1143_1152_1_1_S1143	0.116464	20.8247	1.96671	0.0657198	0.730004	-4.62365	upregulated	Mtus1	Q5HZI1	QLsTEQAALQESLEK	KHMAISR.QLsTEQAALQESLEK.ESKVNKR	1141	1156	1	20.8376	20.7518	20.6553	20.8622	20.682	20.8546	20.955	20.8612	20.783	20.8273	20.9592	20.8802
Q5SVR0_1251_1254_2_2_S1253S1254	0.116445	16.123	1.10622	0.284006	0.913203	-5.80668	upregulated	Tbc1d9b	Q5SVR0	QFSTssDHEPPGVLG	DQKKVER.QFSTssDHEPPGVLG.	1249	1264	1	16.1307	15.7729	15.8907	16.1588	16.3125	16.1624	16.0191	15.9339	16.293	16.1523	16.3207	16.3364
Q00PI9_159_166_1_1_S159	0.116419	20.3802	1.85518	0.0809547	0.777519	-4.80356	upregulated	Hnrnpul2	Q00PI9	GEEDGPEERsGDETPGSEAPGDK	EDGPEER.GEEDGPEERsGDETPGSEAPGDK.AVEEQGD	150	173	1	20.3993	20.374	20.338	20.1627	20.3518	20.3569	20.4493	20.5001	20.2705	20.5463	20.4781	20.3542
O09000_544_553_1_1_S544	0.116339	15.8928	1.43524	0.169319	0.878644	-5.41446	upregulated	Ncoa3	O09000	LDNsPNMNISQPSK	ISSPGPK.LDNsPNMNISQPSK.VSGQDSK	541	555	1	15.8936	15.9062	15.6723	15.7016	15.9813	15.8854	15.9847	15.9239	16.047	15.8579	16.0302	15.8306
Q9D032_347_360_2_2_S347T360	0.116083	15.6982	1.15717	0.263165	0.913203	-5.7515	upregulated	Ssbp3	Q9D032	NsPNNISGISNPPGtPR	DIDGIPK.NsPNNISGISNPPGtPR.DDGEIGG	346	363	1	15.7012	15.799	15.7792	15.2842	15.6854	15.6267	15.6393	15.7192	15.6131	15.8186	15.7438	15.9719
Q91XU0_151_153_1_1_S153	0.115886	15.4308	1.26891	0.221532	0.897112	-5.62318	upregulated	Wrnip1	Q91XU0	RPAAAAAAGSAsPR	ARKGMGK.RPAAAAAAGSAsPR.SWDEAEA	142	156	1	15.439	15.2395	15.3375	15.2276	15.4659	15.5674	15.632	15.3031	15.5481	15.4363	15.4478	15.5336
Q63932_394_397_1_1_T395	0.115874	17.0419	1.28047	0.217535	0.895837	-5.60935	upregulated	Map2k2	Q63932	LKQPStPTR	CRTIRIK.LKQPStPTR.TAV	392	401	0.9969	17.0385	17.111	16.7137	17.1065	16.9232	17.039	17.0776	17.0731	17.4183	16.9955	16.9707	17.032
Q5SVR0_1085_1099_1_0	0.115832	16.2798	1.1354	0.271926	0.913203	-5.77534	upregulated	Tbc1d9b	Q5SVR0	DGAHSGDPNSATEEDEPPTPK	ITTKKPR.DGAHSGDPNSATEEDEPPTPK.LHQDPTQ	1081	1102	1	16.2886	15.8819	16.4294	16.3736	16.196	16.2021	16.2785	16.3338	16.4083	16.4199	16.5141	16.0402
Q61584_540_566_2_1_S557	0.115825	16.2426	1.47471	0.158525	0.868297	-5.36197	upregulated	Fxr1	Q61584	TDEDAVLMDGLTESDTAsVNENGLDDSEK	RRSRRRR.TDEDAVLMDGLTESDTAsVNENGLDDSEK.KPQRRNR	540	569	0.987	16.2464	16.0774	16.2127	16.0421	16.1744	16.3903	16.2323	16.2775	16.3662	16.3014	16.4273	16.1667
Q62230_1677_1682_1_1_S1677	0.115822	15.2893	1.2077	0.243659	0.905546	-5.69471	upregulated	Siglec1	Q62230	LNEDENsAEMATK	RKKSSTK.LNEDENsAEMATK.KNTIQEE	1671	1684	1	15.291	14.9572	15.2274	15.5235	15.1719	15.2505	15.4056	15.3333	15.3139	15.338	15.3753	15.2854
O08788_351_358_1_1_S357	0.115757	17.1872	1.86199	0.0799406	0.777519	-4.79276	upregulated	Dctn1	O08788	GSDGAASsYQLK	KAEIEEK.GSDGAASsYQLK.QIEEQNA	350	362	1	17.1874	16.9718	17.2409	17.1605	17.1045	17.1427	17.2999	17.2106	17.2058	17.2923	17.2227	17.2076
Q9D772_85_94_1_1_S87	0.115561	16.2835	1.12724	0.275263	0.913203	-5.78417	upregulated	Fam219a	Q9D772	PLVALDTDsDDDFDMSR	DQSPDEK.PLVALDTDsDDDFDMSR.YSSSGYS	79	96	1	16.2924	16.2243	16.244	16.2367	16.0215	16.3761	16.4441	16.1056	16.6008	16.0573	16.2707	16.5379
Q3U9N9_494_501_1_1_S500	0.11548	15.722	1.11477	0.280426	0.913203	-5.79757	upregulated	Slc16a10	Q3U9N9	MLENQSSLLSGsSGIFK	GGEKMEK.MLENQSSLLSGsSGIFK.KDSASII	489	506	1	15.727	15.6926	15.4401	16.0243	15.5629	15.5752	15.7858	15.6346	15.9602	15.7789	15.6066	15.881
E9Q784_105_110_1_1_S110	0.115359	16.1845	0.826401	0.419997	0.942388	-6.07029	upregulated	Zc3h13	E9Q784	RNTEEPSsPVRK	VDSESQK.RNTEEPSsPVRK.ESSRGRH	103	115	1	16.2048	16.2202	15.9281	16.3237	15.7781	16.3575	16.0197	16.484	15.8687	16.4825	15.9972	16.5693
Q69ZW3_1038_1043_1_1_S1038	0.115324	18.1943	1.95043	0.0677703	0.735641	-4.65032	upregulated	Ehbp1	Q69ZW3	RQRsIQEDTK	ENRPEMK.RQRsIQEDTK.RGTEEKA	1036	1046	1	18.2249	18.0311	18.2091	18.198	18.2072	18.0118	18.2986	18.2365	18.295	18.1717	18.2345	18.2443
Q62407_2019_2023_2_2_S2019S2020	0.115315	16.2386	1.12586	0.275831	0.913203	-5.78566	upregulated	Speg	Q62407	RGssAESALPR	PRRPEIR.RGssAESALPR.VGSREPG	2017	2028	1	16.2449	16.2487	16.0598	16.3129	16.1534	16.1036	16.0543	16.0074	16.3797	16.2871	16.3741	16.6435
Q923W1_144_157_1_1_S152	0.115273	16.1371	1.08835	0.291593	0.913203	-5.82552	upregulated	Tgs1	Q923W1	NDYEEDDLVVsDDPSSVEHCENNR	MVRESWR.NDYEEDDLVVsDDPSSVEHCENNR.TCEIQSK	142	166	1	16.1419	16.3038	16.0292	15.8365	16.3734	15.8282	16.205	15.9538	16.357	16.2211	16.1904	16.2098
Q80TQ5_230_238_1_1_S238	0.115217	16.7356	1.66377	0.114437	0.831344	-5.09585	upregulated	Plekhm2	Q80TQ5	STASDLTSsK	DTISGPR.STASDLTSsK.TSTKSPT	230	240	1	16.7348	16.8667	16.6555	16.6416	16.6074	16.5924	16.8478	16.7951	16.7987	16.6507	16.7765	16.8587
P98203_306_337_2_2_S334S337	0.115179	18.0694	1.43388	0.169702	0.878644	-5.41625	upregulated	Arvcf	P98203	AFEDTADDAGELIEERPPFPAATAPLAQPERGsLGsLDR	GRGIRAR.AFEDTADDAGELIEERPPFPAATAPLAQPERGsLGsLDR.VVRRSPS	302	341	1	18.0745	18.0056	18.0029	18.1404	18.0242	17.86	18.082	17.9729	17.9442	18.1677	18.421	18.143
Q70IV5_1496_1502_1_1_S1502	0.115071	14.6541	1.07156	0.298858	0.914286	-5.84298	upregulated	Synm	Q70IV5	VASTGSGAsPGDAHQAPGEK	AHSRDER.VASTGSGAsPGDAHQAPGEK.GTEQAGF	1494	1514	1	14.6569	14.6094	14.5672	14.5564	14.6481	14.5756	14.8261	14.7404	14.8891	14.3785	14.772	14.6326
A2ASS6_34103_34113_3_3_S34107S34109S34112	0.115051	15.9665	1.37782	0.186084	0.884004	-5.48883	upregulated	Ttn	A2ASS6	TRPRsPsPVsSER	RSPTPER.TRPRsPsPVsSER.SISRFER	34103	34116	0.9999	15.9659	15.9307	16.0118	15.79	16.0626	15.7237	15.919	16.0753	15.9815	16.169	15.8967	16.0713
P97454_452_465_1_1_S465	0.115025	15.7501	1.18036	0.254071	0.909182	-5.72568	upregulated	Smad5	P97454	VLTQMGSPLNPISSVs	PIQWIDK.VLTQMGSPLNPISSVs.	450	466	1	15.7648	15.8002	15.5264	15.8339	15.6473	15.6289	15.9562	15.8335	15.833	15.4364	15.8485	15.9066
Q62318_40_51_1_0	0.114978	14.8047	0.640095	0.530623	0.955077	-6.20663	upregulated	Trim28	Q62318	RPAASSAAAASAAASSPAGGGGEAQELLEHCGVCR	GSAGGEK.RPAASSAAAASAAASSPAGGGGEAQELLEHCGVCR.ERIRPER	36	71	1	14.8359	14.1874	14.9105	14.8131	15.0308	14.768	15.2464	14.8793	15.1537	14.1491	14.8723	14.8408
P49070_53_61_1_1_S55	0.114868	15.5632	1.1147	0.280456	0.913203	-5.79765	upregulated	Camlg	P49070	IMGFHRPGSGsEEENQTK	SEQRINR.IMGFHRPGSGsEEENQTK.SKPQDSD	45	63	1	15.5684	15.6054	15.3023	15.6949	15.3953	15.505	15.6257	15.4907	15.7	15.3119	15.8147	15.7496
Q91Y86_377_377_1_1_S377	0.114624	16.2497	1.38957	0.18255	0.882329	-5.47381	upregulated	Mapk8	Q91Y86	GQPsPLAQVQQ	TKNGVIR.GQPsPLAQVQQ.	374	385	1	16.2515	16.1049	16.0515	16.348	16.07	16.3614	16.3208	16.3672	16.1117	16.2759	16.4058	16.3293
Q91X58_185_197_1_0	0.114532	15.7898	1.12452	0.276385	0.913203	-5.78711	upregulated	Zfand2b	Q91X58	TASPVIALQNGLSEDEALQR	TPQIPTR.TASPVIALQNGLSEDEALQR.AIEISIA	185	205	1	15.798	15.629	15.7631	15.912	15.5387	15.794	15.5942	16.0552	16.0197	15.7208	15.6834	15.9779
Q60592_1192_1218_2_0	0.114505	14.2425	0.68441	0.502919	0.952794	-6.17716	upregulated	Mast2	Q60592	SLSSGESGPGSPTHSHSLSPRSPPQGYR	SISSINR.SLSSGESGPGSPTHSHSLSPRSPPQGYR.VAPDAVH	1192	1220	1	14.2712	14.3492	13.7743	14.316	14.1318	14.3291	13.9177	14.4773	14.824	13.985	14.1421	14.4214
Q9DAK9_32_32_1_1_S32	0.114454	15.661	1.13154	0.273501	0.913203	-5.77952	upregulated	Phpt1	Q9DAK9	VHLAEPsGDPAK	FKYVIIR.VHLAEPsGDPAK.ECKEIVR	26	38	0.9999	15.6698	15.444	15.8446	15.4314	15.509	15.7636	15.4867	15.8054	15.9011	15.6506	15.6254	15.8088
P97927_943_950_1_1_S949	0.114391	16.7272	1.61109	0.125527	0.845885	-5.17238	upregulated	Lama4	P97927	VFLTVPSLSsTAEEK	RVGKHGK.VFLTVPSLSsTAEEK.FIKKGEF	940	955	1	16.725	16.6151	16.8436	16.6676	16.6367	16.5609	16.9305	16.7237	16.7843	16.7463	16.6644	16.8259
P14602_203_206_1_1_S203	0.114355	16.9393	1.01409	0.324722	0.921985	-5.90096	upregulated	Hspb1	P14602	AQIGGPEAGKsEQSGAK	PVTFEAR.AQIGGPEAGKsEQSGAK.	193	210	1	16.948	17.1311	16.893	16.9587	16.5573	16.8445	17.0134	17.2571	16.7078	16.8192	16.8715	17.2785
P04247_36_40_1_1_T40	0.114331	15.2235	0.869573	0.396617	0.934959	-6.03412	upregulated	Mb	P04247	THPEtLDK	VIIGIFK.THPEtLDK.FDKFKNI	36	44	0.9765	15.2355	14.9643	15.4773	15.0923	15.4421	14.8295	15.395	15.3018	15.5481	15.0475	15.024	15.3361
Q63918_24_60_1_0	0.114275	17.4284	1.32982	0.201104	0.890019	-5.54915	upregulated	Cavin2	Q63918	PSSPSPMPSSTPSPSLNLGSTEEAIRDNSQVNAVTVHTLLDK	TDMIQEK.PSSPSPMPSSTPSPSLNLGSTEEAIRDNSQVNAVTVHTLLDK.LVNMIDA	23	65	1	17.4353	17.1318	17.5238	17.5051	17.1735	17.4961	17.4311	17.5175	17.454	17.3147	17.5037	17.6612
Q07076_300_311_1_1_S311	0.11424	15.2277	0.977946	0.341781	0.9227	-5.93598	upregulated	Anxa7	Q07076	LLVSMCQGNRDERQsVNHQMAQEDAQR	TSGHFER.LLVSMCQGNRDERQsVNHQMAQEDAQR.LYQAGEG	297	324	1	15.2412	15.2947	14.711	15.2828	15.4116	15.1271	15.3182	15.281	15.3875	15.26	15.0557	15.3756
P26043_532_533_1_1_S533	0.114194	15.2451	0.773851	0.449622	0.947072	-6.11202	upregulated	Rdx	P26043	QLQALSsELAQAR	KNERVKK.QLQALSsELAQAR.DETKKTQ	527	540	1	15.2673	15.0029	15.7121	15.2235	14.8056	15.1699	15.5252	15.6201	15.1523	15.2541	15.2734	14.9569
Q62219_177_188_1_1_S186	0.114057	17.466	1.4354	0.169273	0.878644	-5.41425	upregulated	Tgfb1i1	Q62219	VQNHLPASGPPQPPAAsPTR	ASISDFR.VQNHLPASGPPQPPAAsPTR.EGCPSPP	170	190	1	17.4874	17.3765	17.3046	17.6016	17.2668	17.4694	17.5854	17.4643	17.4505	17.3443	17.5114	17.7511
P06537_150_152_1_1_S152	0.114056	14.5868	0.773671	0.449725	0.947072	-6.11216	upregulated	Nr3c1	P06537	STsRPENPK	SIANINR.STsRPENPK.SSTPAAG	150	159	0.972	14.6034	15.0057	14.1231	14.4317	14.5102	14.5523	14.4481	14.4579	14.7453	14.5176	14.6604	15.0028
Q5ND29_352_369_1_1_S363	0.114043	15.8224	1.21493	0.240959	0.902663	-5.68641	upregulated	Rilp	Q5ND29	GEETPQQPHLQPVNsPPAPNS	ASSSIQK.GEETPQQPHLQPVNsPPAPNS.	349	370	1	15.8241	15.6628	15.5744	15.7505	16.0367	15.7767	15.9594	15.9276	15.925	15.8017	15.6337	15.9982
Q8C0V9_506_514_1_0	0.114032	14.8349	0.935226	0.362737	0.929846	-5.9759	upregulated	Frmd6	Q8C0V9	EIGSSTSSSSETVVR	HSGIIVK.EIGSSTSSSSETVVR.LRGQSTD	503	518	1	14.8422	14.6849	14.7473	14.5424	14.9592	14.9295	15.1905	15.0398	14.8996	14.6149	14.6571	14.9183
Q8BHN5_197_207_1_1_S199	0.114007	16.5989	1.38888	0.182756	0.882329	-5.4747	upregulated	Rbm45	Q8BHN5	VSGsPEQDDYSSGR	IAEPKNK.VSGsPEQDDYSSGR.QEAIGQE	196	210	1	16.6	16.3996	16.4361	16.5829	16.6647	16.6	16.5431	16.5839	16.4499	16.7567	16.844	16.7265
Q8BI84_1752_1766_1_0	0.113997	16.6768	1.53971	0.141995	0.860042	-5.27318	upregulated	Mia3	Q8BI84	HSASDPGPAPVVNSSSR	PSEASGK.HSASDPGPAPVVNSSSR.SSSPAKA	1751	1768	1	16.6809	16.5929	16.6205	16.5786	16.5339	16.7474	16.6617	16.8034	16.6532	16.546	16.8371	16.8705
Q8QZS1_377_381_1_1_S377	0.113953	16.0676	0.908906	0.376076	0.931827	-5.9997	upregulated	Hibch	Q8QZS1	sLGSSDLK	DINSYFK.sLGSSDLK.	377	385	0.9755	16.0828	15.8735	16.0922	15.7323	16.2547	16.0745	16.3068	16.191	16.329	15.6544	16.323	15.9122
Q9JLM8_305_324_1_1_S307	0.113853	16.9473	1.66949	0.113285	0.828626	-5.08744	upregulated	Dclk1	Q9JLM8	SKsPASTSSVNGTPGSQLSTPR	SPGPSRR.SKsPASTSSVNGTPGSQLSTPR.SGKSPSP	305	327	1	16.9518	16.9224	17.0366	16.7863	16.8367	16.8439	17.1689	16.9962	16.9223	16.9343	17.0043	16.9683
O09111_137_143_1_0	0.113804	15.5656	1.30748	0.208418	0.890885	-5.57663	upregulated	Ndufb11	O09111	EVNGLPIMESNYFDPSK	ERIVKYR.EVNGLPIMESNYFDPSK.IQIPEDD	128	145	0.9269	15.5659	15.597	15.4912	15.5439	15.3842	15.5013	15.8086	15.5238	15.7379	15.4166	15.5559	15.6612
P70670_2123_2146_1_0	0.11378	18.0295	1.4465	0.16618	0.877747	-5.3996	upregulated	Naca	P70670	VQGEAVSNIQENTQTPTVQEESEEEEVDETGVEVK	AAAEKFK.VQGEAVSNIQENTQTPTVQEESEEEEVDETGVEVK.DIEIVMS	2117	2152	1	18.0314	18.1054	17.731	18.1385	17.9431	17.9194	17.8929	18.0912	18.1437	18.0085	18.1282	18.2229
Q3UHF7_762_767_1_1_S764	0.113755	17.238	1.51647	0.147732	0.861618	-5.30526	upregulated	Hivep2	Q3UHF7	SPsLGSEDLPLAADPDK	RPQIPSR.SPsLGSEDLPLAADPDK.MTDIGKK	762	779	1	17.2396	17.2441	17.051	17.1463	17.1628	17.2757	17.1008	17.3774	17.2477	17.1975	17.3096	17.5054
Q9EQM6_373_377_1_1_S377	0.113693	15.8865	1.16656	0.259454	0.913203	-5.7411	upregulated	Dgcr8	Q9EQM6	EQNCDLAPSGEVsPVK	MKDNEER.EQNCDLAPSGEVsPVK.PIGRSAE	365	381	1	15.8902	15.581	16.06	15.8832	15.7076	15.8908	16.195	15.7335	15.8859	15.901	15.964	15.9499
Q9DB52_259_283_1_1_S264	0.113619	16.0166	1.0413	0.312283	0.917974	-5.87386	upregulated	Pabir1	Q9DB52	VSTTTDsPVSPAQAASPFIPVDELSSK	SCNSPAK.VSTTTDsPVSPAQAASPFIPVDELSSK.	258	285	1	16.0339	16.002	15.9297	16.0645	15.9191	15.858	15.5829	16.1051	16.2171	16.1632	16.0034	16.3379
Q9ERG0_365_374_1_1_S372	0.113535	16.1503	1.23786	0.232554	0.899267	-5.65983	upregulated	Lima1	Q9ERG0	TSSLPESsPSK	PISPDAR.TSSLPESsPSK.TAKKFQA	365	376	1	16.1522	16.0988	16.0209	16.109	16.2864	15.9266	16.0892	16.3445	16.0125	16.4668	16.1796	16.1186
Q8BX17_1397_1416_2_2_S1410S1414	0.113522	15.3519	1.10667	0.283814	0.913203	-5.8062	upregulated	Gemin5	Q8BX17	DEPSRDEPSQEAERAPsQPPsPTEER	TTNGPSR.DEPSRDEPSQEAERAPsQPPsPTEER.NAPVSIP	1394	1420	0.9999	15.3565	15.0824	15.1873	15.461	15.219	15.5003	15.6498	15.3306	15.2707	15.5111	15.3786	15.2803
Q8BGH2_129_142_1_0	0.113331	17.6731	1.59882	0.128236	0.850954	-5.18994	upregulated	Samm50	Q8BGH2	LTGSYNTMVGNNEGSMVLGLK	EVTEIRR.LTGSYNTMVGNNEGSMVLGLK.LPNIIGR	128	149	1	17.6771	17.6371	17.6244	17.7581	17.4272	17.6098	17.8391	17.8264	17.7732	17.5733	17.6332	17.7026
E9Q401_2807_2821_1_1_S2807	0.113307	21.4473	1.62384	0.122763	0.845156	-5.15403	upregulated	Ryr2	E9Q401	RIsQTSQVSIDAAHGYSPR	AIYNRTR.RIsQTSQVSIDAAHGYSPR.AIDMSNV	2806	2825	1	21.4504	21.3566	21.257	21.4817	21.3121	21.5199	21.392	21.557	21.5774	21.3273	21.4996	21.6391
O35857_444_448_1_0	0.11323	13.1374	0.590268	0.562757	0.959044	-6.23752	upregulated	Timm44	O35857	LLDISASSTEQIL	NPYAAWR.LLDISASSTEQIL.	440	453	0.9995	13.1569	13.0158	12.8299	13.2191	13.004	13.3092	13.4576	13.57	13.1788	12.6335	13.1606	13.1325
Q9QYR6_1633_1636_1_0	0.113199	17.7554	1.56684	0.135532	0.853136	-5.23526	upregulated	Map1a	Q9QYR6	ETSPTRGEPVPAWEGK	DVVQGWR.ETSPTRGEPVPAWEGK.SPEQEVR	1632	1648	1	17.7719	17.6381	17.7996	17.7199	17.5576	17.7531	17.7082	18.0626	17.7017	17.7812	17.8053	17.7821
Q03265_64_71_1_0	0.113006	15.4263	1.01735	0.323216	0.921985	-5.89775	upregulated	Atp5f1a	Q03265	ILGADTSVDLEETGR	SSIIEER.ILGADTSVDLEETGR.VISIGDG	59	74	0.9953	15.4321	15.4664	15.3374	15.366	15.3915	15.262	15.6217	15.413	15.6455	15.0373	15.4185	15.73
Q80Z37_93_102_1_1_S99	0.112997	17.2366	0.624814	0.54037	0.955077	-6.21636	upregulated	Topors	Q80Z37	LQQTVPADAsPDSK	PKAGTSK.LQQTVPADAsPDSK.CPICIDR	90	104	0.9999	17.2746	17.376	16.996	17.7997	16.5043	17.1991	16.8169	17.4921	17.1987	17.2343	17.2495	17.7366
P70445_21_50_1_1_T46	0.112964	16.5655	1.70404	0.106537	0.82456	-5.03618	upregulated	Eif4ebp2	P70445	TVAISDAAQLPQDYCTTPGGTLFSTtPGGTR	SRAIPTR.TVAISDAAQLPQDYCTTPGGTLFSTtPGGTR.IIYDRKF	21	52	1	16.5634	16.4452	16.4315	16.5554	16.584	16.5032	16.5372	16.7145	16.6077	16.5418	16.5781	16.7216
Q8K2L8_108_116_1_1_S114	0.112956	16.1418	1.3198	0.204359	0.890019	-5.56152	upregulated	Trappc12	Q8K2L8	GATDHRLPsSTDK	DVGEPPR.GATDHRLPsSTDK.EVVDTIS	106	119	0.9984	16.1504	15.886	16.0084	16.1888	16.0842	16.2335	15.9857	16.0979	16.288	16.1977	16.3492	16.2403
Q64449_1451_1463_1_1_S1452	0.112907	15.2874	0.583678	0.567083	0.95973	-6.24143	upregulated	Mrc2	Q64449	YsRSSHSGPAEATEK	GSFEGAR.YsRSSHSGPAEATEK.NIIVSDM	1451	1466	1	15.3329	15.7465	14.7128	15.454	14.7172	15.4987	14.9743	15.9146	15.0695	15.4526	15.2272	15.3942
P35235_59_66_1_1_Y66	0.11286	17.1751	1.27112	0.220764	0.897112	-5.62055	upregulated	Ptpn11	P35235	IQNTGDYYDLyGGEK	GAVTHIK.IQNTGDYYDLyGGEK.FATIAEI	56	71	0.9921	17.1827	16.9232	17.1452	17.155	17.0149	17.3292	17.2496	17.208	17.364	16.9301	17.4043	17.2022
Q5HZI1_1199_1208_1_1_S1199	0.112824	16.6399	1.11408	0.28071	0.913203	-5.7983	upregulated	Mtus1	Q5HZI1	NsGSFSSPSISPR	IPFQSPR.NsGSFSSPSISPR.	1198	1211	1	16.6478	16.7503	16.3922	16.6549	16.5356	16.559	16.7679	16.8063	16.971	16.3566	16.488	16.7574
Q7TSI1_432_436_1_1_S433	0.112816	14.8497	0.997271	0.332584	0.921985	-5.9174	upregulated	Plekhm1	Q7TSI1	LVVSsPTSPK	YGRVGPK.LVVSsPTSPK.GKSWISE	429	439	0.9632	14.8546	14.909	14.7692	14.4751	14.8797	14.9075	14.9174	14.577	15.0312	14.9235	14.9615	14.995
P51667_113_113_1_1_S113	0.112812	18.5419	1.48491	0.155832	0.867968	-5.34824	upregulated	Myl2	P51667	VFDPEGKGsLK	TIINAFK.VFDPEGKGsLK.ADYVREM	105	116	0.9998	18.5422	18.5879	18.4421	18.6472	18.4377	18.287	18.5956	18.4137	18.575	18.6232	18.8067	18.545
Q03265_46_53_1_1_T46	0.112753	16.0761	1.38412	0.184181	0.883527	-5.48078	upregulated	Atp5f1a	Q03265	tGTAEMSSILEER	SNTRIQK.tGTAEMSSILEER.IIGADTS	46	59	1	16.0792	16.0918	15.9742	15.9815	15.8365	16.1888	16.1172	16.0704	16.1514	16.3317	16.0365	16.0566
D3YZP9_316_321_1_1_S316	0.11272	16.6586	1.26866	0.221618	0.897112	-5.62348	upregulated	Ccdc6	D3YZP9	QLsESESSLEMDDER	RREAICR.QLsESESSLEMDDER.YFNEMSA	314	329	1	16.6572	16.6251	16.5357	16.77	16.711	16.3436	16.8211	16.6408	16.5169	16.6335	16.7213	16.9251
Q6ZPJ0_795_807_1_0	0.112712	15.8937	1.3096	0.207713	0.890885	-5.57403	upregulated	Tex2	Q6ZPJ0	SPVQSAESSPTASK	DNRSPHR.SPVQSAESSPTASK.KIPEAPP	795	809	0.9955	15.8957	15.8241	15.911	15.9506	15.5398	15.9359	15.9179	15.9394	15.8944	15.8602	15.9539	16.1041
Q8R3Q2_669_672_1_1_S670	0.112601	15.3909	0.91027	0.375376	0.931827	-5.99848	upregulated	Ppp6r2	Q8R3Q2	NVPGLAAPSsPTQK	TGSAVAR.NVPGLAAPSsPTQK.EGPRSES	661	675	1	15.4068	15.3241	15.1978	15.1721	15.3537	15.5995	15.3011	15.3794	15.2191	15.6032	15.9062	15.2433
Q8BYJ6_756_773_2_1_S761	0.112581	15.9258	1.42646	0.1718	0.878644	-5.42599	upregulated	Tbc1d4	Q8BYJ6	TSSTCsNESLNAGGTPVTPR	DGEGRKR.TSSTCsNESLNAGGTPVTPR.RVSWRQR	756	776	1	15.9244	15.7521	15.8121	16.0658	15.8114	15.8807	15.9758	15.9934	15.8249	16.0573	15.9356	16.075
Q8R010_34_57_1_1_S36	0.11252	16.8001	1.79675	0.0901226	0.801376	-4.89507	upregulated	Aimp2	Q8R010	TTsPATDAGHVQETSEPSLQALESR	IPNVHSK.TTsPATDAGHVQETSEPSLQALESR.QDDIIKR	34	59	1	16.7966	16.8405	16.753	16.7159	16.7151	16.6691	16.8245	16.8589	16.7579	16.8763	16.8291	16.9609
Q9Z0R4_969_982_1_1_S969	0.112352	16.3558	1.48457	0.15592	0.867995	-5.34869	upregulated	Itsn1	Q9Z0R4	sTSIDTGPTESPASLK	ISGPVRK.sTSIDTGPTESPASLK.RVASPAA	969	985	1	16.3561	16.4131	16.4014	16.2858	16.0876	16.2847	16.3371	16.3277	16.4322	16.5274	16.3412	16.4758
O35984_320_330_1_1_S330	0.112327	13.2792	0.638339	0.531739	0.955077	-6.20776	upregulated	Pbx2	O35984	TAVSVAQGGHsR	ANIYAVK.TAVSVAQGGHsR.TSSPTPP	320	332	0.9996	13.2951	13.1172	13.6342	13.1832	13.0397	13.1154	13.399	13.5036	13.4857	13.0744	13.5285	12.9903
Q8BHD8_301_308_2_0	0.112312	17.0155	1.01628	0.323708	0.921985	-5.8988	upregulated	Pcmtd2	Q8BHD8	ISNPSDDTSCEDAEEDRR	KEVFASR.ISNPSDDTSCEDAEEDRR.EVAERTI	300	318	1	17.0259	16.9555	16.9482	17.0797	17.0288	16.7592	16.7928	16.9329	16.8764	17.2214	17.5342	17.0417
Q9CYX7_265_265_1_1_S265	0.112237	15.0788	0.998607	0.331955	0.921985	-5.9161	upregulated	Rrp15	Q9CYX7	EsEGEEPAGGR	SMKDWDK.EsEGEEPAGGR.AEAAASR	264	275	1	15.0864	15.0126	15.1421	15.0755	14.9598	14.8977	14.7328	15.108	15.3109	15.3545	15.025	15.2475
Q9QZQ1_239_249_1_1_S246	0.112235	15.5928	1.171	0.257712	0.913203	-5.73615	upregulated	Afdn	Q9QZQ1	SSDGRPDsGGTLR	KRMQEFR.SSDGRPDsGGTLR.IYADSIK	239	252	1	15.595	15.5367	15.6205	15.2366	15.5609	15.7031	15.7842	15.5409	15.4666	15.7734	15.6017	15.6959
Q6NZJ6_1146_1149_1_1_S1147	0.112146	14.3865	0.874698	0.3939	0.932865	-6.02971	upregulated	Eif4g1	Q6NZJ6	VVQRSsLSR	ENTDNRR.VVQRSsLSR.ERGEKAG	1142	1151	0.9127	14.3929	14.1689	14.0355	14.4438	14.7094	14.269	14.3122	14.5249	14.5144	14.3594	14.5653	14.3486
Q9WTQ5_533_543_2_2_S540S543	0.111928	17.7433	0.961846	0.349578	0.9227	-5.95121	upregulated	Akap12	Q9WTQ5	RGGGGGDEEPGEYQHIQTEsPEsADEQK	GKKQKGK.RGGGGGDEEPGEYQHIQTEsPEsADEQK.GESSASS	521	549	1	17.7522	17.5871	17.7705	17.3496	18.084	17.62	17.966	17.7837	17.5067	18.0827	17.7819	17.6441
Q8R0S2_179_179_1_1_S179	0.111915	16.3879	1.35449	0.193269	0.888486	-5.51837	upregulated	Iqsec1	Q8R0S2	MQFsFEGPEK	IVISNMR.MQFsFEGPEK.VHSSYFE	176	186	0.9095	16.3908	16.3795	16.2744	16.4414	16.061	16.4778	16.3229	16.5689	16.3736	16.4486	16.3924	16.526
Q9ERH7_770_785_1_1_S772	0.111895	17.2165	1.6375	0.119859	0.836516	-5.13424	upregulated	Hipk3	Q9ERH7	SNsLQNTNIPHSAFISPK	NKICQNR.SNsLQNTNIPHSAFISPK.IISGKEV	770	788	1	17.2141	17.0764	17.2011	17.2021	17.2885	17.0091	17.2672	17.1459	17.3305	17.1923	17.2899	17.3782
Q8CGB6_102_103_1_1_S102	0.111712	15.1422	1.05889	0.304431	0.915798	-5.85601	upregulated	Tns2	Q8CGB6	RIEHLGsTK	RSTAPVR.RIEHLGsTK.SINHSKQ	96	105	0.9994	15.1472	15.1814	15.021	15.1416	14.8105	15.2518	15.2849	14.9779	15.0732	15.2404	15.4184	15.1629
A2AAJ9_6742_6753_1_0	0.111694	15.8569	1.02137	0.321362	0.921632	-5.89377	upregulated	Obscn	A2AAJ9	VQAESVVVSTPVQEFYK	IEFIVGR.VQAESVVVSTPVQEFYK.KYAEETI	6738	6755	0.9999	15.8657	15.5438	15.8122	16.0858	15.6905	15.8475	15.8301	15.5433	16.0941	15.9406	16.0207	16.0172
Q148W8_555_566_1_1_S562	0.11149	16.9893	1.26905	0.221485	0.897112	-5.62302	upregulated	Styxl2	Q148W8	DSEAGDGGsEHGTEEAAAGEK	QFGFHKK.DSEAGDGGsEHGTEEAAAGEK.NISDVNI	554	575	1	16.9901	17.1724	16.6324	16.9963	17.0396	16.8018	17.0598	17.0426	17.0097	16.9015	17.0403	17.1859
Q99JB8_372_383_1_1_S383	0.111432	16.7352	1.48275	0.156398	0.868297	-5.35115	upregulated	Pacsin3	Q99JB8	ALYDYAGQEADELsFR	ATGVRVR.ALYDYAGQEADELsFR.AGEEIIK	370	386	1	16.735	16.6743	16.5582	16.5282	16.8743	16.7373	16.6932	16.7385	16.7929	16.74	16.8075	16.9432
P97467_948_952_2_2_T949S952	0.111427	18.6067	0.919209	0.370815	0.930303	-5.99046	upregulated	Pam	P97467	GFDRVStEGsDQEK	SRKGFDR.GFDRVStEGsDQEK.DEDDGSE	943	957	1	18.6259	18.5048	18.8371	18.5612	18.7097	18.1168	18.9184	18.59	18.2786	18.904	18.6381	18.615
P51432_1105_1107_1_1_S1105	0.111371	15.6475	1.04123	0.312318	0.917974	-5.87393	upregulated	Plcb3	P51432	RNNsISEAK	QKIIDRK.RNNsISEAK.TREKHKK	1102	1111	0.9833	15.6531	15.2355	15.696	15.7815	15.7213	15.4992	15.6514	15.9235	15.535	15.8269	15.7058	15.5459
P97496_327_338_1_0	0.111371	13.725	0.796329	0.436795	0.946409	-6.09448	upregulated	Smarcc1	P97496	RKPSPSPPPPTATESR	ASANSRK.RKPSPSPPPPTATESR.KKSGKKG	324	340	0.9999	13.7291	13.5603	13.8448	13.7174	13.4351	13.7635	13.9035	13.8011	13.6822	13.9494	13.5149	13.8026
P70670_1807_1817_1_0	0.111324	15.7067	1.22038	0.238941	0.899294	-5.68013	upregulated	Naca	P70670	SPGANSNSASSPK	ITAPIQK.SPGANSNSASSPK.CPDPSSK	1807	1820	0.9996	15.7176	15.6651	15.745	15.7106	15.5934	15.5157	15.8339	15.695	16.0679	15.6003	15.671	15.6756
A2A7S8_543_543_1_1_S543	0.111269	14.2417	0.89251	0.38455	0.932865	-6.01421	upregulated	Kiaa1522	A2A7S8	GLAVAPAsPGK	TPTIPPK.GLAVAPAsPGK.AQPPKPD	536	547	0.9983	14.2453	14.342	14.2893	14.1812	13.9935	14.0989	14.2309	14.0983	14.2827	14.1237	14.4591	14.5588
Q99020_260_269_1_1_S260	0.111261	14.7316	0.886069	0.387914	0.932865	-6.01985	upregulated	Hnrnpab	Q99020	NRGNRGsGGGQGSTNYGK	SGGRGNR.NRGNRGsGGGQGSTNYGK.SQRRGGH	254	272	1	14.7412	14.6517	14.5906	14.9031	14.4238	14.7852	14.7832	14.6413	14.5672	14.6852	15.199	14.8171
Q923Z0_347_355_1_1_S355	0.111257	14.7825	0.783434	0.444125	0.947072	-6.1046	upregulated	Gprc5b	Q923Z0	SAVGFSNGsLEQR	EHNAAIR.SAVGFSNGsLEQR.SSSIGKK	347	360	0.9999	14.7934	14.5991	15.0847	14.5477	14.8545	14.523	15.2203	14.8225	14.6529	14.4612	14.7985	15.043
Q8CJG0_825_835_3_2_S825S835	0.11121	15.6907	1.00317	0.329811	0.921985	-5.91166	upregulated	Ago2	Q8CJG0	EHDsAEGSHTSGQsNGRDHQALAK	RYHIVDK.EHDsAEGSHTSGQsNGRDHQALAK.AVQVHQD	822	846	1	15.6987	15.8465	15.7793	15.4309	15.6717	15.4219	15.3614	15.8355	15.8901	15.6686	15.7931	15.8988
Q9EP53_1094_1113_1_1_S1094	0.111146	16.5498	1.48018	0.157076	0.868297	-5.35461	upregulated	Tsc1	Q9EP53	NKsESQCDEDSVTMSSSSLSETLK	KAREIFR.NKsESQCDEDSVTMSSSSLSETLK.TEIGKDS	1092	1116	1	16.5504	16.4399	16.3564	16.6413	16.5671	16.4412	16.7524	16.5276	16.4833	16.5715	16.5553	16.7119
Q99LQ1_16_26_1_0	0.111029	15.0133	0.858744	0.4024	0.938953	-6.04335	upregulated	Mbip	Q99LQ1	SLEQCSSPLLTR	SSSGSER.SLEQCSSPLLTR.EVICEVF	16	28	0.9988	15.0313	15.0947	14.7042	14.7501	14.7941	15.4207	15.1622	14.9669	15.2473	14.8185	15.0837	15.1041
Q9D1F4_203_213_1_1_S213	0.110781	17.8533	1.5054	0.150531	0.863962	-5.32041	upregulated	Akt1s1	Q9D1F4	SSDEENGPPSsPDLDR	EKRTEAR.SSDEENGPPSsPDLDR.IAASMRA	203	219	1	17.852	17.8895	17.7868	17.9473	17.7869	17.554	17.8363	17.8698	17.924	17.962	17.782	18.0477
Q9QYG0_328_344_2_2_T330S332	0.110716	17.1264	1.3198	0.204357	0.890019	-5.56151	upregulated	Ndrg2	Q9QYG0	SRtAsLTSAASIDGSRSR	CMTRISR.SRtAsLTSAASIDGSRSR.SRTISQS	328	346	0.9999	17.128	17.179	16.9862	17.1906	16.9132	17.061	17.0729	17.3741	16.9703	17.2485	17.0594	17.335
Q9WTQ5_11_49_1_0	0.110701	17.0479	1.37785	0.186077	0.884004	-5.4888	upregulated	Akap12	Q9WTQ5	SPEQPAESDTPSELELSGHGPAAEASGAAGDPADADPATK	GSSTEQR.SPEQPAESDTPSELELSGHGPAAEASGAAGDPADADPATK.LPQKNGQ	11	51	1	17.0507	16.8203	17.0981	17.0678	16.9785	16.9729	17.1917	17.2268	17.1603	17.1915	16.9772	16.842
Q3UGC7_112_112_1_1_T112	0.1107	15.6537	1.25309	0.227097	0.897356	-5.64195	upregulated	Eif3j1	Q3UGC7	VLtPEEQLADK	EEPEESK.VLtPEEQLADK.LRIKKIQ	110	121	0.9993	15.6546	15.4787	15.6135	15.6905	15.555	15.6287	15.6979	15.9582	15.542	15.5479	15.6815	15.7965
Q91WC0_12_21_1_1_S21	0.110689	15.3884	1.06236	0.302895	0.915798	-5.85245	upregulated	Setd3	Q91WC0	SGTGATATVsPK	SRVKTQK.SGTGATATVsPK.EIINITS	12	24	0.9976	15.3936	15.0551	15.3862	15.2789	15.4852	15.4346	15.5987	15.3086	15.4006	15.6962	15.3662	15.2619
Q80Z25_787_795_1_1_S791	0.110687	14.5325	0.723054	0.479454	0.949431	-6.14993	upregulated	Ofd1	Q80Z25	TAQAsPVPSR	PSPCPER.TAQAsPVPSR.HSFSGIP	787	797	0.9923	14.5538	14.2063	14.7873	14.2338	14.576	14.5573	14.8792	14.5629	14.8886	14.4694	14.6196	14.0774
Q3UMU9_198_204_1_1_S199	0.110655	17.2827	1.37094	0.18818	0.886769	-5.49758	upregulated	Hdgfl2	Q3UMU9	TsDQDFTPEK	SPSESEK.TsDQDFTPEK.KTAARPP	198	208	1	17.2844	17.1139	17.219	17.3683	17.3716	17.0388	17.3274	17.1959	17.3767	17.1865	17.3751	17.5362
Q9QXW9_18_28_1_1_S28	0.110653	15.2406	0.928315	0.366207	0.930273	-5.98221	upregulated	Slc7a8	Q9QXW9	NHPGSDTSPEAEASsGGGGVALK	QRNNTAK.NHPGSDTSPEAEASsGGGGVALK.KEIGIVS	14	37	1	15.2553	15.0476	15.2074	15.0471	15.2215	15.3775	15.3846	15.2406	15.755	15.1992	15.055	15.1109
Q6A0A9_432_474_1_1_S433	0.110623	17.1031	1.26953	0.221316	0.897112	-5.62244	upregulated	FAM120A	Q6A0A9	SsPINLAQSGSPNHVDSAYFPGSSTSSSSDNDEGGGGATNHISGNK	HTPIYER.SsPINLAQSGSPNHVDSAYFPGSSTSSSSDNDEGGGGATNHISGNK.IGWEKTG	432	478	1	17.1247	16.8185	16.9278	17.1606	17.0435	17.2636	17.0214	17.2777	17.2998	16.9694	17.2218	17.1306
Q62093_25_29_1_1_S26	0.110603	16.5674	1.57792	0.132966	0.851307	-5.21964	upregulated	Srsf2	Q62093	TsPDTLR	VDNITYR.TsPDTLR.RVFEKYG	25	32	0.9039	16.5704	16.3853	16.565	16.4863	16.5794	16.5192	16.798	16.6768	16.5788	16.5769	16.5351	16.5403
Q6ZPZ3_1266_1276_2_2_S1270S1276	0.110599	16.5529	1.45695	0.16331	0.87524	-5.38573	upregulated	Zc3h4	Q6ZPZ3	TGTGsPFAGNsPAR	TVKPAPK.TGTGsPFAGNsPAR.EGEQDAG	1266	1280	0.9999	16.5689	16.5301	16.4824	16.2639	16.4904	16.6963	16.5528	16.5567	16.6927	16.658	16.543	16.6159
Q9D0K2_440_444_1_1_S444	0.110541	15.8412	1.11006	0.282392	0.913203	-5.80259	upregulated	Oxct1	Q9D0K2	VVVTMEHsAK	VSSSKTK.VVVTMEHsAK.GNAHKIM	437	447	0.9716	15.8462	15.5548	15.8339	15.8192	15.936	15.7607	16.1389	15.7411	16.0993	15.8444	15.8687	15.6564
P52825_391_411_1_1_S401	0.110457	16.0158	1.38982	0.182474	0.882329	-5.47349	upregulated	Cpt2	P52825	DSTQTPAIAPQsQPAATDSSVSVQK	FFNEVFR.DSTQTPAIAPQsQPAATDSSVSVQK.LSFKISS	390	415	1	16.0147	15.7867	16.0661	15.8509	16.1312	15.943	16.1461	16.0042	16.0588	15.9546	16.1293	16.1032
P0C7L0_134_144_1_1_S144	0.110446	12.8701	0.432373	0.670892	0.97625	-6.31943	upregulated	Wipf3	P0C7L0	SGQGPGSRAPsPR	RDVSGGK.SGQGPGSRAPsPR.LPIKAIS	134	147	0.9544	12.9104	13.3084	12.9539	11.7651	13.1447	12.8774	12.9855	12.7663	12.8348	13.2933	12.6015	13.0407
Q6PDG5_347_356_1_1_S347	0.110222	16.6161	1.39384	0.181276	0.882329	-5.46832	upregulated	Smarcc2	Q6PDG5	DMDEPsPVPNVEEVTLPK	EQEDITK.DMDEPsPVPNVEEVTLPK.TVNTKKD	342	360	1	16.6203	16.3787	16.6228	16.5819	16.5014	16.6951	16.4999	16.6473	16.7078	16.7568	16.8377	16.5476
Q9ERZ4_282_294_1_1_S288	0.110212	14.5149	0.857701	0.40296	0.939032	-6.04423	upregulated	Chrm2	Q9ERZ4	ESSNDSTsVSAVASNMR	CVQGEEK.ESSNDSTsVSAVASNMR.DDEITQD	281	298	1	14.5256	14.2075	14.5141	14.3757	14.5375	14.6391	14.3528	14.2287	14.7473	14.7527	14.5649	14.7436
Q99K30_568_575_1_1_S573	0.1102	15.1674	0.983486	0.339127	0.9227	-5.93069	upregulated	Eps8l2	Q99K30	YWGPAsPTHK	IEQSGQK.YWGPAsPTHK.LPPIFAG	568	578	0.9997	15.1781	14.999	14.9165	15.1727	15.057	15.3914	15.0398	15.0373	15.3864	15.0628	15.4166	15.3621
P10637_688_696_1_1_S692	0.110194	15.5132	0.973297	0.34402	0.9227	-5.9404	upregulated	Mapt	P10637	SPVVsGDTSPR	GAEIVYK.SPVVsGDTSPR.HISNVSS	688	699	0.9956	15.5216	15.5491	15.5089	15.536	15.4934	15.1779	15.4179	15.9111	15.4994	15.6317	15.683	15.2363
Q7TSC1_782_782_1_1_T782	0.110052	17.5555	1.48075	0.156927	0.868297	-5.35385	upregulated	Prrc2a	Q7TSC1	ERGtPPVDPK	HAPPIIR.ERGtPPVDPK.LAWVGDV	779	789	1	17.5556	17.4135	17.3913	17.4802	17.6477	17.5448	17.7537	17.471	17.6023	17.7856	17.4922	17.5285
Q8VI56_1887_1891_1_1_S1887	0.110011	14.7881	1.04538	0.310451	0.916894	-5.86975	upregulated	Lrp4	Q8VI56	RGsLPDTGWK	TAATPER.RGsLPDTGWK.HERKISS	1885	1895	0.9898	14.7903	14.6715	14.7248	14.4977	14.9963	14.7502	14.7051	14.7795	14.972	14.8917	14.7764	14.9039
Q8K1Z0_287_302_1_0	0.109798	13.489	0.731074	0.474667	0.949431	-6.14411	upregulated	Coq9	Q8K1Z0	STGEALVQGLMGAAVTLK	HTAKQVK.STGEALVQGLMGAAVTLK.NITGINQ	287	305	1	13.4932	13.2544	13.483	13.5512	13.3122	13.5449	13.571	13.4969	13.2547	13.4774	13.8214	13.6122
Q8BWW4_638_644_1_1_T644	0.109773	18.1105	1.35991	0.191579	0.888486	-5.51153	upregulated	Larp4	Q8BWW4	SNAVSPtRNEENGAPEKPVEK	QPIREIR.SNAVSPtRNEENGAPEKPVEK.PHEKPET	638	659	1	18.1067	17.8043	18.1841	17.8935	18.1622	18.2091	18.3261	18.2098	18.1569	18.1381	18.0943	18.0373
Q9CYA6_421_429_1_1_S423	0.109727	16.0263	1.00304	0.329871	0.921985	-5.91178	upregulated	Zcchc8	Q9CYA6	RSSsQSSPNSPK	SMRSSGK.RSSsQSSPNSPK.KQRKEGS	420	432	0.9991	16.0364	16.1224	15.5185	16.0717	15.8823	16.2372	15.9405	16.0331	16.0207	16.0549	16.2287	16.1791
Q78IK4_187_191_1_1_S187	0.109676	15.5437	0.954719	0.353068	0.925034	-5.95788	upregulated	Apool	Q78IK4	sENESLPEPK	KSIWTQK.sENESLPEPK.EESKEGR	187	197	0.9992	15.5575	15.3428	15.747	15.4931	15.0672	15.7695	15.5025	15.7091	15.7165	15.5197	15.5671	15.5467
Q61235_75_90_2_2_S88S90	0.109636	16.5449	1.20186	0.245855	0.905546	-5.70137	upregulated	Sntb2	Q61235	GLGPPSPPAPPRGPAGEAsAsPPVRR	IPGSPNR.GLGPPSPPAPPRGPAGEAsAsPPVRR.VRVVKQE	70	96	0.9994	16.548	16.6544	16.2476	16.5514	16.5723	16.3998	16.7424	16.3757	16.8097	16.5439	16.6039	16.4928
P51125_459_467_1_1_T467	0.109628	17.8381	1.26199	0.223953	0.897112	-5.63142	upregulated	Cast	P51125	STYQDKPStPAEK	ISADFDR.STYQDKPStPAEK.KSNDTSQ	459	472	1	17.8417	17.6687	17.6248	17.9277	17.7816	17.8886	17.7469	17.782	17.6551	18.019	18.0829	18.0414
A2AAE1_620_628_1_1_S628	0.109627	16.0685	1.20235	0.245668	0.905546	-5.70081	upregulated	Bltp1	A2AAE1	MVPETGIPAECQsGQK	KNCHPNK.MVPETGIPAECQsGQK.TVKPKWR	616	632	0.9732	16.0751	15.7833	16.1564	16.1341	15.8317	16.1379	16.027	16.2612	16.2774	16.0369	16.0833	16.0241
Q8K019_256_267_2_2_T256S267	0.109616	14.268	0.622195	0.54205	0.955077	-6.218	upregulated	Bclaf1	Q8K019	NtPSQHSHSIQHsPER	STVHSAK.NtPSQHSHSIQHsPER.SGSGSVG	255	271	1	14.293	14.4838	13.975	13.8707	14.6002	14.1115	14.6439	13.97	14.4894	14.658	14.2692	13.8767
Q8VDN2_484_485_1_0	0.109613	14.0573	0.806969	0.430804	0.943474	-6.08602	upregulated	Atp1a1	Q8VDN2	IVEIPFNSTNK	MREKYSK.IVEIPFNSTNK.YQISIHK	477	488	1	14.0655	14.1404	14.1571	13.966	13.9395	13.7845	14.15	14.3185	14.3377	13.93	14.1065	13.8
Q91ZR3_195_211_1_1_S195	0.109571	14.4117	0.998989	0.331775	0.921985	-5.91573	upregulated	Crebzf	Q91ZR3	sPGAGGGGANDGNQAATK	GEKRRRK.sPGAGGGGANDGNQAATK.SPRKAAA	195	213	1	14.4126	14.5106	14.2503	14.3843	14.3146	14.2999	14.4196	14.4393	14.3671	14.5429	14.6917	14.3084
Q923J1_1485_1498_1_0	0.10954	14.884	0.751453	0.462632	0.949194	-6.12903	upregulated	Trpm7	Q923J1	TSTSLHSVQAESCSR	GYSECCK.TSTSLHSVQAESCSR.RASTEDS	1485	1500	1	14.9035	14.941	14.7037	14.2922	15.0115	15.1726	14.8846	15.1265	14.7521	15.0086	15.164	14.6667
Q3TLI0_682_691_1_1_S684	0.109525	16.632	1.34889	0.195025	0.888486	-5.52539	upregulated	Trappc10	Q3TLI0	SPsDNSLNTTGIICR	ISEMIER.SPsDNSLNTTGIICR.NVHMIIR	682	697	1	16.6326	16.6163	16.4221	16.8321	16.3837	16.6071	16.7656	16.7255	16.6339	16.5759	16.6438	16.746
Q3TYD6_1104_1115_1_1_S1104	0.109491	15.3139	0.889133	0.386311	0.932865	-6.01717	upregulated	Lmtk2	Q3TYD6	GQsPPESVVPEESSDVR	NAIVIVK.GQsPPESVVPEESSDVR.EGCIEAP	1102	1119	1	15.3246	14.9561	15.3873	15.2264	15.5009	15.2003	15.2203	15.0838	15.5962	15.2073	15.3869	15.6877
Q9Z0H8_924_924_1_1_S924	0.109434	15.8428	1.48838	0.154922	0.866112	-5.34354	upregulated	Clip2	Q9Z0H8	VLLLEANRHsPGPER	RSINEIR.VLLLEANRHsPGPER.DISREVH	915	930	1	15.8415	15.9194	15.8109	15.7605	15.7255	15.6991	15.8755	15.9205	16.0173	15.8146	15.8832	15.8441
Q80TZ9_613_624_1_1_S613	0.10941	15.0439	0.995486	0.333426	0.921985	-5.91913	upregulated	Rere	Q80TZ9	NsPSAASTSSNDSK	DIRSSGR.NsPSAASTSSNDSK.AETVKKS	612	626	1	15.0506	14.6476	15.1485	14.9952	15.1619	14.9681	14.9486	15.1542	15.1663	15.1452	15.2555	14.8923
P59808_1008_1020_1_1_S1014	0.109382	15.3535	1.07088	0.299157	0.914286	-5.84369	upregulated	Sash1	P59808	ASPASPVsPSDCPSPR	PIIPIKK.ASPASPVsPSDCPSPR.EPRPSSG	1007	1023	1	15.3553	15.3428	15.2846	15.4501	15.2239	15.1679	15.3341	15.3302	15.2471	15.563	15.2256	15.7195
Q9JL61_529_538_1_1_S538	0.109275	15.5346	1.26915	0.221449	0.897112	-5.6229	upregulated	Rfx5	Q9JL61	SAAIVNSPRsPR	RNATPEK.SAAIVNSPRsPR.LIWETWG	529	541	1	15.537	15.3278	15.496	15.4679	15.4883	15.5951	15.3988	15.5424	15.7033	15.4971	15.6272	15.7369
P59281_292_299_1_0	0.109148	13.9401	0.862717	0.400272	0.937792	-6.03997	upregulated	Arhgap39	P59281	KPSSDSQPSSPR	PIIIQPR.KPSSDSQPSSPR.YGYEPPI	290	302	0.9245	13.9408	13.6764	13.8818	13.8052	14.1174	13.9222	14.139	14.0223	13.9436	14.0727	13.9037	13.857
P67778_80_82_1_1_T80	0.109111	16.2182	1.13989	0.270101	0.913203	-5.77045	upregulated	Phb1	P67778	NVPVItGSK	DCRSRPR.NVPVItGSK.DIQNVNI	75	84	0.9785	16.2219	15.9628	16.3453	16.2367	16.2485	16.0001	16.5011	16.2182	16.3756	16.1519	16.3316	16.0282
Q8JZQ9_68_84_1_1_S75	0.109043	17.7797	1.38386	0.184262	0.883527	-5.48113	upregulated	Eif3b	Q8JZQ9	AKPAAQSEEETATsPAASPTPQSAER	GPEPEVR.AKPAAQSEEETATsPAASPTPQSAER.SPSQEPS	62	88	1	17.7854	17.8944	17.7404	17.5657	17.695	17.7057	17.8236	17.5572	17.914	17.8917	17.999	17.7901
Q8VH51_40_44_3_3_S40S42S44	0.109042	13.8847	0.360257	0.723081	0.980139	-6.34862	upregulated	Rbm39	Q8VH51	sRsRsHER	KKRKKSK.sRsRsHER.KRSKSKE	40	48	0.9765	13.984	14.1536	13.1175	13.328	14.6448	13.8823	13.4414	14.5604	12.9042	14.5521	14.1298	14.0178
Q9DCT8_74_77_1_1_Y77	0.108993	17.1378	1.43732	0.168737	0.878644	-5.41173	upregulated	Crip2	Q9DCT8	GVNIGGAGSYIyEK	ATIFGPK.GVNIGGAGSYIyEK.PQTEAPQ	66	80	1	17.1385	16.9764	17.0806	17.0861	17.0674	17.1813	17.2472	17.3434	17.0208	16.9778	17.293	17.2418
F8VPU2_881_899_1_1_S892	0.108955	18.2782	1.51095	0.149123	0.861777	-5.31283	upregulated	Farp1	F8VPU2	SPDEATAADQEsEDDLSASR	SSPPDNK.SPDEATAADQEsEDDLSASR.TSIERQA	881	901	1	18.2785	18.1954	18.425	18.1919	18.1422	18.1395	18.2374	18.2458	18.2165	18.5359	18.3308	18.4001
Q8K2K6_177_187_1_1_S179	0.108952	14.0065	0.713276	0.485329	0.950459	-6.15695	upregulated	Agfg1	Q8K2K6	GTPsQSPVVGRSQGQQQEK	PAIHINK.GTPsQSPVVGRSQGQQQEK.KQFDIIS	176	195	1	14.0238	13.584	13.9824	13.9305	13.8414	14.3973	14.3773	13.8833	14.0069	14.1903	13.9169	13.9616
Q9QYG0_20_23_1_1_T20	0.108939	18.887	1.36598	0.189704	0.887419	-5.50387	upregulated	Ndrg2	Q9QYG0	PLLPGQtPETAK	VQITEEK.PLLPGQtPETAK.EAEIAAR	14	26	1	18.9134	18.9298	18.8882	18.8759	18.6016	18.8423	19.0549	18.7782	19.1498	18.7931	18.8255	19.0175
P28667_148_151_1_1_T148	0.108914	15.5221	1.18526	0.252181	0.908101	-5.72018	upregulated	Marcksl1	P28667	AAAtPESQEPQAK	GTAQEGK.AAAtPESQEPQAK.GAEASAA	145	158	0.9999	15.5225	15.2742	15.5981	15.4957	15.4572	15.4884	15.7993	15.6606	15.4894	15.4291	15.4265	15.6248
Q8BHL3_22_22_1_1_S22	0.108898	13.0261	0.513401	0.614263	0.966726	-6.28046	upregulated	Tbc1d10b	Q8BHL3	RHGAPAAPsPPPR	PIVAPPR.RHGAPAAPsPPPR.GSRAGSH	14	27	1	13.0573	13.0224	12.5094	12.7652	13.2316	13.3051	13.0243	13.5715	13.1407	12.5742	13.1809	12.9622
Q8BMB0_171_177_1_1_S173	0.108895	16.4078	1.31365	0.206376	0.890574	-5.56907	upregulated	Emsy	Q8BMB0	TNsSSSSPVVLK	KPRKRRR.TNsSSSSPVVLK.EVPKAVV	171	183	0.9828	16.405	16.4187	16.3214	16.2851	16.5507	16.1663	16.6336	16.4753	16.26	16.4753	16.3994	16.5003
Q5DTJ9_640_641_1_1_S641	0.108819	17.6601	1.11486	0.280389	0.913203	-5.79747	upregulated	Mypn	Q5DTJ9	IPEPSsPIK	FNGQEAR.IPEPSsPIK.EPPPVIA	636	645	0.9995	17.6708	17.7735	17.3076	17.391	17.6802	17.8516	17.4993	17.7298	17.743	17.6368	17.7334	17.9152
Q9WTQ5_551_555_2_0	0.108766	16.7562	1.42007	0.173625	0.879031	-5.43435	upregulated	Akap12	Q9WTQ5	GESSASSPEEPEEIACLEK	ESADEQK.GESSASSPEEPEEIACLEK.GPSEAPQ	549	568	1	16.7543	16.661	16.6885	16.7287	16.7434	16.6626	16.7906	16.8287	16.5577	16.8882	16.7415	17.027
Q99K30_242_242_1_1_S242	0.108753	16.215	1.00848	0.327331	0.921985	-5.90647	upregulated	Eps8l2	Q99K30	RREsQDEEPR	FSEPGYR.RREsQDEEPR.AVIAQRI	240	250	1	16.2383	16.0461	16.1594	16.3184	15.7773	16.4772	16.4342	16.1479	16.2662	16.1651	16.4133	16.1599
Q05CL8_251_260_1_1_S253	0.108748	18.2978	1.43164	0.170333	0.878644	-5.4192	upregulated	Larp7	Q05CL8	TAsEGSEAETPEAPK	KATKRPR.TAsEGSEAETPEAPK.QPAKKKK	251	266	1	18.3023	18.4258	18.2471	18.1767	18.2869	18.0559	18.2307	18.3577	18.5098	18.1804	18.3322	18.4725
Q62313_266_278_1_0	0.108682	18.481	1.33227	0.200315	0.889981	-5.54611	upregulated	Tgoln1	Q62313	VPGPSSSENQEGTLTDSMK	IEEENEK.VPGPSSSENQEGTLTDSMK.NEKDDIY	262	281	1	18.5016	18.2897	18.4266	18.2831	18.4435	18.6659	18.5837	18.6728	18.5721	18.2491	18.558	18.5468
Q99P72_165_186_1_0	0.108639	16.5776	1.11068	0.282133	0.913203	-5.80193	upregulated	Rtn4	Q99P72	RGSGSVDETLFALPAASEPVIPSSAEK	TPAAPKR.RGSGSVDETLFALPAASEPVIPSSAEK.IMDIKEQ	163	190	1	16.5858	16.4454	16.5689	16.5837	16.3493	16.6442	16.329	16.478	16.5442	16.7812	16.9246	16.7047
Q62433_326_340_1_1_S330	0.108612	14.9403	0.815083	0.42627	0.943384	-6.07949	upregulated	Ndrg1	Q62433	SRTAsGSSVTSLEGTR	SMTRIMR.SRTAsGSSVTSLEGTR.SRSHTSE	326	342	1	14.9574	14.6578	14.5805	14.8802	15.1265	15.1604	14.6347	14.9679	15.1759	15.2564	14.9051	14.9982
Q63918_24_60_1_1_S27	0.108597	18.4616	1.1714	0.257555	0.913203	-5.73571	upregulated	Cavin2	Q63918	PSSPsPMPSSTPSPSLNLGSTEEAIRDNSQVNAVTVHTLLDK	TDMIQEK.PSSPsPMPSSTPSPSLNLGSTEEAIRDNSQVNAVTVHTLLDK.LVNMIDA	23	65	1	18.4695	18.4805	18.4283	18.3791	18.1474	18.5767	18.3705	18.3376	18.5761	18.347	18.6106	18.8243
E9Q0S6_1054_1070_3_3_S1054S1067S1070	0.108543	17.5488	1.24855	0.228712	0.899073	-5.6473	upregulated	Tns1	E9Q0S6	AAsDGQYENQSPEATsPRsPGVR	PGPIRRR.AAsDGQYENQSPEATsPRsPGVR.SPVQCVS	1052	1075	1	17.5541	17.364	17.5943	17.3972	17.5137	17.579	17.4358	17.4715	17.461	17.6585	17.9445	17.6177
Q60930_252_262_1_0	0.10848	16.9492	1.46624	0.160795	0.86998	-5.37334	upregulated	Vdac2	Q60930	VNNSSLIGVGYTQTLRPGVK	TASISAK.VNNSSLIGVGYTQTLRPGVK.LTISAIV	249	269	1	16.9545	16.6949	16.8362	17.0062	17.0223	16.8903	17.065	17.1539	16.9846	16.9192	16.9565	16.9115
Q9JLN9_1821_1863_1_1_S1851	0.10836	16.7771	1.46444	0.161278	0.870783	-5.37574	upregulated	Mtor	Q9JLN9	HASGANITNATTAATTAASAAAATSTEGSNSEsEAESNENSPTPSPLQK	DEKKKIR.HASGANITNATTAATTAASAAAATSTEGSNSEsEAESNENSPTPSPLQK.KVTEDIS	1819	1868	1	16.7775	16.7732	16.5599	16.7351	16.7876	16.7342	16.6519	16.9082	16.776	17.0152	16.7856	16.8212
A2AJI0_114_127_1_1_S127	0.108329	15.4584	1.26625	0.222458	0.897112	-5.62635	upregulated	Map7d1	A2AJI0	SSQPSPTTVPASDsPPAK	EAKPSRR.SSQPSPTTVPASDsPPAK.QDVKKAG	114	132	1	15.4594	15.4313	15.3163	15.2308	15.5515	15.4666	15.4933	15.4819	15.6406	15.4258	15.5961	15.4081
Q8VHX6_2656_2662_1_1_S2656	0.108182	15.1498	1.13448	0.272298	0.913203	-5.77633	upregulated	Flnc	Q8VHX6	NsFTVDCSK	QAFVGQK.NsFTVDCSK.AGTNMMM	2655	2664	0.9993	15.1547	14.9988	15.0113	15.1112	14.9559	15.3768	15.147	15.2042	15.1443	15.2423	15.3392	15.1168
Q8CIB5_328_339_1_1_S328	0.108084	15.7694	1.17406	0.256519	0.912292	-5.73274	upregulated	Fermt2	Q8CIB5	LsIMTSENHLNNSDK	IQYHINK.LsIMTSENHLNNSDK.EVDEVDA	327	342	0.9921	15.7722	15.7237	15.8324	15.6727	15.4795	15.844	15.9503	15.7405	15.8224	15.7752	15.6129	16.0098
Q8VBT0_259_263_1_0	0.10808	13.2827	0.573627	0.573713	0.960958	-6.24731	upregulated	Tmx1	Q8VBT0	ATSQSSIRQR	DREGASK.ATSQSSIRQR.CVGIPSA	258	268	0.9198	13.3013	13.4566	13.0746	12.9394	13.3971	13.2508	13.7523	13.2554	13.6977	13.1261	12.9291	13.2302
Q61235_75_90_2_2_S75S90	0.108076	17.1769	1.33408	0.199735	0.889144	-5.54387	upregulated	Sntb2	Q61235	GLGPPsPPAPPRGPAGEASAsPPVRR	IPGSPNR.GLGPPsPPAPPRGPAGEASAsPPVRR.VRVVKQE	70	96	1	17.1779	17.3198	17.1725	17.2228	16.9264	16.9482	17.1699	17.3391	17.1637	17.366	17.1084	17.2089
Q8C050_813_827_3_0	0.108024	14.0162	0.549369	0.58988	0.964187	-6.26109	upregulated	Rps6ka5	Q8C050	RTSTSTETRSSSSESSR	AKRRKMK.RTSTSTETRSSSSESSR.SSSSQSH	812	829	0.9999	14.0605	14.0899	14.0884	13.4108	13.5374	14.6597	14.1814	13.6345	14.1323	14.2376	14.1581	14.0477
O88874_325_329_1_1_S329	0.107947	15.4058	1.10808	0.283221	0.913203	-5.8047	upregulated	Ccnk	O88874	KPSPQPsPPR	QQAQQPK.KPSPQPsPPR.QAKRAVV	323	333	0.9189	15.4076	15.5968	15.2987	15.0671	15.3778	15.3943	15.511	15.5041	15.4313	15.5018	15.2511	15.53
Q3UPH7_959_959_1_1_S959	0.107928	17.9581	1.59198	0.129768	0.851256	-5.19969	upregulated	Arhgef40	Q3UPH7	RIQQQLGEEAsPR	CQEIERR.RIQQQLGEEAsPR.SHRRRRA	949	962	1	17.9429	17.9409	17.8544	17.7431	17.9379	18.02	18.0729	17.9349	17.92	17.977	17.9484	18.1899
Q9QY06_1218_1232_1_1_S1218	0.10791	17.4744	1.57489	0.133664	0.852872	-5.22392	upregulated	Myo9b	Q9QY06	QAQVVGDPPGsPSPVQRPTTLALDSR	TAPSSSK.QAQVVGDPPGsPSPVQRPTTLALDSR.VSPMIPS	1208	1234	1	17.4807	17.3134	17.4275	17.5286	17.3002	17.5079	17.3761	17.6431	17.6054	17.5249	17.5447	17.4464
Q8BYJ6_595_607_1_1_S598	0.1079	16.0536	1.02178	0.321173	0.9216	-5.89337	upregulated	Tbc1d4	Q8BYJ6	LGSMDsFERANSLASEK	ANRMRGR.LGSMDsFERANSLASEK.DFSPGDS	593	610	0.9779	16.0601	15.8423	15.8185	16.2973	15.8954	16.1201	16.0921	15.9372	16.0114	16.043	16.0738	16.4582
Q8K371_177_184_1_1_S184	0.107857	14.8836	0.703245	0.491401	0.951538	-6.16406	upregulated	Amotl2	Q8K371	VPSHMSSSHsFPQLAR	IERNGAR.VPSHMSSSHsFPQLAR.SQQGPQP	175	191	1	14.9046	14.8404	15.0215	14.2212	14.9403	15.1003	15.0011	14.7343	14.7465	15.3755	14.8819	14.8561
Q9DBR4_216_232_1_1_S217	0.107764	15.1181	0.782319	0.444763	0.947072	-6.10547	upregulated	Apbb2	Q9DBR4	PNKPQSsPEDGQVATVSSSPETK	GDIIPQK.PNKPQSsPEDGQVATVSSSPETK.KDHPKTG	211	234	1	15.1339	15.1304	15.1031	15.2826	14.5489	15.2317	14.8607	15.17	14.9751	15.3156	15.1929	15.4883
Q3UH66_1684_1685_1_0	0.107758	13.855	0.583521	0.567186	0.95973	-6.24152	upregulated	Wnk2	Q3UH66	RPGQQDNSSPAK	DSGSPHK.RPGQQDNSSPAK.TVGRFSV	1677	1689	0.9965	13.8765	13.6518	14.3604	13.5056	14.1319	13.3314	14.3125	13.8609	13.7763	13.7761	13.7847	13.9133
Q80V94_961_967_1_1_S962	0.10774	16.5066	1.31166	0.207032	0.890885	-5.57151	upregulated	Ap4e1	Q80V94	IIEQPECSsPVIETER	FPVENFK.IIEQPECSsPVIETER.TKSFQYS	954	970	1	16.5087	16.2649	16.5644	16.5847	16.4092	16.4159	16.3566	16.6473	16.6181	16.5222	16.4638	16.7253
F8VPU2_389_408_1_0	0.107705	15.9603	1.19844	0.247149	0.905546	-5.70527	upregulated	Farp1	F8VPU2	QSPQSASLTFGEGTESPGGQSCQQAK	PNSEVPK.QSPQSASLTFGEGTESPGGQSCQQAK.ETKACTI	388	414	1	15.968	15.9275	15.9561	15.6881	16.0927	15.8433	15.8512	16.0401	16.1608	16.0344	16.1406	15.8284
Q99LG1_105_123_1_1_S114	0.107541	18.4249	1.57023	0.134742	0.852905	-5.23049	upregulated	Tmem51	Q99LG1	IQQQAGTVPHSQEEDsQEEEEDVSSR	QSEEIAR.IQQQAGTVPHSQEEDsQEEEEDVSSR.YYVPSYE	99	125	1	18.4271	18.3315	18.3717	18.2095	18.3204	18.5983	18.4264	18.416	18.503	18.4364	18.4474	18.6137
Q8R5F7_284_298_1_1_S289	0.107426	18.215	1.27142	0.220659	0.897112	-5.62019	upregulated	Ifih1	Q8R5F7	DSGTMGsDSDESVIQTK	HNSNMGR.DSGTMGsDSDESVIQTK.RVSPEPE	283	300	1	18.2121	18.1534	18.2484	18.2347	18.0492	18.0966	18.1292	18.1332	18.1699	18.2142	18.6434	18.2934
Q9QYE6_150_167_1_1_S153	0.107422	15.9247	1.00932	0.326938	0.921985	-5.90565	upregulated	Golga5	Q9QYE6	GRAPVSPSsPSGVSSVNTSVTTTK	VEVKKEK.GRAPVSPSsPSGVSSVNTSVTTTK.AMGGNAG	145	169	1	15.9353	15.8048	15.7942	15.8895	15.8198	16.0221	15.6261	15.9528	15.87	16.1355	16.3463	15.9103
O70373_474_493_1_0	0.107408	14.9363	0.799023	0.435273	0.945714	-6.09235	upregulated	Xirp1	O70373	GQNTDSAEQSQGSDAPVYAMQDSR	AYGNINR.GQNTDSAEQSQGSDAPVYAMQDSR.GQIHAIT	471	495	1	14.9557	14.6686	14.6078	14.8972	14.8739	15.341	14.6484	14.9679	14.9472	14.9692	15.1603	15.2177
Q9WVA4_163_163_1_1_S163	0.107203	18.6453	1.50411	0.15086	0.863962	-5.32217	upregulated	Tagln2	Q9WVA4	NFsDNQLQEGK	KSKENPR.NFsDNQLQEGK.NVIGIQM	161	172	1	18.6484	18.5004	18.4759	18.7885	18.592	18.5773	18.6545	18.6968	18.7158	18.5119	18.7057	18.8794
Q99MD9_463_466_1_1_S466	0.107198	18.2055	1.14487	0.268088	0.913203	-5.76501	upregulated	Nasp	Q99MD9	EGEETEGsEEEDRENDK	ERDEQMK.EGEETEGsEEEDRENDK.AEETPNE	459	476	1	18.2106	18.2276	18.2507	18.059	18.259	17.9389	18.2285	18.3803	18.0784	18.5843	18.243	18.0109
Q924A2_1807_1819_1_0	0.107151	17.3217	1.5341	0.143362	0.860042	-5.28096	upregulated	Cic	Q924A2	AQSVSPVQATPSGGSAQLLPGK	PSAPPPK.AQSVSPVQATPSGGSAQLLPGK.VIVPIAA	1805	1827	1	17.3232	17.2935	17.2257	17.236	17.1536	17.4075	17.2908	17.2873	17.4148	17.2429	17.522	17.4646
Q8BU14_335_345_1_1_S341	0.107129	16.5378	1.35255	0.193877	0.888486	-5.5208	upregulated	Sec62	Q8BU14	GAPADHGPEGSGGERHsDTDSDRR	KEDEEGK.GAPADHGPEGSGGERHsDTDSDRR.REDDRSQ	325	349	1	16.5578	16.2852	16.4581	16.4037	16.4983	16.7517	16.5316	16.6456	16.5343	16.5755	16.681	16.5513
Q9QXZ0_4483_4483_1_1_S4483	0.107105	15.7573	1.25951	0.224824	0.897112	-5.63435	upregulated	Macf1	Q9QXZ0	AFLAELEQNsPK	AQAESNK.AFLAELEQNsPK.IQKVKEA	4474	4486	0.9998	15.7586	15.5512	15.5393	15.7314	15.8435	15.8287	15.7511	15.906	15.8054	15.6461	15.8344	15.8926
O08547_174_177_1_1_S175	0.107022	14.8596	0.887108	0.38737	0.932865	-6.01894	upregulated	Sec22b	O08547	ANNLSsLSK	ISAIDSK.ANNLSsLSK.KYRQDAK	170	179	0.9997	14.8689	14.7396	14.9144	14.6607	14.7116	14.9798	15.306	14.8805	15.0297	14.6946	14.8697	14.669
O70318_492_492_1_1_S492	0.106994	14.0366	0.656526	0.520254	0.955077	-6.19592	upregulated	Epb41l2	O70318	LVsPEQPPK	EHHTFYR.LVsPEQPPK.TKFITIG	490	499	0.9596	14.059	14.3185	13.9833	14.0061	13.6837	13.8994	13.6894	14.5097	14.2796	14.1993	14.0511	13.7821
Q91W92_205_210_1_1_S207	0.106991	13.9638	0.649995	0.524362	0.955077	-6.20021	upregulated	Cdc42ep1	Q91W92	RSDsLLSFR	TPNPEIR.RSDsLLSFR.FDIDIGP	204	213	0.9666	13.9834	13.4228	14.1306	13.5996	14.1159	14.2581	14.0086	14.1996	13.7898	14.1938	13.8582	14.0244
[truncated: 8,879 more rows]

## Sheet: Figure 4
Index	logFC	AveExpr	t	P.Value	adj.P.Val	B	Gene	ProteinID	Peptide	SequenceWindow	Start	End	MaxPepProb	ReferenceIntensity	Control_1	Control_2	Control_3	Control_4	Control_5	Insulin_1	Insulin_2	Insulin_3	Insulin_4	Insulin_5	Insulin_6
[truncated: 150 more rows]

[truncated: 3 more sheets: ORA_GOBP, Term_similarity, KS_GSEA]
