# Supplementary material for: In-depth phosphoproteomic profiling of the insulin signaling response in heart tissue and cardiomyocytes unveils canonical and specialized regulation
Source: Cardiovasc Diabetol. 2024 Jul 18;23:258. doi: 10.1186/s12933-024-02338-4 (PMC11264841; doi:10.1186/s12933-024-02338-4)
Supplement: Supplementary file 2 — Supplementary Table S2. List of proteins identified and quantified in isolated cardiomyocytes. [file 12933_2024_2338_MOESM2_ESM.xlsx]

## Sheet: Legends
Sheet: Proteome_min_2PSMs
Gene	Gene name
NumberPSM	Number of PSMs used for quantification
Uniprot	Protein identifier (primary accession number) for the selected protein
MaxPepProb	Highest PeptideProphet probability of the PSMs with the sequence that are used in quantification
ReferenceIntensity	Virtual reference abundances from the average abundance across the channels in a plex
WT_Veh1 - KO_Ins5	Sample intensities (log2 scaled)
Sheets: KO_vs_WT-Limma, Ins_vs_Veh-Limma	Description
Gene	Originating gene name
logFC	log2 fold change KO group vs WT group and Insulin group vs Vehicle group, respectively
AveExpr	Average log2 protein intensity over all samples in a given comparison
t	moderated t-statistic
P.Value	t-test derived raw p-value
adj.P.Val	BH-adjusted p-value
B	log-odds that the gene is differentially expressed

## Sheet: Proteome_min_2PSMs
Gene	NumberPSM	Uniprot	MaxPepProb	ReferenceIntensity	WT_Veh1	WT_Ins1	WT_Veh2	WT_Ins2	WT_Veh3	WT_Ins3	WT_Veh4	WT_Ins4	KO_Veh1	KO_Ins1	KO_Veh2	KO_Ins2	KO_Veh3	KO_Ins3	KO_Veh4	KO_Ins4	KO_Veh5	KO_Ins5
Ttn	7897	A2ASS6	1	29.3223	29.3966	29.3531	29.2308	29.218	29.395	29.2954	29.3185	29.32	29.4764	29.4209	29.2501	29.1985	29.2805	29.3166	29.3097	29.2884	29.2902	29.3159
Myh6	1415	Q02566	1	27.4882	27.4907	27.4638	27.3486	27.3825	27.5914	27.5141	27.464	27.4449	27.6846	27.6423	27.4356	27.3651	27.464	27.4299	27.4311	27.4508	27.4043	27.4768
Aco2	798	Q99KI0	1	27.2078	27.1644	27.1921	27.1619	27.1924	27.2319	27.196	27.2971	27.2706	27.1568	27.1736	27.2655	27.1692	27.2487	27.2515	27.1853	27.1829	27.1984	27.2543
Atp5f1b	711	P56480	1	26.472	26.5279	26.515	26.4345	26.4825	26.5795	26.3617	26.5368	26.5066	26.5107	26.5047	26.4733	26.4135	26.3618	26.5	26.4546	26.2845	26.4978	26.5282
Atp5f1a	657	Q03265	1	26.3019	26.3835	26.3221	26.2438	26.2177	26.3967	26.2254	26.3639	26.3281	26.3732	26.3119	26.2922	26.2027	26.2628	26.3109	26.2597	26.1575	26.2584	26.3337
Mybpc3	618	O70468	1	26.3354	26.3568	26.3084	26.2761	26.2749	26.3508	26.3462	26.3662	26.3273	26.3398	26.3052	26.3547	26.2886	26.3393	26.386	26.3711	26.3514	26.3395	26.3803
Plec	577	Q9QXS1	1	24.767	24.8749	24.822	24.7086	24.7268	24.8304	24.7808	24.7437	24.7303	24.8076	24.725	24.773	24.7589	24.8112	24.7975	24.7237	24.7742	24.681	24.6912
Actn2	569	Q9JI91	1	25.767	25.8445	25.776	25.7382	25.7416	25.7653	25.7271	25.7744	25.7256	25.771	25.6922	25.7233	25.7375	25.7465	25.7821	25.8431	25.8524	25.7587	25.7673
Ryr2	552	E9Q401	1	24.9384	25.0674	25.0135	24.9383	24.5944	24.9848	24.8407	24.9979	25.0545	25.109	25.0897	24.8208	24.8562	25.0529	24.9159	24.8906	24.7218	24.8752	24.8557
Obscn	538	A2AAJ9	1	24.6515	24.7493	24.6288	24.6517	24.6873	24.6153	24.5863	24.6287	24.6164	24.6917	24.6137	24.6439	24.6194	24.6501	24.6661	24.6366	24.6543	24.6539	24.5884
Hadha	535	Q8BMS1	1	25.9773	26.0278	25.9738	25.8982	25.9104	26.1281	25.9967	26.0466	25.9946	26.0366	25.9888	26.0065	25.9218	26.0557	26.0851	25.8754	25.8052	25.99	26.0206
Dsp	525	E9Q557	1	24.8467	24.9517	24.9016	24.8533	24.8216	24.9161	24.8389	24.7808	24.7406	24.8624	24.7633	24.8307	24.8307	24.9122	24.9067	24.866	24.8916	24.8155	24.8018
Myom1	491	Q62234	1	25.2235	25.3247	25.3116	25.163	25.1632	25.2511	25.1507	25.2338	25.2015	25.2509	25.1755	25.2028	25.1223	25.2124	25.278	25.2637	25.2158	25.2334	25.2106
Ogdh	491	Q60597	1	24.9786	25.0821	25.0457	24.8734	24.8737	25.0309	24.9292	24.9876	24.9589	25.0711	25.068	24.9138	24.9164	24.8861	24.9938	24.9529	24.8816	24.9606	24.9568
Atp2a2	488	O55143	1	25.1782	25.2319	25.1719	25.0683	24.7813	25.273	25.1593	25.3345	25.3359	25.2661	25.2017	25.1666	25.0328	25.4491	25.1839	25.176	25.0025	25.1195	25.113
Sptan1	446	P16546	1	24.709	24.764	24.7651	24.776	24.7142	24.7505	24.6798	24.6316	24.5974	24.7822	24.7293	24.7216	24.6895	24.6961	24.7028	24.6796	24.7197	24.6082	24.6503
Myl3	445	P09542	1	26.3739	26.5379	26.4003	26.3529	26.3703	26.4018	26.4107	26.2835	26.2697	26.517	26.5201	26.2905	26.2682	26.3247	26.3369	26.2421	26.3036	26.3752	26.2855
Ckm	442	P07310	1	25.3211	25.2166	25.218	25.2552	25.3045	25.2959	25.3591	25.3783	25.3748	25.096	25.1143	25.4419	25.3838	25.4256	25.4143	25.3326	25.3311	25.3761	25.3921
Acaa2	433	Q8BWT1	1	25.234	25.1797	25.1562	25.1997	25.1991	25.3777	25.3127	25.254	25.2568	25.1954	25.2112	25.2936	25.2696	25.3821	25.4197	25.0554	25.0499	25.2308	25.2974
Nnt	433	Q61941	1	25.3312	25.2003	25.0928	25.3219	25.0808	25.413	25.4095	25.1896	25.1704	25.4554	25.4174	25.4988	25.3893	25.6976	25.4082	25.3008	25.2551	25.1136	25.176
Mdh2	430	P08249	1	25.5588	25.5496	25.5812	25.5001	25.5525	25.5734	25.6708	25.6563	25.6546	25.5053	25.5485	25.5476	25.5254	25.594	25.5523	25.4924	25.5307	25.5497	25.5389
Myl2	423	P51667	1	25.4868	25.4224	25.4173	25.4396	25.309	25.6645	25.3808	25.4891	25.4426	25.6843	25.6026	25.5152	25.3549	25.4747	25.5013	25.4623	25.43	25.4027	25.5224
Des	406	P31001	1	24.9977	25.1474	25.0863	25.0485	25.0347	25.0058	24.9243	24.8886	24.8775	25.057	24.9593	24.9557	24.92	24.9802	24.9594	25.0448	25.0441	24.9666	24.9528
Idh2	397	P54071	1	26.1589	26.2277	26.2479	25.9052	26.0809	26.2006	26.2229	26.2322	26.2228	26.1537	26.1817	26.2168	26.0656	26.1734	26.1872	26.1457	26.194	26.151	26.1243
Hadhb	376	Q99JY0	1	24.9797	25.0021	24.9837	24.8539	24.9403	25.1245	25.0114	24.9873	24.9486	25.0417	24.9918	25.0218	24.9659	25.0385	25.0647	24.8453	24.8272	24.9474	25.0165
Dmd	375	P11531	1	24.1361	24.1759	24.159	24.1788	24.0786	24.145	24.0937	24.0919	24.0919	24.1692	24.0527	24.2061	24.1481	24.189	24.2064	24.1497	24.1531	24.1067	24.1319
Gapdh	372	P16858	1	26.3156	26.1482	26.1454	26.3433	26.2823	26.2561	26.2826	26.3588	26.3924	26.0801	26.1093	26.4679	26.3584	26.3673	26.4363	26.453	26.3858	26.367	26.4543
Sptbn1	350	Q62261	1	24.5416	24.6118	24.6008	24.5603	24.5663	24.6002	24.5544	24.478	24.4631	24.6164	24.5563	24.5062	24.5035	24.5096	24.5237	24.524	24.5137	24.4187	24.4371
Immt	342	Q8CAQ8	1	25.0122	25.0487	25.023	24.9949	24.9688	25.0207	25.0588	25.0473	25.0332	25.1154	25.0546	24.9737	24.9713	25.0202	24.9526	24.9203	24.9521	24.9411	24.9693
Got2	339	P05202	1	25.2593	25.352	25.3213	25.0815	25.2241	25.2761	25.2786	25.3361	25.3599	25.2237	25.3046	25.189	25.1212	25.2554	25.3266	25.1523	25.1879	25.2914	25.2412
Acadvl	338	P50544	1	24.8841	24.9837	24.9892	24.8552	24.8781	24.8401	24.9015	24.8974	24.9444	24.9108	24.9112	24.8366	24.8616	24.8491	24.9543	24.7586	24.7267	24.9143	24.8153
Flnc	331	Q8VHX6	1	24.18	24.1542	24.0946	23.9833	24.1011	24.1236	24.1051	24.1882	24.1868	24.1835	24.1619	24.214	24.1258	24.1742	24.1911	24.4229	24.4237	24.1821	24.1558
Vcl	323	Q64727	1	24.0569	24.0664	24.0401	24.0644	24.0674	24.0222	24.0651	24.0435	24.0505	24.0065	23.9512	24.042	24.0476	24.1353	24.0974	24.0864	24.1233	24.0313	24.0617
Dync1h1	320	Q9JHU4	1	23.7083	23.8295	23.7941	23.7237	23.6672	23.7622	23.6449	23.671	23.7008	23.7429	23.6948	23.5883	23.6485	23.6647	23.7644	23.7599	23.7162	23.7437	23.6803
Mb	318	P04247	1	26.1448	26.0278	26.0614	25.9177	26.008	26.1695	26.135	26.3539	26.3602	25.687	25.7676	26.2959	26.0889	26.3545	26.4056	26.2544	26.2677	26.3497	26.2398
Hspd1	317	P63038	1	25.3028	25.3011	25.3267	25.3171	25.182	25.371	25.2519	25.3965	25.3719	25.2989	25.2638	25.4165	25.28	25.2997	25.3093	25.2933	25.2541	25.2712	25.4217
Ckmt2	308	Q6P8J7	1	24.9801	25.0555	24.9855	24.9554	25.0064	24.951	24.985	25.0875	25.0739	25.0146	25.0187	24.9254	24.8502	24.8497	24.8334	24.8936	24.9605	24.9096	24.9238
Hspa9	303	P38647	1	25.0666	25.0806	25.0857	25.0587	25.0133	25.1008	25.1065	25.1254	25.1216	25.1033	25.0604	25.0765	25.0346	25.0563	24.975	25.0131	25.0439	24.959	25.0437
Ndufs1	300	Q91VD9	1	24.5867	24.6571	24.6216	24.5302	24.5893	24.6596	24.5843	24.6778	24.6488	24.6845	24.6427	24.5348	24.478	24.4754	24.5154	24.4522	24.4402	24.5342	24.5775
Sdha	297	Q8K2B3	1	24.1761	24.2741	24.1982	24.0306	24.1372	24.1759	24.2428	24.254	24.2183	24.2097	24.2103	24.097	24.0566	24.1405	24.1716	24.0438	24.0442	24.1671	24.1432
Lama1	282	P19137	1	23.6655	23.8616	24.1191	23.1333	23.5063	24.0959	24.0398	23.7852	23.6179	23.821	23.9654	23.3399	23.2765	23.3328	23.6212	23.3199	23.3032	23.4907	23.5836
Pygm	280	Q9WUB3	1	23.8782	23.9273	23.8763	23.7714	23.8675	23.8555	23.8741	23.7908	23.8589	23.8311	23.8992	23.8168	23.905	23.9034	24.0497	23.894	23.833	24.0029	23.9461
Lama2	275	Q60675	1	24.1338	24.427	24.5679	23.9212	24.0073	24.4227	24.2767	23.9607	23.9555	24.3559	24.3734	23.9522	23.9976	23.9318	23.9884	23.9225	23.9022	24.022	24.0469
Sucla2	275	Q9Z2I9	1	25.7094	25.7052	25.7551	25.6769	25.6068	25.7238	25.7848	25.8104	25.8286	25.6783	25.7146	25.6827	25.694	25.6745	25.7135	25.6498	25.6944	25.6981	25.7339
Hadh	271	Q61425	1	24.4874	24.5369	24.5376	24.3855	24.3991	24.5653	24.458	24.5363	24.5264	24.3884	24.4498	24.5837	24.4511	24.5957	24.6478	24.3715	24.3586	24.6013	24.4878
Srl	271	Q7TQ48	1	24.7127	24.6692	24.6365	24.5794	24.5855	24.7881	24.702	24.7137	24.7325	24.8618	24.8341	24.7152	24.6491	24.7529	24.7717	24.6713	24.6271	24.7043	24.7459
Acadl	268	P51174	1	24.0219	24.0053	24.0882	23.9242	23.9828	24.0501	23.9648	24.0434	24.0584	23.9765	24.0558	23.9741	23.962	23.942	24.1537	24.0209	23.8757	24.1718	24.0848
Etfa	267	Q99LC5	1	25.5086	25.5313	25.5149	25.5134	25.5173	25.5369	25.6199	25.5658	25.5402	25.4945	25.4992	25.4915	25.4986	25.539	25.5085	25.38	25.4278	25.5205	25.5026
Fh	262	P97807	1	24.0397	24.0272	24.0182	24.0002	24.018	24.0807	24.0524	24.0754	24.1004	23.9703	24.021	24.0988	24.0345	24.1153	24.1397	23.9605	23.9529	24.0365	24.0456
Uqcrc1	258	Q9CZ13	1	23.8787	24.0172	23.998	23.8077	23.8969	23.8942	23.7483	23.9169	23.9011	23.9349	23.9224	23.8583	23.7796	23.7837	23.8594	23.8188	23.7855	23.8821	23.8619
Uqcrc2	257	Q9DB77	1	23.9763	24.0908	24.0812	23.8653	24.0216	23.9334	23.9771	24.0354	24.0193	24.079	24.0378	23.8104	23.8667	23.835	23.8934	23.8739	23.9133	24.0113	23.9201
Tnni3	254	P48787	1	25.3015	25.3663	25.2703	25.272	25.3137	25.3869	25.2222	25.251	25.2417	25.4338	25.3605	25.2576	25.2545	25.2958	25.3052	25.2247	25.3158	25.2478	25.2397
Tufm	248	Q8BFR5	1	24.4973	24.5469	24.542	24.5127	24.4809	24.5729	24.4824	24.5711	24.5452	24.5064	24.5228	24.5246	24.4959	24.4254	24.4227	24.483	24.4692	24.4252	24.4803
Cs	246	Q9CZU6	1	23.9138	23.9569	23.9664	23.8728	23.8858	23.858	23.915	23.9177	23.9252	23.8881	23.9645	23.8598	23.9356	23.9537	23.9304	23.8774	23.816	23.9705	23.9697
Vwa8	246	Q8CC88	1	23.5215	23.612	23.6443	23.3668	23.4209	23.5152	23.502	23.629	23.6448	23.5848	23.5909	23.4622	23.5306	23.3708	23.3924	23.5127	23.4636	23.561	23.5188
Pdha1	245	P35486	1	24.0371	24.1394	24.084	23.9546	24.1185	24.0006	24.0817	24.045	24.074	24.0665	24.0574	23.9662	23.9185	23.931	23.9489	23.9926	23.9899	24.0943	23.979
Pkm	245	P52480	1	24.3897	24.2648	24.3206	24.4102	24.3925	24.3951	24.3648	24.5139	24.5006	24.1195	24.1616	24.5218	24.4016	24.5285	24.5472	24.3938	24.3825	24.4993	24.4941
Tnnt2	245	P50752	1	25.2345	25.2638	25.2119	25.2452	25.1801	25.2578	25.1873	25.1865	25.1859	25.343	25.3607	25.2175	25.2193	25.1961	25.253	25.1948	25.2508	25.1725	25.1659
Ldb3	236	Q9JKS4	1	23.8442	23.8417	23.7702	23.8653	23.888	23.8123	23.806	23.8062	23.8265	23.7559	23.6863	23.8988	23.9611	23.858	23.8808	23.8981	23.9213	23.8586	23.8665
Tpm1	236	P58771	1	26.3033	26.3914	26.2939	26.2609	26.2306	26.3829	26.2524	26.2754	26.2878	26.4714	26.4532	26.2815	26.246	26.2718	26.2555	26.265	26.2357	26.2579	26.3065
Aldoa	234	P05064	1	23.6414	23.5672	23.5452	23.701	23.7666	23.6413	23.6922	23.7071	23.6851	23.3849	23.3951	23.6623	23.694	23.6997	23.7061	23.6442	23.6632	23.709	23.6231
Etfdh	233	Q921G7	1	24.2565	24.3028	24.2382	24.143	24.1973	24.2614	24.282	24.3133	24.3211	24.3525	24.3169	24.2411	24.1921	24.2896	24.2807	24.1313	24.2248	24.2643	24.2266
Pygb	233	Q8CI94	1	23.5135	23.5258	23.4109	23.2403	23.4267	23.495	23.5091	23.4735	23.5048	23.4517	23.4756	23.4669	23.4503	23.5696	23.6863	23.6517	23.6093	23.656	23.6487
Naca	232	P70670	1	23.4992	23.447	23.3683	23.6017	23.5413	23.5199	23.5509	23.4829	23.4657	23.3804	23.3016	23.586	23.5928	23.6094	23.577	23.4835	23.5606	23.5004	23.519
Slc25a4	227	P48962	1	25.5212	25.654	25.5788	25.4154	25.4355	25.5243	25.4308	25.6775	25.6741	25.6117	25.5583	25.3412	25.3077	25.5956	25.4785	25.5528	25.4766	25.4738	25.4928
Lamc1	225	P02468	1	24.1731	24.3838	24.6791	23.7812	24.0002	24.5607	24.5115	24.1533	24.0121	24.4159	24.5211	23.8762	23.8288	23.8637	24.0307	23.7947	23.815	23.8926	24.0377
Dld	223	O08749	1	23.9178	23.9779	23.939	23.9619	23.9952	23.9141	23.8817	23.9378	23.9741	23.9155	23.9313	23.9119	23.952	23.8526	23.8933	23.8571	23.8156	23.8872	23.9665
Acadm	221	P45952	1	24.3956	24.3676	24.3919	24.238	24.2989	24.4331	24.463	24.4128	24.4451	24.4059	24.3932	24.3536	24.301	24.4821	24.485	24.2941	24.3627	24.4116	24.4179
Eno3	215	P21550	1	23.9251	23.7793	23.7901	23.9374	23.8844	23.9903	23.9609	24.0643	24.0547	23.6932	23.6738	24.0333	23.9669	24.0905	24.0963	23.9409	23.97	23.972	24.0329
Atp5po	211	Q9DB20	1	23.7369	23.8119	23.7772	23.7899	23.7924	23.7522	23.721	23.7651	23.7056	23.8006	23.7706	23.7373	23.7649	23.6889	23.6599	23.6079	23.644	23.6888	23.6974
Mdh1	211	P14152	1	25.0993	25.0454	25.0306	25.1084	25.1269	25.067	25.201	25.2019	25.1721	24.7501	24.8164	25.1226	25.0976	25.2408	25.1777	25.0319	25.1197	25.2005	25.1272
Fabp3	210	P11404	1	26.1204	26.1206	26.1826	25.7285	25.9653	26.0854	25.9933	26.3374	26.424	25.7402	25.7861	26.1841	25.9668	26.2964	26.3886	26.2606	26.2825	26.2438	26.2279
Nebl	209	Q0II04;Q9DC07	1	23.5546	23.606	23.5197	23.6334	23.5523	23.5552	23.5476	23.4902	23.482	23.5514	23.4353	23.5923	23.6038	23.541	23.5675	23.5609	23.5741	23.4944	23.5454
Lrpprc	208	Q6PB66	1	23.7818	23.8898	23.9285	23.7314	23.7325	23.8365	23.7293	23.8683	23.8884	23.832	23.861	23.6389	23.7243	23.6773	23.7864	23.817	23.7206	23.8501	23.8059
Oxct1	207	Q9D0K2	1	23.7827	23.8034	23.8394	23.8366	23.8253	23.9266	23.888	23.9167	23.9294	23.7255	23.7433	23.7057	23.6677	23.7076	23.6796	23.7466	23.7585	23.6503	23.7169
Got1	204	P05201	1	23.6194	23.6263	23.6709	23.7123	23.7064	23.5262	23.5614	23.7045	23.7614	23.3251	23.457	23.5591	23.598	23.6118	23.7924	23.6717	23.5748	23.7967	23.6246
Macf1	202	Q69ZZ9;Q9QXZ0	1	22.3394	22.29	22.2809	22.4222	22.3489	22.3091	22.3215	22.2471	22.2438	22.3156	22.2598	22.3714	22.4276	22.4238	22.395	22.4035	22.427	22.356	22.3927
Pdhb	199	Q9D051	1	24.7708	24.7529	24.7814	24.7444	24.7195	24.7992	24.7625	24.8687	24.8542	24.8283	24.7976	24.7941	24.7029	24.6797	24.7447	24.7389	24.7201	24.7723	24.7811
Aldh6a1	198	Q9EQ20	1	23.5476	23.5991	23.5776	23.6058	23.604	23.6479	23.5863	23.6236	23.6023	23.528	23.5564	23.536	23.5222	23.5457	23.5903	23.4079	23.3923	23.4819	23.568
Atp5pd	197	Q9DCX2	1	24.4746	24.5209	24.4747	24.5052	24.3573	24.5951	24.4632	24.5153	24.4826	24.5627	24.4639	24.5322	24.4213	24.5078	24.4788	24.412	24.3854	24.446	24.4859
Acads	196	Q07417	1	23.4852	23.5695	23.534	23.2466	23.4066	23.5881	23.5789	23.5652	23.5623	23.4684	23.479	23.4491	23.3455	23.4664	23.5622	23.4732	23.4084	23.5285	23.5273
Acat1	194	Q8QZT1	1	24.5919	24.5627	24.6077	24.5041	24.46	24.6798	24.7297	24.6487	24.6099	24.5719	24.5685	24.6315	24.602	24.6356	24.6379	24.5096	24.5418	24.5083	24.5717
Vdac1	194	Q60932	1	24.7867	24.7414	24.7495	24.641	24.6926	24.879	24.8448	24.7533	24.7675	24.908	24.8444	24.8203	24.7009	24.8614	24.7912	24.7194	24.7615	24.7154	24.8089
Idh3a	193	Q9D6R2	1	24.2554	24.258	24.2801	24.2862	24.2639	24.2335	24.2356	24.3098	24.3084	24.2459	24.2731	24.2011	24.2106	24.21	24.2095	24.1808	24.2	24.266	24.2576
Atp5pb	191	Q9CQQ7	1	24.4281	24.5233	24.5119	24.3235	24.2759	24.4742	24.4527	24.486	24.4717	24.5347	24.462	24.3917	24.2836	24.411	24.4044	24.3823	24.3024	24.4329	24.4035
Tnnc1	190	P19123	1	25.5302	25.5303	25.5883	24.9295	25.1935	25.7586	25.3366	25.6727	25.5879	25.7221	25.6524	25.7863	24.9863	25.6167	25.6627	25.6209	25.483	25.5798	25.6564
Tln2	189	Q71LX4	1	22.9738	23.003	22.9917	22.9804	22.936	23.0434	22.957	22.9865	22.9886	22.9997	22.9107	23.005	22.9572	23.0396	23.0249	22.9159	22.9427	22.9547	22.9585
Uqcrfs1	189	Q9CR68	1	23.3881	23.5096	23.4239	23.3223	23.2976	23.4904	23.2486	23.4523	23.4065	23.475	23.4228	23.4648	23.3059	23.388	23.3743	23.3652	23.2685	23.4181	23.5102
Acsl1	188	P41216	1	24.8791	24.9825	24.9372	24.8745	24.7546	24.9289	24.7709	24.9693	24.976	25.0035	24.9426	24.6607	24.6995	24.9445	24.9774	24.7947	24.7145	24.8209	24.8629
Dlst	186	Q9D2G2	1	24.9329	24.9656	24.9197	24.8805	24.8837	24.9641	24.9249	24.9961	24.9917	25.0026	24.9833	24.9385	24.8662	24.94	24.9367	24.9053	24.8891	24.8844	24.9411
Dst	185	Q91ZU6	1	22.1437	22.1089	22.0471	22.2258	22.1101	22.0889	22.1227	22.1496	22.1397	22.0943	22.0316	22.1928	22.2262	22.2571	22.202	22.2439	22.2364	22.1828	22.1929
Hsdl2	185	Q2TPA8	1	22.8233	22.8027	22.8193	22.7793	22.793	22.8334	22.8534	22.8577	22.8435	22.8426	22.822	22.9063	22.8411	22.8585	22.8022	22.7571	22.7698	22.8125	22.857
Hspa8	183	P63017	1	23.8372	23.7779	23.7639	23.8261	23.8252	23.8273	23.8114	23.9352	23.9181	23.733	23.7339	23.909	23.8901	23.9077	23.9096	23.8744	23.931	23.8497	23.8753
Ldhb	183	P16125	1	23.7273	23.736	23.6733	23.7208	23.7051	23.793	23.7498	23.8191	23.8134	23.4218	23.4808	23.7136	23.7178	23.8059	23.9363	23.6885	23.5828	23.8563	23.7483
Atp1a1	182	Q8VDN2	1	23.6513	23.7485	23.7479	23.6114	23.4468	23.7053	23.694	23.757	23.7292	23.759	23.7626	23.6417	23.5543	23.8392	23.6093	23.5214	23.4917	23.5447	23.5039
Nrap	182	Q80XB4	1	22.7439	22.6437	22.5804	22.4819	22.6662	22.5755	22.7011	22.7357	22.7516	22.7593	22.7347	22.7017	22.7471	22.6849	22.679	23.0243	23.1094	22.7157	22.7123
Pgk1	180	P09411	1	23.4863	23.3304	23.3566	23.5196	23.4742	23.4778	23.529	23.6277	23.6105	23.1639	23.1887	23.5715	23.5607	23.5844	23.5813	23.4893	23.5621	23.5621	23.5657
Echs1	176	Q8BH95	1	24.0476	24.0549	24.0659	24.12	24.0614	24.193	24.139	24.118	24.078	23.9876	24.0122	24.0078	24.0242	24.066	24.0479	23.9688	23.9177	23.9557	24.0282
Vcp	173	Q01853	1	23.4561	23.3597	23.3829	23.4625	23.4199	23.4765	23.4401	23.5609	23.501	23.3567	23.3191	23.5525	23.4869	23.4483	23.5014	23.5219	23.4514	23.4429	23.5489
Tpi1	172	P17751	1	24.194	24.0509	24.0578	24.2567	24.2762	24.1444	24.2145	24.2512	24.2715	23.852	23.9218	24.3081	24.2783	24.3382	24.2616	24.2083	24.318	24.2528	24.2173
Cmya5	170	Q70KF4	1	22.4878	22.4385	22.4459	22.4803	22.4638	22.4552	22.4532	22.4904	22.4989	22.4518	22.368	22.6293	22.5747	22.6969	22.669	22.4456	22.5394	22.4932	22.5296
Pfkm	169	P47857	1	23.449	23.4395	23.4566	23.4222	23.4458	23.5225	23.4426	23.483	23.4865	23.3188	23.3653	23.521	23.5429	23.4687	23.5507	23.3814	23.3458	23.4356	23.5164
Dlat	168	Q8BMF4	1	23.9453	24.0192	23.9941	23.8495	23.8602	23.9957	24.0009	24.0554	24.0292	24.0046	23.9807	23.9444	23.853	23.8905	23.9261	23.9306	23.9226	23.8911	23.9572
Anxa6	164	P14824	1	23.3345	23.3975	23.457	23.2707	23.264	23.295	23.309	23.479	23.4591	23.2488	23.2997	23.3546	23.3191	23.3228	23.4001	23.2768	23.2794	23.3234	23.3372
Eef2	163	P58252	1	23.3062	23.188	23.2645	23.2272	23.2252	23.3324	23.3371	23.4122	23.444	23.0793	23.1238	23.3133	23.3143	23.3306	23.3817	23.4116	23.3906	23.4187	23.3756
Gpi	162	P06745	1	23.4834	23.4279	23.4345	23.5024	23.3777	23.432	23.3984	23.5506	23.6212	23.1856	23.2997	23.5631	23.4488	23.606	23.6952	23.5827	23.3999	23.644	23.637
Atp5f1c	160	Q91VR2	1	24.2901	24.458	24.3784	24.0439	24.1618	24.3796	24.2965	24.3548	24.3297	24.4453	24.3513	24.2446	24.1282	24.26	24.2903	24.2089	24.2208	24.2786	24.3124
Ndufv1	160	Q91YT0	1	23.6294	23.8154	23.7264	23.545	23.6416	23.6791	23.6091	23.7299	23.7205	23.7409	23.7017	23.5678	23.508	23.5242	23.551	23.4881	23.4552	23.5898	23.5741
Cpt2	158	P52825	1	23.1716	23.3523	23.3	22.8545	23.0218	23.2974	23.1642	23.2093	23.2369	23.2541	23.2267	23.1148	23.0458	23.1407	23.2597	23.1445	23.0504	23.2245	23.2715
Ndufs2	153	Q91WD5	1	23.4825	23.612	23.592	23.4612	23.4441	23.4803	23.328	23.537	23.5653	23.5989	23.5958	23.4362	23.3939	23.4095	23.466	23.4496	23.2915	23.5672	23.5108
Ndufv2	153	Q9D6J6	1	23.8629	23.8581	23.8156	23.848	23.8032	24.0528	23.8954	23.9338	23.8874	23.9575	23.8756	23.8649	23.7824	23.8468	23.8124	23.7593	23.7502	23.7814	23.8239
Slc25a3	152	Q8VEM8	1	23.3117	23.5364	23.3234	23.2119	22.919	23.1716	23.1026	23.481	23.4605	23.4423	23.3512	23.1208	23.0981	23.5461	23.2667	23.2809	23.1878	23.2299	23.3235
Myh7	151	Q91Z83	1	22.7445	22.7832	22.7973	22.4788	22.5377	22.5965	22.5897	22.5403	22.5379	22.9794	23.0453	22.781	22.8822	22.5146	22.5705	22.8609	22.7067	22.7558	22.7143
Lamb1	149	P02469	1	23.6679	23.9449	24.1454	23.2932	23.4343	24.1039	24.0556	23.6428	23.5115	23.8928	24.0196	23.4153	23.3165	23.348	23.5385	23.287	23.2529	23.3843	23.4822
Tln1	149	P26039	1	22.6437	22.5811	22.6806	22.7042	22.7097	22.6472	22.8095	22.4893	22.4436	22.6635	22.7276	22.5085	22.5171	22.5216	22.5147	22.7802	22.9054	22.423	22.5088
Etfb	148	Q9DCW4	1	24.8787	24.9064	24.8946	24.8822	24.9476	24.8426	24.9119	24.9079	24.8422	24.8863	24.9014	24.8364	24.8813	24.9081	24.8577	24.747	24.8122	24.8533	24.8238
Ak1	146	Q9R0Y5	1	23.2611	23.1495	23.0906	23.2509	23.2177	23.3265	23.2137	23.4191	23.3639	22.9402	22.9413	23.4528	23.3787	23.4032	23.4111	23.3276	23.2265	23.3513	23.4266
Ech1	144	O35459	1	22.7075	22.7379	22.6891	22.558	22.6722	22.9326	22.8714	22.6211	22.6504	22.642	22.6564	22.6357	22.57	22.9728	23.0413	22.4528	22.5035	22.6304	22.6065
Hk2	144	O08528	1	23.1363	23.2334	23.2307	23.1463	23.1358	23.2348	23.2184	23.2881	23.273	23.1065	23.0684	23.0712	23.1298	23.0566	23.046	23.1174	23.0147	23.1052	23.096
Ivd	144	Q9JHI5	1	22.9354	23.0736	23.1046	22.8353	22.9	22.9703	22.979	23.0987	23.0876	22.8934	22.9278	22.9333	22.8064	22.8774	22.9153	22.7734	22.7846	22.8245	22.8222
Opa1	144	P58281	1	23.3981	23.4026	23.4035	23.3337	23.2985	23.426	23.4201	23.4366	23.4399	23.4789	23.4491	23.4405	23.3345	23.4253	23.3825	23.3532	23.3952	23.3326	23.3362
Slc25a13	144	Q9QXX4	1	23.3341	23.4762	23.4405	23.3094	23.2569	23.3853	23.2493	23.4118	23.3844	23.422	23.4202	23.2578	23.1933	23.3112	23.3384	23.2861	23.2098	23.3271	23.3201
Cox4i1	143	P19783	1	22.7894	23.0125	22.9115	22.8271	22.8841	22.6787	22.6325	22.7534	22.8126	22.7867	22.8666	22.7478	22.759	22.7494	22.7689	22.6279	22.5888	22.9827	22.5986
Hsp90ab1	143	P11499	1	23.4726	23.4599	23.4848	23.3884	23.4459	23.4366	23.445	23.618	23.6427	23.2864	23.3561	23.4993	23.4488	23.4453	23.5103	23.5419	23.5065	23.5983	23.5831
Pcca	143	Q91ZA3	1	22.908	22.9838	23.0248	22.8965	22.8942	22.9756	22.9375	23.0658	23.0107	22.9422	22.9514	22.8894	22.8908	22.7963	22.8952	22.801	22.7504	22.8757	22.8964
Sod2	142	P09671	1	24.7202	24.7112	24.7486	24.5904	24.6882	24.7129	24.7676	24.7665	24.7701	24.7181	24.7448	24.7733	24.6931	24.7963	24.7637	24.6958	24.7229	24.6911	24.747
Cyc1	141	Q9D0M3	1	25.3637	25.4027	25.2949	25.3785	25.3451	25.4094	25.3549	25.3903	25.4216	25.3356	25.2815	25.3844	25.3942	25.3523	25.3535	25.3928	25.285	25.4552	25.3787
Sdhb	139	Q9CQA3	1	24.9338	25.0174	24.9704	24.916	24.9138	25.022	24.9398	24.9866	24.9635	25.0139	24.9551	24.9096	24.8784	24.944	24.9612	24.8254	24.8681	24.8732	24.8464
Decr1	136	Q9CQ62	1	24.8326	24.84	24.8297	24.7343	24.6678	24.9176	24.8009	24.8431	24.837	24.8235	24.8255	24.9404	24.7403	24.8941	25.009	24.7724	24.7693	24.8776	24.8235
Lonp1	136	Q8CGK3	1	23.5716	23.544	23.5904	23.5886	23.4849	23.6594	23.5418	23.625	23.6132	23.6085	23.6222	23.5788	23.5386	23.472	23.5605	23.609	23.5386	23.5563	23.625
Speg	136	Q62407	1	22.4131	22.4579	22.4086	22.4771	22.5071	22.444	22.3847	22.4192	22.368	22.4048	22.3309	22.3938	22.4135	22.4517	22.509	22.3215	22.3296	22.3966	22.4248
Ndufa10	134	Q99LC3	1	23.4995	23.599	23.5791	23.4432	23.4484	23.5119	23.5207	23.5575	23.5591	23.6169	23.589	23.4507	23.4328	23.4303	23.4055	23.4006	23.3625	23.4505	23.5233
Xirp2	132	Q4U4S6	1	21.8671	21.8154	21.7277	21.6092	21.7335	21.8317	21.8179	21.8225	21.8047	21.851	21.7322	21.8555	21.8525	21.9661	21.958	22.1688	22.2959	21.8635	21.8416
Hspa5	131	P20029	1	23.3561	23.4228	23.4622	23.3921	23.3489	23.4682	23.4608	23.3829	23.4036	23.4514	23.4155	23.3245	23.2502	23.4092	23.3206	23.2471	23.2907	23.2207	23.2293
Idh3g	131	P70404	1	23.3526	23.4531	23.4241	23.2005	23.4118	23.3989	23.1782	23.4028	23.3874	23.3286	23.3955	23.3502	23.1693	23.3242	23.4459	23.2616	23.1407	23.449	23.3157
Myh9	131	Q8VDD5	1	22.2683	22.2098	22.4199	22.4138	22.383	22.3997	22.4508	22.1127	22.0246	22.3629	22.4394	22.1141	22.1041	21.9574	22.0352	22.4019	22.4428	21.9878	22.0385
Sptb	130	P15508	1	22.1497	22.1373	22.0862	22.2571	22.1928	22.0838	22.0918	21.9654	21.9304	22.2693	22.1929	22.2385	22.241	22.2873	22.2513	22.0711	22.0445	22.1677	22.1711
Cltc	128	Q68FD5	1	22.7429	22.8429	22.8204	22.6848	22.6225	22.7878	22.6259	22.7368	22.7576	22.8401	22.8523	22.5018	22.5628	22.6038	22.7713	22.9342	22.7608	22.7686	22.7574
Ablim1	127	Q8K4G5	1	22.4916	22.5262	22.4496	22.5666	22.539	22.5535	22.4197	22.4506	22.417	22.5131	22.3769	22.5481	22.5031	22.4994	22.5121	22.5083	22.4821	22.4101	22.5152
Lmna	127	P48678	1	23.0139	23.0849	22.9972	23.0781	23.0777	23.1154	23.1197	22.8839	22.8394	23.1005	23.0266	22.9492	22.9413	23.1103	23.1262	22.9214	22.982	22.8633	22.8458
Eef1a2	126	P62631	1	23.251	23.1538	23.1344	23.2545	23.2068	23.2618	23.1824	23.4068	23.3961	22.9619	23.0376	23.3748	23.3984	23.3	23.3566	23.3465	23.2839	23.3304	23.2994
Ndufa9	126	Q9DC69	1	22.7821	22.9965	22.8729	22.6326	22.7366	22.7812	22.7659	22.7688	22.8362	22.8811	22.89	22.6545	22.5841	22.7811	22.706	22.6707	22.6608	22.7782	22.7201
Crat	125	P47934	1	23.4291	23.4671	23.5791	23.3076	23.457	23.3999	23.4585	23.4309	23.4805	23.3639	23.4877	23.3528	23.4294	23.4242	23.5369	23.296	23.2714	23.5215	23.4027
Mccc1	125	Q99MR8	1	22.8119	22.7475	22.6539	22.8662	22.9813	23.1798	23.1159	22.5834	22.6156	22.8804	22.9522	22.8811	22.7933	22.8371	22.9595	22.3809	22.4296	22.55	22.4503
Pgm1	125	Q9D0F9	1	22.7784	22.6749	22.742	22.59	22.7182	22.6717	22.84	22.9198	22.9442	22.5284	22.5525	22.8412	22.7879	22.8562	22.9416	22.7978	22.8573	22.8521	22.8848
Nid1	124	P10493	1	22.5773	22.7119	22.8312	22.0663	22.4261	23.0875	22.9038	22.5753	22.4738	22.7093	22.7705	22.2293	22.1874	22.3694	22.592	22.416	22.3767	22.6204	22.7065
Acss1	123	Q99NB1	1	22.6484	22.7912	22.849	22.6541	22.6342	22.7576	22.6985	22.6603	22.6873	22.62	22.6587	22.47	22.5029	22.6238	22.7418	22.6301	22.5124	22.6046	22.7112
Hibch	123	Q8QZS1	1	22.6404	22.6449	22.6774	22.5273	22.5333	22.7605	22.5004	22.796	22.76	22.5846	22.6288	22.6789	22.499	22.5788	22.6717	22.7516	22.6045	22.6483	22.7854
Ktn1	121	Q61595	1	22.5587	22.6396	22.6536	22.4902	22.2971	22.5653	22.6111	22.7017	22.6882	22.4995	22.4258	22.5732	22.5104	22.7964	22.6077	22.6338	22.5531	22.4813	22.5839
Plin4	121	O88492	1	22.4775	22.4378	22.3478	22.4568	22.4676	22.5223	22.5655	22.5163	22.5122	22.3051	22.2606	22.4832	22.507	22.756	22.688	22.3937	22.5066	22.4965	22.5308
Pdlim5	119	Q8CI51	1	22.8348	22.8608	22.7684	22.8701	22.8069	22.8306	22.7239	22.8483	22.8152	22.7593	22.7556	22.935	22.8846	22.9063	22.9164	22.9375	22.8549	22.8589	22.8696
Pkp2	119	Q9CQ73	1	22.4128	22.5478	22.4107	22.4267	22.4998	22.3437	22.3236	22.245	22.2833	22.4356	22.3404	22.3717	22.3843	22.5254	22.514	22.4512	22.4672	22.4187	22.3422
Eci1	117	P42125	1	22.3194	22.2499	22.2698	22.365	22.3241	22.2678	22.3525	22.3037	22.363	22.3037	22.3474	22.3104	22.4056	22.3134	22.2987	22.2469	22.2351	22.2886	22.3297
Hspa4	117	Q61316	1	22.4628	22.3645	22.3578	22.444	22.3923	22.4974	22.4897	22.5835	22.581	22.2732	22.277	22.5593	22.4717	22.5682	22.5602	22.5517	22.6152	22.4526	22.48
Ldha	117	P06151	1	25.0332	24.9938	24.9262	25.1126	25.035	25.0415	25.0864	25.0961	25.0892	24.7486	24.8486	24.9933	25.0197	25.1009	25.2118	25.0175	24.9826	25.0857	25.0877
Smyd1	117	P97443	1	22.2923	22.319	22.2624	22.2216	22.2387	22.2688	22.2511	22.314	22.371	22.2247	22.2013	22.2291	22.2235	22.2588	22.3131	22.5	22.2842	22.3649	22.3406
Ugp2	117	Q91ZJ5	1	22.5302	22.3238	22.29	22.4709	22.3734	22.5196	22.4784	22.6996	22.6782	22.3259	22.338	22.5861	22.4774	22.4901	22.5389	22.9243	22.8289	22.592	22.6534
Ctnna1	115	P26231	1	22.8184	22.8365	22.7815	22.7299	22.7365	22.8499	22.8156	22.7089	22.7288	22.8396	22.7565	22.8063	22.7714	22.8739	22.8873	22.9742	22.9461	22.7843	22.806
Hk1	115	P17710	1	22.702	22.7336	22.6499	22.779	22.7597	22.7005	22.6649	22.6876	22.6874	22.6969	22.7168	22.5651	22.5684	22.7211	22.8185	22.7392	22.6415	22.8515	22.7636
Letm1	115	Q9Z2I0	1	22.807	22.8017	22.826	22.752	22.6234	22.859	22.7772	22.9993	23.0135	22.8371	22.7815	22.8019	22.7049	22.9243	22.7594	22.8896	22.8496	22.7848	22.8021
Myoz2	115	Q9JJW5	1	23.1367	23.1787	23.1497	23.1717	23.1579	23.143	23.0976	23.0437	22.973	23.1677	23.0232	23.1516	23.1381	23.1073	23.1422	23.1595	23.2181	23.0692	23.1735
Cpt1b	114	Q924X2	1	23.5676	23.7094	23.5635	23.4443	23.2452	23.6519	23.4025	23.5598	23.6122	23.6802	23.6422	23.4283	23.474	23.7071	23.6498	23.6693	23.3536	23.6187	23.5838
Ephx2	114	P34914	1	22.9818	22.9634	23.0076	22.8869	22.8465	23.0035	22.921	23.1181	23.0954	22.7739	22.8693	23.0363	23.0174	23.0062	23.223	23.0397	22.9131	23.1888	23.1216
Slc25a11	114	Q9CR62	1	23.6316	23.884	23.8074	23.5065	23.5084	23.6249	23.4997	23.5501	23.6711	23.7266	23.7688	23.3496	23.3491	23.5757	23.6662	23.6424	23.5035	23.7082	23.6017
Map4	113	P27546	1	22.2178	22.0809	22.039	22.3003	22.2184	22.1928	22.3168	22.1205	22.1287	22.0987	22.0745	22.3119	22.2719	22.3373	22.3327	22.2974	22.4397	22.1223	22.1351
Cox5b	111	P19536	1	23.7871	23.8502	23.7417	23.8465	23.871	23.7866	23.8328	23.7643	23.7584	23.8682	23.7953	23.7657	23.8197	23.7298	23.6832	23.6835	23.7299	23.6994	23.7799
Slc25a12	108	Q8BH59	1	23.1589	23.2726	23.2546	23.053	23.0348	23.1943	23.1379	23.2089	23.2589	23.2954	23.2664	23.0411	23.0151	23.1587	23.1731	23.1685	23.0169	23.1982	23.1845
Eprs1	107	Q8CGC7	1	22.4902	22.5597	22.5524	22.4567	22.4339	22.589	22.5133	22.5027	22.5216	22.4554	22.4141	22.4635	22.5076	22.4698	22.5139	22.519	22.5091	22.408	22.4717
Svil	106	Q8K4L3	1	21.8818	21.8846	21.8373	21.9276	21.8946	21.798	21.8618	21.8185	21.8062	21.8722	21.8091	21.9854	22.0331	21.8777	21.9406	21.8873	21.9563	21.8641	21.811
Xirp1	106	O70373	1	21.8802	21.7725	21.6994	21.8727	21.8926	21.7297	21.6961	21.9071	21.865	21.8211	21.7866	21.9514	21.9402	21.7386	21.8116	22.2095	22.1178	21.891	21.9254
Cryab	105	P23927	1	22.3566	22.3841	22.3354	22.2459	22.4448	22.218	22.2561	22.2476	22.2505	22.1515	22.2019	22.3758	22.1663	22.3141	22.3467	22.5065	22.5069	22.3385	22.2684
Jup	105	Q02257	1	22.2764	22.4088	22.2733	22.2883	22.2796	22.3682	22.1964	22.185	22.2328	22.3113	22.26	22.1663	22.2511	22.2468	22.4021	22.3209	22.2457	22.3702	22.2603
Acot13	104	Q9CQR4	1	23.8359	23.8634	23.8023	23.9383	23.7016	23.9913	23.7305	23.9101	23.9016	23.783	23.7941	23.9393	23.7722	23.9138	23.9568	23.9104	23.7079	23.8761	23.9828
Bag3	104	Q9JLV1	1	21.9499	21.8917	21.8558	21.9345	21.903	21.8818	21.9052	21.9485	21.942	21.819	21.7541	22.0286	21.9703	21.933	21.9833	22.0758	21.9711	21.949	22.0214
Dbt	104	P53395	1	22.4601	22.6544	22.6541	22.342	22.4015	22.6795	22.5319	22.588	22.6002	22.5138	22.4692	22.4613	22.2804	22.3798	22.4756	22.31	22.2351	22.3566	22.3774
Trim72	104	Q1XH17	1	21.9691	21.9438	21.9587	21.8726	21.8984	21.9583	22.0241	22.0416	22.0929	21.805	21.8399	21.9414	21.9346	21.902	22.0108	22.1005	22.0266	21.9723	21.9906
Iars2	103	Q8BIJ6	1	22.3541	22.4567	22.4849	22.1608	22.2876	22.3763	22.2068	22.5212	22.558	22.3716	22.4297	22.2347	22.2194	22.3535	22.3835	22.4158	22.2699	22.4802	22.35
Trap1	103	Q9CQN1	1	22.1634	22.2054	22.3084	22.0857	22.0684	22.2438	22.1585	22.1688	22.2617	22.2325	22.2703	22.103	22.1701	22.0951	22.1895	22.1111	22.0285	22.2112	22.1924
Cox6c	102	Q9CPQ1	1	25.5077	25.6718	25.5736	25.275	25.514	25.5317	25.5999	25.5087	25.5321	25.6418	25.5654	25.3782	25.2344	25.4982	25.4708	25.4255	25.5155	25.5216	25.4252
Tns1	102	E9Q0S6	1	21.8659	21.8233	21.8315	21.941	21.9724	21.8621	21.8432	21.8195	21.826	21.8023	21.7763	21.9015	21.9016	21.9818	21.9703	21.849	21.8485	21.8286	21.8267
Aifm1	101	Q9Z0X1	1	23.098	23.1585	23.1245	23.1303	23.1202	23.144	23.1693	23.1271	23.0948	23.1689	23.0952	23.0257	23.0089	23.1461	23.0762	22.9821	22.9939	23.0589	23.0887
Vdac2	101	Q60930	1	24.9295	25.0029	24.9659	24.7086	24.8324	25.0103	25.0096	24.9544	24.9977	25.0502	24.9952	24.9394	24.7297	24.9887	24.9239	24.8951	24.8976	24.9318	24.9734
Clip1	100	Q922J3	1	22.2675	22.1524	22.1294	22.2568	22.221	22.2325	22.3148	22.2506	22.2599	22.1664	22.1393	22.2778	22.2918	22.3587	22.2893	22.3908	22.5051	22.2532	22.2133
Gatd3	100	Q9D172	1	23.2044	23.1474	23.192	23.2294	23.1756	23.3	23.2996	23.3213	23.3355	23.1509	23.2177	23.2329	23.2098	23.2194	23.1774	23.1187	23.1612	23.1547	23.1385
Aldh2	99	P47738	1	22.9406	23.0507	23.1134	22.8863	22.829	23.1747	23.0677	23.0578	23.0492	22.9294	22.942	22.8776	22.9516	22.9416	23.0348	22.723	22.7009	22.9482	22.9566
Pc	99	Q05920	1	21.5916	21.7444	21.8158	21.6512	21.6514	21.7636	21.7133	21.7597	21.7665	21.5643	21.5749	21.4016	21.4161	21.4674	21.5645	21.439	21.4101	21.5845	21.4893
Ank2	98	Q8C8R3	1	21.745	21.7848	21.714	21.705	21.7076	21.7619	21.7662	21.785	21.8052	21.7346	21.6971	21.7907	21.7896	21.7976	21.8306	21.6758	21.6725	21.7215	21.7645
Lamb2	98	Q61292	1	21.7502	22.0674	22.0837	21.622	21.709	21.9622	21.8861	21.5735	21.5783	21.9219	21.9389	21.5452	21.4984	21.5326	21.5295	21.643	21.6358	21.6631	21.6441
Msn	96	P26041	1	22.4355	22.3173	22.4171	22.4976	22.4565	22.4526	22.5201	22.3796	22.3685	22.3424	22.3864	22.3427	22.4279	22.3783	22.4358	22.5773	22.5649	22.3393	22.3989
Uba1	96	Q02053	1	22.5743	22.5413	22.5541	22.5705	22.5912	22.5526	22.5448	22.6422	22.709	22.3402	22.4284	22.583	22.5614	22.6372	22.7253	22.6206	22.5692	22.6486	22.6623
Golga4	95	Q91VW5	1	21.4189	21.3874	21.3896	21.4202	21.3872	21.395	21.466	21.4111	21.3835	21.4139	21.3103	21.4254	21.3998	21.5002	21.4576	21.4788	21.5464	21.4371	21.4992
Ndrg2	95	Q9QYG0	1	22.4213	22.3991	22.2913	22.3704	22.3205	22.5692	22.4402	22.5663	22.5588	22.3109	22.2424	22.5851	22.4692	22.5859	22.5549	22.4234	22.4149	22.3619	22.4723
Pccb	94	Q99MN9	1	22.3902	22.524	22.5695	22.3399	22.3342	22.5235	22.2949	22.5728	22.5451	22.4209	22.4363	22.3674	22.2967	22.2698	22.4148	22.3196	22.1817	22.4147	22.4466
Synpo2	94	Q91YE8	1	21.8242	21.8046	21.7607	21.8858	21.8778	21.8041	21.7769	21.8483	21.8377	21.7727	21.7296	21.9046	21.8655	21.8565	21.8687	21.8937	21.9578	21.794	21.7581
Hsp90b1	93	P08113	1	22.4705	22.5614	22.5704	22.3906	22.4038	22.5782	22.5373	22.4678	22.5091	22.6222	22.5936	22.4134	22.3842	22.372	22.3965	22.4215	22.4253	22.3913	22.3991
Kif5b	93	Q61768	1	22.0146	21.8916	21.9324	22.0445	22.019	22.0582	22.0602	22.1518	22.2181	21.926	21.9131	21.815	21.8607	22.0754	22.0723	22.0865	22.1366	22.0205	22.0753
Ndufa12	93	Q7TMF3	1	22.3761	22.464	22.4356	22.3668	22.458	22.3517	22.3502	22.4116	22.4275	22.4925	22.4639	22.3491	22.3384	22.308	22.2959	22.2169	22.2748	22.3548	22.3509
Tmod1	92	P49813	1	22.2276	22.2271	22.1675	22.2824	22.1249	22.2373	22.1735	22.1906	22.1315	22.3306	22.2787	22.2357	22.2051	22.255	22.2616	22.2109	22.2008	22.2152	22.3051
Mtco2	91	P00405	1	22.0524	22.1229	22.0614	22.0906	21.9457	21.8969	21.8518	22.1901	22.2379	22.001	22.0325	22.0238	22.0628	22.2388	22.0086	21.9482	21.7748	22.1352	21.8407
Ndufa7	91	Q9Z1P6	1	23.5143	23.6239	23.5256	23.4827	23.6023	23.5065	23.6481	23.4948	23.524	23.617	23.5687	23.4393	23.4594	23.4816	23.3896	23.36	23.4355	23.3655	23.4423
Ndufb9	91	Q9CQJ8	1	22.39	22.5705	22.4468	22.3457	22.5014	22.4325	22.4534	22.3749	22.4274	22.4707	22.4912	22.2937	22.2532	22.2898	22.3408	22.2434	22.2726	22.3511	22.2379
Prdx3	91	P20108	1	22.9277	22.9308	22.9772	22.8889	22.9317	22.9375	22.9133	22.9349	22.9542	22.9046	22.9526	22.8884	22.9176	22.9201	22.9825	22.944	22.8534	22.9832	22.9537
Stip1	91	Q60864	1	22.6183	22.563	22.5332	22.7749	22.7244	22.5291	22.6833	22.6763	22.7109	22.3799	22.3823	22.5984	22.6799	22.6406	22.6492	22.6075	22.7119	22.6961	22.6952
Ywhae	91	P62259	1	22.9875	22.9423	22.9534	22.9724	22.8374	23.0711	23.0144	23.0587	23.0747	22.8351	22.8432	23.05	23.0431	23.0003	23.1546	23.0552	23.0302	22.9928	23.0468
Coq8a	90	Q60936	1	22.3826	22.3893	22.361	22.3054	22.2997	22.4624	22.4073	22.4149	22.3934	22.3773	22.4391	22.4318	22.4301	22.3937	22.4028	22.3355	22.256	22.4974	22.439
Eno1	90	P17182	1	23.242	23.178	23.1922	23.289	23.1598	23.2846	23.2254	23.236	23.2185	23.1993	23.1624	23.3367	23.2608	23.3285	23.2555	23.2377	23.2392	23.1998	23.2729
Selenbp1	90	P17563	1	22.3208	22.3033	22.3769	22.2893	22.3053	22.4485	22.4157	22.3916	22.4147	22.1127	22.158	22.3317	22.308	22.4662	22.5488	22.2643	22.1749	22.3563	22.3765
Casq2	89	O09161	1	23.5695	23.518	23.614	23.5987	23.4967	23.7011	23.2661	23.689	23.6333	23.7029	23.6601	23.6351	23.5069	23.5138	23.5615	23.487	23.3952	23.4448	23.5273
Eif3a	89	P23116	1	21.5388	21.5821	21.4665	21.5494	21.5829	21.4912	21.5552	21.5028	21.5342	21.529	21.536	21.5141	21.4924	21.521	21.5807	21.5576	21.5008	21.5692	21.5177
Phb1	89	P67778	1	22.2848	22.4426	22.4267	22.098	22.2669	22.2467	22.3081	22.3144	22.3369	22.399	22.3516	22.1874	22.1774	22.1997	22.2484	22.2128	22.2658	22.2611	22.1924
Ppp1r12b	89	Q8BG95	1	21.8001	21.7632	21.7162	21.8885	21.8004	21.7916	21.7818	21.802	21.7923	21.706	21.6749	21.8466	21.8846	21.8781	21.8715	21.8308	21.8903	21.7219	21.784
Sorbs2	89	Q3UTJ2	1	22.9326	22.8728	22.7373	22.8992	22.9009	22.8313	22.8319	22.8191	22.8343	22.9215	22.8515	22.9764	22.9503	22.9712	22.9294	23.1933	23.2587	22.8571	22.9417
Suclg1	89	Q9WUM5	1	22.4118	22.3235	22.3708	22.4502	22.4483	22.4598	22.5812	22.4319	22.3973	22.3792	22.3877	22.4086	22.4482	22.4475	22.4023	22.2888	22.3816	22.3171	22.4338
Bdh1	88	Q80XN0	1	22.42	22.632	22.6867	22.4193	22.5129	22.4407	22.3173	22.7078	22.786	22.3921	22.3633	22.0019	21.8836	21.7368	21.8885	22.671	22.64	22.2025	22.1824
Unc45b	88	Q8CGY6	1	21.745	21.8007	21.7986	21.6248	21.669	21.6896	21.6823	21.9255	21.9136	21.602	21.664	21.6408	21.7107	21.7448	21.8308	21.7382	21.705	21.9938	21.9133
Atp5pf	87	P97450	1	24.3918	24.4174	24.3606	24.406	24.4101	24.5416	24.5354	24.3342	24.3382	24.4737	24.4213	24.3256	24.3793	24.4154	24.3847	24.2731	24.3707	24.2776	24.2923
Sorbs1	87	Q62417	1	21.9311	22.0356	21.8811	21.9992	22.0926	21.8923	21.9008	21.8806	21.8125	21.8795	21.8167	21.9293	21.9201	21.9683	22.0199	21.8979	22.049	21.9547	21.8591
Myh14	86	Q6URW6	1	21.2689	21.4397	21.4104	21.2918	21.2968	21.2868	21.2977	21.2515	21.2421	21.3389	21.3474	21.171	21.1726	21.2183	21.1634	21.1645	21.2561	21.1559	21.1602
Ndufs3	86	Q9DCT2	1	22.4868	22.5445	22.5616	22.5916	22.5266	22.5422	22.2568	22.5032	22.4411	22.5845	22.5415	22.5258	22.4411	22.376	22.512	22.5176	22.2033	22.5287	22.549
Vdac3	86	Q60931	1	23.6674	23.8124	23.7615	23.3781	23.4785	23.6864	23.6505	23.7319	23.746	23.7952	23.8104	23.5735	23.4254	23.7571	23.7451	23.6821	23.5946	23.7282	23.7204
Cox6b1	85	P56391	1	22.2326	22.2291	22.0957	22.1514	22.2798	22.2972	22.3005	22.2137	22.1906	22.308	22.2036	22.1406	22.1052	22.2898	22.2403	22.0686	22.266	22.1736	22.0992
Lmnb1	85	P14733	1	21.9378	22.0655	22.0455	21.9959	22.0573	22.0242	21.9853	21.7982	21.7243	22.0821	22.042	21.9428	21.928	21.9721	21.9893	21.7468	21.8459	21.8299	21.8537
Myo18a	85	Q9JMH9	1	21.3099	21.3466	21.3707	21.3441	21.3049	21.338	21.2933	21.3233	21.3061	21.4134	21.3822	21.3442	21.2472	21.2697	21.2462	21.2485	21.3114	21.2264	21.2946
Crip2	84	Q9DCT8	1	24.0865	24.0314	23.9688	24.0322	24.1038	24.0899	24.2484	24.0609	24.1013	23.8763	23.8749	23.984	24.0241	24.1715	24.1708	24.0957	24.1763	24.1219	24.0794
Flnb	84	Q80X90	1	21.1714	21.1573	21.3105	21.2627	21.327	21.3311	21.2942	21.033	20.9962	21.3022	21.3441	21.0103	21.0215	20.8583	20.8788	21.2355	21.279	20.9114	20.9689
Ehd2	83	Q8BH64	1	21.8137	21.8268	21.9818	21.7353	21.8256	21.8191	21.945	21.6224	21.5605	21.9086	21.9895	21.6751	21.612	21.5884	21.6797	21.9907	21.9241	21.6187	21.7492
Hsd17b10	83	O08756	1	21.7248	21.7769	21.7865	21.698	21.6034	21.845	21.6384	21.8619	21.8354	21.7427	21.7344	21.8353	21.7098	21.6115	21.7493	21.7377	21.4701	21.7981	21.8569
Uqcrb	83	Q9D855	1	23.4001	23.4839	23.3827	23.3996	23.458	23.416	23.4472	23.3509	23.3906	23.4443	23.4034	23.4144	23.3765	23.3615	23.3253	23.2654	23.3281	23.3612	23.3328
Atp1a2	82	Q6PIE5	1	21.8896	21.9967	21.9599	21.9505	21.6935	21.916	21.8091	22.0293	22.0251	21.9697	21.9536	21.8729	21.8836	22.0438	21.8865	21.7371	21.6495	21.9192	21.8478
Dctn1	82	O08788	1	21.6134	21.6592	21.5996	21.665	21.6951	21.6013	21.5723	21.5859	21.5826	21.5793	21.5365	21.6239	21.6206	21.5782	21.5399	21.6143	21.653	21.6469	21.5709
Dnm1l	82	Q8K1M6	1	21.8859	21.9413	21.8963	21.9536	21.8827	21.9118	21.7593	21.9148	21.9647	21.8126	21.8067	21.917	21.9996	21.8709	21.9324	21.9238	21.7987	21.9267	21.9375
Dysf	82	Q9ESD7	1	21.6821	21.8213	21.8501	21.2356	21.4044	21.8185	21.7179	21.6526	21.7327	21.803	21.7901	21.5932	21.4559	21.8734	21.7864	21.7536	21.6889	21.5699	21.5247
Phb2	82	O35129	1	23.3136	23.4872	23.5023	23.2505	23.2855	23.289	23.2839	23.3726	23.4096	23.4424	23.4216	23.1332	23.2962	23.1117	23.2139	23.2572	23.2355	23.3156	23.3311
Ndufs4	81	Q9CXZ1	1	23.8625	23.8608	23.8901	23.9996	23.8268	24.0268	23.7902	23.9202	23.8959	23.9981	23.8792	23.9626	23.8549	23.8194	23.7667	23.6947	23.7368	23.7537	23.8434
Ndufs8	81	Q8K3J1	1	22.6027	22.658	22.6422	22.763	22.5816	22.607	22.4991	22.7141	22.6269	22.6761	22.61	22.6684	22.6367	22.5701	22.467	22.4951	22.406	22.5767	22.6757
Nexn	81	Q7TPW1	1	22.298	22.231	22.222	22.3352	22.2523	22.3209	22.3057	22.3869	22.3577	22.2605	22.1484	22.3581	22.3494	22.3572	22.3519	22.3257	22.3675	22.2098	22.2967
Prdx5	81	P99029	1	23.2976	23.2237	23.2517	23.298	23.2295	23.3303	23.3869	23.4286	23.3766	23.2123	23.2061	23.3893	23.3505	23.3424	23.3334	23.2616	23.3317	23.286	23.297
Suclg2	81	Q9Z2I8	1	22.6049	22.4869	22.5764	22.7592	22.6068	22.5847	22.6047	22.4743	22.4663	22.5683	22.5793	22.5466	22.6042	22.9017	22.9541	22.4013	22.451	22.6094	22.5191
Bckdha	80	P50136	1	22.2679	22.4063	22.4968	22.3834	22.308	22.4759	22.2523	22.3835	22.3936	22.296	22.321	22.1793	22.2134	22.1206	22.1518	22.0587	21.9593	22.1716	22.2113
Ehd4	80	Q9EQP2	1	22.2997	22.2244	22.2379	22.3835	22.383	22.2573	22.3119	22.3408	22.3601	22.109	22.2045	22.1846	22.1769	22.3257	22.3402	22.4522	22.4606	22.3148	22.274
Ndufa4	80	Q62425	1	23.7155	23.8113	23.8065	23.6475	23.7231	23.642	23.6207	23.7775	23.7273	23.8326	23.775	23.7744	23.6603	23.7414	23.6742	23.6037	23.6691	23.7494	23.7398
Ndufb6	80	Q3UIU2	1	21.0727	21.2114	21.1059	21.1093	21.1067	20.9753	21.0384	21.0234	21.0785	21.1509	21.1568	20.8822	21.0578	21.0104	20.994	20.9959	20.9457	21.1048	21.0616
Ppp1r3a	80	Q99MR9	1	21.6666	21.5875	21.4994	21.7719	21.5	21.6091	21.5718	21.7586	21.795	21.5483	21.4572	21.8415	21.7768	21.9974	21.8177	21.6449	21.5318	21.797	21.6584
Cavin2	79	Q63918	1	21.4749	21.4882	21.6169	21.5307	21.5772	21.4897	21.5588	21.2508	21.2488	21.566	21.5554	21.3683	21.4271	21.3242	21.3822	21.5006	21.547	21.2431	21.2953
Eci2	79	Q9WUR2	1	22.4511	22.4343	22.4409	22.3553	22.3616	22.502	22.4283	22.4273	22.425	22.4971	22.4713	22.4894	22.4466	22.5292	22.5453	22.4491	22.3374	22.4857	22.5194
Gfm1	79	Q8K0D5	1	22.5872	22.6739	22.6829	22.5808	22.5146	22.5534	22.6444	22.7075	22.7315	22.5594	22.5934	22.4992	22.5192	22.5382	22.487	22.6091	22.599	22.554	22.5834
Mmut	79	P16332	1	22.4879	22.5846	22.6637	22.4812	22.4791	22.5832	22.5256	22.5489	22.5811	22.4548	22.5277	22.4922	22.3559	22.5114	22.4763	22.3763	22.3152	22.5253	22.4922
Ndufb10	79	Q9DCS9	1	22.6743	22.742	22.7373	22.6953	22.7541	22.7277	22.6476	22.7692	22.6568	22.7698	22.6942	22.7141	22.5691	22.6406	22.6004	22.5207	22.5296	22.6742	22.6728
Prdx6	79	O08709	1	22.664	22.502	22.5845	22.5949	22.5075	22.6375	22.6526	22.7601	22.8461	22.3837	22.3787	22.9028	22.8351	22.7371	22.6959	22.8671	22.8905	22.6323	22.7385
Syne1	79	Q6ZWR6	1	20.5097	20.4401	20.4766	20.5713	20.4336	20.4655	20.5721	20.401	20.4761	20.5451	20.5184	20.5628	20.5449	20.6064	20.5385	20.4791	20.5474	20.5225	20.498
Aldh4a1	78	Q8CHT0	1	21.7233	21.7595	21.8116	21.5764	21.6847	21.8134	21.7291	21.8643	21.875	21.6962	21.7162	21.6648	21.6864	21.7403	21.7296	21.6534	21.6237	21.7038	21.7802
Glud1	78	P26443	1	22.3344	22.4119	22.4872	22.191	22.28	22.5088	22.4266	22.426	22.3938	22.3476	22.4116	22.3497	22.2075	22.2496	22.2828	22.167	22.167	22.3017	22.293
Hsp90aa1	77	P07901	1	21.4513	21.4046	21.3769	21.5047	21.5311	21.2302	21.3293	21.5874	21.6317	21.2602	21.2836	21.4169	21.3568	21.3217	21.3668	21.6784	21.5939	21.7041	21.6182
Vim	77	P20152	1	22.0369	22.0624	22.1025	22.3773	22.2821	22.1295	22.0574	21.8145	21.7408	22.1408	22.2033	21.8045	21.9239	21.5481	21.6308	22.2629	22.2167	21.5931	21.668
Vps13c	77	Q8BX70	1	21.0717	21.0841	21.0968	21.1256	21.0472	21.0621	21.012	21.1039	21.0853	21.0321	21.0341	21.0842	21.1387	21.0221	21.0528	21.144	21.0821	21.1215	21.0907
Acacb	76	E9Q4Z2	1	21.2871	21.3599	21.3685	21.2674	21.222	21.3257	21.2797	21.2351	21.3082	21.2781	21.3064	21.1714	21.2525	21.3005	21.4604	21.2654	21.1998	21.4315	21.275
Ak2	76	Q9WTP6	1	21.9291	21.9371	21.8899	22.0038	21.8799	22.0718	22.0025	21.9359	21.9801	21.8297	21.794	21.9125	21.9225	21.975	21.9802	21.8584	21.887	22.0052	22.0359
Canx	76	P35564	1	22.1702	22.139	22.2211	22.0892	21.7752	22.2235	22.2353	22.2127	22.2154	22.3195	22.2267	22.1768	22.0308	22.4495	22.1939	22.1284	22.0765	21.9773	22.1032
Cluh	76	Q5SW19	1	21.3374	21.4575	21.4025	21.3155	21.3231	21.2962	21.3278	21.3207	21.3596	21.2931	21.2871	21.3337	21.3106	21.422	21.4123	21.2553	21.2955	21.4157	21.3522
Ndufa6	76	Q9CQZ5	1	24.2573	24.4182	24.3769	24.3329	24.2068	24.3759	24.1347	24.3717	24.3337	24.3288	24.304	24.3198	24.1053	24.2134	24.3321	24.1711	23.9997	24.2985	24.2396
Rrbp1	76	Q99PL5	1	21.6364	21.6725	21.6847	21.7406	21.5914	21.6218	21.7175	21.5462	21.5295	21.6684	21.6538	21.686	21.7346	21.7204	21.6003	21.516	21.515	21.4922	21.5993
Gstm1	75	P10649	1	21.7759	21.7097	21.7461	21.6881	21.7993	21.9239	21.8173	21.8278	21.8865	21.4883	21.5081	21.7279	21.6608	21.7928	22.0408	21.8435	21.7824	21.8464	21.9396
Mccc2	75	Q3ULD5	1	21.9727	21.8588	21.8361	21.9064	21.9834	22.3347	22.2951	21.8001	21.8359	22.0732	22.0877	22.0334	21.8781	22.0608	22.1184	21.7022	21.6581	21.7294	21.7845
Samm50	75	Q8BGH2	1	22.2519	22.4355	22.4925	22.1183	22.0775	22.2966	22.0963	22.3347	22.4245	22.3828	22.4387	22.006	22.1055	22.0856	22.217	22.204	22.023	22.3368	22.2082
Hsd17b4	74	P51660	1	21.7129	21.8786	21.9239	21.5871	21.665	21.7949	21.8036	21.8019	21.8133	21.7917	21.7825	21.6087	21.5899	21.6966	21.748	21.5148	21.5591	21.5783	21.536
Tgm2	74	P21981	1	22.1695	22.0442	22.1161	22.083	22.1674	22.0239	22.0301	22.1658	22.165	21.9921	22.0308	22.2996	22.2524	22.1111	22.113	22.4828	22.3675	22.2771	22.3079
Acot2	73	Q9QYR9	1	21.2831	21.1885	21.2594	21.1044	21.107	21.2055	21.1537	21.289	21.2867	21.2326	21.2943	21.5089	21.3343	21.3628	21.4778	21.3208	21.2283	21.3515	21.4995
Fabp4	73	P04117	1	22.2885	22.1716	22.3781	22.3097	22.2948	22.4007	22.5273	22.1816	22.061	22.2753	22.4545	22.2283	22.228	22.1937	22.2886	22.3914	22.4	21.9481	22.2121
Ptges2	73	Q8BWM0	1	21.9865	22.0367	22.0072	21.9585	21.9665	21.9866	21.9106	22.0848	22.0853	22.0966	21.9829	22.0348	21.971	21.9261	21.9872	21.9728	21.862	21.9548	22.0411
Csrp3	72	P50462	1	23.1824	23.0836	22.9872	22.8603	23.0355	23.1607	23.3761	23.2814	23.2963	22.9192	22.9362	23.1853	23.1555	23.3152	23.3219	23.4945	23.4848	23.215	23.2489
Pfn1	72	P62962	1	22.2354	22.2371	22.1985	22.1326	22.2878	22.3044	22.1309	22.3194	22.3256	22.0248	22.0409	22.2843	22.1433	22.2521	22.2742	22.4067	22.3485	22.2771	22.272
Ppp2r1a	72	Q76MZ3	1	21.1328	21.1465	21.0722	21.1698	21.1632	21.1953	20.9686	21.1713	21.1962	20.9705	21.0056	21.1418	21.1854	21.1094	21.3562	21.2024	21.1218	21.1989	21.2037
Acad9	71	Q8JZN5	1	21.9434	22.052	22.0568	21.903	21.9033	22.0618	21.8386	21.913	21.9361	22.0429	22.0656	21.793	21.8064	21.8753	22.0553	21.9891	21.8563	21.94	21.9028
Atad3	71	Q925I1	1	21.5609	21.6899	21.6379	21.4307	21.5332	21.5835	21.6025	21.583	21.6056	21.6651	21.6025	21.465	21.3574	21.6071	21.5398	21.5096	21.5175	21.4782	21.4012
Hdlbp	71	Q8VDJ3	1	21.467	21.5032	21.4808	21.5448	21.4374	21.4763	21.5166	21.4522	21.4573	21.4137	21.3465	21.577	21.528	21.5844	21.5283	21.4375	21.4542	21.3851	21.4965
Idh1	71	O88844	1	22.4394	22.3925	22.3561	22.3852	22.408	22.6031	22.5548	22.5355	22.5345	22.1411	22.1588	22.4897	22.3777	22.5638	22.5853	22.4524	22.4534	22.5181	22.4817
Me3	71	Q8BMF3	1	21.6165	21.649	21.6729	21.3791	21.5139	21.8314	21.7206	21.6611	21.675	21.6377	21.7019	21.5475	21.4978	21.6407	21.7984	21.5974	21.4824	21.6548	21.6426
Spta1	71	P08032	1	20.7582	20.7886	20.7576	20.7387	20.7785	20.7716	20.6893	20.6776	20.6548	20.7597	20.6579	20.9235	20.8821	20.923	20.9839	20.5275	20.5934	20.769	20.8063
Tpp2	71	Q64514	1	21.6655	21.7909	21.7385	21.5647	21.6623	21.6362	21.6395	21.638	21.6986	21.7013	21.7312	21.5977	21.631	21.6014	21.6724	21.6878	21.6652	21.7243	21.6473
Cat	70	P24270	1	21.6228	21.718	21.6967	21.5013	21.5894	21.7699	21.7883	21.776	21.76	21.68	21.5925	21.5906	21.4865	21.6822	21.6871	21.4738	21.5789	21.4929	21.5544
Cct8	70	P42932	1	21.701	21.782	21.7506	21.7256	21.7491	21.6133	21.6735	21.7277	21.719	21.6262	21.6203	21.6135	21.7096	21.6647	21.712	21.7087	21.7531	21.8023	21.6955
Cox5a	70	P12787	1	24.077	24.0671	24.0547	24.0482	24.0291	24.1196	24.1412	24.1383	24.0712	24.1794	24.1198	24.0716	24.0378	24.068	23.9808	23.9874	24.0776	23.9931	24.0249
Fyco1	70	Q8VDC1	1	21.1943	21.2975	21.2515	21.1719	21.197	21.0687	21.1709	21.3065	21.2797	21.2156	21.1889	21.22	21.2302	21.1647	21.1539	21.0974	21.2139	21.2123	21.1496
Hibadh	70	Q99L13	1	22.4358	22.3919	22.3999	22.4761	22.5097	22.4463	22.3899	22.3727	22.394	22.4378	22.4767	22.5347	22.3883	22.4227	22.4492	22.4211	22.3232	22.4974	22.5711
Mypn	70	Q5DTJ9	1	20.9139	20.8753	20.7957	20.8446	20.9647	20.8669	20.8853	20.9491	20.9697	20.8809	20.8106	20.9514	20.9353	20.9606	20.9128	20.9151	20.9715	20.9091	20.9218
Ndufa13	70	Q9ERS2	1	21.9333	21.9715	21.9423	22.0306	21.9312	22.0014	21.8559	21.9089	21.9228	21.9904	21.912	21.9397	21.9511	21.8624	21.8109	21.8464	21.7179	21.9204	21.8458
Ndufa8	70	Q9DCJ5	1	23.3623	23.451	23.2913	23.322	23.3894	23.4339	23.4465	23.3478	23.3805	23.4683	23.3753	23.3048	23.2331	23.391	23.3516	23.2057	23.2719	23.3041	23.3643
Oat	70	P29758	1	22.1932	22.3255	22.4187	22.0377	22.1106	22.2967	22.2775	22.3102	22.3086	22.1659	22.1774	22.0911	21.9244	22.1433	22.1765	22.1749	22.1437	22.2303	22.2329
Slmap	70	Q3URD3	1	22.8075	22.6974	22.6637	22.698	22.5451	22.8111	22.7435	22.7929	22.74	22.887	22.724	22.8608	22.806	22.9686	22.7831	22.9967	23.0339	22.612	22.7194
Timm44	70	O35857	1	22.8827	22.977	22.9502	22.8273	22.8077	22.8398	22.8662	22.9251	22.9403	22.9479	22.9989	22.8069	22.7996	22.8662	22.9067	22.8882	22.8108	22.8874	22.8122
Park7	69	Q99LX0	1	22.2863	22.146	22.1366	22.2023	22.2601	22.3455	22.4488	22.3621	22.3762	22.0989	22.0803	22.3296	22.3496	22.3993	22.3176	22.3053	22.3295	22.3102	22.3003
Pdhx	69	Q8BKZ9	1	21.8736	21.9374	21.857	21.9346	21.9504	21.8381	21.8753	21.8812	21.9468	21.9294	21.883	21.8455	21.8678	21.7302	21.7002	21.8845	21.8167	21.8321	21.8193
Ppif	69	Q99KR7	1	22.6193	22.6169	22.6118	22.5501	22.5823	22.636	22.6532	22.6782	22.6478	22.5654	22.638	22.5474	22.6563	22.6126	22.6139	22.5806	22.5774	22.7087	22.623
Sod1	69	P08228	1	22.0108	21.9983	21.9046	22.0199	22.0999	21.9254	22.105	21.9251	22.0571	21.6338	21.6985	22.0308	22.0104	22.0511	22.2536	21.8444	21.9929	22.1511	21.8036
Synpo2l	69	Q8BWB1	1	21.6555	21.6382	21.5554	21.6366	21.7322	21.5705	21.5552	21.6217	21.5941	21.6232	21.5986	21.757	21.7465	21.634	21.6469	21.8565	21.8218	21.6611	21.5966
Anxa2	68	P07356	1	21.9931	22.0262	22.1989	22.0745	22.0313	22.0829	21.9459	21.7649	21.6623	22.1537	22.2885	21.889	21.7888	21.6779	21.8564	22.1304	22.0927	21.8359	21.7426
Cct5	68	P80316	1	22.0994	22.1447	22.1135	22.1567	22.0882	22.1258	22.1379	22.1671	22.1627	22.0579	22.0331	22.0762	22.0096	22.1671	22.18	22.0914	22.1056	22.1235	22.145
Ecpas	68	Q6PDI5	1	20.6035	20.6898	20.6593	20.64	20.6014	20.599	20.5091	20.6677	20.6709	20.579	20.5036	20.5496	20.5676	20.589	20.6811	20.6703	20.6131	20.6543	20.695
Gstp1	68	P19157	1	21.9751	21.7821	21.9209	22.1247	21.9301	22.0383	22.0071	22.0509	22.0752	21.6806	21.711	22.0895	21.9546	22.0398	22.2173	21.9596	21.8436	22.0339	22.1504
Ndufa2	68	Q9CQ75	1	21.9735	22.1294	22.0483	21.9675	22.0966	21.954	22.0379	21.9651	21.9414	22.0376	22.0317	21.8778	21.9228	21.9293	21.8611	21.7403	21.9979	21.8713	21.7669
Pnpt1	68	Q8K1R3	1	21.2416	21.2872	21.3237	21.259	21.1996	21.3189	21.2295	21.354	21.3503	21.2846	21.3104	21.1708	21.1055	21.1005	21.1682	21.2157	21.2114	21.2907	21.2655
Slc25a5	68	P51881	1	24.0996	24.2335	24.1804	24.0924	24.0757	24.069	24.0692	24.1875	24.1771	24.2329	24.2253	23.9468	23.9079	24.0611	24.0345	24.0816	24.0896	24.0867	24.0421
Aldh5a1	67	Q8BWF0	1	21.6061	21.5919	21.6064	21.6577	21.5946	21.6295	21.6628	21.7304	21.6636	21.5645	21.587	21.583	21.4455	21.6369	21.5623	21.5218	21.4975	21.6044	21.6553
Limch1	67	Q3UH68	1	21.1307	21.062	21.0615	21.1731	21.1561	21.1293	21.0709	21.1213	21.1026	21.0105	20.9674	21.2359	21.2587	21.2075	21.1369	21.2063	21.2067	21.1218	21.1125
Ppa2	67	Q91VM9	1	22.3837	22.3871	22.4193	22.3726	22.3969	22.4421	22.3617	22.4733	22.4519	22.3558	22.3429	22.4269	22.3407	22.4621	22.4113	22.2941	22.2887	22.2559	22.3248
Tomm70	67	Q9CZW5	1	21.6224	21.6924	21.6106	21.7148	21.5863	21.6264	21.6024	21.6857	21.6816	21.6458	21.5622	21.5762	21.536	21.6677	21.5566	21.6701	21.6979	21.5652	21.5854
Cacna2d1	66	O08532	1	21.3478	21.4005	21.4132	21.196	21.1246	21.5779	21.4687	21.4265	21.3968	21.4638	21.4055	21.3311	21.2971	21.6174	21.4416	21.2736	21.1634	21.3087	21.2881
Cct3	66	P80318	1	21.6486	21.776	21.8039	21.6499	21.7099	21.6536	21.5721	21.7374	21.7193	21.5672	21.6224	21.5905	21.58	21.5281	21.6911	21.6388	21.6201	21.7806	21.6392
Cct4	66	P80315	1	21.4226	21.4758	21.4959	21.4565	21.4853	21.4314	21.3389	21.5288	21.5176	21.3574	21.3288	21.3882	21.3587	21.4015	21.4212	21.4239	21.4034	21.5293	21.5435
Eea1	66	Q8BL66	1	21.1346	21.0857	21.0584	21.1686	21.1496	21.0991	21.2173	21.0738	21.067	21.0268	21.0644	21.194	21.2334	21.2013	21.1913	21.1767	21.2996	21.1521	21.119
Psmd1	66	Q3TXS7	1	21.6096	21.6645	21.6443	21.6463	21.5282	21.5676	21.5002	21.6543	21.7027	21.635	21.6101	21.5552	21.5637	21.6109	21.6701	21.7181	21.6513	21.492	21.6023
Akr1b1	65	P45376	1	22.2211	22.1314	22.1622	22.0543	22.126	22.2328	22.3565	22.4166	22.405	21.8999	21.9397	22.2729	22.1704	22.3332	22.3929	22.2368	22.3533	22.3663	22.2331
Cobll1	65	Q3UMF0	1	21.1318	21.0782	21.0421	21.1772	21.2066	21.1306	21.1916	21.1822	21.2443	20.9458	20.933	21.1551	21.2216	21.2107	21.2462	21.1281	21.2618	21.0826	21.1368
Pgam2	65	O70250	1	21.957	21.6906	21.7483	21.8259	21.8408	21.9547	21.9835	21.9711	22.0735	21.5676	21.7104	22.2175	22.109	22.1751	22.1473	22.0257	21.8618	21.9689	22.0487
Pitrm1	65	Q8K411	1	21.8612	21.8619	21.9245	21.8217	21.8497	21.8761	21.9868	21.8266	21.9027	21.8815	21.9523	21.8506	21.8431	21.8461	21.8235	21.7838	21.7701	21.8799	21.8343
Cand2	64	Q6ZQ73	1	20.8928	20.9104	20.8823	20.9045	20.8545	20.9433	20.8114	20.9935	21.0163	20.7143	20.7572	20.9767	21.0078	20.877	20.9236	20.949	20.8737	20.9601	20.8828
Gstk1	64	Q9DCM2	1	22.7204	22.8361	22.9789	22.8154	22.7263	22.8782	22.8211	22.8183	22.8181	22.7091	22.7637	22.59	22.6907	22.6214	22.6477	22.5821	22.4801	22.721	22.6509
Hsph1	64	Q61699	1	21.3535	21.2665	21.3733	21.3852	21.2948	21.162	21.138	21.6448	21.6362	21.1637	21.1883	21.302	21.2899	21.1835	21.2331	21.4497	21.4583	21.6494	21.6795
Jph2	64	Q9ET78	1	21.5844	21.7347	21.6799	21.5827	21.5177	21.511	21.5184	21.5669	21.5947	21.6306	21.5811	21.5356	21.5205	21.8614	21.557	21.5314	21.4925	21.5685	21.5216
Ndufab1	64	Q9CR21	1	21.1757	21.2587	21.2495	21.2792	21.0652	21.0232	21.1129	21.1362	21.2247	21.2504	21.2974	21.2598	21.2442	21.1044	21.1954	21.0557	21.0679	20.9845	21.0822
P4hb	64	P09103	1	21.9667	21.9764	21.9734	21.9592	21.8709	22.0554	22.0787	22.0012	21.9989	22.0318	22.0245	21.9515	21.887	21.928	21.9237	21.9577	22.0649	21.7461	21.8608
Prdx2	64	Q61171	1	22.9636	22.7907	22.7816	23.0459	23.0034	22.9456	23.0444	23.0035	22.9878	22.7008	22.7628	23.0224	23.0419	23.0872	23.1185	23.0184	22.9876	23.0541	23.0497
Snd1	64	Q78PY7	1	20.8235	20.7912	20.8262	20.7957	20.8134	20.8704	20.8418	20.8866	20.827	20.7667	20.7618	20.8916	20.8024	20.8009	20.8751	20.8462	20.8494	20.8087	20.791
Tpr	64	F6ZDS4	1	20.9906	21.0321	21.0257	20.9819	21.0119	21.1736	21.1857	20.9967	20.9022	21.0287	20.9571	20.8955	20.968	20.9631	21.0398	20.8446	20.956	21.0027	20.9488
Usp5	64	P56399	1	21.389	21.2548	21.3287	21.3919	21.3893	21.3829	21.3803	21.519	21.5225	21.1188	21.1736	21.5305	21.4786	21.4514	21.5056	21.4763	21.4046	21.4373	21.5166
Ddb1	63	Q3U1J4	1	21.0246	21.0626	21.0983	20.9385	20.9778	21.0988	20.9764	21.0474	21.0983	20.9314	20.9497	20.9209	20.9185	21.0064	21.1508	21.0988	20.9919	21.1989	21.1334
Gcn1	63	E9PVA8	1	20.4353	20.4657	20.4306	20.4285	20.36	20.3341	20.3977	20.4534	20.4905	20.4157	20.4581	20.4487	20.5388	20.3723	20.4488	20.5338	20.4495	20.413	20.4676
Nipsnap2	63	O55126	1	22.4703	22.4345	22.4825	22.3913	22.3926	22.6307	22.6076	22.4484	22.4793	22.499	22.4828	22.4624	22.4239	22.5088	22.527	22.3875	22.4044	22.4134	22.4234
Serpinh1	63	P19324	1	21.5601	21.5461	21.6123	21.5612	21.5992	21.5816	21.5385	21.6177	21.6125	21.6423	21.6568	21.6012	21.5066	21.4844	21.5222	21.5534	21.5014	21.4797	21.5667
Acadsb	62	Q9DBL1	1	21.5367	21.6334	21.6586	21.5888	21.5349	21.6676	21.5376	21.7209	21.6685	21.5734	21.5905	21.5419	21.5063	21.3871	21.4322	21.4059	21.3327	21.4823	21.4725
Adss1	62	P28650	1	21.5858	21.4627	21.4675	21.4686	21.4747	21.679	21.5124	21.7219	21.7477	21.4545	21.4843	21.6889	21.6407	21.6675	21.8904	21.6368	21.5171	21.6917	21.6834
Afg3l2	62	Q8JZQ2	1	21.8034	21.9626	21.9192	21.9123	21.5773	21.7651	21.7849	22.02	22.0261	21.7997	21.6995	21.5952	21.6452	22.0043	21.7251	21.726	21.7042	21.9349	21.7644
Coq9	62	Q8K1Z0	1	21.4469	21.3524	21.2999	21.5271	21.5124	21.4659	21.4074	21.3551	21.3477	21.3939	21.3868	21.2717	21.6263	21.3906	21.368	21.2636	21.1685	21.5135	21.4424
Plin3	62	Q9DBG5	1	20.9419	20.9277	20.9001	20.9111	20.8816	20.9199	20.875	20.9529	20.9403	20.9366	20.8411	21.082	21.059	20.9584	20.9729	21.0294	20.9928	20.8994	20.9757
Apool	61	Q78IK4	1	21.757	21.8311	21.8065	21.7488	21.7019	21.7746	21.636	21.7834	21.7769	21.9069	21.8733	21.6559	21.6942	21.6663	21.6815	21.7239	21.6573	21.7202	21.7608
Atp5me	61	Q06185	1	22.7166	22.6593	22.7032	22.8153	22.6271	22.8517	22.7511	22.7491	22.7219	22.7718	22.7087	22.7566	22.6031	22.7925	22.7912	22.735	22.6529	22.4719	22.7971
Capzb	61	P47757	1	21.4293	21.438	21.4816	21.4469	21.4471	21.5011	21.2761	21.4372	21.4098	21.5783	21.5825	21.3888	21.4684	21.3095	21.3526	21.3788	21.3655	21.3465	21.3734
Ckap5	61	A2AGT5	1	21.0314	21.0111	21.0567	21.0367	20.9564	21.0805	21.049	21.0535	21.1165	20.9772	20.9603	21.0937	21.0072	21.1131	21.0591	21.0776	21.1541	20.9639	21.0748
Gcdh	61	Q60759	1	21.9186	22.1304	22.1647	21.9539	21.924	21.9685	21.9375	21.9977	22.0211	21.8812	21.9522	21.9059	21.9255	21.823	21.8864	21.8097	21.676	21.882	21.9184
Nampt	61	Q99KQ4	1	21.7889	21.5629	21.6416	21.6948	21.722	21.872	21.9222	21.8479	21.8358	21.4459	21.4697	21.9539	21.7938	22.0859	22.1153	21.6759	21.6784	21.9944	21.9549
Pdcd6ip	61	Q9WU78	1	21.4701	21.3977	21.4873	21.4928	21.4435	21.5337	21.5014	21.5112	21.4491	21.2938	21.2945	21.5015	21.4825	21.5732	21.5255	21.5174	21.6372	21.4927	21.4877
Psmd2	61	Q8VDM4	1	21.219	21.2178	21.2996	21.2271	21.1903	21.1932	21.1574	21.2301	21.2664	21.2426	21.2468	21.1992	21.1366	21.1633	21.3048	21.2553	21.2459	21.1807	21.3305
Rpl4	61	Q9D8E6	1	21.4279	21.5069	21.4558	21.3958	21.4699	21.4904	21.4044	21.4352	21.3856	21.5273	21.4781	21.3668	21.2855	21.3712	21.3602	21.3499	21.3842	21.3812	21.3955
Acad8	60	Q9D7B6	1	21.0211	21.1425	21.1093	20.8492	20.9991	21.0708	21.0973	21.045	21.0767	21.08	21.0067	20.9556	20.9313	20.8869	20.938	20.9594	20.9652	21.0751	21.0362
Cavin1	60	O54724	1	21.9512	21.914	22.076	22.0731	22.0543	22.0561	22.0339	21.7755	21.7552	22.0397	22.0909	21.8658	21.9399	21.7973	21.8442	21.9053	21.9596	21.6818	21.8603
Clybl	60	Q8R4N0	1	22.0361	22.0669	22.0524	21.982	21.9964	22.1469	22.1561	22.0825	22.1334	22.0068	22.0238	21.9824	21.9366	22.0597	22.0325	22.0195	22.0907	21.9431	21.9697
H4c1	60	P62806	1	23.3914	23.4295	23.5541	23.4368	23.3372	23.5832	23.3578	23.2519	23.2331	23.63	23.5825	23.4273	23.2975	23.2544	23.3561	23.3433	23.2226	23.0902	23.3542
Hnrnpa2b1	60	O88569	1	21.5705	21.5548	21.6141	21.764	21.7132	21.6333	21.4138	21.5486	21.5431	21.497	21.5346	21.6677	21.6117	21.5965	21.6988	21.4487	21.3397	21.528	21.5138
Huwe1	60	Q7TMY8	1	20.6663	20.7114	20.6724	20.7799	20.7187	20.6068	20.5701	20.6946	20.6973	20.5703	20.5428	20.6642	20.7457	20.6954	20.6905	20.7136	20.6411	20.657	20.6494
Lap3	60	Q9CPY7	1	21.6947	21.6739	21.7444	21.6183	21.6839	21.7144	21.7388	21.7829	21.7589	21.6655	21.6738	21.7182	21.7396	21.6932	21.7165	21.6599	21.6388	21.7523	21.687
Mfn1	60	Q811U4	1	21.2682	21.3727	21.3115	21.2688	21.1903	21.3524	21.2081	21.2456	21.226	21.3855	21.3668	21.2067	21.2491	21.3213	21.2928	21.0924	21.1312	21.2044	21.2191
Ndufs7	60	Q9DC70	1	22.6253	22.8339	22.7935	22.6019	22.5725	22.6375	22.5014	22.7059	22.7149	22.7461	22.714	22.658	22.508	22.5103	22.5434	22.508	22.4791	22.5738	22.6183
Numa1	60	E9Q7G0	1	20.4939	20.4728	20.5619	20.586	20.573	20.5537	20.6043	20.3677	20.299	20.5537	20.5404	20.505	20.5186	20.4925	20.4823	20.4148	20.4995	20.3713	20.4099
Atp1b1	59	P14094	1	22.2709	22.1977	22.2548	22.1784	21.9263	22.5179	22.386	22.3684	22.2862	22.3331	22.3056	22.2886	22.2166	22.4532	22.2351	22.1209	22.1154	22.1885	22.1124
Cct2	59	P80314	1	21.9958	22.0045	21.9934	21.9726	21.9608	22.0569	22.0241	22.0547	22.0395	21.9357	21.955	22.0073	21.896	22.0896	22.0911	22.0147	21.998	22.0592	21.9624
Ehbp1l1	59	Q99MS7	1	20.5382	20.435	20.3425	20.5586	20.4564	20.4068	20.3685	20.4737	20.4679	20.4914	20.4491	20.7696	20.6367	20.5872	20.6221	20.7114	20.6516	20.6108	20.5943
Hspa4l	59	P48722	1	21.2849	21.1469	21.1876	21.2089	21.2733	21.195	21.2823	21.4761	21.4313	21.1263	21.0951	21.3109	21.2314	21.3495	21.3327	21.4141	21.4448	21.4299	21.3674
Hspb1	59	P14602	1	22.3595	22.3654	22.3731	22.3172	22.5063	22.1219	22.2885	22.3722	22.374	22.1685	22.1886	22.3165	22.3484	22.3154	22.3358	22.5285	22.6351	22.5469	22.4435
Lmod2	59	Q3UHZ5	1	20.9865	21.0711	21.0204	20.9541	21.0513	20.9277	20.9187	20.9846	20.9737	20.9291	20.9197	20.9671	20.983	20.9132	21.0607	21.0672	21.043	21.0424	20.8639
Myo1c	59	Q9WTI7	1	20.83	20.8653	20.9887	20.7095	20.7894	20.9492	20.9031	20.6232	20.6903	20.9678	21.0486	20.6622	20.6153	20.6216	20.8012	20.8922	20.8662	20.6816	20.6908
Myot	59	Q9JIF9	1	21.1677	21.2559	21.1682	20.861	21.0788	20.9763	20.9628	21.0491	21.1223	21.1879	21.1572	21.3055	21.3132	20.7315	20.7624	21.6695	21.6747	20.9677	20.9488
Ndufb11	59	O09111	1	21.1726	21.1034	21.1014	21.1778	20.9433	21.218	21.1578	21.2459	21.2194	21.3101	21.2006	21.2233	21.1489	21.2888	21.1587	21.0861	21.1462	21.0155	21.1303
Pdia3	59	P27773	1	21.9777	21.9639	22.0576	22.0862	22.067	22.0735	22.0145	21.9173	21.9191	22.0552	22.0771	21.9402	21.9249	21.9527	21.9292	21.8877	21.9657	21.878	21.8428
Ptpn11	59	P35235	1	21.3061	21.2209	21.2728	21.3287	21.3558	21.2208	21.2833	21.349	21.3821	21.0651	21.1118	21.4113	21.3965	21.3646	21.3792	21.3693	21.3848	21.4424	21.3399
Tcp1	59	P11983	1	21.3872	21.5199	21.5032	21.2815	21.3458	21.4267	21.3039	21.5329	21.5402	21.3366	21.3504	21.388	21.2764	21.2692	21.4699	21.438	21.3044	21.5402	21.4771
Ubr4	59	A2AN08	1	20.5183	20.6185	20.5558	20.5119	20.4428	20.478	20.4403	20.5426	20.5398	20.505	20.5599	20.4725	20.4917	20.6134	20.5679	20.5184	20.4773	20.505	20.5178
Nfs1	58	Q9Z1J3	1	21.0652	21.0563	21.0744	21.0349	21.0495	21.0634	21.0273	21.1369	21.1295	21.1169	21.1257	21.1544	20.987	21.0582	21.0784	21.015	21.0187	21.0768	21.0262
Palld	58	Q9ET54	1	20.8217	20.7513	20.725	20.8961	20.8406	20.7054	20.7866	20.8497	20.8364	20.7259	20.6276	20.9172	20.8235	20.9495	20.9428	20.8449	20.9081	20.967	20.8505
Slc12a7	58	Q9WVL3	1	20.6459	20.6799	20.7237	20.7984	20.5083	20.5712	20.4064	20.6495	20.6412	20.7141	20.6723	20.5848	20.643	20.7423	20.6383	20.6693	20.4982	20.705	20.6653
Txlnb	58	Q8VBT1	1	21.4929	21.3815	21.3787	21.3816	21.4225	21.5897	21.5551	21.527	21.5179	21.3725	21.3957	21.4817	21.4807	21.7152	21.7951	21.4236	21.4321	21.5997	21.4888
Usp9x	58	P70398	1	21.0032	21.0975	21.058	21.0048	21.0082	20.9923	20.8532	21.1123	21.0864	20.9844	20.9564	20.9446	21.0095	21.0751	20.9949	21.0751	21.009	21.0609	21.0282
Aco1	57	P28271	1	21.0661	20.9742	21.0875	20.9893	21.0417	21.0291	21.0856	21.1774	21.13	20.8155	20.9147	21.0722	21.1387	21.1882	21.2288	21.1419	21.1513	21.2392	21.1679
Bcat2	57	O35855	1	22.1715	22.2894	22.3604	22.1945	22.1589	22.2228	22.2044	22.2	22.2975	22.1087	22.1553	22.0776	22.1303	22.1437	22.1143	22.0519	22.0202	22.0792	22.0436
Copa	57	Q8CIE6	1	21.0296	21.1218	21.1293	20.928	21.0211	21.112	21.0601	21.003	21.0457	21.0216	21.0661	20.9114	20.9125	20.889	21.1006	21.1318	21.1145	21.0824	21.0794
Eif4g1	57	Q6NZJ6	1	21.6108	21.5332	21.5906	21.6402	21.639	21.561	21.6354	21.6147	21.6952	21.4833	21.4639	21.6374	21.6559	21.7007	21.6481	21.6851	21.7294	21.5863	21.6443
Iars1	57	Q8BU30	1	20.802	20.9101	20.9267	20.6481	20.7226	20.8513	20.715	20.8804	20.8546	20.8326	20.7841	20.7109	20.6859	20.799	20.8629	20.8754	20.8348	20.7866	20.7758
Lars1	57	Q8BMJ2	1	20.738	20.792	20.7783	20.7058	20.7291	20.7471	20.5913	20.7412	20.7533	20.695	20.7708	20.7524	20.7371	20.7342	20.7889	20.8124	20.6878	20.8094	20.7377
Mpi	57	Q924M7	1	21.6622	21.5575	21.6453	21.7704	21.6615	21.7089	21.5464	21.8531	21.7859	21.4073	21.4908	21.764	21.788	21.6539	21.7248	21.7494	21.6044	21.8069	21.7984
Psmc1	57	P62192	1	20.839	20.8242	20.8207	20.8413	20.7915	20.8268	20.8323	20.9147	20.8629	20.8532	20.8019	20.9537	20.8614	20.7951	20.8902	20.8753	20.8893	20.86	20.8313
Ckb	56	Q04447	1	21.8793	21.8453	21.914	22.2796	22.0821	21.9048	21.8581	21.8706	21.8963	21.6242	21.6728	21.9498	22.0185	21.6781	21.7811	21.6974	21.7295	21.977	21.9279
Ehd1	56	Q9WVK4	1	21.6525	21.5517	21.5967	21.6407	21.6955	21.7077	21.7177	21.6201	21.5927	21.5323	21.6169	21.6275	21.5633	21.709	21.7672	21.7878	21.8822	21.5013	21.6467
Hnrnpk	56	P61979	1	21.447	21.3257	21.4137	21.6576	21.6179	21.4992	21.3346	21.4815	21.3635	21.3985	21.3694	21.5062	21.6597	21.3992	21.4361	21.3892	21.4301	21.3554	21.4887
Mia3	56	Q8BI84	1	20.31	20.3186	20.3103	20.335	20.1476	20.2939	20.3315	20.3101	20.3297	20.3564	20.3263	20.3805	20.3291	20.4871	20.3059	20.2561	20.304	20.2457	20.2369
Myzap	56	Q3UIJ9	1	21.1992	21.1809	21.1509	21.2879	21.1169	21.2003	21.2145	21.2821	21.2442	21.2295	21.1003	21.3322	21.3224	21.2229	21.1899	21.1914	21.2044	21.085	21.2322
Ppia	56	P17742	1	21.8679	21.7656	21.7862	21.8658	21.9469	22.0505	21.8616	21.8534	21.9043	21.6737	21.7572	21.9224	21.942	21.9133	21.9314	21.9187	21.8654	21.9369	21.866
Prdx1	56	P35700	1	23.5583	23.4234	23.4294	23.6461	23.5841	23.5524	23.6452	23.6248	23.6163	23.2653	23.2886	23.5341	23.5135	23.7031	23.7306	23.6177	23.7055	23.5995	23.6677
Tjp1	56	P39447	1	20.4355	20.429	20.4261	20.4964	20.5049	20.5181	20.481	20.3128	20.2289	20.4773	20.4341	20.4011	20.4568	20.3973	20.4081	20.4134	20.4933	20.246	20.3685
Wdr1	56	O88342	1	21.5686	21.5563	21.5933	21.4654	21.5039	21.5072	21.5349	21.7268	21.705	21.3273	21.4233	21.6185	21.5231	21.5516	21.6653	21.7476	21.6927	21.6715	21.5875
Acta1	55	P68134	1	20.6063	20.3516	20.2524	20.1467	20.4119	20.2571	20.2044	20.309	20.3104	20.7627	20.7314	20.7119	20.7931	20.2046	20.0805	21.3843	21.1645	20.6979	20.6788
Cct6a	55	P80317	1	21.7341	21.8274	21.8063	21.7342	21.7636	21.6619	21.7682	21.7506	21.8195	21.6534	21.6446	21.6976	21.578	21.7573	21.7935	21.6759	21.8059	21.7129	21.7019
Ctnna3	55	Q65CL1	1	21.7492	21.7702	21.7167	21.7452	21.7577	21.9426	21.6524	21.654	21.5949	21.8142	21.7437	21.7245	21.717	21.855	21.9512	21.6865	21.6363	21.7973	21.7348
Cycs	55	P62897	1	24.5826	24.581	24.4654	24.9383	24.5202	24.4891	24.3556	24.5557	24.4948	24.4137	24.4167	24.8891	24.6567	24.7941	24.719	24.631	24.5173	24.5509	24.6614
Eef1d	55	P57776	1	21.6246	21.6419	21.5948	21.6156	21.6558	21.6101	21.6721	21.6573	21.6349	21.5965	21.5054	21.7213	21.5877	21.6257	21.5918	21.684	21.6511	21.6034	21.6289
Fech	55	P22315	1	21.2992	21.3201	21.3347	21.1869	21.1687	21.3875	21.2593	21.4192	21.4252	21.3313	21.2662	21.3432	21.2601	21.2336	21.2566	21.3286	21.4063	21.2849	21.3046
Fermt2	55	Q8CIB5	1	20.5717	20.6446	20.625	20.5643	20.5144	20.6413	20.5481	20.5558	20.6504	20.4376	20.5721	20.333	20.5304	20.5264	20.715	20.7121	20.5285	20.7792	20.5523
Fkbp4	55	P30416	1	21.5669	21.4952	21.5382	21.4969	21.53	21.6041	21.6428	21.8048	21.7594	21.3417	21.4176	21.7403	21.6435	21.6575	21.6453	21.4893	21.5445	21.6119	21.5949
Hnrnpm	55	Q9D0E1	1	20.956	20.9032	20.9028	21.0714	21.1236	20.9169	20.9459	20.9491	20.8519	20.9589	20.9059	20.9813	20.9992	20.9928	21	20.829	20.9503	20.9114	20.8695
Pebp1	55	P70296	1	22.5731	22.3338	22.4698	22.5991	22.471	22.6484	22.5548	22.7414	22.7476	22.1981	22.219	22.7937	22.7396	22.6725	22.6562	22.6979	22.6391	22.6302	22.6707
Rock2	55	P70336	1	20.8587	20.8351	20.8531	20.873	20.786	20.8406	20.8897	20.9698	20.9028	20.7602	20.7943	20.8446	20.8259	20.8241	20.7563	20.9569	21.0718	20.7809	20.8426
Slc25a20	55	Q9Z2Z6	1	21.5427	21.7391	21.7755	21.5728	21.2331	21.5206	21.1006	21.8449	21.8475	21.7164	21.625	21.2897	21.433	21.4365	21.457	21.4542	21.2545	21.4107	21.5878
Synpo	55	Q8CC35	1	21.4649	21.4119	21.2218	21.4515	21.4494	21.2393	21.4367	21.4221	21.4484	21.4287	21.3292	21.505	21.5679	21.5194	21.4745	21.5907	21.6435	21.4269	21.485
Actbl2	54	Q8BFZ3	1	21.016	21.0833	21.0884	21.0175	20.9882	20.9559	21.0024	20.9687	20.9411	21.2017	21.2068	20.7116	21.0191	20.7986	20.9327	20.8096	20.8774	20.9373	20.9755
Clasp1	54	Q80TV8	1	20.7026	20.6399	20.6233	20.7845	20.8036	20.5802	20.5651	20.6793	20.6904	20.5805	20.5651	20.8212	20.8472	20.7112	20.7352	20.7655	20.718	20.8241	20.7651
Gja1	54	P23242	1	21.3179	21.5351	21.4615	21.4628	21.3076	21.4466	21.4129	21.3568	21.396	21.2365	21.2753	21.264	21.2845	21.4368	21.365	20.9041	20.9257	21.3113	21.1366
Mthfd1	54	Q922D8	1	21.2917	21.2495	21.2992	21.3421	21.3521	21.2656	21.3502	21.463	21.4468	21.0834	21.0852	21.4087	21.3537	21.3318	21.2974	21.2646	21.328	21.3045	21.275
Ndufb7	54	Q9CR61	1	21.6812	21.7408	21.6204	21.7426	21.6381	21.6897	21.5993	21.6484	21.6446	21.8245	21.7487	21.7668	21.7128	21.7224	21.6722	21.5892	21.6383	21.5566	21.652
Ndufb8	54	Q9D6J5	1	20.5831	20.5944	20.5027	20.7189	20.5557	20.5211	20.529	20.6069	20.629	20.6062	20.6026	20.5569	20.7195	20.6198	20.5115	20.435	20.4097	20.6232	20.4793
Rps3	54	P62908	1	21.6526	21.8036	21.7519	21.6179	21.6626	21.6454	21.7282	21.6149	21.6756	21.7586	21.7854	21.5682	21.4996	21.5503	21.6108	21.5311	21.5991	21.5749	21.5218
Top2b	54	Q64511	1	20.1542	20.2009	20.1637	20.28	20.1987	20.1807	20.157	20.0709	20.0378	20.26	20.2121	20.1502	20.253	20.0752	20.1232	20.1164	20.087	20.0501	20.114
Actn4	53	P57780	1	21.319	21.3423	21.4323	21.4279	21.4769	21.2979	21.4702	21.21	21.1485	21.3392	21.4303	21.2387	21.1886	21.0478	21.1633	21.4045	21.5119	21.0719	21.1657
Ak3	53	Q9WTP7	1	22.9373	22.969	23.0032	22.9349	22.922	23.0018	23.0023	22.9894	22.983	22.9274	22.9399	22.9081	22.8526	22.9573	22.9134	22.9358	22.9109	22.8596	22.8699
Clic4	53	Q9QYB1	1	21.2652	21.0976	21.2014	21.2279	21.0474	21.2702	21.2812	21.3453	21.3341	21.071	21.0934	21.3234	21.285	21.4802	21.4715	21.4516	21.3908	21.252	21.3843
Dars1	53	Q922B2	1	21.2944	21.3358	21.4635	21.2252	21.2517	21.3449	21.3016	21.3997	21.4242	21.2876	21.2634	21.2384	21.3614	21.1896	21.2926	21.424	21.2798	21.3132	21.2789
Dnaja3	53	Q99M87	1	21.1043	21.1937	21.1108	21.1099	21.0922	21.1082	21.1291	21.1629	21.1765	21.179	21.1162	21.1506	21.1256	20.9957	21.0345	20.9794	21.0415	21.0038	21.0571
Filip1	53	Q9CS72	1	20.7326	20.6781	20.6814	20.7632	20.6226	20.68	20.7352	20.772	20.8245	20.7531	20.6958	20.7742	20.7443	20.7712	20.7079	20.785	20.8985	20.6896	20.6684
Mlip	53	Q5FW52	1	20.6283	20.561	20.4755	20.7194	20.6922	20.5529	20.6028	20.5999	20.6269	20.5344	20.4356	20.727	20.6838	20.6844	20.7093	20.623	20.6819	20.6259	20.5969
Npepps	53	Q11011	1	21.1455	21.0716	21.1745	21.1249	21.1901	21.2193	21.0857	21.1959	21.1975	20.8601	20.904	21.2459	21.1479	21.2373	21.3008	21.249	21.1018	21.3077	21.1679
Pdk1	53	Q8BFP9	1	20.8919	20.9611	20.9596	20.7478	20.7641	20.8617	20.8404	20.8084	20.8786	21.0316	21.1165	20.8541	20.893	20.8547	20.9253	20.8799	20.7894	20.9304	20.8657
Pgm5	53	Q8BZF8	1	21.0844	21.1177	21.1319	21.0088	21.0756	21.0587	20.9382	21.1318	21.1655	20.9842	21.0705	20.9469	21.1265	21.0438	21.1561	21.3284	21.2276	21.2581	21.209
Rpl3l	53	E9PWZ3	1	21.4979	21.5997	21.6079	21.3661	21.397	21.6251	21.5704	21.5461	21.5075	21.601	21.551	21.4639	21.3049	21.5114	21.5669	21.3683	21.3222	21.5468	21.4089
Rpn1	53	Q91YQ5	1	20.9634	21.1145	21.0743	20.8223	20.6811	20.8737	20.9596	20.9833	21.0106	21.1019	21.1177	20.9484	20.8981	21.1946	20.9251	20.9605	20.8584	20.9793	20.818
Acad10	52	Q8K370	1	21.2404	21.3089	21.3252	21.0187	21.1829	21.3655	21.3065	21.23	21.2345	21.3225	21.3111	21.1142	21.0869	21.1586	21.2977	21.2305	21.1853	21.2983	21.2264
Actn1	52	Q7TPR4	1	22.3502	22.3866	22.3952	22.2826	22.4207	22.3372	22.3417	22.3215	22.3673	22.4098	22.3595	22.2578	22.2346	22.2622	22.2493	22.5122	22.486	22.2758	22.309
Akap9	52	Q70FJ1	1	20.1408	20.1764	20.1505	20.1976	20.1518	20.1193	20.1661	20.0464	20.0126	20.1811	20.0741	20.2169	20.2739	20.2011	20.1775	20.123	20.1595	20.1229	20.1198
Cul5	52	Q9D5V5	1	21.2242	21.2086	21.3234	21.1825	21.1342	21.223	21.2158	21.2253	21.2671	21.17	21.187	21.1206	21.2678	21.2192	21.3122	21.2568	21.2525	21.3616	21.2347
Gys1	52	Q9Z1E4	1	20.6527	20.6431	20.5939	20.6091	20.6283	20.6673	20.4375	20.6958	20.7212	20.73	20.742	20.6856	20.7154	20.6581	20.7333	20.6683	20.6203	20.7129	20.6257
Hectd1	52	Q69ZR2	1	20.2162	20.2479	20.2568	20.1474	20.235	20.1381	20.041	20.3304	20.3171	20.1697	20.1777	20.234	20.338	20.2207	20.241	20.2334	20.2551	20.3156	20.2835
Ndufa5	52	Q9CPP6	1	22.7498	22.7991	22.8531	22.9068	22.768	22.8698	22.7582	22.8337	22.7847	22.8574	22.7876	22.7461	22.6864	22.7576	22.6521	22.5443	22.6152	22.6566	22.7322
Nme2	52	Q01768	1	22.6902	22.5713	22.5162	22.6245	22.5307	22.7171	22.7078	22.6869	22.757	22.472	22.4393	22.8188	22.7914	22.791	22.9877	22.8084	22.5492	22.7661	22.8904
Pdk2	52	Q9JK42	1	21.4055	21.5346	21.4976	21.3553	21.4049	21.3214	21.2487	21.3228	21.3771	21.4216	21.4971	21.2867	21.3637	21.2632	21.4683	21.4272	21.1943	21.6109	21.3084
Rps3a	52	P97351	1	22.2484	22.3792	22.3374	22.2918	22.33	22.2198	22.2634	22.229	22.1853	22.3122	22.351	22.1872	22.1963	22.1965	22.1981	22.1092	22.2008	22.2224	22.0977
Spg7	52	Q3ULF4	1	21.1125	21.1813	21.226	21.143	20.8935	21.0653	21.074	21.3292	21.3345	21.1619	21.0645	20.9423	21.0303	21.2861	21.0216	21.0966	20.995	21.2182	21.1406
Atp5mf	51	P56135	1	22.0958	22.2827	22.1406	22.0639	22.1568	21.9145	22.0209	22.1573	22.0858	22.1814	22.1821	21.9553	22.0613	22.0653	22.0953	21.8521	22.0565	22.1241	21.9494
Dnaja2	51	Q9QYJ0	1	20.8243	20.7387	20.7448	20.773	20.7782	20.8853	20.7756	20.9124	20.9027	20.656	20.6762	20.9107	20.799	20.7232	20.9109	20.9609	20.8559	20.81	20.9047
Flna	51	Q8BTM8	1	20.8694	20.8475	20.8796	21.018	21.1472	20.9171	21.0976	20.8437	20.7288	20.8673	20.9416	20.6501	20.6031	20.5443	20.5258	20.9752	21.1159	20.6086	20.6857
Gdi2	51	Q61598	1	21.7985	21.6286	21.7491	21.7594	21.664	21.8783	21.769	21.9138	22.0151	21.5693	21.6475	21.8349	21.813	21.8813	22.0716	21.9155	21.8157	21.9408	21.9529
Glod4	51	Q9CPV4	1	21.2631	21.1852	21.2707	21.2386	21.2144	21.2826	21.3401	21.326	21.3234	21.1844	21.2047	21.3103	21.2423	21.3552	21.2787	21.285	21.2999	21.2702	21.2619
Golga3	51	P55937	1	20.3253	20.3683	20.28	20.3004	20.3279	20.3372	20.3504	20.2862	20.2261	20.2959	20.2412	20.3862	20.377	20.3692	20.2444	20.3512	20.3951	20.3679	20.2883
Mapt	51	P10637	1	20.6178	20.454	20.3796	20.5616	20.5824	20.5424	20.6759	20.6037	20.7078	20.3462	20.4094	20.7366	20.83	20.7371	20.7349	20.7663	20.7177	20.7968	20.7437
Matr3	51	Q8K310	1	20.2444	20.2915	20.1944	20.3226	20.305	20.223	20.2895	20.1363	20.1544	20.2493	20.2389	20.3307	20.285	20.2495	20.3286	20.0915	20.102	20.2048	20.1693
Mlycd	51	Q99J39	1	21.2626	21.4323	21.4502	21.0456	21.2404	21.2021	21.2537	21.362	21.4123	21.2706	21.2815	21.0442	21.0922	21.2339	21.3213	21.241	21.1395	21.3367	21.2635
Ndufc2	51	Q9CQ54	1	21.3142	21.4037	21.3154	21.2753	21.3277	21.2862	21.3516	21.2526	21.287	21.4309	21.3769	21.214	21.247	21.3061	21.1966	21.1641	21.1802	21.1969	21.1936
Oplah	51	Q8K010	1	20.3861	20.4211	20.411	20.3364	20.4315	20.5327	20.5163	20.3933	20.4926	20.1679	20.2575	20.3019	20.5142	20.3508	20.5305	20.2921	20.3267	20.3657	20.3167
Rtn4ip1	51	Q924D0	1	21.4575	21.4483	21.5238	21.3511	21.4418	21.4273	21.4874	21.4629	21.5247	21.5022	21.476	21.4391	21.4375	21.4626	21.4907	21.4256	21.3394	21.4975	21.4999
Scp2	51	P32020	1	21.6013	21.7618	21.8029	21.6584	21.5195	21.775	21.7393	21.7176	21.64	21.5534	21.4932	21.5785	21.6188	21.6438	21.624	21.371	21.3918	21.3662	21.4029
Slc8a1	51	P70414	1	21.5723	21.6924	21.6325	21.6273	21.2642	21.6815	21.4698	21.6359	21.5809	21.7746	21.6754	21.4561	21.3891	21.7836	21.4883	21.5996	21.4993	21.4523	21.6068
Uqcrq	51	Q9CQ69	1	23.4643	23.266	23.4183	23.3244	23.3028	23.3918	23.5645	23.4532	23.41	23.5256	23.4555	23.2837	23.2765	23.4095	23.2914	23.3598	23.45	23.2847	23.3296
Adhfe1	50	Q8R0N6	1	20.8388	20.9086	20.9296	20.9712	20.9423	20.9249	20.8209	20.8596	20.8349	20.8178	20.8519	20.8425	20.8364	20.8851	20.8865	20.6487	20.6413	20.7674	20.7856
Ank3	50	G5E8K5	1	20.3718	20.2622	20.2359	20.3243	20.3064	20.4563	20.3686	20.4248	20.3659	20.4197	20.358	20.4941	20.3621	20.4952	20.4825	20.3025	20.3521	20.3095	20.4245
Atp5mg	50	Q9CPQ8	1	21.1405	21.2503	21.2627	20.9187	21.1153	21.1556	21.2282	21.0343	21.034	21.2733	21.2414	21.0054	20.9165	21.1373	21.0817	21.0337	21.0388	21.0962	21.0889
Dsg2	50	O55111	1	20.5883	20.5639	20.5296	20.733	20.5753	20.5297	20.5658	20.4876	20.4885	20.6277	20.5379	20.5811	20.6192	20.7982	20.6115	20.5336	20.5945	20.5939	20.5748
Nt5c3a	50	Q9D020	1	21.6452	21.5312	21.5019	21.5215	21.4683	21.6914	21.6451	21.7498	21.7746	21.4633	21.4469	21.7946	21.665	21.7661	21.8342	21.7181	21.736	21.8053	21.8116
Prep	50	Q9QUR6	1	21.0392	20.9788	21.0498	20.9263	20.995	21.0058	21.0778	21.1931	21.1813	20.8333	20.9085	21.0761	21.0145	21.082	21.1817	21.1817	21.0321	21.1533	21.1539
Psmc3	50	O88685	1	20.7255	20.6658	20.6567	20.7948	20.621	20.7563	20.7552	20.7844	20.7142	20.7177	20.6816	20.8112	20.7049	20.7647	20.7432	20.7874	20.7788	20.684	20.7521
Psmd3	50	P14685	1	22.1545	22.2429	22.1935	22.0437	22.0905	22.0511	22.0991	22.1843	22.2271	22.2338	22.2219	22.0609	22.0637	22.0717	22.1138	22.1834	22.1896	22.1526	22.1746
Rnh1	50	Q91VI7	1	21.1816	21.0923	21.1676	21.2014	21.1362	21.328	21.2117	21.3685	21.4294	20.9071	20.9396	21.1759	21.14	21.2764	21.216	21.2052	21.2086	21.2377	21.2576
Rpl6	50	P47911	1	20.8886	21.0851	20.999	20.8794	20.9819	20.9487	21.0055	20.7798	20.7635	20.9906	20.96	20.827	20.8051	20.8451	20.8604	20.7444	20.8448	20.7974	20.7663
Akr7a2	49	Q8CG76	1	21.2946	21.3638	21.2975	21.1482	21.4088	21.3322	21.4015	21.3338	21.4157	21.175	21.2102	21.262	21.2572	21.3117	21.3576	21.1885	21.2122	21.4173	21.2832
Anxa5	49	P48036	1	21.4595	21.3282	21.4951	21.4398	21.4819	21.5297	21.5689	21.3669	21.3686	21.3277	21.5084	21.4527	21.5648	21.3667	21.4224	21.6391	21.583	21.4108	21.3688
Dnajc11	49	Q5U458	1	20.9785	21.1095	21.0348	20.8385	20.8697	20.9207	20.9725	21.0201	21.0562	21.0613	21.0764	20.8834	20.8423	20.9612	20.8789	21.1312	21.0382	20.9651	20.9731
Guf1	49	Q8C3X4	1	20.473	20.4668	20.4627	20.4231	20.3817	20.4371	20.4767	20.6438	20.5411	20.5529	20.5618	20.4801	20.4885	20.3296	20.4026	20.5118	20.4452	20.4447	20.4938
Psmc2	49	P46471	1	21.2444	21.3388	21.2757	21.1737	21.256	21.2859	21.2626	21.2931	21.2725	21.272	21.2015	21.2258	21.1342	21.2441	21.2195	21.2962	21.3292	21.2483	21.19
Psmc5	49	P62196	1	20.9193	20.9456	20.9531	20.9539	20.8871	21.0109	20.8724	20.9753	21.0139	20.965	20.9166	20.9823	20.8515	20.8821	20.889	20.9519	20.8716	20.9122	20.8412
Rars1	49	Q9D0I9	1	21.4798	21.45	21.5172	21.4117	21.4383	21.5414	21.4258	21.6534	21.6342	21.4408	21.3678	21.4284	21.3818	21.5535	21.4909	21.559	21.5692	21.4732	21.4444
Rps27a	49	P62983	1	20.7834	21.1145	20.8943	20.6173	20.8027	20.5964	20.6955	20.72	20.9408	20.7595	20.799	20.7109	20.6946	20.6832	20.7667	20.8361	20.71	20.8808	20.8099
Yars1	49	Q91WQ3	1	20.988	20.8574	20.9326	21.013	20.9968	20.9083	21.0028	21.1061	21.0814	20.7727	20.7832	21.0345	21.0286	21.0765	21.0223	21.1242	21.2177	21.0225	21.0711
Abcb7	48	Q61102	1	21.27	21.4023	21.2994	21.0595	20.8641	21.1625	21.1415	21.3908	21.456	21.3926	21.3961	21.2557	21.1712	21.4857	21.2896	21.3184	21.2139	21.3183	21.2609
Acox1	48	Q9R0H0	1	20.7148	20.9903	21.0492	20.5178	20.6904	20.8393	20.7888	20.8893	20.9797	20.7553	20.7792	20.5438	20.5779	20.543	20.6581	20.5125	20.4725	20.6197	20.5239
Acsf2	48	Q8VCW8	1	21.278	21.1276	21.0726	21.1784	21.1796	21.3854	21.33	21.2741	21.2508	21.3191	21.3442	21.3662	21.3315	21.3325	21.3227	21.2861	21.2094	21.3254	21.3856
Afg1l	48	Q3V384	1	21.6771	21.6979	21.7933	21.5821	21.6147	21.6982	21.7618	21.7149	21.7511	21.7469	21.7126	21.5839	21.6058	21.626	21.6281	21.6661	21.6686	21.709	21.692
Calr	48	P14211	1	22.8225	22.7842	22.9488	22.7457	22.6247	22.9832	22.9229	22.9669	22.9337	22.9294	22.9369	22.8073	22.7177	22.8736	22.7719	22.7744	22.8022	22.5897	22.7505
Cavin4	48	A2AMM0	1	21.2966	21.3575	21.2493	21.4687	21.1979	21.3386	21.1906	21.305	21.2471	21.2672	21.2121	21.3708	21.3592	21.2841	21.3652	21.3021	21.2142	21.2526	21.3216
Cox7c	48	P17665	1	21.6351	21.7681	21.6052	21.2163	21.5862	21.4365	21.5874	21.5625	21.6109	21.7159	21.6683	21.4466	21.2367	21.6617	21.5111	21.6075	21.6304	21.6417	21.6507
Dglucy	48	Q8BH86	1	20.7627	20.8397	20.9331	20.6219	20.7958	20.8756	20.8667	20.8667	20.8436	20.7237	20.7905	20.6915	20.6986	20.8579	20.8903	20.5398	20.5203	20.5952	20.6191
Fhod3	48	Q76LL6	1	20.3094	20.3745	20.2194	20.4647	20.335	20.2264	20.2307	20.3178	20.2868	20.2633	20.1698	20.3168	20.3511	20.4127	20.4432	20.2435	20.2774	20.3499	20.2831
Gars1	48	Q9CZD3	1	21.1921	21.0593	21.1449	21.1709	21.2191	21.1407	21.229	21.3612	21.3923	20.9725	21.0636	21.2406	21.2241	21.1975	21.2754	21.2449	21.234	21.2329	21.2848
Hspb7	48	P35385	1	20.5017	20.4163	20.3954	20.4872	20.4703	20.3351	20.3314	20.4868	20.554	20.3327	20.3756	20.5968	20.6162	20.4732	20.5267	20.7081	20.6505	20.5134	20.4271
Mvp	48	Q9EQK5	1	21.1339	21.0014	20.9608	21.0017	20.9896	21.2101	21.1492	20.9284	20.8679	21.2678	21.2721	21.2844	21.1646	21.178	21.162	21.1904	21.2759	21.1539	21.2494
Perm1	48	Q149B8	1	20.4163	20.4726	20.2688	20.5391	20.6804	20.3008	20.341	20.2897	20.3756	20.3354	20.3394	20.5361	20.4527	20.2823	20.2667	20.2503	20.2244	20.5161	20.1719
Ranbp2	48	Q9ERU9	1	20.0833	20.0415	20.0592	20.1058	20.1724	19.9988	20.0985	19.9918	20.0362	20.0447	20.0393	20.1534	20.1423	20.1202	20.1547	19.9732	20.0971	20.075	20.1221
Rtcb	48	Q99LF4	1	20.7991	20.8432	20.7654	20.8311	20.906	20.7684	20.7969	20.7912	20.8295	20.7266	20.7354	20.8778	20.7953	20.833	20.8421	20.7795	20.7508	20.9128	20.6729
Suox	48	Q8R086	1	20.8017	20.8778	20.8006	20.7	20.8444	20.8045	20.9294	20.924	20.9219	20.6913	20.8214	20.7457	20.6709	20.8653	20.8722	20.745	20.7458	20.8848	20.6392
Upf1	48	Q9EPU0	1	20.3086	20.4172	20.3081	20.2877	20.4004	20.2942	20.3371	20.3622	20.3226	20.2932	20.2399	20.2943	20.2565	20.2627	20.3113	20.3229	20.297	20.3005	20.3034
Uqcrh	48	P99028	1	21.5631	21.6141	21.4422	21.3951	21.4427	21.6268	21.5744	21.5848	21.5772	21.6223	21.5477	21.5367	21.5199	21.5919	21.4633	21.393	21.5191	21.5832	21.6112
Atp5f1d	47	Q9D3D9	1	21.953	22.0576	21.9493	21.9937	22.0584	22.013	21.9753	21.952	21.9067	22.024	21.9604	21.8763	21.953	21.8864	21.8052	21.7932	21.8174	21.8687	21.8425
Cct7	47	P80313	1	21.3484	21.3739	21.3684	21.3733	21.3219	21.5084	21.3919	21.4521	21.4329	21.3459	21.2865	21.3204	21.2824	21.3316	21.448	21.3749	21.3333	21.3971	21.4174
Chchd3	47	Q9CRB9	1	21.7553	21.7546	21.7827	21.8361	21.6451	21.7962	21.7939	21.8224	21.7608	21.8484	21.7611	21.7583	21.6828	21.7994	21.7288	21.6198	21.6768	21.6742	21.6803
Coq5	47	Q9CXI0	1	21.0162	21.1664	21.1736	20.8361	20.9677	21.0733	21.0019	21.0086	21.0649	21.1218	21.1354	20.9466	20.9946	20.8836	20.8961	20.9796	20.949	21.013	21.0886
Dhrs4	47	Q99LB2	1	22.4982	22.5652	22.5893	22.3496	22.4107	22.5979	22.6772	22.5867	22.5446	22.4635	22.4885	22.5387	22.5644	22.6242	22.625	22.3466	22.4165	22.497	22.507
Fxr1	47	Q61584	1	20.8371	20.877	20.8821	20.9939	20.8781	20.9126	20.8314	20.8326	20.8107	20.8859	20.8028	20.7975	20.8373	20.8022	20.8185	20.7799	20.8393	20.8143	20.7836
Klhl41	47	A2AUC9	1	21.5207	21.3225	21.4792	21.2579	21.4665	21.4965	21.4273	21.6175	21.6409	21.3024	21.4044	21.6133	21.5665	21.6361	21.7532	21.6719	21.6307	21.6594	21.7035
Me1	47	P06801	1	21.1522	21.036	21.1039	21.0104	21.0606	21.226	21.1758	21.3579	21.3902	20.865	20.9161	21.132	21.0238	21.3004	21.4203	21.2523	21.1396	21.3136	21.2602
Mecr	47	Q9DCS3	1	21.6459	21.6472	21.67	21.6785	21.598	21.6726	21.5758	21.7446	21.6691	21.6306	21.6426	21.599	21.62	21.6507	21.6687	21.702	21.6008	21.6685	21.6609
Ndufb4	47	Q9CQC7	1	21.8059	22.0304	21.8508	21.5819	21.9373	21.7895	21.924	21.6803	21.7225	21.8976	21.8613	21.7029	21.5886	21.7495	21.7103	21.6818	21.7379	21.7767	21.7552
Pmpca	47	Q9DC61	1	21.5444	21.6444	21.7278	21.5938	21.5121	21.5584	21.4496	21.6205	21.6354	21.5633	21.6688	21.346	21.5297	21.4116	21.4401	21.534	21.4391	21.5279	21.5803
Rack1	47	P68040	1	21.6468	21.8239	21.8393	21.4152	21.5879	21.5191	21.5192	21.7658	21.7541	21.7821	21.809	21.5599	21.5834	21.4149	21.7015	21.6249	21.4419	21.7646	21.7194
Vps35	47	Q9EQH3	1	20.9731	21.2064	21.2779	21.0484	20.9226	21.0496	20.7767	21.2194	21.4292	20.806	20.845	20.6642	20.7757	20.7548	20.9457	20.9993	20.9139	20.873	20.9508
Adsl	46	P54822	1	21.1748	21.0903	21.193	21.1898	21.1176	21.194	21.0304	21.3308	21.2835	20.9926	20.9937	21.2675	21.2227	21.1976	21.3797	21.2915	21.0757	21.3166	21.3158
Atic	46	Q9CWJ9	1	21.2307	21.171	21.1654	21.1822	21.1931	21.1896	21.2176	21.3506	21.365	20.9884	21.0702	21.3815	21.2637	21.2828	21.3331	21.3201	21.21	21.384	21.3905
Cast	46	P51125	1	20.4752	20.3561	20.3631	20.3565	20.4023	20.4738	20.5488	20.5683	20.5587	20.2101	20.344	20.5533	20.6087	20.6162	20.6443	20.5849	20.6291	20.5351	20.508
Grsf1	46	Q8C5Q4	1	20.4001	20.4314	20.4106	20.4301	20.4896	20.3732	20.3627	20.3704	20.3641	20.3909	20.4441	20.4471	20.4096	20.4391	20.4364	20.3733	20.4045	20.417	20.3734
Gsto1	46	O09131	1	21.9386	21.6888	21.8116	21.844	21.7538	21.866	22.006	22.0579	22.0659	21.626	21.6636	22.1209	22.0017	22.0422	22.0254	22.1616	22.1713	21.9455	21.9343
Hnrnpu	46	Q8VEK3	1	20.7703	20.8517	20.8633	20.7256	20.7512	20.9453	20.8533	20.7753	20.6897	20.8776	20.8609	20.69	20.6051	20.7713	20.7702	20.656	20.6801	20.6822	20.7538
Hspe1	46	Q64433	1	21.7134	21.7107	21.7964	21.7855	21.6802	21.6583	21.7818	21.8732	21.8272	21.6536	21.7335	21.6842	21.6402	21.7146	21.5642	21.603	21.769	21.8014	21.7015
Pa2g4	46	P50580	1	20.7576	20.7579	20.71	20.7783	20.7638	20.7009	20.8082	20.7094	20.6943	20.6639	20.6449	20.8606	20.7827	20.8617	20.8474	20.7384	20.8716	20.7934	20.7787
Sqor	46	Q9R112	1	20.9668	21.0634	21.1164	20.9137	20.8873	21.0486	20.9257	20.9978	21.0567	21.0729	21.0472	20.9447	20.9307	20.9228	20.8696	20.9235	20.8062	20.8998	21.0148
Uggt1	46	Q6P5E4	1	20.5406	20.754	20.7429	20.3989	20.4537	20.4718	20.4791	20.5251	20.5223	20.6793	20.7742	20.3695	20.3314	20.3933	20.515	20.6278	20.5077	20.6706	20.4264
Bcl2l13	45	P59017	1	20.4195	20.5261	20.4813	20.5359	20.4049	20.3768	20.2311	20.4952	20.4188	20.3151	20.2896	20.5268	20.419	20.6216	20.5499	20.5159	20.333	20.6042	20.4143
Bphl	45	Q8R164	1	21.8614	21.8158	21.9018	21.7106	21.8096	21.9598	21.8976	22.0081	22.0757	21.881	21.9221	21.9045	21.8044	21.8277	21.8735	21.8623	21.8841	21.7902	21.8894
H1-0	45	P10922	1	21.5823	21.6163	21.7298	21.5816	21.4762	21.7817	21.6037	21.4521	21.4367	21.7073	21.6802	21.5399	21.3902	21.7097	21.616	21.4362	21.5673	21.3466	21.4173
Hnrnpl	45	Q8R081	1	20.7675	20.8335	20.8476	20.8394	20.9301	20.7943	20.7921	20.6912	20.6679	20.7824	20.8113	20.8271	20.7892	20.7776	20.8031	20.6195	20.6969	20.6695	20.6802
Ncl	45	P09405	1	21.1341	21.1479	21.2268	21.2592	21.1602	21.1548	21.236	21.0958	21.0992	21.185	21.1397	21.1363	21.0993	21.1628	21.1173	21.0568	21.1338	20.9839	20.9993
Pacsin2	45	Q9WVE8	1	21.1998	21.0815	21.1662	21.2598	21.2239	21.2349	21.2853	21.3933	21.3196	20.9897	21.0557	21.2891	21.3415	21.2369	21.1602	21.226	21.2553	21.1576	21.1725
Prpf8	45	Q99PV0	1	20.079	20.2158	20.1667	20.0782	20.0829	20.0975	20.0789	19.9678	19.8878	20.2125	20.1875	19.9476	20.0026	20.0627	20.151	20.0214	20.0622	20.0228	20.0042
Qars1	45	Q8BML9	1	20.6913	20.7898	20.8597	20.5445	20.5958	20.7524	20.6429	20.8223	20.8162	20.6337	20.6588	20.6965	20.6296	20.7362	20.8267	20.7064	20.6283	20.733	20.7013
Rpl13	45	P47963	1	21.8118	21.9335	21.8726	21.7383	21.9824	21.8415	21.9345	21.662	21.5957	21.8789	21.8929	21.7307	21.6535	21.8002	21.7954	21.7583	21.8219	21.6374	21.7078
Skt	45	A2AQ25	1	20.0929	20.0728	20.0573	20.099	20.1329	20.0375	20.0625	19.9729	19.9455	20.1388	20.1053	20.0863	20.125	20.1118	20.1135	20.1099	20.1023	20.0004	20.0532
Syncrip	45	Q7TMK9	1	20.7269	20.6879	20.716	20.8033	20.7131	20.7457	20.6977	20.7218	20.6742	20.6549	20.6599	20.8231	20.7789	20.7892	20.7416	20.7469	20.8056	20.6424	20.7434
Adprhl1	44	Q8BGK2	1	21.4744	21.3216	21.3289	21.1803	21.4276	21.4052	21.512	21.6636	21.6973	21.241	21.2272	21.5205	21.6043	21.4727	21.4739	21.6915	21.5636	21.5469	21.6277
Afdn	44	Q9QZQ1	1	19.8869	19.8532	19.8826	19.9289	19.9922	19.8593	19.9476	19.765	19.736	19.9205	19.949	19.8209	19.9555	19.7537	19.7387	19.9783	20.073	19.6993	19.7549
Cox6a2	44	P43023	1	22.0119	22.0631	22.1581	21.7504	22.0726	21.9229	21.916	22.0955	22.0062	22.1707	22.1103	22.1271	21.9822	22.0449	21.9531	21.9377	22.0561	21.8534	21.9465
Ctsd	44	P18242	1	21.5513	21.6399	21.6119	21.5289	21.4468	21.6743	21.6013	21.6152	21.6437	21.4715	21.3976	21.3713	21.4681	21.6087	21.6974	21.6175	21.6167	21.6139	21.6086
Ezr	44	P26040	1	20.5439	20.4645	20.4494	20.5154	20.4226	20.6193	20.6252	20.5684	20.5689	20.2799	20.2832	20.7222	20.7152	20.7562	20.7994	20.425	20.4843	20.5993	20.6695
Ilk	44	O55222	1	20.2628	20.2951	20.2754	20.2623	20.3272	20.2911	20.2439	20.2576	20.1814	20.1938	20.2242	20.2413	20.1859	20.2745	20.2647	20.2095	20.357	20.2278	20.3394
Itgb1	44	P09055	1	20.9327	21.0704	21.0431	20.9252	20.8637	21.0225	21.0089	20.8604	20.8143	21.0531	21.0739	20.7501	20.7728	20.9651	20.7886	20.9119	20.9042	20.8562	20.7222
Pi4ka	44	E9Q3L2	1	20.2162	20.3127	20.1462	20.184	20.1032	20.2128	20.0674	20.216	20.1532	20.3092	20.2216	20.1898	20.1874	20.3181	20.2872	20.2247	20.2053	20.2508	20.1969
Pmpcb	44	Q9CXT8	1	19.9978	20.0987	20.0502	19.9998	20.0786	20.08	19.9847	20.0899	20.0426	20.0353	20.0799	19.8974	19.9267	19.9377	19.9391	19.9639	19.8998	20.0408	19.9111
Rpl5	44	P47962	1	21.3242	21.3107	21.4016	21.299	21.3066	21.3673	21.3935	21.3234	21.2193	21.4623	21.4636	21.3062	21.2972	21.2794	21.208	21.1903	21.3276	21.1649	21.2533
Sfpq	44	Q8VIJ6	1	20.7727	20.7962	20.7423	20.9949	20.7625	20.8729	20.7511	20.7234	20.6693	20.8451	20.7203	20.7859	20.9269	20.7428	20.7048	20.6186	20.6628	20.5815	20.7108
Usp15	44	Q8R5H1	1	20.4843	20.4298	20.4259	20.461	20.4994	20.5235	20.5438	20.5843	20.519	20.366	20.4105	20.562	20.6061	20.5883	20.6246	20.4526	20.4366	20.4892	20.588
Abcd3	43	P55096	1	20.4855	20.674	20.5939	20.4909	20.2294	20.7456	20.4712	20.6107	20.6143	20.5429	20.3761	20.3397	20.3281	20.7155	20.5502	20.3794	20.253	20.3727	20.3948
Cbr1	43	P48758	1	20.6364	20.5594	20.5903	20.6425	20.6282	20.6643	20.635	20.7347	20.7539	20.4613	20.4692	20.7078	20.6627	20.724	20.6438	20.5961	20.6393	20.7748	20.7754
Myh10	43	Q61879	1	19.5855	19.5462	19.6552	19.6509	19.5958	19.5631	19.6067	19.3522	19.3907	19.7293	19.7518	19.4384	19.5403	19.3851	19.4031	19.68	19.7547	19.4078	19.4902
Ndufa3	43	Q9CQ91	1	22.5079	22.6958	22.6524	22.5168	22.5626	22.4076	22.375	22.5714	22.4974	22.6128	22.591	22.4183	22.4318	22.399	22.3909	22.4073	22.3031	22.5301	22.4906
Nsfl1c	43	Q9CZ44	1	20.7642	20.7177	20.708	20.8237	20.8604	20.726	20.9206	20.8106	20.8424	20.5422	20.5754	20.7794	20.852	20.8321	20.8391	20.6998	20.8365	20.799	20.7903
Obsl1	43	D3YYU8	1	19.6828	19.816	19.7501	19.7343	19.7622	19.67	19.6399	19.7344	19.6793	19.7033	19.6511	19.6517	19.716	19.5625	19.653	19.7514	19.6567	19.6589	19.614
Ola1	43	Q9CZ30	1	20.8677	20.6829	20.7157	21.0133	20.8608	20.8359	20.8023	20.994	20.9159	20.6201	20.6002	20.9858	21.0148	21.0288	20.9593	20.8829	20.9303	20.9601	20.9822
Psmc6	43	P62334	1	20.6044	20.5833	20.6253	20.5744	20.647	20.68	20.5599	20.644	20.6003	20.6418	20.6077	20.5995	20.5647	20.5718	20.6331	20.6513	20.6397	20.5983	20.635
Rtn4	43	Q99P72	1	19.7849	19.6489	19.5159	19.9108	19.5584	19.48	19.5976	19.77	19.7055	19.7142	19.6491	19.9185	19.8715	20.0279	19.7999	20.1535	19.9665	19.8332	19.7308
Sec31a	43	Q3UPL0	1	20.3433	20.4605	20.4242	20.3212	20.3715	20.3839	20.3395	20.3499	20.3932	20.2871	20.3298	20.3365	20.264	20.2793	20.3677	20.3423	20.4173	20.3829	20.2477
Snrnp200	43	Q6P4T2	1	20.2768	20.435	20.438	20.3265	20.2871	20.3071	20.2632	20.2251	20.2094	20.4289	20.3818	20.1344	20.1872	20.155	20.3031	20.1834	20.1236	20.2964	20.2017
Vps13a	43	Q5H8C4	1	19.8426	19.8533	19.9066	19.8608	19.7641	19.9525	19.8193	19.7939	19.7759	19.9305	19.8694	19.7731	19.814	19.879	19.8724	19.874	19.7645	19.8572	19.8403
Vwa5a	43	Q99KC8	1	20.5398	20.3791	20.4444	20.5301	20.5462	20.4895	20.5548	20.5654	20.5784	20.426	20.4368	20.5837	20.5658	20.6193	20.6189	20.6231	20.6432	20.6131	20.5882
Camk2d	42	Q6PHZ2	1	20.6282	20.6887	20.6386	20.6834	20.6771	20.6988	20.5754	20.5987	20.6618	20.6579	20.5919	20.6006	20.5915	20.6821	20.6105	20.6462	20.6181	20.6734	20.6479
Gart	42	Q64737	1	20.504	20.468	20.4116	20.4554	20.5361	20.4467	20.5703	20.6675	20.6281	20.2435	20.2824	20.5841	20.4595	20.5651	20.5913	20.4836	20.5679	20.6887	20.6229
Gpd1	42	P13707	1	20.843	20.6643	20.7517	20.9097	20.8499	20.8445	20.7836	21.0193	21.0152	20.5276	20.5574	20.8778	20.902	21.0157	21.0252	20.9553	20.9596	20.8766	20.8141
Gpd2	42	Q64521	1	20.6776	20.7676	20.7794	20.6788	20.6162	20.8575	20.7012	20.6708	20.6401	20.7699	20.7303	20.6679	20.5471	20.6205	20.641	20.537	20.4941	20.6911	20.7339
Grpel1	42	Q99LP6	1	22.5037	22.5051	22.4887	22.6215	22.3212	22.573	22.4524	22.6194	22.6111	22.479	22.5072	22.5163	22.4773	22.5235	22.5041	22.5376	22.6052	22.3734	22.5207
Lars2	42	Q8VDC0	1	20.3654	20.3327	20.3927	20.3319	20.388	20.3871	20.3121	20.406	20.4382	20.3864	20.412	20.2897	20.2952	20.3776	20.3994	20.3826	20.3478	20.359	20.4549
Lmnb2	42	P21619	1	20.2603	20.4319	20.3675	20.3659	20.3845	20.2542	20.222	20.1354	20.1734	20.323	20.3526	20.2445	20.2205	20.2348	20.334	20.1469	20.1452	20.2592	20.2455
Lnpep	42	Q8C129	1	20.4381	20.6317	20.5019	20.5242	20.3201	20.4364	20.3177	20.5984	20.5942	20.4892	20.4753	20.2615	20.3376	20.4006	20.2029	20.4962	20.3575	20.4303	20.3196
Ndufs5	42	Q99LY9	1	22.2538	22.3605	22.2735	22.133	22.2642	22.2179	22.2439	22.2907	22.3191	22.2829	22.3398	22.2224	22.114	22.2593	22.3018	21.9932	22.0196	22.2563	22.1412
Pdia4	42	P08003	1	20.6156	20.6785	20.7442	20.6573	20.6416	20.6588	20.7468	20.5284	20.5365	20.6987	20.7008	20.5117	20.5657	20.5257	20.5469	20.5847	20.6299	20.5133	20.4878
Pdpr	42	Q7TSQ8	1	20.5763	20.6797	20.7831	20.3113	20.3708	20.5994	20.4276	20.6017	20.6345	20.6665	20.6786	20.556	20.4714	20.4896	20.607	20.6196	20.5409	20.7039	20.6178
Por	42	P37040	1	20.4904	20.4968	20.5333	20.2871	20.243	20.4993	20.3399	20.6238	20.5647	20.6015	20.5709	20.5861	20.3689	20.6108	20.5256	20.6173	20.4797	20.5629	20.556
Sacs	42	Q9JLC8	1	19.6509	19.7742	19.7194	19.5406	19.4614	19.6994	19.5672	19.6297	19.6376	19.7269	19.6723	19.5808	19.6197	19.6918	19.7218	19.7459	19.6886	19.6279	19.6901
Tsfm	42	Q9CZR8	1	21.0618	21.0756	21.1637	21.1582	21.111	21.0204	21.0945	21.1253	21.1049	21.0582	21.0508	21.0014	20.9906	20.9498	20.8954	20.9911	21.146	21.1088	20.9602
Aars1	41	Q8BGQ7	1	20.3715	20.1799	20.2958	20.3346	20.3674	20.3136	20.4904	20.4456	20.4978	20.179	20.1795	20.4653	20.4338	20.4991	20.3793	20.4415	20.4973	20.3878	20.3944
Asph	41	Q8BSY0	1	20.9681	21.0384	20.9465	20.9492	20.7482	20.9659	21.031	20.9165	20.929	21.154	21.1419	20.9751	20.9345	21.1581	20.9528	20.8996	20.8892	20.8003	20.8379
Atad1	41	Q9D5T0	1	21.0143	21.2142	21.09	20.9784	20.903	21.0502	20.9311	21.1296	20.9773	21.0421	20.9533	21.0158	20.976	21.1308	21.0672	21.0007	20.8437	21.0979	21.042
Cand1	41	Q6ZQ38	1	20.6763	20.657	20.6994	20.6616	20.5814	20.7148	20.5391	20.7901	20.813	20.512	20.6101	20.6036	20.6734	20.7969	20.8666	20.8005	20.7101	20.7581	20.7354
Cox7a1	41	P56392	1	21.9522	22.094	22.0391	21.7478	22.0505	21.8159	21.9125	22.1051	22.1097	22.0472	21.996	22.0463	21.7949	21.9458	21.8161	21.8627	21.9875	21.9167	21.8686
Dnaja4	41	Q9JMC3	1	21.3437	21.1323	21.2061	21.3514	21.2067	21.3839	21.2261	21.4256	21.436	21.1712	21.1406	21.4719	21.4176	21.5009	21.4713	21.6008	21.6265	21.339	21.4961
Dstn	41	Q9R0P5	1	20.9074	20.6926	20.7795	20.981	20.761	21.1327	20.8767	20.9567	20.9161	20.684	20.636	21.002	20.9383	21.0581	21.1797	20.9049	20.8984	20.8051	20.9132
Flii	41	Q9JJ28	1	20.1793	20.2331	20.2183	20.1893	20.2114	20.1456	20.1739	20.0545	20.0618	20.2818	20.231	20.1513	20.1272	20.1582	20.1866	20.1864	20.1918	20.1231	20.132
Gmps	41	Q3THK7	1	20.5219	20.4609	20.5206	20.5034	20.4987	20.5348	20.5332	20.6744	20.6107	20.3722	20.3879	20.5494	20.5147	20.6416	20.5972	20.4726	20.5237	20.5427	20.5236
Gstm2	41	P15626	1	21.5616	21.565	21.7534	21.728	21.662	21.7283	21.5894	21.9097	21.9421	21.251	21.1941	21.4069	21.4626	21.43	21.5171	21.679	21.5468	21.4778	21.5665
Myo1d	41	Q5SYD0	1	20.0308	20.0486	20.1069	19.8893	20.0376	20.095	19.9395	19.9631	19.9554	20.1318	20.2404	19.9368	20.0144	19.8958	19.9971	20.0597	19.9672	20.0621	20.0411
Pdlim1	41	O70400	1	20.5265	20.4487	20.3894	20.4897	20.5647	20.485	20.5222	20.4614	20.4397	20.3485	20.4119	20.6543	20.6996	20.352	20.4075	20.7758	20.74	20.4731	20.4163
Ptgr2	41	Q8VDQ1	1	21.0178	20.9194	20.9345	21.0435	21.1005	21.056	21.0199	21.1296	21.098	20.6878	20.7194	21.1192	21.1152	21.0764	21.1436	21.1267	21.0929	21.1354	21.0268
Smc1a	41	Q9CU62	1	19.9261	19.9222	20.0557	19.9879	20.0041	19.9839	19.9451	19.8382	19.7602	20.0172	19.977	19.8685	19.8822	19.8481	19.8629	19.9057	19.9545	19.8148	19.8514
Txnrd2	41	Q9JLT4	1	21.3829	21.4297	21.4515	21.2634	21.3731	21.347	21.3364	21.5162	21.4996	21.2964	21.4036	21.3766	21.3065	21.3711	21.4121	21.3402	21.3521	21.4658	21.3589
Acot9	40	Q9R0X4	1	20.763	20.8151	20.8359	20.6909	20.6806	20.6648	20.6133	20.7343	20.7673	20.755	20.8917	20.7804	20.7207	20.7149	20.7545	20.8306	20.7894	20.8013	20.771
Akap1	40	O08715	1	20.3386	20.1964	20.1554	20.4775	20.2625	20.3262	20.344	20.3961	20.2986	20.2997	20.2508	20.5592	20.5519	20.4394	20.3632	20.3399	20.3419	20.3807	20.4768
Anxa7	40	Q07076	1	21.3981	21.4543	21.5322	21.1865	21.4342	21.3495	21.4382	21.3045	21.389	21.378	21.4359	21.3142	21.4702	21.2777	21.3412	21.5029	21.4789	21.4741	21.2714
Cav1	40	P49817	1	21.5639	21.5634	21.8107	21.6826	21.634	21.6453	21.7082	21.2121	21.1574	21.7222	21.7684	21.4144	21.5526	21.3245	21.471	21.6334	21.6016	21.2408	21.3543
Cbr4	40	Q91VT4	1	21.7439	21.861	21.7517	21.7721	21.7649	21.819	21.7492	21.7702	21.7354	21.7196	21.7416	21.7875	21.7314	21.7066	21.7281	21.6262	21.6786	21.7934	21.732
Ces1d	40	Q8VCT4	1	21.2242	21.2725	21.2703	21.2167	21.1653	21.5149	21.3238	21.2074	21.2201	21.2939	21.2121	21.1737	21.0558	21.5256	21.5442	20.8771	20.6827	21.3276	21.329
Fhl2	40	O70433	1	21.3413	21.5502	21.4176	21.0821	21.1824	21.5472	21.4235	21.6265	21.5485	21.2832	21.2922	20.913	21.0077	21.2151	21.3696	21.2035	21.2221	21.2943	21.1208
Gfm2	40	Q8R2Q4	1	20.7733	20.7849	20.8125	20.766	20.8724	20.7631	20.7353	20.8237	20.8271	20.795	20.8101	20.7602	20.7791	20.6827	20.7375	20.7625	20.8456	20.7743	20.7369
Mpc2	40	Q9D023	1	21.7329	22.1179	21.9737	21.6394	21.6797	21.8075	21.6337	21.8705	21.9008	21.9173	21.9317	21.3233	21.3377	21.5093	21.7388	21.5276	21.4678	21.6591	21.6726
Ndufs6	40	P52503	1	21.6289	21.6682	21.704	21.6509	21.6722	21.6792	21.6876	21.7368	21.7023	21.7164	21.6632	21.6297	21.6538	21.6269	21.5206	21.4421	21.5692	21.5107	21.5867
Nedd4	40	P46935	1	20.2134	20.1948	20.1926	20.1068	20.2361	20.174	20.2106	20.2127	20.2076	20.0982	20.0987	20.2852	20.2618	20.303	20.3136	20.3116	20.3508	20.3422	20.2306
Pacsin3	40	Q99JB8	1	20.5696	20.5709	20.5378	20.593	20.6503	20.5187	20.5593	20.6429	20.57	20.4751	20.4686	20.5801	20.6372	20.5317	20.5414	20.65	20.6631	20.6487	20.6371
Prodh	40	Q9WU79	1	20.1422	20.3605	20.3356	20.2262	20.2304	20.3171	20.1268	20.2218	20.3548	20.2239	20.2459	19.9062	19.9719	19.9472	19.937	20.0051	19.9256	20.1651	20.1087
Tfam	40	P40630	1	22.0468	22.1202	22.0299	22.1329	22.0227	21.9648	22.1117	22.0406	21.9966	22.1176	22.0638	22.0816	22.0245	22.0023	21.9681	21.9658	22.0775	22.0393	22.0311
Tfrc	40	Q62351	1	20.7158	21.0412	21.0541	20.9053	20.6138	20.8801	20.7706	20.6118	20.6786	20.901	20.9224	20.5058	20.5574	20.5495	20.4054	20.7351	20.5565	20.6807	20.5351
Xdh	40	Q00519	1	20.514	20.3946	20.5978	20.2909	20.4688	20.5193	20.4851	20.6145	20.373	20.5646	20.7223	20.4356	20.349	20.5618	20.6609	20.6447	20.6024	20.3788	20.5019
Abcf1	39	Q6P542	1	20.1592	20.1578	20.1808	20.1364	20.1446	20.0966	20.1078	20.1817	20.2294	20.0884	20.0733	20.1559	20.0755	20.1387	20.2213	20.2099	20.2198	20.1665	20.2
Acaa1a	39	Q921H8	1	20.9712	21.0974	21.0648	21.0001	21.0295	21.1344	21.0789	21.0104	21.0277	20.9999	20.9453	20.8464	20.9381	20.9852	20.9155	20.8144	20.8766	20.8205	20.8338
Ahcy	39	P50247	1	20.4428	20.3367	20.3676	20.4021	20.3421	20.4188	20.4523	20.568	20.4975	20.3949	20.3764	20.4947	20.4981	20.531	20.489	20.4205	20.452	20.4525	20.5226
Aimp1	39	P31230	1	22.4628	22.4579	22.4409	22.4518	22.4092	22.5037	22.555	22.5267	22.5537	22.4153	22.4269	22.4826	22.472	22.5731	22.5594	22.3915	22.5396	22.3842	22.3678
Alpk3	39	Q924C5	1	19.5078	19.4759	19.512	19.4692	19.6065	19.323	19.4034	19.561	19.5004	19.4532	19.4892	19.677	19.6016	19.5996	19.5607	19.5392	19.5752	19.5236	19.5126
Calm1	39	P0DP26	1	22.0915	22.0669	22.1005	21.9708	22.118	22.1993	22.1457	22.0293	21.9908	22.0971	22.0142	22.2146	21.8683	22.1003	22.1631	22.1577	22.1045	22.0326	22.2707
Cpox	39	P36552	1	20.1673	20.2531	20.2128	20.1857	20.1616	20.2233	20.1673	20.224	20.2743	20.1499	20.2413	20.1844	20.1505	19.989	20.1404	20.1143	20.0761	20.0326	19.8956
Ctnnb1	39	Q02248	1	19.7666	19.9729	19.8653	19.843	19.8363	19.7301	19.6047	19.5959	19.5599	19.8951	19.8168	19.6899	19.7724	19.6076	19.7881	19.7931	19.753	19.8633	19.846
Cul1	39	Q9WTX6	1	20.4715	20.538	20.5917	20.3791	20.4296	20.4557	20.4227	20.5836	20.6032	20.4073	20.4247	20.4834	20.3438	20.5057	20.597	20.6217	20.4337	20.6423	20.6013
Dag1	39	Q62165	1	21.7023	21.6892	21.7485	21.6196	21.5014	21.9247	21.7115	21.6231	21.7012	21.9213	21.8732	21.7397	21.6824	21.7294	21.689	21.6379	21.5558	21.5847	21.7144
Dync1li1	39	Q8R1Q8	1	20.7093	20.6955	20.6696	20.7208	20.6703	20.7182	20.7216	20.7499	20.6716	20.699	20.6529	20.7083	20.7194	20.669	20.7398	20.8429	20.8324	20.7453	20.7055
Gpcpd1	39	Q8C0L9	1	20.3676	20.2815	20.3008	20.1456	20.3173	20.3546	20.3495	20.6473	20.7133	20.1425	20.1921	20.3649	20.3363	20.4345	20.4819	20.4485	20.488	20.4539	20.3401
Gpt	39	Q8QZR5	1	19.6245	19.6342	19.6539	19.6663	19.7634	19.6324	19.633	19.8295	19.7711	19.3618	19.4228	19.6241	19.7491	19.619	19.608	19.451	19.4689	19.6565	19.6107
Hist2h2bb	39	Q64525	1	20.923	20.9135	20.9148	20.9875	21.1018	21.0055	21.0832	20.6894	20.6299	21.1142	21.0996	20.7525	20.8567	20.8418	20.7236	20.8059	20.8757	20.6634	20.8006
Hspg2	39	Q05793	1	19.9804	20.1204	20.2476	19.6174	19.8894	19.9478	20.1024	19.8867	19.8969	20.1865	20.3612	19.6033	19.7757	19.7073	19.7881	19.7173	19.769	19.9823	19.8637
Kyat3	39	Q71RI9	1	20.859	20.9153	20.9964	20.8045	20.8966	20.9703	21.0101	20.9895	21.0503	20.802	20.812	20.5754	20.7062	20.8087	20.8828	20.7	20.7332	20.8423	20.9003
Lgals1	39	P16045	1	21.5613	21.3867	21.3623	21.3634	21.4753	21.7675	21.7454	21.6673	21.6548	21.3252	21.3351	21.6703	21.6139	21.6898	21.6439	21.5506	21.6856	21.49	21.4671
Myh3	39	P13541	1	19.8083	19.9054	19.8629	19.8503	19.7546	19.8179	19.7111	19.707	19.8375	19.9944	19.9793	19.7604	19.7974	19.7396	19.7132	19.7413	19.7481	19.8005	19.8399
Nceh1	39	Q8BLF1	1	22.0071	22.0936	22.0777	22.008	21.7157	22.0212	21.8886	22.1391	22.0957	22.1319	22.1009	21.8863	21.9069	22.2143	22.0426	21.9406	21.8827	21.9936	21.98
Pcmt1	39	P23506	1	20.9653	20.7899	20.8612	20.9488	20.9097	20.9019	21.0641	20.9964	20.9846	20.7321	20.8066	21.0078	20.9943	21.1112	21.1022	20.8888	21.0453	21.0748	21.0406
Pgam1	39	Q9DBJ1	1	20.3669	20.2837	20.3317	20.4669	20.4961	20.2267	20.3389	20.3538	20.3812	20.1281	20.2039	20.4252	20.3995	20.4154	20.4329	20.3966	20.3934	20.4916	20.3876
Prkar2a	39	P12367	1	21.0543	21.068	21.0276	20.9683	20.9565	21.1891	21.0008	21.1187	21.1517	20.9895	20.973	21.1634	20.9713	21.0971	21.144	21.057	21.0863	21.1557	21.147
Rpl7	39	P14148	1	21.2834	21.3913	21.3653	21.2932	21.1628	21.3846	21.322	21.2563	21.2802	21.4314	21.4466	21.185	21.1428	21.2406	21.2691	21.1876	21.2111	21.188	21.2193
Slk	39	O54988	1	20.1039	20.0162	20.0936	20.2659	20.0857	20.0423	20.1365	20.1069	20.1195	20.0461	20.1141	20.2983	20.2073	20.1096	20.0277	20.2129	20.2251	20.0355	19.9865
St13	39	Q99L47	1	21.0131	20.9127	20.9029	21.0437	21.1224	20.8937	21.0377	21.0307	21.1107	20.8113	20.8161	21.0785	21.1022	20.9966	20.9939	21.1349	21.1168	21.111	21.098
Acsf3	38	Q3URE1	1	20.7013	20.7553	20.7862	20.7303	20.6409	20.62	20.6917	20.794	20.7803	20.6949	20.7873	20.5843	20.6555	20.6941	20.6709	20.6543	20.7026	20.7411	20.6211
Adk	38	P55264	1	21.5041	21.404	21.4179	21.385	21.4632	21.6539	21.6648	21.6954	21.702	21.2025	21.2762	21.496	21.3788	21.6618	21.6403	21.5964	21.6129	21.5341	21.5144
Ankrd1	38	Q9CR42	1	20.8569	20.5375	20.4288	20.6277	20.7666	20.6329	20.7135	21.0709	21.0882	20.8174	20.8011	20.9088	20.7721	20.7857	20.8387	21.2859	21.3552	20.6164	20.7697
Cfl2	38	P45591	1	22.5233	22.3221	22.3397	22.5643	22.4392	22.5719	22.5599	22.6311	22.6049	22.201	22.2165	22.5872	22.572	22.5944	22.6669	22.702	22.7337	22.5944	22.538
Cisd1	38	Q91WS0	1	21.7134	21.6796	21.6734	21.7171	21.6168	21.7295	21.8456	21.7441	21.6643	21.8228	21.7137	21.6049	21.7263	21.7291	21.6562	21.6341	21.74	21.5716	21.7008
Coq6	38	Q8R1S0	1	20.9275	21.1784	21.1527	20.8434	20.9544	20.8972	20.8382	20.9163	20.9735	20.9544	21.0052	20.9362	20.831	20.8046	20.8947	20.792	20.812	20.9589	20.7898
Ddx5	38	Q61656	1	20.5275	20.661	20.5791	20.6541	20.6163	20.5737	20.4997	20.3807	20.3546	20.5801	20.5415	20.4902	20.4944	20.5569	20.6177	20.4469	20.4354	20.4575	20.3411
Eif4g2	38	Q62448	1	20.2497	20.1593	20.1756	20.3197	20.282	20.1858	20.2194	20.3355	20.3178	20.0465	20.0698	20.2428	20.2161	20.4295	20.4017	20.3388	20.4167	20.3219	20.3802
Ethe1	38	Q9DCM0	1	20.492	20.4289	20.5548	20.4955	20.5516	20.474	20.4783	20.5508	20.5491	20.449	20.5264	20.5542	20.4357	20.4762	20.4701	20.4314	20.3895	20.5818	20.3894
Gspt1	38	Q8R050	1	20.5492	20.3931	20.44	20.5783	20.5003	20.568	20.5399	20.7004	20.6587	20.3278	20.3825	20.625	20.6137	20.652	20.6575	20.616	20.707	20.5704	20.5947
Lta4h	38	P24527	1	20.6712	20.6197	20.6492	20.5928	20.6897	20.7577	20.8097	20.7152	20.6922	20.5149	20.602	20.6415	20.578	20.6973	20.7727	20.7326	20.7618	20.8717	20.6452
Maob	38	Q8BW75	1	21.0768	21.2194	21.2492	21.0009	21.0341	21.1169	21.0027	21.0212	21.0387	21.2463	21.2306	20.8091	20.8709	21.2099	21.3095	20.9226	20.7998	21.1423	21.0491
Pafah1b1	38	P63005	1	20.743	20.7788	20.8428	20.6724	20.5387	20.7247	20.7485	20.8575	20.8298	20.7047	20.683	20.6726	20.6604	20.6729	20.8121	20.8117	20.847	20.8035	20.8235
Pdk4	38	O70571	1	20.9691	20.8811	20.8424	20.557	20.7896	20.814	20.8195	21.2935	21.3318	20.938	20.9114	20.7213	20.7966	20.9887	21.1195	21.0941	21.0391	21.2804	21.2805
Pfkl	38	P12382	1	20.8208	20.8661	20.9939	20.8038	20.9585	20.7846	20.8294	20.8046	20.7879	20.7492	20.7811	20.7721	20.7208	20.8217	20.8932	20.7765	20.7567	20.9129	20.7759
Ppp1r7	38	Q3UM45	1	20.5631	20.549	20.4824	20.6345	20.6668	20.6925	20.444	20.698	20.7131	20.3055	20.2963	20.7241	20.6393	20.6287	20.7153	20.6189	20.5151	20.6928	20.6445
Rps2	38	P25444	1	22.8111	22.8509	22.9054	22.7959	22.7806	22.8778	22.9208	22.7981	22.7707	22.9228	22.8778	22.7463	22.6605	22.7779	22.7595	22.7305	22.7936	22.7427	22.7379
Stat3	38	P42227	1	19.9678	19.9345	19.9561	19.9442	19.9254	20.0367	19.9364	19.9346	20.1117	19.8759	19.9191	19.9054	19.919	20.0094	20.1411	20.09	19.9954	20.0345	19.9194
Vars1	38	Q9Z1Q9	1	20.0912	20.1235	20.0761	20.0494	20.0991	20.1799	20.0325	20.1198	20.14	20.0844	20.0271	20.0852	20.1578	19.9815	20.1296	20.1959	20.0733	20.0928	20.0209
Ampd3	37	O08739	1	20.1048	20.1548	20.1481	20.1263	20.2157	20.0817	20.1118	20.0611	20.1472	19.9631	20.0356	20.0455	20.0297	20.128	20.1458	20.0491	20.1457	20.1967	20.1183
Cap2	37	Q9CYT6	1	20.0935	20.0669	20.1698	20.1097	20.0387	19.9363	19.996	20.1733	20.1504	19.9316	19.9953	20.0064	20.115	20.0168	20.2028	20.2412	20.1286	20.3017	20.2238
Ddx1	37	Q91VR5	1	21.0388	21.0419	21.0183	21.0681	21.0964	21.0443	21.1018	21.1212	21.0904	20.957	20.9477	21.0999	20.9986	21.1805	21.1021	21.0117	21.1294	20.9321	21.0009
Eef1g	37	Q9D8N0	1	21.4162	21.4151	21.4977	21.3214	21.3398	21.3407	21.4276	21.4571	21.4834	21.4035	21.3957	21.355	21.2587	21.3532	21.4237	21.4711	21.5321	21.3966	21.3688
Hmgcl	37	P38060	1	21.0039	20.9886	20.9976	20.8984	20.8848	21.286	21.1872	20.9875	21.0615	21.0413	21.0152	21.1229	20.9985	21.0177	20.9611	20.8984	20.9642	20.896	20.9518
Hspa12b	37	Q9CZJ2	1	19.8931	19.8996	20.1331	19.7016	19.8483	19.9877	19.9352	19.6592	19.6077	20.1347	20.1327	19.7372	19.711	19.5442	19.8265	20.0041	20.0367	19.638	19.7594
Itga7	37	Q61738	1	20.36	20.3883	20.4438	20.2872	20.3132	20.4729	20.4177	20.2834	20.2858	20.4573	20.3979	20.1686	20.3787	20.3889	20.3748	20.2244	20.2416	20.3212	20.2809
Mcat	37	Q8R3F5	1	20.1699	20.2713	20.2722	20.1115	20.2359	20.2274	20.1511	20.1889	20.1903	20.1489	20.2278	20.2157	20.1595	20.0455	20.0845	20.0753	20.0624	20.1763	20.133
Mrps22	37	Q9CXW2	1	21.1573	21.228	21.284	21.1956	21.2424	21.1651	21.1753	21.2264	21.1559	21.2276	21.233	21.1597	21.0667	21.0883	21.1426	21.1519	21.1556	21.0746	21.0285
Mrps36	37	Q9CQX8	1	21.7152	21.7013	21.6411	21.7647	21.6737	21.8763	21.8149	21.6496	21.747	21.7717	21.7275	21.7434	21.5877	21.6683	21.7457	21.6391	21.7859	21.5919	21.7356
Mrps9	37	Q9D7N3	1	20.4208	20.4575	20.5666	20.4698	20.5031	20.4864	20.3763	20.3529	20.3207	20.4899	20.5048	20.4432	20.438	20.3374	20.38	20.3842	20.254	20.3722	20.338
Myh7b	37	A2AQP0	1	20.5401	20.7921	20.6046	20.4519	20.623	20.6978	20.2121	20.4375	20.3476	20.5652	20.6302	20.6774	20.284	20.3919	20.4982	20.5483	20.2641	20.7222	20.5244
Ndufaf4	37	Q9D1H6	1	21.0778	21.1338	21.1071	21.1472	20.9612	21.0174	21.0349	21.0783	21.136	21.2187	21.1424	21.1694	21.096	21.0696	20.9912	21.0458	20.9624	20.9821	21.136
Pfkp	37	Q9WUA3	1	20.5177	20.3867	20.3657	20.5594	20.604	20.3658	20.3801	20.4618	20.516	20.4587	20.5246	20.5975	20.5745	20.4265	20.5445	20.7427	20.6211	20.4765	20.4697
Plpbp	37	Q9Z2Y8	1	20.7411	20.6263	20.6984	20.8393	20.7023	20.7035	20.7989	20.8491	20.852	20.6047	20.6277	20.7712	20.8298	20.7581	20.7748	20.6298	20.8354	20.7109	20.6912
Ppib	37	P24369	1	21.7282	21.8019	21.8356	21.7576	21.6744	21.7794	21.7783	21.7069	21.6969	21.8495	21.8649	21.6683	21.6126	21.7066	21.7512	21.6521	21.6915	21.6519	21.5728
Rpsa	37	P14206	1	20.023	20.1676	20.0899	20.0469	20.0407	20.1248	19.9301	20.0246	20.0266	20.1202	20.1507	19.9662	20.12	19.8149	19.9764	20.0519	19.7304	20.0383	20.1072
Timm50	37	Q9D880	1	20.2828	20.3717	20.3322	20.2761	20.4233	20.2036	20.1385	20.3187	20.2545	20.3167	20.2963	20.2388	20.1937	20.2743	20.2331	20.2809	20.3032	20.3156	20.1628
Txnl1	37	Q8CDN6	1	20.1329	19.9164	19.9808	20.1823	20.076	20.1011	20.1595	20.181	20.173	19.8504	19.9352	20.324	20.2194	20.2396	20.2537	20.2943	20.2457	20.2086	20.2973
Vapb	37	Q9QY76	1	21.3888	21.4303	21.3639	21.454	21.2894	21.4049	21.4452	21.4307	21.4302	21.4004	21.2429	21.385	21.2932	21.762	21.4489	21.4107	21.3997	21.2413	21.3023
Ywhaz	37	P63101	1	21.3521	21.1994	21.3473	21.3263	21.2358	21.3905	21.3721	21.4112	21.4042	21.173	21.2286	21.3402	21.3253	21.431	21.4681	21.5808	21.5494	21.3515	21.3231
Atp2b1	36	G5E829	1	20.1946	20.3147	20.358	20.1235	20.0679	20.1347	20.2098	20.2015	20.2477	20.2925	20.3052	20.1294	20.0981	20.3274	20.1902	20.1302	20.0001	20.202	20.0407
Auh	36	Q9JLZ3	1	21.3272	21.405	21.3516	21.3707	21.3789	21.4365	21.4993	21.3375	21.3387	21.3045	21.2962	21.2801	21.3249	21.3738	21.3379	21.0855	21.2163	21.2244	21.3634
Birc6	36	O88738	1	19.2292	19.3238	19.2199	19.2802	19.2007	19.2292	19.1877	19.296	19.1922	19.1131	19.1203	19.1861	19.2407	19.2237	19.2075	19.2956	19.3065	19.2011	19.1857
Calu	36	O35887	1	20.6429	20.5372	20.5709	20.7893	20.6234	20.583	20.6749	20.4907	20.4824	20.6931	20.6233	20.6522	20.5887	20.6104	20.643	20.7246	20.7751	20.6132	20.6658
Clpb	36	Q60649	1	20.063	20.1525	20.0732	20.1139	20.0422	20.1191	20.0838	20.0921	20.1348	20.0226	20.0231	20.0818	20.0721	20.0225	20.0813	19.9725	20.0319	20.0085	19.9711
Dhodh	36	O35435	1	20.4138	20.3972	20.3997	20.5161	20.4729	20.5021	20.3867	20.2877	20.3686	20.5579	20.4312	20.4876	20.4275	20.3896	20.3489	20.2984	20.3179	20.3782	20.2125
Eif2s2	36	Q99L45	1	21.0915	20.8826	21.0338	21.1605	21.048	21.1779	21.1146	21.1513	21.1052	20.9773	20.9921	21.1478	21.1019	21.1612	21.0998	21.0938	21.1971	21.0239	21.1175
Eif3b	36	Q8JZQ9	1	19.8518	19.8275	19.9163	19.8322	19.7898	19.8535	19.7515	19.931	19.8526	19.8552	19.8134	19.8757	19.8543	19.7667	19.9879	19.8853	19.8529	19.8816	19.9713
Eml1	36	Q05BC3	1	20.6498	20.545	20.5522	20.6114	20.6617	20.6437	20.8072	20.6725	20.677	20.5819	20.5595	20.6942	20.7777	20.6618	20.6531	20.6578	20.7063	20.5755	20.6885
Fth1	36	P09528	1	21.7199	21.5031	21.4661	21.5454	21.6525	21.591	21.659	21.9404	21.9267	21.3877	21.3626	21.9914	21.8136	22.0076	22.2843	21.4938	21.4705	21.9734	21.8506
Gdi1	36	P50396	1	20.1052	19.8814	20.0318	20.1193	20.0072	20.1847	20.1093	20.1331	20.1742	19.987	19.996	20.1933	20.3979	20.162	20.2816	20.1337	20.0632	20.2227	20.2179
Glg1	36	Q61543	1	20.0357	20.0083	20.0161	19.9714	19.7569	20.3046	19.959	20.0598	20.0714	20.0806	20.0633	19.9827	19.9916	20.2508	20.0985	20.0343	19.9156	20.1424	20.0878
Hint2	36	Q9D0S9	1	20.4716	20.4075	20.4676	20.434	20.5497	20.4615	20.5042	20.6443	20.4871	20.4694	20.5477	20.4851	20.4761	20.4503	20.2819	20.2857	20.4004	20.3084	20.3224
Ipo5	36	Q8BKC5	1	20.2634	20.2553	20.2499	20.3049	20.0752	20.2516	20.1607	20.5028	20.4627	20.0774	20.0964	20.2375	20.2256	20.2532	20.2912	20.4034	20.2132	20.4028	20.3155
Myh11	36	O08638	1	19.4701	19.5544	19.6782	19.7643	19.7825	19.6265	19.6291	19.6156	19.5339	19.3311	19.2756	19.1048	19.1804	18.9452	18.9026	19.6683	19.729	19.175	19.1786
Nomo1	36	Q6GQT9	1	19.4494	19.4948	19.5179	19.5326	19.3569	19.4853	19.3497	19.4308	19.3731	19.58	19.6148	19.4064	19.4058	19.352	19.484	19.4243	19.2867	19.4483	19.481
Pabpc1	36	P29341	1	20.3844	20.4074	20.4422	20.4358	20.4195	20.455	20.4906	20.3977	20.3087	20.3768	20.3704	20.2551	20.2969	20.3658	20.35	20.3625	20.4599	20.2526	20.3095
Prune2	36	Q52KR3	1	19.7118	19.4525	19.4753	19.4251	19.577	19.6357	19.6327	19.8128	19.919	19.6303	19.5707	19.6958	19.7243	19.7583	19.7679	20.0002	20.0441	19.77	19.8104
Psmd11	36	Q8BG32	1	20.6597	20.7534	20.7688	20.5855	20.695	20.6171	20.6267	20.6825	20.6552	20.6803	20.6875	20.5801	20.6011	20.6716	20.6765	20.6355	20.6595	20.7074	20.5638
Qdpr	36	Q8BVI4	1	20.9874	20.9564	20.9868	20.9302	20.9866	21.0106	21.0323	21.0797	21.0567	20.722	20.8218	21.1051	20.9456	21.1418	21.1132	20.9601	21.0483	21.0339	21.0092
Tbrg4	36	Q91YM4	1	20.5385	20.7508	20.5689	20.5668	20.3972	20.5817	20.4964	20.6198	20.5972	20.6007	20.5688	20.3772	20.4287	20.5809	20.485	20.5765	20.4709	20.5807	20.5354
Ube3a	36	O08759	1	20.2187	20.1249	20.2254	20.2506	20.1041	20.3125	20.2265	20.2854	20.2411	20.1278	20.1994	20.2205	20.3135	20.2352	20.3286	20.3143	20.2313	20.2355	20.3223
Usp47	36	Q8BY87	1	19.9009	19.8531	19.8436	19.9258	19.8754	19.943	19.9242	19.9531	19.9362	19.7882	19.7761	19.9344	19.9616	19.9577	20.0057	19.9485	20.0373	19.8965	20.0047
Ybx1	36	P62960	1	19.2475	19.2054	19.191	19.4287	19.3065	19.2065	19.1825	19.1855	19.2486	19.3744	19.309	19.4125	19.4042	19.1292	19.116	19.2367	19.2076	19.1132	19.2711
Abcb8	35	Q9CXJ4	1	20.5239	20.7065	20.5937	20.4093	20.2501	20.6966	20.4912	20.6316	20.7164	20.5889	20.5189	20.5496	20.529	20.7729	20.5325	20.4442	20.3533	20.5062	20.3292
Ahsa1	35	Q8BK64	1	20.2657	20.361	20.3305	19.962	20.2207	20.1855	20.1768	20.4669	20.539	20.048	20.1427	20.1672	20.1154	20.2904	20.4466	20.3931	20.3482	20.5962	20.4097
Aldh1l2	35	Q8K009	1	20.1088	20.1411	20.1873	20.166	20.1268	20.3664	20.2994	20.0108	20.0232	20.1165	20.1522	20.1139	20.1197	20.2945	20.3419	19.5448	19.4962	20.063	19.9858
Anxa11	35	P97384	1	21.0151	21.0815	21.0895	21.0807	21.1085	21.0657	20.994	20.9416	20.9845	21.0112	20.9731	21.0884	21.1078	21.0047	21.0332	20.9044	20.9078	21.0165	20.9895
Coq3	35	Q8BMS4	1	20.119	20.3307	20.4018	20.0049	20.1841	19.8447	20.2001	20.0302	20.1869	20.1035	20.1185	20.0943	19.9768	20.1086	20.1542	19.9189	20.0089	20.1773	19.8556
Coq7	35	P97478	1	20.8701	20.9847	20.9834	20.7992	20.8327	20.9511	20.8986	20.8776	20.8323	20.924	20.8853	20.9322	20.7933	20.8737	20.8937	20.7484	20.7543	20.8657	20.8916
Eef1a1	35	P10126	1	21.1308	20.8226	21.0212	21.2862	21.1834	21.1366	21.2559	21.0364	21.0512	21.1855	21.2725	21.1598	21.1776	20.882	20.9099	21.2721	21.3502	20.8501	20.984
Flot1	35	O08917	1	20.4067	20.4676	20.4738	20.1813	20.3279	20.3822	20.3645	20.3569	20.3541	20.4958	20.543	20.4317	20.57	20.4822	20.4566	20.3647	20.3031	20.2834	20.218
Flot2	35	Q60634	1	20.1717	20.1239	20.202	19.9401	19.8279	20.4099	20.246	20.1082	20.1476	20.3	20.2539	20.2793	20.1891	20.3693	20.2987	20.2398	20.1481	20.025	20.1569
Gk	35	Q64516	1	20.9484	21.0384	21.0462	20.8515	20.8264	20.9328	20.8135	21.0268	21.0195	21.0189	20.9864	20.8036	20.8808	20.9802	20.9526	20.9866	20.8999	20.9744	20.9884
Gsta4	35	P24472	1	20.3318	20.2043	20.2994	20.4353	20.1331	20.5345	20.2602	20.4537	20.4766	20.1005	20.0756	20.3826	20.4487	20.3237	20.4063	20.4774	20.3496	20.3297	20.3876
Inppl1	35	Q6P549	1	20.1217	20.186	20.1529	20.0305	20.1699	20.1523	20.148	20.131	20.1429	19.9567	19.9146	20.1083	20.0973	20.3038	20.268	20.1533	20.1574	20.2045	20.116
Kars1	35	Q99MN1	1	21.2318	21.1661	21.1991	21.2438	21.1427	21.2406	21.2959	21.2827	21.309	21.1931	21.1718	21.2246	21.2516	21.2773	21.2944	21.2486	21.2671	21.1637	21.2971
L2hgdh	35	Q91YP0	1	20.0468	20.1108	20.189	20.0907	19.9195	20.183	20.0316	20.0871	20.0778	20.189	20.0895	19.9508	19.9845	19.8469	19.873	20.0097	19.8654	20.1127	20.0958
Mipep	35	A6H611	1	19.8387	19.8575	19.8563	19.9249	19.8422	19.9383	19.8735	19.8369	19.8503	19.913	19.9442	19.6422	19.7767	19.7285	19.7414	19.8603	19.7203	19.8258	19.8492
Mrpl15	35	Q9CPR5	1	20.4788	20.5384	20.5609	20.5854	20.5867	20.5692	20.5129	20.4387	20.413	20.5413	20.5069	20.43	20.3838	20.3856	20.4382	20.4457	20.4684	20.3824	20.4239
Naxd	35	Q9CZ42	1	20.7455	20.8108	20.8173	20.6508	20.8077	20.8342	20.7896	20.8719	20.8974	20.7034	20.7003	20.7129	20.713	20.72	20.6758	20.6643	20.7263	20.807	20.6192
Nmnat3	35	Q99JR6	1	20.5495	20.5842	20.6696	20.427	20.5816	20.5582	20.6137	20.6279	20.5389	20.5438	20.5856	20.5722	20.4821	20.5815	20.592	20.4544	20.4924	20.6129	20.6148
Nsf	35	P46460	1	20.5334	20.517	20.5998	20.5946	20.6009	20.5453	20.6095	20.5479	20.5429	20.476	20.4105	20.4611	20.5059	20.556	20.5664	20.5013	20.6056	20.5052	20.4639
Prkar1a	35	Q9DBC7	1	21.0934	20.914	20.9242	21.3098	21.1697	21.0989	21.0857	21.1648	21.1105	20.893	20.9274	21.1836	21.1409	21.0787	21.1487	21.1368	21.177	21.0601	21.053
Rpl3	35	P27659	1	20.598	20.6821	20.658	20.6996	20.8007	20.5957	20.5859	20.347	20.2786	20.7264	20.7189	20.5199	20.517	20.3648	20.3487	20.6152	20.6368	20.445	20.415
Sh3bgr	35	Q9WUZ7	1	21.5298	21.3535	21.361	21.4892	21.3745	21.5842	21.5595	21.5741	21.5515	21.3258	21.285	21.6191	21.5722	21.7775	21.7438	21.6299	21.72	21.5385	21.6647
Slc27a1	35	Q60714	1	20.6048	20.6062	20.573	20.7684	20.5018	20.7961	20.6693	20.4759	20.431	20.6064	20.5207	20.6133	20.5631	21.1018	20.977	20.3869	20.3075	20.5091	20.4723
Tango2	35	P54797	1	20.4887	20.4915	20.5626	20.5422	20.5128	20.5248	20.3917	20.5994	20.5831	20.2237	20.322	20.7053	20.4678	20.5903	20.7781	20.4713	20.3326	20.6375	20.4687
Alb	34	P07724	1	20.1362	19.8331	19.6477	19.3549	19.7341	19.9516	19.9792	19.687	19.7403	20.0392	20.0435	21.0058	20.7804	20.1531	20.1559	20.4183	20.525	20.5359	20.4064
Apip	34	Q9WVQ5	1	19.934	19.7772	19.8103	19.845	19.9088	19.9468	19.9732	20.1392	20.0719	19.8241	19.7209	20.0478	19.9872	20.0097	20.0463	19.9653	20.0237	19.9635	20.0418
Cd36	34	Q08857	1	21.2204	21.3959	21.3985	20.9335	20.9675	21.2565	21.251	21.2665	21.157	21.3373	21.3537	21.2115	20.8174	21.346	21.1574	21.1144	21.1037	21.0546	21.1043
Copb1	34	Q9JIF7	1	19.7155	19.7383	19.6407	19.7262	19.5826	19.6822	19.5746	19.8274	19.7501	19.6917	19.6363	19.6931	19.7304	19.6727	19.728	19.9369	19.7661	19.7271	19.8507
Csde1	34	Q91W50	1	20.5019	20.4458	20.3819	20.4844	20.5635	20.4877	20.5965	20.394	20.4169	20.3663	20.3453	20.5948	20.5385	20.6519	20.6653	20.4942	20.5905	20.4966	20.4852
Eif5b	34	Q05D44	1	20.315	20.2658	20.2415	20.2998	20.1909	20.2942	20.3542	20.4061	20.3828	20.2459	20.2027	20.3925	20.2572	20.3707	20.3554	20.3365	20.4514	20.2459	20.367
Fahd1	34	Q8R0F8	1	20.5904	20.524	20.5454	20.6656	20.61	20.6746	20.7033	20.654	20.7301	20.5755	20.6258	20.5322	20.4663	20.6563	20.666	20.4269	20.5274	20.5816	20.5143
Gbe1	34	Q9D6Y9	1	20.2172	20.165	20.1657	20.2024	20.2766	20.0793	20.0962	20.2418	20.3083	20.0569	20.126	20.2432	20.4341	20.186	20.321	20.3327	20.2484	20.3683	20.2491
Hyou1	34	Q9JKR6	1	20.6335	20.667	20.7858	20.6552	20.6018	20.7078	20.7152	20.6386	20.5769	20.742	20.6881	20.6054	20.6127	20.6481	20.6472	20.646	20.6347	20.5383	20.5331
Macrod1	34	Q922B1	1	20.5305	20.5219	20.6105	20.4227	20.5092	20.5467	20.7326	20.5943	20.6985	20.3947	20.4448	20.4302	20.5305	20.617	20.5901	20.3694	20.3552	20.4748	20.4403
Mrpl37	34	Q921S7	1	20.7964	20.8853	20.9604	20.7427	20.7931	20.8357	20.8611	20.7789	20.8026	20.9019	20.9234	20.6534	20.6572	20.6512	20.739	20.7686	20.7854	20.7606	20.7598
Ndufaf1	34	Q9CWX2	1	20.4771	20.592	20.4669	20.4066	20.4463	20.4814	20.3047	20.3871	20.4094	20.6358	20.5934	20.3825	20.4673	20.3598	20.3857	20.5621	20.3971	20.3658	20.6403
Ndufb5	34	Q9CQH3	1	23.4316	23.3956	23.4011	23.5495	23.2294	23.4944	23.4067	23.583	23.556	23.538	23.3961	23.5311	23.4507	23.584	23.3498	23.3478	23.3335	23.3103	23.4548
Osbp	34	Q3B7Z2	1	20.4603	20.3278	20.4404	20.4897	20.3477	20.4041	20.4271	20.6052	20.6093	20.2346	20.325	20.5349	20.5142	20.5522	20.6342	20.5464	20.4348	20.5109	20.5651
Pcnt	34	P48725	1	19.3099	19.4241	19.253	19.312	19.2469	19.3681	19.2992	19.3391	19.1902	19.3571	19.2663	19.3439	19.3602	19.3864	19.3722	19.2908	19.3237	19.3346	19.397
Plaa	34	P27612	1	20.7182	20.713	20.6447	20.6854	20.6577	20.5997	20.6426	20.9042	20.8317	20.5324	20.609	20.6956	20.6875	20.7242	20.8338	20.8528	20.814	20.8027	20.76
Septin7	34	O55131	1	20.4159	20.408	20.4748	20.5026	20.5657	20.4741	20.5058	20.3254	20.2448	20.3914	20.4479	20.3765	20.3271	20.2518	20.3022	20.5749	20.5533	20.2078	20.3837
Serbp1	34	Q9CY58	1	20.427	20.3657	20.3706	20.5211	20.4159	20.3622	20.4634	20.3713	20.3718	20.4355	20.3474	20.5126	20.4638	20.5164	20.4536	20.3158	20.4826	20.3684	20.3806
Sirt5	34	Q8K2C6	1	20.287	20.3074	20.2663	20.1684	20.3701	20.2035	20.4221	20.3162	20.3249	20.1961	20.2885	20.2691	20.1977	20.2899	20.3857	20.1589	20.3903	20.2996	20.1576
Spag9	34	Q58A65	1	19.9143	19.8219	19.8359	19.9352	19.8466	19.8643	19.922	19.944	19.9304	19.9208	19.7766	19.9907	19.9157	19.9607	19.9273	19.969	20.0687	19.9041	19.9043
Tars1	34	Q9D0R2	1	20.1887	20.1735	20.1917	20.0309	20.1569	20.155	20.1758	20.3382	20.2911	20.1482	20.1498	20.1384	20.0993	20.2403	20.2489	20.3199	20.3195	20.2231	20.2663
Abcc9	33	P70170	1	20.5838	20.7119	20.8163	20.6289	20.2559	20.6558	20.4256	20.6653	20.6463	20.7609	20.6439	20.5477	20.4502	20.7718	20.4879	20.3746	20.2691	20.4379	20.415
Abce1	33	P61222	1	20.3249	20.1211	20.2905	20.3701	20.2469	20.4144	20.2647	20.4641	20.4905	20.0813	20.1274	20.2961	20.3395	20.3449	20.3733	20.4063	20.3828	20.3762	20.4138
Adh5	33	P28474	1	21.3665	21.271	21.2063	21.2762	21.2653	21.4982	21.5244	21.4997	21.5176	21.0615	21.1701	21.3505	21.299	21.5148	21.5453	21.4464	21.4907	21.4384	21.4742
Agk	33	Q9ESW4	1	20.6964	20.8361	20.8498	20.5342	20.6059	20.696	20.6397	20.7468	20.7222	20.8254	20.8645	20.6855	20.5873	20.5942	20.7424	20.6316	20.6172	20.7397	20.7058
Cdc37	33	Q61081	1	20.7172	20.5378	20.6317	20.7461	20.6918	20.5922	20.7998	20.7433	20.7047	20.5079	20.4823	20.7648	20.7779	20.8327	20.8457	20.8009	20.9441	20.638	20.7844
Cops4	33	O88544	1	20.4757	20.522	20.5459	20.5605	20.4888	20.3893	20.4653	20.5945	20.5204	20.2855	20.3441	20.3841	20.4368	20.4464	20.5837	20.4966	20.368	20.6547	20.4122
Cul2	33	Q9D4H8	1	19.8994	19.9554	19.9587	19.8847	19.9193	20.0521	19.8842	19.9333	19.9097	19.8156	19.8615	19.8616	19.8146	19.9329	19.9627	19.977	19.9205	19.9662	19.9193
Dtna	33	Q9D2N4	1	20.0538	20.0719	20.1196	20.1249	20.1415	20.1223	19.9889	19.9943	20.0276	19.9729	19.9265	20.1843	20.1953	20.1381	20.1447	20.0132	19.9428	20.0886	19.9674
Eif3c	33	Q8R1B4	1	20.2837	20.431	20.3861	20.3951	20.2765	20.2352	20.2168	20.2393	20.2871	20.3111	20.3173	20.1914	20.3967	20.1898	20.2666	20.2146	20.2242	20.2957	20.2483
Erc1	33	Q99MI1	1	19.6223	19.5822	19.5777	19.6564	19.6282	19.5812	19.6157	19.5765	19.5223	19.5915	19.5051	19.7043	19.7087	19.7399	19.6804	19.5153	19.6121	19.631	19.6327
Iqgap1	33	Q9JKF1	1	19.8526	19.7461	19.992	19.9365	19.8797	19.9596	19.9863	19.6896	19.6857	19.9809	20.0495	19.7626	19.6616	19.5141	19.6197	19.9908	20.0896	19.5362	19.656
Kpnb1	33	P70168	1	19.9589	20.0226	19.9987	20.101	19.9484	19.9984	19.8512	19.9864	20.0275	19.7906	19.8008	20.0005	19.9011	20.0127	19.9979	20.0508	19.9177	19.9322	19.9677
Map7d1	33	A2AJI0	1	19.4521	19.4532	19.3562	19.4748	19.5223	19.3867	19.4379	19.4515	19.464	19.3665	19.3115	19.4953	19.4459	19.5597	19.4835	19.4444	19.5109	19.5048	19.4636
Msrb2	33	Q78J03	1	20.8938	20.8744	20.8456	20.8902	20.9776	20.7649	21.0239	20.9824	20.9691	20.7865	20.8816	20.8038	20.9278	20.8756	20.8135	20.7478	20.8096	20.8091	20.7726
Nit2	33	Q9JHW2	1	20.5811	20.4929	20.5756	20.5337	20.4627	20.6753	20.6568	20.7735	20.6628	20.5201	20.5189	20.6412	20.4887	20.6145	20.6508	20.5381	20.5667	20.6069	20.6555
Nucb1	33	Q02819	1	20.2202	20.1685	20.2727	20.2124	20.1376	20.258	20.2618	20.091	20.1262	20.2535	20.3386	20.2496	20.1674	20.2142	20.2188	20.2984	20.2432	20.2484	20.2148
Nup93	33	Q8BJ71	1	20.0117	20.0817	20.0148	20.0452	19.9443	19.9276	19.936	19.9808	20.0173	19.9957	19.9553	19.9897	20.0698	19.9891	19.9809	20.026	19.9871	20.0247	20.092
Palmd	33	Q9JHU2	1	19.9093	19.9785	19.9262	20.0535	19.9525	19.9248	19.8197	19.927	19.8465	19.8747	19.8366	19.8915	19.9136	19.9289	19.9352	19.9293	19.9726	19.8525	19.9122
Pdp1	33	Q3UV70	1	20.4088	20.4358	20.4712	20.1879	20.4479	20.3619	20.447	20.4325	20.4927	20.414	20.4467	20.4923	20.4488	20.3717	20.4472	20.3946	20.3941	20.504	20.3933
Rab14	33	Q91V41	1	21.1127	21.1305	21.3517	21.1882	20.8932	21.1557	20.8954	21.3165	21.2504	21.1832	21.1522	20.9693	21.0263	21.2142	21.0628	21.2224	20.9442	21.1181	21.0609
Rpl21	33	O09167	1	20.8742	20.9966	20.8726	20.9326	20.9698	20.8921	20.9555	20.7934	20.7665	20.9644	20.9646	20.7949	20.8568	20.9313	20.8153	20.7848	20.8084	20.8276	20.8654
Rpl32	33	P62911	1	20.9071	20.9285	20.8877	20.9126	20.873	20.9424	21.0106	20.8695	20.776	21.0631	20.9628	20.8546	20.7937	20.8557	20.8331	20.8207	20.9064	20.7351	20.9969
Rps7	33	P62082	1	20.2111	20.3146	20.1659	20.3606	20.1413	20.3784	20.1689	20.125	20.1543	20.2652	20.2427	20.3658	20.1295	20.28	20.3669	20.2842	20.0617	20.1278	20.3403
Slirp	33	Q9D8T7	1	20.5425	20.58	20.53	20.6328	20.7264	20.5383	20.5256	20.5968	20.5497	20.57	20.5632	20.545	20.5567	20.4735	20.5809	20.3791	20.4611	20.4754	20.4536
Vapa	33	Q9WV55	1	20.25	20.2709	20.1811	20.2676	20.0281	20.2941	20.2117	20.269	20.2415	20.297	20.1788	20.2206	20.2415	20.4942	20.2514	20.3519	20.2412	20.2206	20.1663
Ywhag	33	P61982	1	20.7829	20.8051	20.7677	20.6176	20.7671	20.7301	20.7196	20.9266	20.8883	20.611	20.6111	20.903	20.7441	20.7936	20.9331	20.8205	20.8622	20.8789	20.7155
Ywhah	33	P68510	1	20.6182	20.5139	20.5683	20.5859	20.5085	20.5868	20.7575	20.662	20.6862	20.4627	20.5348	20.676	20.6222	20.7102	20.7545	20.6546	20.6801	20.6186	20.5988
Acy1	32	Q99JW2	1	19.5982	19.644	19.7378	19.5962	19.7197	19.5767	19.6748	19.7761	19.7679	19.3331	19.399	19.6857	19.5923	19.642	19.6224	19.514	19.5291	19.6935	19.6505
Amacr	32	O09174	1	20.7983	20.8197	20.9367	20.7306	20.79	20.8064	20.7689	20.8466	20.8262	20.882	20.8383	20.8045	20.7861	20.7388	20.7025	20.7627	20.7935	20.8699	20.7651
Bcap31	32	Q61335	1	20.7682	20.6814	20.7107	20.8222	20.1935	20.7445	20.8207	20.8198	20.7726	20.8993	20.8228	20.7694	20.7581	21.1046	20.7815	20.8577	20.8195	20.5637	20.6663
Bves	32	Q9ES83	1	20.0234	20.1226	19.9709	19.9634	19.9697	20	20.0003	20.0542	20.0418	20.1474	20.0734	19.9566	19.9335	20.0916	19.9335	19.8918	19.9367	19.9797	19.8606
Capza2	32	P47754	1	21.2571	21.3175	21.3288	21.1666	21.111	21.4721	21.2193	21.2975	21.3009	21.4332	21.3408	21.1662	21.2082	21.2099	21.2055	21.2019	21.1453	21.2956	21.2676
Cyb5r3	32	Q9DCN2	1	20.0327	20.0082	19.977	19.9316	19.916	20.0435	19.9824	20.045	19.9655	20.0996	20.1111	20.0787	19.87	20.156	20.0501	20.177	20.0997	19.9122	20.0206
Dhx9	32	O70133	1	19.4495	19.5308	19.6211	19.4726	19.4344	19.5093	19.4328	19.399	19.4313	19.6093	19.542	19.278	19.3513	19.3174	19.5697	19.3765	19.3648	19.4075	19.4474
Dnpep	32	Q9Z2W0	1	20.3178	20.3021	20.3095	20.1918	20.2392	20.3402	20.3714	20.3145	20.2946	20.2538	20.2325	20.3699	20.3749	20.4374	20.4848	20.3332	20.3557	20.3827	20.4006
Dpysl2	32	O08553	1	20.1588	20.0749	20.2254	20.1659	20.3328	20.233	20.2983	19.9996	19.9803	20.1924	20.3309	20.115	20.0573	19.887	20.0005	20.2497	20.2341	19.9646	20.0201
Elob	32	P62869	1	20.4216	20.2779	20.3724	20.5127	20.3524	20.4448	20.3924	20.4813	20.4332	20.2643	20.193	20.5085	20.435	20.5863	20.5708	20.4353	20.3901	20.4024	20.4453
Gpd1l	32	Q3ULJ0	1	21.0407	21.0023	21.0079	21.0439	20.9946	21.0511	21.0728	21.1389	21.1794	20.8451	20.883	21.0514	20.9968	21.1475	21.1523	21.0506	21.1471	21.1495	21.0943
Hnrnpa3	32	Q8BG05	1	20.6237	20.7168	20.7163	20.7947	20.6672	20.7355	20.5793	20.5926	20.5518	20.6075	20.6505	20.6584	20.5877	20.6032	20.6496	20.5296	20.5438	20.5224	20.4635
Lrpap1	32	P55302	1	20.7105	20.7841	20.697	20.824	20.8443	20.7125	20.7378	20.6002	20.6318	20.7706	20.778	20.6917	20.827	20.6218	20.6031	20.6247	20.7261	20.6592	20.5916
Mfn2	32	Q80U63	1	20.0678	20.2838	20.1814	19.9669	20.0177	20.1085	19.9037	20.014	20.0525	20.2545	20.1359	19.807	20.0461	19.9191	20.0499	20.0154	19.886	20.1753	20.1997
Mrrf	32	Q9D6S7	1	21.0237	20.991	21.0999	20.9842	21.0281	21.0552	21.0593	21.0501	21.0758	20.9605	21.0402	21.0364	20.9039	21.1147	21.1337	20.8862	20.9254	21.0709	20.9957
Mylk3	32	Q3UIZ8	1	21.2927	20.8973	20.7578	21.5488	21.4312	21.6035	21.5865	21.0496	21.0243	21.0395	20.7806	20.9232	20.965	21.8617	21.7916	20.9068	21.0108	21.7316	21.5903
Ndufv3	32	Q8BK30	1	21.1386	21.0357	21.0822	21.2962	21.0712	21.2994	21.0672	21.2399	21.2069	21.2838	21.1024	21.2276	21.1411	21.1127	21.0699	21.1371	20.9276	21.0811	21.3087
Nhlrc2	32	Q8BZW8	1	20.1248	20.1053	20.1726	20.1358	20.149	20.0313	20.126	20.2399	20.2667	19.877	20.0201	20.1859	20.2139	20.2178	20.3038	20.0782	20.1201	20.2369	20.0407
Ogt	32	Q8CGY8	1	19.6855	19.6883	19.7579	19.6776	19.7012	19.6742	19.7412	19.7243	19.7087	19.6226	19.5867	19.693	19.7461	19.6678	19.7444	19.695	19.7004	19.752	19.6781
Pnpla8	32	Q8K1N1	1	19.5671	19.7063	19.7175	19.418	19.5391	19.5355	19.4578	19.5783	19.5707	19.625	19.6395	19.6022	19.5426	19.6734	19.6703	19.4932	19.4879	19.7338	19.6391
Psmd12	32	Q9D8W5	1	20.3564	20.3972	20.5431	20.3259	20.1941	20.4657	20.2739	20.3524	20.403	20.4299	20.4661	20.1517	20.3613	20.2112	20.3819	20.5178	20.3283	20.5073	20.4717
Rnpep	32	Q8VCT3	1	20.063	20.0021	20.077	20.0553	20.089	20.1236	20.098	20.1749	20.2253	19.8676	19.9806	20.0644	20.0745	20.0462	20.0252	20.1179	20.0888	20.1785	20.1086
Rsu1	32	Q01730	1	20.1561	20.1019	20.2062	20.0761	20.0646	20.292	20.1242	20.1767	20.1405	20.1513	20.129	20.1867	20.1411	20.0258	20.2475	20.2832	20.1872	20.0922	20.2291
Shmt2	32	Q9CZN7	1	19.9999	20.0686	20.0671	19.9873	19.9978	20.0231	19.9652	20.0662	19.945	20.0091	20.0638	19.8765	19.906	19.9747	20.0504	19.9969	19.9517	20.0712	20.0312
Tacc2	32	Q9JJG0	1	20.1946	20.0386	20.0697	20.1152	20.1429	20.1224	20.0762	20.3576	20.3418	20.085	20.0109	20.3179	20.2844	20.2869	20.3353	20.3017	20.3219	20.3108	20.3016
Usp14	32	Q9JMA1	1	20.2532	20.1442	20.1386	20.4051	20.1571	20.3723	20.1508	20.3871	20.3262	20.0396	20.0322	20.3166	20.3612	20.2426	20.2984	20.3829	20.3418	20.2669	20.3796
Yme1l1	32	O88967	1	20.2098	20.2585	20.2638	20.2432	20.0704	20.1599	20.2674	20.3109	20.2782	20.1854	20.1952	20.265	20.2277	20.3594	20.151	20.1719	20.1989	20.2094	20.128
Abcb10	31	Q9JI39	1	20.209	20.3823	20.2772	20.0329	20.0445	20.1863	20.1097	20.3084	20.3732	20.2305	20.2408	20.2386	20.0586	20.3997	20.1862	20.2539	20.1616	20.271	20.1766
Acad11	31	Q80XL6	1	19.9116	20.1929	20.1736	19.773	19.8442	20.152	20.0722	20.0058	20.0032	19.9408	19.929	19.6952	19.8648	19.9116	19.9948	19.6749	19.6422	19.7392	19.7721
Aldh1b1	31	Q9CZS1	1	20.2565	20.2865	20.3342	20.5066	20.4329	20.3207	20.2581	20.0962	20.1107	20.2868	20.3295	19.9854	20.0298	20.2673	20.2861	20.2149	20.2092	20.291	20.2517
Cars2	31	Q8BYM8	1	19.8101	19.7861	19.7912	19.7876	19.8267	19.8715	19.8232	19.8724	19.8376	19.7984	19.8452	19.7797	19.8241	19.7807	19.8657	19.7972	19.7159	19.8696	19.8982
Chd4	31	Q6PDQ2	1	19.497	19.503	19.5571	19.526	19.5165	19.4254	19.5985	19.3309	19.5034	19.5609	19.5755	19.5705	19.4004	19.4648	19.4345	19.5461	19.452	19.4127	19.445
Clpx	31	Q9JHS4	1	20.446	20.5203	20.5048	20.5076	20.4297	20.4858	20.4804	20.4307	20.436	20.5048	20.456	20.4994	20.4428	20.4717	20.4185	20.343	20.363	20.422	20.4302
Dnajb4	31	Q9D832	1	20.0688	19.9312	19.9843	19.9941	19.9807	19.9591	20.1106	20.123	20.1229	19.8837	19.8709	20.1164	20.0678	20.1637	20.1176	20.261	20.3852	20.0671	20.1117
Dnajc28	31	Q8VCE1	1	20.1855	20.2744	20.227	20.1389	20.1801	20.2264	20.1993	20.1732	20.1632	20.2623	20.2804	20.2082	20.1633	20.3074	20.2937	20.0212	20.0631	20.1628	19.9669
Eps15l1	31	Q60902	1	19.2343	19.0909	19.1161	19.1548	19.1189	19.1996	19.1603	19.2583	19.1895	19.1666	19.1431	19.4135	19.3227	19.3399	19.3861	19.3949	19.3964	19.2713	19.2784
Hagh	31	Q99KB8	1	21.0314	20.9718	20.7928	20.9105	20.9463	20.9707	21.0395	21.2504	21.2587	20.8265	20.8465	21.1206	21.1513	20.8769	20.8668	21.2151	21.2334	21.0096	20.8906
Lama4	31	P97927	1	19.3711	19.5041	19.3916	19.317	19.2503	19.3652	19.3875	19.1784	19.1235	19.7763	19.8685	19.0741	19.1304	19.2052	19.0902	19.246	19.3448	19.1104	19.1809
Mrps27	31	Q8BK72	1	20.1167	20.2192	20.2171	20.1382	20.0421	19.9618	20.0428	20.1492	20.1921	20.2231	20.1466	20.0244	20.0975	20.0744	19.9537	20.1091	20.1479	20.1178	20.1655
Mtm1	31	Q9Z2C5	1	20.3194	20.2964	20.2726	20.3868	20.2866	20.3546	20.1994	20.5	20.4333	20.1043	20.0991	20.3681	20.3125	20.5628	20.6226	20.3044	20.2394	20.5355	20.3948
Npm1	31	Q61937	1	20.1764	20.2297	20.2227	20.2533	20.2637	20.2214	20.1546	20.112	20.0891	20.2317	20.1575	20.1506	20.0719	20.2423	20.2485	20.1054	20.167	20.1534	20.0406
Pgd	31	Q9DCD0	1	21.0079	20.9138	21.0752	20.984	21.0029	20.9988	20.9736	21.0405	21.1187	20.7462	20.7966	21.0327	20.9611	21.117	21.1268	21.1491	21.1673	21.1368	21.0984
Ppip5k2	31	Q6ZQB6	1	19.7614	19.7231	19.7145	19.7177	19.8673	19.7293	19.7028	19.7661	19.7504	19.5666	19.587	19.8441	19.881	19.9257	20.0092	19.7199	19.655	20.002	19.8868
Ppp5c	31	Q60676	1	19.7975	19.7096	19.7441	19.7928	19.8072	19.7946	19.7133	19.9789	19.865	19.5649	19.6233	19.8577	19.7105	19.9379	19.9077	19.9462	19.8168	19.9986	19.9014
Rock1	31	P70335	1	19.4439	19.3693	19.3757	19.465	19.5243	19.3365	19.4438	19.3545	19.3341	19.3521	19.3662	19.4576	19.5238	19.5604	19.5896	19.3148	19.5054	19.4847	19.4767
Rps8	31	P62242	1	20.7175	20.7785	20.6699	20.7452	20.6761	20.9135	20.6952	20.8083	20.702	20.8438	20.7202	20.7339	20.7012	20.701	20.6453	20.6616	20.6128	20.6203	20.6662
Sccpdh	31	Q8R127	1	20.5487	20.4904	20.491	20.5166	20.2939	20.8357	20.4135	20.6506	20.632	20.6324	20.5524	20.5509	20.4731	20.6402	20.5677	20.6066	20.3747	20.5468	20.5299
Serpinb6	31	Q60854	1	21.4447	21.3262	21.3261	21.3661	21.3219	21.5135	21.4934	21.4876	21.5431	21.1914	21.2791	21.3409	21.4152	21.443	21.5311	21.6829	21.6205	21.5994	21.5279
Spr	31	Q64105	1	20.8069	20.7685	20.719	20.7504	20.8194	20.945	20.8473	20.9049	20.9243	20.6115	20.6134	20.7998	20.7743	20.909	20.8604	20.8164	20.869	20.9	20.812
Sun2	31	Q8BJS4	1	20.1222	20.1577	20.261	20.0522	19.8905	20.1876	20.1177	20.1772	20.2034	20.2766	20.2017	20.0955	20.1412	20.3934	20.1277	20.0198	19.9564	19.9945	19.942
Tagln2	31	Q9WVA4	1	20.1334	20.0072	20.1804	20.4001	20.386	20.1572	20.2712	20.0313	19.8894	20.121	20.2846	19.9675	20.0034	19.8355	19.8844	20.2844	20.3965	19.9165	19.9529
Tmed10	31	Q9D1D4	1	20.245	20.3565	20.4151	20.275	20.1033	20.2066	20.1222	20.2023	20.2054	20.3826	20.3085	20.3268	20.1937	20.3651	20.2766	20.2973	20.1962	20.2378	20.1476
Tpt1	31	P63028	1	21.4423	21.149	21.3997	21.5333	21.3225	21.5059	21.5352	21.4921	21.4381	21.13	21.1715	21.5355	21.6043	21.5032	21.5798	21.5339	21.6237	21.4256	21.6105
Trip10	31	Q8CJ53	1	20.2879	20.2613	20.2739	20.2794	20.3997	20.2026	20.2625	20.2797	20.2496	20.1309	20.1292	20.347	20.375	20.4284	20.3376	20.2837	20.3636	20.2592	20.2922
Acp6	30	Q8BP40	1	20.9776	20.9716	20.9404	20.939	20.9267	21.1434	21.0594	21.0641	21.1109	20.889	20.8893	20.8786	20.9484	21.1274	21.094	20.9685	20.9258	20.9861	21.0441
Ap3b1	30	Q9Z1T1	1	19.6221	19.7227	19.7626	19.609	19.6125	19.501	19.6293	19.5664	19.6006	19.6102	19.6537	19.5206	19.5779	19.5572	19.6321	19.6467	19.7086	19.6157	19.5643
Arhgdia	30	Q99PT1	1	21.4657	21.2961	21.4242	21.3636	21.3878	21.4675	21.5457	21.53	21.5436	21.2221	21.3553	21.4987	21.3936	21.4819	21.527	21.6731	21.6708	21.4119	21.4524
Bcam	30	Q9R069	1	20.1251	20.02	20.1715	20.1408	20.0214	20.2213	20.1013	19.9337	19.8754	20.3315	20.3812	20.0661	20.1455	20.264	20.0892	20.0579	20.0157	19.9135	19.9519
Bckdhb	30	Q6P3A8	1	21.014	21.2849	21.5407	20.7988	20.8293	21.386	21.1437	21.3554	21.3502	21.1258	21.0739	20.4975	20.6673	20.7092	20.8864	20.7677	20.5963	20.927	20.9621
C1qbp	30	O35658	1	21.4485	21.3303	21.4358	21.558	21.2494	21.5555	21.344	21.55	21.5139	21.4632	21.4618	21.6287	21.5291	21.4236	21.4355	21.4555	21.3493	21.478	21.5409
Ckap4	30	Q8BMK4	1	20.237	20.3337	20.3175	20.1855	20.1094	20.1813	20.2084	20.1755	20.1424	20.4196	20.4362	20.3079	20.2746	20.1294	20.0175	20.2927	20.3177	20.0706	20.0859
Cndp2	30	Q9D1A2	1	19.7841	19.6364	19.624	19.7759	19.8891	19.734	19.748	19.9401	19.9165	19.5911	19.6189	19.9329	19.891	19.7528	19.8371	19.8232	19.8984	19.8342	19.9102
Cp	30	Q61147	1	19.589	19.6857	19.8271	19.5803	19.38	19.6288	19.6668	19.5877	19.595	19.7235	19.7386	19.4423	19.6486	19.3206	19.2094	19.7054	19.6937	19.4792	19.4308
Ddt	30	O35215	1	21.3124	21.1623	21.2948	21.4965	21.4152	21.4684	21.268	21.6109	21.5884	21.0166	20.9329	21.5368	21.405	21.1979	21.2103	21.3628	21.1942	21.3124	21.4533
Eftud2	30	O08810	1	19.956	19.9585	19.9857	19.9142	19.9462	19.9659	19.9727	19.895	19.8763	20.0637	20.0301	19.9615	19.8544	19.9812	19.9855	19.8511	19.9368	19.8963	19.9175
Endog	30	O08600	1	19.7497	19.9144	19.8484	19.5816	19.9203	19.6593	19.693	19.649	19.7851	19.7738	19.827	19.8834	19.7129	19.7329	19.6533	19.7559	19.656	19.8005	19.7893
Fahd2	30	Q3TC72	1	20.1838	20.191	20.2357	20.2343	20.2193	20.3138	20.0812	20.319	20.3177	20.1541	20.157	20.1901	20.1989	20.1366	20.1408	20.1555	20.1169	20.1827	20.2398
Hnrnpc	30	Q9Z204	1	20.943	21.0393	21.0617	21.0854	20.983	21.1014	20.9225	20.8933	20.8333	21.0365	20.9953	20.9813	20.9703	20.9267	20.9904	20.7383	20.8824	20.7938	20.775
Ide	30	Q9JHR7	1	20.0412	20.0302	20.0828	20.0496	20.0686	20.0324	19.9649	20.1526	20.1209	19.9442	19.9427	20.0117	19.9837	20.0692	20.0912	20.0858	20.0918	20.2787	20.2544
Lactb	30	Q9EP89	1	20.0889	20.1324	20.1544	19.9914	20.0416	20.1262	20.1236	20.122	20.1257	20.2015	20.1642	20.0454	20.0962	20.0087	20.0999	19.9839	20.0358	20.0655	20.0523
Mtx2	30	O88441	1	21.3864	21.5938	21.5153	21.295	21.3732	21.3787	21.3643	21.4298	21.4667	21.4867	21.4879	21.3081	21.2519	21.3406	21.3928	21.2968	21.2855	21.471	21.3448
Ndufa11	30	Q9D8B4	1	20.5712	20.6281	20.7202	20.3777	20.2937	20.6338	20.5758	20.5957	20.7633	20.5951	20.6343	20.3272	20.5118	20.4094	20.5142	20.5529	20.3494	20.6725	20.4968
Oxsm	30	Q9D404	1	19.9965	20.0131	20.048	19.9438	19.9264	20.1148	20.0681	20.0958	19.9887	20.0128	20.0396	20.0251	20.0575	19.9163	19.9837	19.9026	19.8695	19.9708	20.0248
Paics	30	Q9DCL9	1	21.2332	21.2223	21.3044	21.2503	21.2579	21.3186	21.2157	21.3606	21.304	21.0795	21.1357	21.2669	21.2101	21.2616	21.3826	21.2531	21.2398	21.2968	21.254
Phldb1	30	Q6PDH0	1	19.145	19.129	18.9853	19.1907	19.2444	19.1556	19.1861	19.0665	18.9878	19.142	19.0324	19.194	19.2314	19.2105	19.1847	19.1211	19.1955	19.1307	19.076
Pitpna	30	P53810	1	19.7473	19.6217	19.726	19.6675	19.7589	19.6667	19.7027	19.869	19.9278	19.5289	19.6627	19.7973	19.7324	19.7686	19.8035	19.9411	19.8391	19.8774	19.7833
Ppid	30	Q9CR16	1	20.7447	20.5887	20.659	20.7365	20.7752	20.7826	20.8236	20.8936	20.819	20.5039	20.5303	20.7697	20.7604	20.83	20.795	20.8269	20.9384	20.7453	20.7375
Psmd6	30	Q99JI4	1	19.9617	19.8973	19.9224	20.041	19.9143	19.9508	19.7616	20.0712	20.0099	19.9892	19.9485	20.0028	20.0807	19.9489	19.9742	20.0697	19.8418	19.9389	20.049
Rps9	30	Q6ZWN5	1	21.9987	22.0921	22.1573	21.8596	22.092	22.0399	22.1239	21.976	21.9727	22.1562	22.1674	21.8612	21.8658	21.8588	21.9646	21.8848	21.9433	21.9634	21.8425
Serhl	30	Q9EPB5	1	20.3442	20.4099	20.5846	20.2217	20.3397	20.335	20.3406	20.4591	20.4877	20.349	20.4359	20.1148	20.3764	20.1287	20.2938	20.5624	20.4252	20.4478	20.3043
Smc3	30	Q9CW03	1	19.4847	19.5115	19.5812	19.5363	19.5609	19.5497	19.6309	19.2932	19.328	19.5167	19.5359	19.4392	19.4684	19.3999	19.4138	19.4928	19.5935	19.4011	19.4213
Srp54	30	P14576	1	20.0718	20.0942	20.0223	20.0624	20.0009	20.0993	20.1169	20.1596	20.1706	20.0349	19.9548	20.209	20.1015	20.1006	20.1196	20.129	20.1231	19.9995	20.0429
Tars2	30	Q3UQ84	1	19.7959	19.9031	19.9756	19.8426	19.8388	19.7518	19.732	19.8803	19.932	19.8067	19.8308	19.6208	19.8098	19.6066	19.6847	19.808	19.6878	19.7398	19.8572
Tcof1	30	O08784	1	18.6329	18.6802	18.5525	18.81	18.7247	18.5595	18.7315	18.5036	18.5268	18.6396	18.688	18.6322	18.8122	18.6385	18.6561	18.5132	18.5751	18.6414	18.5954
Tmpo	30	Q61029;Q61033	1	19.2803	19.3295	19.3216	19.3372	19.406	19.3279	19.3644	19.0204	18.9898	19.351	19.3315	19.2281	19.3321	19.2354	19.2069	19.2045	19.2127	19.2232	19.2785
Wars1	30	P32921	1	20.3252	20.2316	20.3454	20.3808	20.309	20.3973	20.4059	20.3546	20.4118	20.1588	20.1937	20.2975	20.3168	20.3414	20.4011	20.4291	20.4127	20.4043	20.4031
Abcc4	29	E9Q236	1	19.2856	19.3563	19.3084	19.3342	19.1758	19.2465	19.1966	19.2613	19.3104	19.393	19.418	19.2351	19.2185	19.3786	19.2147	19.1889	19.2184	19.3114	19.2519
Actr2	29	P61161	1	20.0858	20.0226	20.1531	20.007	20.0653	20.1583	20.1855	20.1032	20.0999	20.0516	20.0485	20.0741	19.9841	20.0908	20.1587	20.1431	20.115	19.9782	20.1199
Arpc2	29	Q9CVB6	1	20.1021	19.9956	20.081	20.035	19.9521	20.1759	20.2057	20.1764	20.1323	20.0686	20.0739	20.0299	20.1658	20.0398	20.1534	20.3153	20.1888	20.0932	20.3346
Bcs1l	29	Q9CZP5	1	19.8098	20.0178	19.975	19.9108	19.8482	19.84	19.6117	19.7665	19.8129	19.9584	20.0323	19.6508	19.8599	19.6469	19.7182	19.7812	19.6038	19.8672	19.6809
Bsg	29	P18572	1	20.2067	20.2603	20.2302	20.1634	20.0379	20.3438	20.338	20.2522	20.162	20.2723	20.2315	20.1782	20.0836	20.2926	20.1661	20.1179	20.076	20.2794	20.1987
Ccdc93	29	Q7TQK5	1	19.3695	19.419	19.3941	19.5019	19.5756	19.3037	19.4172	19.3512	19.3494	19.2459	19.2065	19.3642	19.3486	19.335	19.3911	19.386	19.4653	19.4817	19.4211
Cox7a2	29	P48771	1	22.4881	22.6086	22.4966	22.3802	22.6406	22.4011	22.4789	22.4069	22.4409	22.636	22.6129	22.4383	22.3253	22.4133	22.3463	22.4832	22.534	22.3578	22.3567
Dlg1	29	Q811D0	1	19.8384	19.8597	19.7685	19.914	19.9606	19.7825	19.9017	19.8764	19.7882	19.7877	19.7497	19.9296	19.9282	19.9008	19.9283	19.6926	19.8269	19.8057	19.8015
Ecsit	29	Q9QZH6	1	18.8214	18.8693	18.8846	18.7372	18.7417	18.9251	18.8526	18.8934	18.8278	18.9652	18.9354	18.7813	18.9257	18.8374	18.7893	18.8428	18.7034	18.699	18.7593
Eif4b	29	Q8BGD9	1	19.797	19.6051	19.6565	19.7476	19.8906	19.6658	19.8971	19.8866	19.8741	19.5716	19.5894	19.918	19.9137	19.9631	19.886	19.8086	19.9267	19.8272	19.8463
Eif5a	29	P63242	1	21.1884	21.2153	21.1655	21.3524	21.2557	21.1334	21.2625	21.3509	21.377	20.7697	20.9059	21.207	21.2602	21.1344	21.3226	21.2087	21.0951	21.3185	20.9954
Emc1	29	Q8C7X2	1	19.674	19.822	19.8303	19.5362	19.5657	19.6885	19.5042	19.8332	19.7175	19.8561	19.8155	19.5381	19.4517	19.6448	19.7085	19.6328	19.5645	19.6115	19.6495
Gtf2i	29	Q9ESZ8	1	19.4925	19.463	19.454	19.677	19.5742	19.6001	19.5473	19.3798	19.3126	19.5687	19.481	19.6199	19.5382	19.5553	19.5162	19.3424	19.4482	19.3816	19.4535
Hnrnpa1	29	P49312	1	20.0481	20.0679	20.0633	20.2967	20.1206	19.9821	19.7592	20.0251	20.015	19.9416	20.0315	20.2869	20.0678	20.0685	20.2909	19.961	19.7717	20.2201	19.9415
Hnrnpul2	29	Q00PI9	1	19.9536	19.9949	20.0553	19.9475	19.976	20.036	19.9693	19.9164	19.8745	20.0806	20.0478	19.9945	19.8642	19.9483	19.9562	19.8756	19.9791	19.7935	19.8566
Hook3	29	Q8BUK6	1	19.1752	19.1433	19.1308	19.219	19.29	19.0845	19.2074	19.1263	19.0844	19.1091	19.1021	19.2319	19.3076	19.241	19.255	19.1484	19.1809	19.1955	19.1219
Hp1bp3	29	Q3TEA8	1	20.4685	20.5034	20.5368	20.5244	20.5211	20.4122	20.6136	20.3521	20.3475	20.5607	20.6401	20.4216	20.4418	20.5017	20.456	20.2286	20.3048	20.4706	20.3726
Igf2r	29	Q07113	1	19.8028	19.7611	19.7748	19.9173	19.7196	19.7584	19.7979	19.6775	19.6538	19.924	19.9026	19.79	19.7095	19.9781	19.7893	19.7721	19.7414	19.8179	19.8666
Kank2	29	Q8BX02	1	19.6693	19.6395	19.6547	19.7702	19.7175	19.6793	19.6252	19.5943	19.5385	19.6588	19.6347	19.7683	19.7335	19.5945	19.6824	19.5414	19.5317	19.7513	19.5325
Mars1	29	Q68FL6	1	19.4495	19.5498	19.468	19.3684	19.3875	19.2941	19.4293	19.5018	19.4968	19.4361	19.4023	19.3987	19.3233	19.4461	19.4348	19.55	19.5204	19.4653	19.4411
Metap2	29	O08663	1	20.2966	20.2662	20.3043	20.3323	20.3197	20.3475	20.3824	20.379	20.334	20.1766	20.1733	20.3526	20.2335	20.4181	20.3239	20.317	20.3086	20.2687	20.383
Mmaa	29	Q8C7H1	1	20.33	20.455	20.3644	20.3334	20.2782	20.3527	20.4538	20.4345	20.3867	20.2838	20.3533	20.2049	20.1602	20.3058	20.297	20.3076	20.3522	20.3343	20.2857
Mrps31	29	Q61733	1	20.2407	20.3581	20.299	20.3115	20.212	20.3286	20.2446	20.2295	20.2418	20.3382	20.3655	20.1729	20.1693	20.2686	20.2509	20.2428	20.2039	20.1706	20.078
Mrps5	29	Q99N87	1	20.7557	20.9052	20.9872	20.7085	20.7151	20.7075	20.6682	20.8072	20.8665	20.9104	20.9067	20.6462	20.6182	20.694	20.656	20.6903	20.7537	20.6563	20.64
Mybbp1a	29	Q7TPV4	1	19.6438	19.7731	19.6728	19.6987	19.6479	19.5118	19.6202	19.5989	19.6137	19.725	19.6903	19.6353	19.6924	19.6229	19.5565	19.5843	19.5481	19.6067	19.723
Nap1l4	29	Q78ZA7	1	20.6613	20.6425	20.5768	20.7648	20.5472	20.8138	20.5229	20.7773	20.7419	20.3676	20.4036	20.7732	20.71	20.7859	20.8792	20.7086	20.5401	20.7617	20.7386
Ociad1	29	Q9CRD0	1	20.1544	20.3195	20.3215	20.2079	20.1967	20.1054	20.1193	20.0854	20.1338	20.1826	20.2192	20.1073	20.0858	20.1216	20.1857	20.0615	20.0755	20.2137	20.0383
Oxnad1	29	Q8VE38	1	20.1365	20.2391	20.2237	20.0227	20.0495	20.2729	20.283	20.1822	20.2109	20.1776	20.1848	20.0667	20.0801	20.0325	20.0382	20.1514	20.1641	20.1848	20.0382
Pgp	29	Q8CHP8	1	19.8334	19.7087	19.7394	19.7947	19.9718	19.8173	19.8868	19.9609	19.9762	19.4891	19.5358	19.7762	19.758	19.9783	19.9789	19.8001	19.88	20.0298	19.8967
Pls3	29	Q99K51	1	20.1658	20.099	20.2725	20.2214	20.1367	20.1748	20.305	20.0963	19.9677	20.1967	20.3479	20.0547	20.0901	19.9807	20.0516	20.3973	20.4356	19.9334	20.0124
Pm20d2	29	A3KG59	1	19.1654	19.1088	19.0787	19.0349	19.1241	19.1939	19.1343	19.3248	19.3278	18.9632	18.9541	19.2695	19.1459	19.2494	19.3298	19.2557	19.1319	19.36	19.2824
Psmc4	29	P54775	1	19.9397	19.9107	19.8604	20.0003	19.9526	19.9672	19.9034	19.9639	19.9002	19.9362	19.8455	20.0235	19.8625	19.9273	19.9545	19.9972	19.9259	19.941	20.0266
Rabep1	29	O35551	1	19.1058	19.0395	19.0512	19.0697	19.1124	19.0859	19.1262	19.0853	19.0373	19.061	19.0526	19.1651	19.1171	19.1731	19.1846	19.0818	19.214	19.0415	19.1544
Rpl10	29	Q6ZWV3	1	20.2433	20.328	20.2914	20.1236	20.2036	20.3869	20.2794	20.209	20.2868	20.3394	20.3486	20.1904	20.1299	20.1949	20.1823	20.0959	20.2249	20.1197	20.1878
Rpl7a	29	P12970	1	20.8908	20.9417	21.0117	20.8033	20.8547	20.9617	20.8529	20.8865	20.8634	21.0757	20.9994	20.8514	20.8628	20.8604	20.8177	20.8173	20.8475	20.7649	20.7792
Rps4x	29	P62702	1	21.1211	21.0852	21.0784	21.08	21.1466	21.1882	21.2065	21.0309	21.0754	21.1984	21.2601	21.1374	20.9934	21.1628	21.0311	21.0624	21.1183	20.933	21.051
Rps5	29	P97461	1	21.1146	21.2689	21.1972	21.0387	21.3203	21.1371	21.2087	21.0257	21.0664	21.1479	21.2393	21.0124	21.0959	21.0432	21.1095	21.0077	21.0489	21.0346	21.0643
Sacm1l	29	Q9EP69	1	20.2768	20.4401	20.2391	20.2167	20.1166	20.2527	20.1245	20.3308	20.3268	20.4117	20.3654	20.1792	20.2731	20.4501	20.1925	20.3253	20.279	20.3119	20.0819
Sgca	29	P82350	1	19.6459	19.7317	19.7208	19.7968	19.6598	19.5996	19.3492	19.5934	19.5746	19.6752	19.7286	19.6973	19.7593	19.6015	19.6729	19.6176	19.4428	19.7782	19.6703
Sgcb	29	P82349	1	20.6686	20.8989	20.7857	20.4649	20.4483	20.6637	20.5885	20.578	20.6277	20.8841	20.8518	20.6986	20.5929	20.8577	20.7185	20.5797	20.4898	20.6505	20.5394
Skp1	29	Q9WTX5	1	20.8771	20.8184	20.8407	20.8933	20.7976	21.0116	20.7994	20.9497	20.9596	20.729	20.6843	20.9647	20.936	21.0053	20.9744	20.8707	21.0005	20.9	20.9297
Thop1	29	Q8C1A5	1	19.8424	19.7441	19.8188	19.8795	19.7828	19.8105	19.777	19.9745	19.8843	19.7348	19.7774	19.787	20.007	19.6828	19.8815	19.8707	19.8823	19.921	19.8936
Uso1	29	Q9Z1Z0	1	20.053	19.9266	20.0126	20.0325	19.9694	20.0624	20.0873	20.0842	20.1721	19.8921	19.9263	20.0775	20.086	20.2177	20.0944	20.1634	20.2116	20.0452	20.0359
Abhd11	28	Q8K4F5	1	20.9511	21.1208	21.1426	20.8542	20.9696	21.0082	20.7519	21.0663	21.1239	20.8364	20.9475	20.9671	20.7982	20.8677	21.0967	20.956	20.9101	21.1139	20.9391
Actr3	28	Q99JY9	1	20.2416	20.223	20.3298	20.2318	20.2501	20.2726	20.3198	20.2638	20.3082	20.1748	20.1768	20.1299	20.2047	20.2085	20.2297	20.3868	20.2928	20.2468	20.2354
Atp5mk	28	Q78IK2	1	21.5583	21.5948	21.5729	21.4335	21.5645	21.5127	21.586	21.5478	21.601	21.6465	21.6118	21.5134	21.4562	21.6149	21.4918	21.5306	21.5354	21.6217	21.5451
Cacna1c	28	Q01815	1	19.4864	19.6361	19.4684	19.4666	19.2527	19.4736	19.4571	19.5663	19.5537	19.6244	19.6111	19.4183	19.4787	19.6487	19.4996	19.4349	19.3246	19.5495	19.4722
Cmpk1	28	Q9DBP5	1	19.8712	19.7247	19.8302	19.9799	19.7804	19.9679	19.9548	20.009	19.9136	19.6137	19.583	20.0081	19.9223	20.0611	20.1116	19.9283	19.9579	19.9105	19.9307
Copb2	28	O55029	1	19.318	19.4315	19.3964	19.3793	19.2492	19.3838	19.2721	19.3406	19.3661	19.2937	19.3214	19.3462	19.3664	19.1588	19.23	19.4188	19.2358	19.4164	19.2922
Ctnnd1	28	P30999	1	19.5237	19.5472	19.5633	19.5808	19.7311	19.6176	19.4784	19.383	19.3227	19.5693	19.5305	19.5637	19.4753	19.3885	19.3919	19.5421	19.6302	19.3968	19.4242
Cul3	28	Q9JLV5	1	19.6807	19.6992	19.6817	19.5789	19.6182	19.6399	19.7346	19.7813	19.7444	19.5664	19.5895	19.6869	19.6259	19.7328	19.7309	19.7635	19.7314	19.7976	19.7427
Dap3	28	Q9ER88	1	19.6701	19.8465	19.8021	19.6159	19.6672	19.6451	19.6383	19.6298	19.6835	19.7681	19.8331	19.5799	19.6041	19.6508	19.6747	19.6758	19.6469	19.6473	19.6328
Dync1i2	28	O88487	1	19.4927	19.4269	19.3304	19.5384	19.5901	19.5699	19.4156	19.5523	19.4376	19.4982	19.3592	19.5307	19.5623	19.428	19.4511	19.5842	19.4799	19.3855	19.5662
Ehhadh	28	Q9DBM2	1	19.6192	19.7398	19.7462	19.6892	19.6645	19.6697	19.7453	19.5862	19.6552	19.6538	19.5745	19.5035	19.5693	19.6191	19.5835	19.4038	19.427	19.5596	19.5304
Fbxo40	28	P62932	1	19.8221	19.7371	19.6767	19.7334	19.848	19.7311	19.8364	19.9679	19.855	19.8012	19.6951	19.8584	19.8313	19.7841	19.741	19.7868	19.9659	19.8629	19.8081
Flad1	28	Q8R123	1	19.554	19.5564	19.6223	19.4683	19.4889	19.4827	19.3731	19.7129	19.7005	19.5141	19.5779	19.5103	19.5146	19.5597	19.5623	19.6699	19.5708	19.7588	19.5084
Glo1	28	Q9CPU0	1	21.3207	21.2684	21.2135	21.3237	21.3075	21.5308	21.469	21.3864	21.355	20.8853	20.9681	21.4323	21.37	21.4146	21.4255	21.3817	21.3384	21.3115	21.4114
Hmox2	28	O70252	1	19.8991	19.8584	19.8773	19.8795	19.7208	19.9163	19.8438	19.9312	19.9393	19.9338	19.8604	19.9729	19.8224	20.1368	20.0124	19.9566	19.8739	19.872	19.863
Kyat1	28	Q8BTY1	1	20.3334	20.3913	20.4117	20.1528	20.3013	20.4154	20.3784	20.3198	20.4217	20.122	20.3335	20.2108	20.2737	20.3636	20.4108	20.3321	20.2719	20.6014	20.4628
Mrpl1	28	Q99N96	1	20.5798	20.5696	20.5549	20.7274	20.6971	20.583	20.5648	20.5403	20.4829	20.6568	20.6686	20.5549	20.6208	20.535	20.4692	20.5457	20.6167	20.4769	20.4079
Mrps30	28	Q9D0G0	1	19.96	20.027	20.054	19.904	19.9462	20.0287	19.8476	19.9453	19.9211	20.0572	20.0574	19.8897	19.8546	19.8556	19.9095	19.955	19.9291	20.0117	19.9882
Naa15	28	Q80UM3	1	19.6565	19.5232	19.6433	19.6201	19.4825	19.6674	19.7532	19.6688	19.7596	19.5311	19.5803	19.6184	19.6502	19.6987	19.6838	19.6738	19.6973	19.6826	19.7639
Nherf2	28	Q9JHL1	1	20.9304	20.9139	21.0621	20.9127	21.0111	20.9478	21.1173	20.6648	20.5715	21.0555	21.1443	20.7921	20.856	20.6107	20.8087	20.9925	21.1707	20.5493	20.8048
Nlrx1	28	Q3TL44	1	19.2962	19.3556	19.3661	19.2492	19.1575	19.4351	19.1384	19.38	19.3568	19.4189	19.4359	19.1801	19.3104	19.2758	19.2009	19.2911	19.0966	19.2523	19.3102
Oga	28	Q9EQQ9	1	19.6097	19.4725	19.5414	19.7232	19.5392	19.6386	19.5535	19.7077	19.7344	19.4954	19.4794	19.675	19.8155	19.6785	19.604	19.6501	19.5734	19.6254	19.6869
Optn	28	Q8K3K8	1	19.3646	19.2923	19.3381	19.2232	19.3536	19.1894	19.3248	19.4214	19.4064	19.2331	19.1983	19.4068	19.4696	19.415	19.4906	19.5361	19.5699	19.4701	19.4265
Pals2	28	Q9JLB0	1	20.1047	20.0682	20.1489	20.0835	20.0862	20.0973	20.0889	20.0853	20.1457	20.1017	19.9959	20.1221	20.1062	20.3106	20.2071	19.9912	20.0854	20.1193	20.0724
Pfkfb2	28	P70265	1	20.2982	20.3039	20.3721	20.0938	20.197	20.3792	20.4365	20.4677	20.4307	20.1487	20.1262	20.3062	20.1516	20.3736	20.3554	20.3254	20.4462	20.4505	20.3412
Pmm2	28	Q9Z2M7	1	21.3194	21.1776	21.2686	21.2663	21.368	21.2038	21.3207	21.4804	21.4809	21.0615	21.0576	21.3961	21.3382	21.2913	21.2335	21.4811	21.6212	21.3676	21.2959
Psmd13	28	Q9WVJ2	1	20.5779	20.6385	20.7597	20.5881	20.6155	20.6113	20.4651	20.5586	20.6376	20.6253	20.6481	20.4648	20.4401	20.3907	20.6015	20.633	20.593	20.7121	20.5501
Rcsd1	28	Q3UZA1	1	19.244	19.0317	19.0257	19.3261	19.2565	19.1285	19.3345	19.2343	19.3627	18.9509	19.0076	19.319	19.3601	19.3837	19.4454	19.2528	19.4253	19.2311	19.2261
Rdx	28	P26043	1	20.7113	20.6024	20.6425	20.7639	20.5989	20.6231	20.9015	20.7599	20.7385	20.5582	20.6051	20.7761	20.8024	20.8365	20.8368	20.7519	20.7284	20.6608	20.8029
Rpl18a	28	P62717	1	20.0418	20.2807	20.1836	19.6301	20.0407	20.2455	20.1603	19.9981	19.8416	20.1373	20.1411	19.9607	19.6069	19.9614	20.0169	19.889	19.9358	20.0177	19.9461
Rpl8	28	P62918	1	22.1186	22.1392	22.1288	22.1719	22.2099	22.1526	22.2368	21.9843	22.0995	22.1632	22.1499	22.0397	22.2248	22.1097	21.9746	21.9732	21.9914	22.0902	22.127
Rplp0	28	P14869	1	21.4896	21.7144	21.6604	21.3508	21.3011	21.591	21.4439	21.4778	21.5205	21.6797	21.6767	21.3845	21.3447	21.288	21.5452	21.5083	21.3662	21.472	21.6342
Scrn3	28	Q3TMH2	1	19.1205	18.9509	19.0354	19.089	19.0639	19.1729	19.0116	19.3454	19.4379	18.8452	18.9018	19.2922	19.2906	19.1828	19.1744	19.2323	19.1446	19.3012	19.2456
Sec16a	28	E9QAT4	1	18.7934	18.7234	18.7207	18.8509	18.8272	18.6868	18.8136	18.785	18.7967	18.7818	18.7042	18.8656	18.8588	18.747	18.7481	18.8339	18.8078	18.7575	18.7884
Tuba4a	28	P68368	1	21.7181	21.759	21.7824	21.5282	21.697	21.7341	21.7154	21.7784	21.8039	21.5488	21.5403	21.652	21.5732	21.7741	21.8588	21.7425	21.8355	21.7951	21.6132
Usp24	28	B1AY13	1	18.8865	18.9392	18.8622	18.9307	18.9006	18.8334	18.7336	18.8551	18.8435	18.7676	18.7905	18.8604	18.9833	18.8798	19.0038	18.8403	18.8478	19.017	18.9601
Xpnpep1	28	Q6P1B1	1	19.613	19.5646	19.5895	19.5403	19.6941	19.6363	19.5808	19.5935	19.7195	19.4425	19.4818	19.6297	19.5317	19.7049	19.6224	19.7335	19.6985	19.8436	19.5999
Acsl6	27	Q91WC3	1	18.6946	18.9527	18.7916	18.6348	18.5951	18.7042	18.6773	18.7396	18.7936	18.6667	18.7615	18.7471	18.5857	18.7234	18.7473	18.6194	18.5695	18.7495	18.6023
Anxa4	27	P97429	1	20.2634	20.3116	20.3803	20.2631	20.2262	20.0589	20.2257	20.2184	20.1986	20.315	20.3941	20.2506	20.1829	20.1208	20.1987	20.4123	20.4415	20.2266	20.2727
Capn2	27	O08529	1	19.9934	19.8672	19.9942	20.033	20.0049	20.0788	19.9905	19.9815	20.0166	19.8949	19.9097	19.9316	20.1206	19.9256	20.0433	20.0831	19.9788	20.0339	20.0766
Cryz	27	P47199	1	20.2419	20.1609	20.193	20.2213	20.1518	20.2689	20.4392	20.2953	20.3042	20.0868	20.0632	20.4836	20.3562	20.4	20.3209	20.1652	20.3517	20.2517	20.3346
Echdc3	27	Q9D7J9	1	19.8692	19.9064	19.915	19.7944	19.8549	19.9774	19.832	20.0397	19.8901	19.8633	19.8459	19.8014	19.7744	19.897	19.8099	19.8243	19.8609	19.9322	19.8584
Esd	27	Q9R0P3	1	20.7222	20.6496	20.8359	20.5279	20.6477	20.6484	20.6305	21.0065	20.9609	20.5355	20.6454	20.7318	20.6535	20.5702	20.8438	20.8246	20.7585	20.949	20.8356
FAM120A	27	Q6A0A9	1	19.5186	19.5679	19.6469	19.4864	19.6089	19.4673	19.3781	19.5064	19.4424	19.5285	19.5657	19.5878	19.691	19.4812	19.4773	19.5435	19.5363	19.4643	19.4327
G3bp1	27	P97855	1	19.4659	19.4753	19.3791	19.4683	19.5392	19.4592	19.5133	19.4613	19.364	19.4107	19.3473	19.6496	19.561	19.4876	19.5133	19.4583	19.5055	19.3955	19.5856
Gnai2	27	P08752	1	19.5	19.6722	19.6231	19.3465	19.2699	19.576	19.4496	19.6098	19.6183	19.5289	19.5833	19.341	19.3482	19.5832	19.7114	19.5176	19.4226	19.5471	19.5484
Gss	27	P51855	1	19.7666	19.6508	19.7254	19.7253	19.7534	19.7305	19.817	19.8805	19.8735	19.5588	19.6469	19.8597	19.8379	19.7509	19.8173	19.8659	19.8297	19.8646	19.8889
Hsd17b8	27	P50171	1	20.4958	20.5745	20.5632	20.5045	20.5764	20.4825	20.5338	20.5331	20.5136	20.5005	20.5155	20.4561	20.5136	20.4946	20.4411	20.3911	20.4208	20.5015	20.4682
Ilf3	27	Q9Z1X4	1	19.8194	19.8761	19.8343	19.889	19.95	19.8073	19.9106	19.7809	19.7069	19.8776	19.867	19.8918	19.8389	19.7255	19.8257	19.6531	19.7968	19.7313	19.6991
Itsn1	27	Q9Z0R4	1	19.6639	19.4935	19.4702	19.6874	19.7589	19.5652	19.7012	19.6648	19.5602	19.5756	19.5686	19.7874	19.7772	19.6792	19.7185	19.6419	19.7598	19.739	19.73
Khsrp	27	Q3U0V1	1	19.6799	19.6857	19.529	19.7321	19.8048	19.6289	19.774	19.5893	19.6262	19.6768	19.7028	19.7848	19.6979	19.7435	19.8457	19.5827	19.5522	19.6364	19.6506
Mia2	27	Q91ZV0	1	19.1381	19.1479	19.192	19.2392	18.9498	19.1236	19.064	19.1221	19.1239	19.1755	19.112	19.2733	19.1351	19.3604	19.1969	19.2049	19.1615	19.0958	19.1318
Mtif2	27	Q91YJ5	1	19.9571	19.9919	20.0362	19.9292	19.9116	19.9589	19.8566	20.0186	19.9877	19.9929	20.0005	20.0068	19.8622	19.9731	19.959	19.9843	19.9972	19.8146	20.0152
Mtor	27	Q9JLN9	1	18.8899	19.048	18.9345	18.8805	18.7742	18.9358	18.824	18.8725	18.899	18.8784	18.8461	18.854	18.8774	18.9009	18.9659	19.0065	18.9771	18.863	18.943
Ndufaf2	27	Q59J78	1	20.0912	20.1512	20.1437	20.0779	20.047	20.1199	20.1288	20.0861	20.0228	20.2054	20.2004	19.9031	19.9389	20.0116	20.0521	20.0597	20.1141	19.9654	19.9107
Nmt1	27	O70310	1	19.6385	19.62	19.6482	19.569	19.5745	19.668	19.6606	19.7654	19.7927	19.4994	19.4936	19.6622	19.6777	19.6832	19.7187	19.8128	19.7968	19.6747	19.6482
Pak2	27	Q8CIN4	1	20.0275	19.8957	19.9628	20.0148	20.0415	20.0597	20.0721	20.0643	20.0999	19.8821	19.9416	20.1033	20.0565	20.1035	20.1408	20.0346	20.1477	20.0355	20.0551
Plxnb2	27	B2RXS4	1	19.1611	19.1723	19.2562	19.1762	19.0846	19.145	19.0461	19.1712	19.1343	19.3065	19.2305	19.1303	19.1829	19.2147	19.0825	19.1016	19.1018	19.1845	19.1147
Prrc2c	27	Q3TLH4	1	18.8023	18.7525	18.6667	18.7778	18.8113	18.7376	18.9657	18.7575	18.8384	18.7889	18.6983	18.8621	18.8747	18.9137	18.8412	18.8154	18.9098	18.8155	18.8004
Psme4	27	Q5SSW2	1	19.2137	19.2201	19.2209	19.2353	19.0451	19.1538	19.0288	19.1962	19.3525	19.1326	19.1274	19.2578	19.2328	19.2605	19.2949	19.4359	19.205	19.3116	19.2619
Rars2	27	Q3U186	1	19.3219	19.3197	19.3866	19.3779	19.2611	19.1905	19.2116	19.3246	19.3384	19.3685	19.4251	19.2594	19.2911	19.26	19.1992	19.3199	19.3428	19.2582	19.2926
Rps16	27	P14131	1	21.4866	21.7315	21.6397	21.3861	21.5453	21.5586	21.6235	21.4112	21.4048	21.6344	21.6221	21.3267	21.1512	21.3999	21.409	21.3764	21.4661	21.3544	21.3316
Sf3a1	27	Q8K4Z5	1	19.3942	19.4027	19.3861	19.4711	19.46	19.4488	19.445	19.3174	19.3596	19.4202	19.4113	19.4351	19.3964	19.4209	19.42	19.2729	19.4501	19.3123	19.3598
Supv3l1	27	Q80YD1	1	20.7659	20.807	20.8644	20.8894	20.706	20.7592	20.6856	20.8824	20.8711	20.8083	20.8389	20.6553	20.6584	20.6457	20.6761	20.8225	20.7697	20.8296	20.8309
Tars3	27	Q8BLY2	1	19.6509	19.6938	19.6403	19.7526	19.7044	19.6313	19.6677	19.5747	19.6244	19.665	19.6094	19.6336	19.6593	19.6596	19.658	19.5687	19.5761	19.6274	19.613
Tcap	27	O70548	1	19.886	19.959	19.7024	19.6992	19.7892	20.0683	19.9521	19.6944	19.6734	19.9077	19.7882	19.9885	19.8981	20.1174	20.14	19.9306	20.0508	19.8791	19.7202
Tkt	27	P40142	1	20.1875	20.0857	20.2835	20.2385	20.2291	20.2105	20.2892	20.0975	19.9762	20.2572	20.4003	20.1418	20.1291	19.9266	20.0037	20.3992	20.3992	19.9397	20.1576
Trmu	27	Q9DAT5	1	19.8304	19.8877	19.965	19.657	19.8367	19.8178	19.8134	19.9729	19.9835	19.8749	19.8948	19.8511	19.7809	19.7897	19.8896	19.7818	19.7008	19.8953	19.8414
Txnrd1	27	Q9JMH6	1	20.3651	20.2953	20.3315	20.2237	20.3631	20.3971	20.3757	20.4939	20.5394	20.1038	20.1762	20.315	20.3683	20.3771	20.4434	20.4742	20.477	20.5154	20.447
Ubap2l	27	Q80X50	1	19.5221	19.5092	19.4344	19.636	19.6094	19.4875	19.435	19.4965	19.5468	19.4152	19.4438	19.6488	19.6425	19.6543	19.6455	19.5709	19.5355	19.5286	19.5216
Uchl3	27	Q9JKB1	1	20.2266	20.2344	20.2768	20.2285	20.2938	20.3187	20.1565	20.3296	20.373	19.9158	20.0395	20.2523	20.2851	20.2148	20.3167	20.2152	20.2027	20.3929	20.1926
Abcf2	26	Q99LE6	1	19.5612	19.4028	19.4604	19.4894	19.5081	19.5202	19.6467	19.586	19.583	19.5164	19.4775	19.5229	19.6372	19.5769	19.6333	19.6167	19.6843	19.5545	19.5922
Aldh7a1	26	Q9DBF1	1	20.1417	20.1264	20.1668	20.2334	20.1534	20.3435	20.2943	20.3166	20.2651	19.9789	20.068	20.0153	20.1401	20.082	20.2379	20.0923	20.0269	20.1685	20.1027
Ap1b1	26	O35643	1	20.1952	20.1827	20.1207	20.1979	20.1543	20.1347	20.1365	20.3187	20.2906	20.0722	20.0983	20.1916	20.2118	20.245	20.3141	20.3245	20.3257	20.2503	20.2338
Ap2b1	26	Q9DBG3	1	19.6985	19.7648	19.8133	19.6434	19.6422	19.5862	19.5768	19.8085	19.7105	19.691	19.6979	19.5393	19.5584	19.7373	19.7392	19.8962	19.8201	19.7824	19.7504
Arfgef2	26	A2A5R2	1	18.6998	18.7537	18.6734	18.6831	18.6519	18.594	18.6274	18.7769	18.7793	18.6376	18.6519	18.7413	18.6908	18.7257	18.692	18.7763	18.6784	18.7503	18.6661
Atp13a1	26	Q9EPE9	1	19.0291	19.0359	19.0426	18.9377	18.8893	19.0041	18.9416	19.2111	19.2223	19.1608	19.1395	19.0139	18.9367	19.134	18.9492	19.0584	19.0452	18.9421	18.9877
Blmh	26	Q8R016	1	20.2927	20.2437	20.3531	20.2033	20.2484	20.3525	20.3922	20.3776	20.4428	20.0829	20.1472	20.3297	20.2343	20.4126	20.4858	20.3449	20.3865	20.3491	20.3056
Bzw2	26	Q91VK1	1	20.2644	20.2708	20.2904	20.1265	20.2362	20.2221	20.0222	20.4153	20.4844	20.0715	20.0939	20.1743	20.0908	20.4346	20.4404	20.4028	20.3663	20.4696	20.3498
Cacnb2	26	Q8CC27	1	19.3431	19.3351	19.4307	19.3914	19.3581	19.397	19.2601	19.3319	19.2948	19.396	19.3057	19.3549	19.3038	19.3969	19.3861	19.242	19.3302	19.2911	19.4187
Ccdc51	26	Q3URS9	1	19.549	19.5592	19.5142	19.6197	19.5691	19.4657	19.4984	19.614	19.4971	19.6727	19.6495	19.5545	19.5071	19.5733	19.4345	19.5298	19.4667	19.4782	19.5051
Clasp2	26	Q8BRT1	1	19.2448	19.175	19.1266	19.3227	19.3285	19.1843	19.2768	19.2013	19.1928	19.1803	19.1836	19.2917	19.324	19.2914	19.2543	19.3127	19.3088	19.2302	19.2198
Cops2	26	P61202	1	20.5213	20.4917	20.6258	20.5171	20.5506	20.5401	20.462	20.6304	20.6249	20.4022	20.3886	20.4505	20.4742	20.5568	20.5684	20.565	20.5845	20.5129	20.5487
Cse1l	26	Q9ERK4	1	19.6599	19.6515	19.6643	19.6485	19.5466	19.698	19.5915	19.8186	19.8714	19.4105	19.5286	19.612	19.6372	19.7432	19.7849	19.7841	19.7137	19.8482	19.6055
Ctsb	26	P10605	1	19.5981	19.8692	19.9296	19.3264	19.6011	19.5787	19.5456	19.6943	19.7593	19.6137	19.5807	19.4671	19.2691	19.3756	19.703	19.506	19.5133	19.7325	19.5355
Ddx21	26	Q9JIK5	1	19.2625	19.1977	19.2523	19.3046	19.2786	19.2288	19.2287	19.2056	19.2222	19.3693	19.357	19.272	19.2758	19.2352	19.2003	19.2626	19.3422	19.1763	19.1754
Dnm2	26	P39054	1	19.9907	19.9795	20.084	19.9664	19.928	20.094	19.9909	19.9787	19.9543	19.9258	19.9635	19.9104	20.0668	19.8388	20.0725	20.0867	19.983	20.1403	20.0749
Eif2s1	26	Q6ZWX6	1	19.4306	19.427	19.4811	19.4168	19.3703	19.5258	19.3843	19.5485	19.5209	19.406	19.4201	19.3668	19.3705	19.3865	19.4288	19.435	19.3683	19.4792	19.377
Eif4a1	26	P60843	1	20.2253	20.1713	20.3049	20.2155	20.1325	20.4085	20.2288	20.342	20.344	19.9682	20.108	20.1688	20.2065	20.2408	20.4667	20.4219	20.239	20.363	20.3791
Etf1	26	Q8BWY3	1	20.1473	19.9937	20.1935	20.1904	20.0739	20.2429	20.1421	20.3918	20.2786	20.018	20.0232	20.1074	20.2578	20.0566	20.2059	20.2465	20.1793	20.2355	20.2849
Fdxr	26	Q61578	1	19.2066	19.208	19.2945	18.9109	19.1753	19.3972	19.3451	19.3654	19.3393	19.2204	19.1845	19.1297	19.1538	19.1142	19.0427	19.2171	19.1934	19.2453	19.1689
Fkbp3	26	Q62446	1	20.7083	20.477	20.5233	20.897	20.7441	20.731	20.6119	20.7275	20.6828	20.5201	20.3839	20.9098	21.1762	20.791	20.8565	20.8171	20.6245	20.6147	20.8104
Gripap1	26	Q8VD04	1	19.9053	19.848	19.8355	19.9284	19.8643	19.8637	19.987	19.8951	19.7995	19.877	19.8438	19.8811	19.9798	19.8855	19.9406	19.8706	19.9914	19.9364	20.0023
Gsr	26	P47791	1	20.1143	20.1185	20.1504	20.0779	20.1091	20.1175	20.251	19.9869	20.0251	20.0225	20.0929	20.0359	19.9349	20.453	20.5183	19.9277	20.0778	20.0774	19.9794
Gstz1	26	Q9WVL0	1	20.1452	20.2076	20.2746	20.0991	20.1127	20.0997	20.1589	20.1697	20.227	20.1436	20.1491	20.119	20.2072	20.0953	20.0651	20.0949	20.0683	20.3648	20.2028
Gyg1	26	Q9R062	1	20.7748	20.6715	20.7033	20.7238	20.7022	20.7121	20.7536	20.6879	20.7815	20.8871	20.7838	20.8409	20.5998	20.8002	20.8689	20.8868	20.8768	20.7148	20.786
Kif13a	26	Q9EQW7	1	18.95	18.8246	18.8525	18.8691	18.9391	18.9245	18.9827	18.9197	18.8905	18.823	18.8889	18.9934	19.0616	19.0354	18.9747	19.0433	19.0789	18.9848	19.0381
Lama5	26	Q61001	1	19.9458	20.0041	20.1493	19.8028	19.9079	20.0693	20.1009	19.5661	19.6303	20.2731	20.3103	19.7973	19.8798	19.8888	19.9134	19.8375	19.7658	19.6381	19.8654
Lmcd1	26	Q8VEE1	1	19.4613	19.4042	19.3587	19.5243	19.5197	19.4506	19.4988	19.598	19.5522	19.2719	19.2881	19.638	19.6814	19.3874	19.4251	19.5175	19.6146	19.3085	19.4195
Lpl	26	P11152	1	20.0624	20.1155	20.2149	20.0015	20.0565	20.4716	20.1801	20.2762	20.3086	19.994	19.9262	19.6488	19.8866	20.0122	20.1039	19.9358	19.8763	19.9659	19.9382
Mavs	26	Q8VCF0	1	18.9756	18.9093	18.8821	19.2498	19.0515	18.8567	18.9903	18.9753	18.9803	18.7797	18.8932	19.0013	19.0716	18.9483	18.9215	19.0137	18.9332	19.0821	19.0259
Mecp2	26	Q9Z2D6	1	19.6724	19.592	19.5459	19.8582	19.7323	19.6067	19.7598	19.5303	19.5234	19.6952	19.6215	19.7145	19.815	19.7572	19.7442	19.4377	19.4509	19.6158	19.6356
Mif	26	P34884	1	20.0593	19.7755	19.6536	20.2604	20.0399	19.9715	20.1019	20.1367	20.1795	19.7917	19.8254	20.26	20.3347	20.0118	19.9977	20.1688	20.0791	20.0188	20.1909
Mrpl11	26	Q9CQF0	1	20.6603	20.7149	20.7008	20.8019	20.7713	20.6968	20.8214	20.5432	20.5431	20.7161	20.7383	20.6119	20.6632	20.5472	20.5612	20.6069	20.6378	20.5279	20.5261
Mrpl19	26	Q9D338	1	19.8646	19.9151	19.841	19.8049	19.7966	19.9541	19.9026	19.8795	19.8494	19.9315	19.9574	19.7964	19.6419	19.8498	19.8293	19.8694	19.8639	19.7335	19.9145
Nadk2	26	Q8C5H8	1	19.8165	20.0103	20.007	19.6478	19.8257	19.7562	19.8134	19.8917	19.8872	19.9322	19.9628	19.8693	19.7526	19.7025	19.7507	19.7356	19.7189	19.8672	19.7875
Nono	26	Q99K48	1	20.3282	20.5184	20.4363	20.3926	20.3978	20.3166	20.3709	20.0655	20.2058	20.3938	20.3653	20.2865	20.3022	20.3035	20.3173	20.152	20.3337	20.1675	20.1504
Nudc	26	O35685	1	20.3945	20.3106	20.3546	20.4622	20.4189	20.3064	20.4962	20.484	20.5088	20.1676	20.2279	20.4542	20.4413	20.4916	20.4854	20.4048	20.4752	20.4357	20.4741
Parp1	26	P11103	1	19.8203	19.8258	19.7986	19.8918	19.8351	19.8057	19.9048	19.8616	19.8076	19.8665	19.8193	19.9306	19.8506	19.8631	19.8855	19.7282	19.6895	19.7687	19.8134
Ppp1r12a	26	Q9DBR7	1	19.9975	19.8618	19.9306	20.1542	19.9661	19.9412	20.0562	19.9771	19.9779	19.9672	19.97	20.0973	20.0006	19.9421	19.9981	20.0068	20.1806	19.9559	19.9943
Psma1	26	Q9R1P4	1	20.7815	20.8335	20.7025	20.7678	20.7174	20.7982	20.8542	20.8386	20.7446	20.7183	20.7199	20.8037	20.6828	20.779	20.8112	20.8074	20.9056	20.7938	20.8501
Rpl13a	26	P19253	1	20.968	21.2028	21.1452	20.5708	21.1064	21.0603	21.0254	20.83	20.8605	21.0715	21.1429	20.8162	20.689	20.9704	21.033	20.9309	20.9278	21.0406	20.9189
Rpl24	26	Q8BP67	1	21.122	21.2546	21.1358	21.1258	21.0829	21.1574	21.1801	21.056	21.0972	21.1903	21.1957	21.1459	21.2369	21.1177	21.1305	21.0662	21.0472	21.0313	21.097
Rpl30	26	P62889	1	20.6001	20.7047	20.7154	20.5386	20.5594	20.6671	20.6928	20.4639	20.5293	20.758	20.7256	20.4249	20.3984	20.4837	20.4455	20.5442	20.4717	20.5132	20.5539
Rps18	26	P62270	1	20.4546	20.5822	20.5047	20.4627	20.585	20.4918	20.5107	20.4219	20.3367	20.5829	20.499	20.3672	20.3299	20.3144	20.3738	20.3039	20.4176	20.2866	20.3173
Rufy1	26	Q8BIJ7	1	19.3212	19.294	19.3808	19.3888	19.3679	19.3746	19.3759	19.2355	19.2556	19.2146	19.2107	19.4209	19.3608	19.4108	19.3962	19.3663	19.3393	19.3618	19.3759
Sec23ip	26	Q6NZC7	1	19.6478	19.6612	19.6859	19.6436	19.6061	19.6108	19.6923	19.704	19.6827	19.608	19.6368	19.583	19.6846	19.6177	19.6244	19.6959	19.7662	19.5603	19.5808
Srpra	26	Q9DBG7	1	20.0185	20.0592	20.0585	20.068	19.9973	20.1342	19.9582	20.0512	20.0286	20.005	19.9174	20.0568	19.9779	20.1407	20.0371	19.952	20.0113	20.0135	20.0155
Ssb	26	P32067	1	19.8832	19.9696	19.9529	20.0002	19.9085	19.9439	20.0108	19.7891	19.759	19.9585	19.9181	19.8266	19.8807	19.8608	19.8958	19.8229	19.8777	19.7646	19.8535
Tjp2	26	Q9Z0U1	1	19.3622	19.3592	19.4511	19.4426	19.5461	19.2948	19.4418	19.2969	19.2015	19.3851	19.3636	19.2793	19.3414	19.2455	19.2543	19.3591	19.4531	19.2607	19.2128
Tomm22	26	Q9CPQ3	1	19.4047	19.4373	19.5113	19.6148	19.6026	19.4531	19.1684	19.3937	19.2671	19.4326	19.4315	19.4467	19.4895	19.2986	19.2926	19.4567	19.2513	19.4354	19.4268
Trak1	26	Q6PD31	1	20.3321	20.2675	20.2908	20.4672	20.2982	20.4468	20.3362	20.3547	20.3834	20.2786	20.2469	20.3676	20.3238	20.4921	20.4838	20.2335	20.3423	20.2907	20.273
Twf2	26	Q9Z0P5	1	19.7858	19.7996	19.6819	19.7104	19.7393	19.8131	19.5942	19.8797	19.8635	19.7211	19.724	19.9406	19.7757	19.8114	19.9083	19.9306	19.7602	19.799	19.7627
Usp4	26	P35123	1	19.5883	19.5799	19.557	19.5461	19.6179	19.7047	19.6125	19.622	19.7343	19.4446	19.4178	19.6145	19.5441	19.5777	19.6754	19.7129	19.6313	19.6529	19.619
Vps36	26	Q91XD6	1	20.4032	20.4403	20.559	20.4248	20.4401	20.3621	20.3883	20.5701	20.5547	20.2046	20.3468	20.3198	20.4523	20.2009	20.4055	20.4155	20.3923	20.6089	20.2775
Xpo1	26	Q6P5F9	1	19.5001	19.5835	19.5345	19.5269	19.1797	19.6233	19.2664	19.7204	19.699	19.4041	19.4476	19.5061	19.3697	19.5474	19.6719	19.7876	19.4372	19.5971	19.5578
Aars2	25	Q14CH7	1	19.3305	19.3954	19.3584	19.3305	19.3586	19.4645	19.3779	19.2761	19.2816	19.4396	19.4472	19.2204	19.428	19.3111	19.334	19.1937	19.2116	19.3378	19.3316
Acin1	25	Q9JIX8	1	19.5017	19.4537	19.531	19.6369	19.5858	19.4561	19.6281	19.342	19.4278	19.554	19.5139	19.4701	19.4606	19.5331	19.4811	19.3569	19.4732	19.4121	19.4699
Alad	25	P10518	1	20.2431	20.2283	20.3103	20.1744	20.2402	20.2514	20.1803	20.3623	20.3408	20.1347	20.1167	20.384	20.2241	20.3182	20.4759	20.2397	20.1646	20.4007	20.3813
Anxa3	25	O35639	1	19.9285	19.9081	20.1306	19.7884	19.9741	20.03	20.264	19.827	19.7923	19.9841	20.105	19.7034	19.554	19.778	19.7732	20.0392	20.2715	19.7262	19.7621
Apeh	25	Q8R146	1	19.6457	19.6724	19.631	19.6281	19.6666	19.6413	19.6324	19.6843	19.6715	19.4499	19.5567	19.7661	19.7008	19.6132	19.7512	19.6974	19.5725	19.7624	19.7221
Arcn1	25	Q5XJY5	1	20.1352	20.2625	20.1226	20.1215	20.1072	20.0763	20.1593	20.1962	20.1627	20.0465	20.1284	20.1698	20.1531	20.0796	20.2151	20.162	20.1429	20.1097	20.0005
Cacybp	25	Q9CXW3	1	20.1137	19.8545	20.0337	20.1178	19.9731	19.9748	20.2123	20.2811	20.3579	19.8472	19.9163	20.0917	20.1089	20.1392	20.1488	20.1509	20.3841	20.1654	20.2553
Cdh2	25	P15116	1	19.6692	19.7091	19.6607	19.5873	19.5006	19.6085	19.6373	19.5796	19.5297	19.6663	19.6411	19.6881	19.6868	19.8733	19.7584	19.7897	19.8006	19.776	19.6131
Cfl1	25	P18760	1	21.0382	20.8545	20.9798	21.2456	21.043	21.2415	21.0979	21.0122	21.0667	20.8722	20.9663	20.9902	21.0196	20.9265	20.9773	21.1988	21.2818	20.9489	20.9654
Clpp	25	O88696	1	21.4752	21.4656	21.4663	21.543	21.4877	21.4951	21.5319	21.5773	21.5488	21.4896	21.5294	21.4973	21.4096	21.418	21.4383	21.4985	21.4671	21.4225	21.4201
Cmbl	25	Q8R1G2	1	20.7333	20.5825	20.7022	20.6872	20.6173	20.7952	20.7153	20.8672	20.9148	20.371	20.5099	20.8002	20.8284	20.9245	20.9657	20.848	20.711	20.8864	20.8581
Copg1	25	Q9QZE5	1	19.3138	19.4047	19.4098	19.2802	19.3214	19.3281	19.077	19.4195	19.3789	19.3223	19.2982	19.2704	19.2757	19.2039	19.3517	19.5203	19.2571	19.4129	19.3831
Daam1	25	Q8BPM0	1	19.3805	19.5052	19.4869	19.303	19.1975	19.3012	19.3901	19.5201	19.4234	19.47	19.3526	19.327	19.3646	19.5035	19.2851	19.3982	19.4398	19.29	19.3629
Dctn2	25	Q99KJ8	1	19.4191	19.4358	19.3268	19.5296	19.4283	19.4358	19.4214	19.4804	19.3345	19.3575	19.3472	19.4639	19.4254	19.448	19.4212	19.4563	19.522	19.4539	19.4012
Dpp3	25	Q99KK7	1	19.5418	19.4758	19.5555	19.4716	19.485	19.4441	19.5461	19.5809	19.6428	19.2603	19.3336	19.4965	19.5348	19.4997	19.528	19.8336	19.8338	19.7314	19.6105
Epb41	25	P48193	1	19.0279	19.124	19.1329	18.9912	19.0603	18.8245	18.9809	18.8991	18.928	19.1321	19.1595	19.0711	19.0717	19.0593	19.0566	18.7758	18.8637	19.0443	18.9803
Fam162a	25	Q9D6U8	1	20.6213	20.526	20.4938	20.5343	20.2728	20.7272	20.5424	20.6549	20.6679	20.782	20.6948	20.6644	20.5501	20.6476	20.6597	20.684	20.5395	20.7288	20.6768
Farsb	25	Q9WUA2	1	20.6631	20.6194	20.5749	20.6404	20.5596	20.6456	20.7701	20.7106	20.7327	20.6063	20.5284	20.6597	20.6996	20.7277	20.7442	20.6595	20.7345	20.763	20.7857
Fkbp1a	25	P26883	1	19.7447	19.8491	19.7746	19.8636	20.0074	19.586	19.6901	19.757	19.8185	19.3675	19.5495	19.7472	19.6975	19.5839	19.8737	19.6833	19.59	19.9833	19.4594
Gimap4	25	Q99JY3	1	20.1772	20.136	20.1973	20.1898	20.2347	20.2908	20.3562	20.0008	19.9587	20.1807	20.3483	20.1	20.038	19.9671	20.1328	20.4056	20.3657	19.7669	19.9833
Gps1	25	Q99LD4	1	18.8894	18.8155	19.1141	18.7938	18.8775	18.8487	18.7821	19.021	19.0261	18.8355	18.8543	18.7361	18.8472	18.8587	18.9848	18.9944	18.8506	19.1359	19.0525
Hars1	25	Q61035	1	19.6425	19.5633	19.6672	19.7565	19.5865	19.6353	19.5505	19.8474	19.7939	19.4227	19.45	19.6748	19.6986	19.6474	19.6881	19.7408	19.699	19.8396	19.7437
Hars2	25	Q99KK9	1	19.5778	19.5619	19.7345	19.6937	19.5492	19.6081	19.4806	19.6474	19.6563	19.6397	19.6369	19.4452	19.6802	19.5346	19.4358	19.5581	19.4886	19.5636	19.6275
Ivns1abp	25	Q920Q8	1	19.1879	19.1772	19.2301	19.1666	19.1942	19.255	19.1854	19.3405	19.3251	18.9923	18.8758	19.0606	19.0397	19.1273	19.2114	19.3784	19.3659	19.2622	19.206
Ldhd	25	Q7TNG8	1	18.7902	18.8966	18.928	18.6531	18.729	18.8755	18.876	18.8551	18.8212	18.6542	18.7451	18.8048	18.8264	18.7404	18.692	18.6564	18.646	18.9245	18.7837
Lrrc47	25	Q505F5	1	19.3986	19.2328	19.3377	19.4726	19.4896	19.3261	19.455	19.5413	19.3706	19.2626	19.2462	19.3729	19.4718	19.4182	19.3147	19.4748	19.4987	19.3955	19.4343
Mical3	25	Q8CJ19	1	18.7119	18.6779	18.6887	18.7863	18.7657	18.7568	18.7653	18.5922	18.5643	18.7372	18.6856	18.6157	18.8179	18.6943	18.6692	18.7545	18.8487	18.6211	18.5953
Nrdc	25	Q8BHG1	1	19.0114	18.991	19.0077	18.9723	19.016	19.0791	18.96	19.0554	19.1451	18.9656	18.9516	18.9749	18.9449	19.1652	19.0579	19.0938	19.0999	19.0471	19.026
Pcbp1	25	P60335	1	20.0462	19.981	19.9613	20.0944	20.1379	20.1023	19.8796	20.1769	20.1476	19.8521	19.923	20.0551	20.1192	20.0928	20.0684	20.0933	20.0695	20.1317	20.0002
Ppm1a	25	P49443	1	19.8015	19.6548	19.7578	19.8791	19.7582	19.6873	19.7393	19.8089	19.8742	19.6611	19.659	20.0086	20.0221	19.891	19.7616	19.7727	19.8432	19.7458	19.8015
Prkaa2	25	Q8BRK8	1	19.5871	19.6217	19.6265	19.4149	19.5232	19.593	19.3978	19.6701	19.7064	19.4897	19.4455	19.6196	19.5096	19.565	19.6705	19.7524	19.626	19.7977	19.8348
Ptcd3	25	Q14C51	1	19.9748	20.1011	20.1291	19.9836	19.8548	19.9921	19.8361	20.0082	20.0037	20.1013	20.0689	19.9763	19.919	19.9052	19.9477	19.9871	19.8645	19.8546	20.0804
Qrsl1	25	Q9CZN8	1	19.9382	20.0258	20.1058	19.933	19.974	19.9008	19.9415	20.019	20.058	19.9772	19.966	19.8785	19.8374	19.7947	19.9592	19.8554	19.8832	20.0012	19.9707
Reep5	25	Q60870	1	20.6916	20.7801	20.6521	20.25	20.3007	20.7501	20.8491	20.7208	20.6828	20.724	20.6686	20.6095	20.1161	21.1292	20.6797	20.6551	20.8135	20.512	20.3238
Rmdn1	25	Q9DCV4	1	20.2095	20.1547	20.1611	20.2859	20.197	20.2959	20.1562	20.4272	20.3998	20.1903	20.1686	20.2651	20.2067	20.2775	20.2788	20.1825	20.1216	20.108	20.1589
Rps10	25	P63325	1	20.2278	20.2179	20.2277	20.2473	20.2491	20.2924	20.3548	20.1937	20.15	20.3072	20.2273	20.1612	20.2651	20.1383	20.1808	20.1188	20.254	20.0194	20.1672
Rps17	25	P63276	1	20.1364	20.0906	20.1514	20.233	20.067	20.2619	20.0152	20.1202	20.0571	20.2449	20.2023	20.1976	20.1144	20.1343	20.1645	20.1619	20.0457	20.0603	20.2721
Rps6	25	P62754	1	21.1323	21.3283	21.1536	21.1071	21.1581	21.0967	21.2123	21.0419	21.0225	21.1575	21.2415	20.9862	20.9482	21.1667	21.1654	20.9818	21.1468	21.1048	20.9311
Slc25a22	25	Q9D6M3	1	19.4808	19.5203	19.497	19.4992	19.4722	19.4666	19.475	19.5833	19.5399	19.5344	19.5237	19.4032	19.3916	19.5434	19.3842	19.4741	19.3318	19.501	19.5007
Taco1	25	Q8K0Z7	1	20.7619	20.7215	20.8544	20.7699	20.648	20.8184	20.873	20.8766	20.8962	20.7001	20.7353	20.6769	20.6327	20.7128	20.791	20.8081	20.8446	20.675	20.795
Tmem143	25	Q8VD26	1	20.3416	20.6043	20.5723	20.2146	19.9618	20.0319	20.1263	20.5571	20.5912	20.4539	20.4164	20.1896	20.3617	20.3845	20.2679	20.36	20.2313	20.2453	20.4417
Trim28	25	Q62318	1	19.5578	19.5984	19.5518	19.5611	19.6866	19.5682	19.6702	19.4991	19.367	19.6457	19.6477	19.4928	19.6246	19.5131	19.5505	19.4509	19.5501	19.4902	19.5342
Trmt10c	25	Q3UFY8	1	20.2486	20.415	20.3989	20.2177	20.1971	20.1846	20.1529	20.3341	20.3729	20.3508	20.3602	20.2279	20.1745	20.1304	20.1678	20.2747	20.2246	20.2661	20.2718
Usp7	25	Q6A4J8	1	18.7164	18.6596	18.8035	18.6214	18.7038	18.6798	18.6609	18.6753	18.7666	18.7302	18.7382	18.7164	18.7109	18.6861	18.7562	18.6939	18.7602	18.5888	18.7172
Yars2	25	Q8BYL4	1	19.6268	19.7078	19.5783	19.7668	19.6944	19.6935	19.5822	19.6372	19.5704	19.6575	19.65	19.5707	19.5866	19.592	19.6077	19.5858	19.5608	19.706	19.6424
Afg3l1	24	Q920A7	1	19.4209	19.3776	19.4331	19.3815	19.4064	19.3115	19.3719	19.4559	19.515	19.4813	19.4692	19.4658	19.4405	19.5635	19.3969	19.3778	19.3626	19.4912	19.4749
Armc1	24	Q9D7A8	1	19.3299	19.2626	19.2701	19.4243	19.3093	19.3683	19.1325	19.469	19.4304	19.3057	19.2471	19.4453	19.3392	19.3076	19.3155	19.3669	19.2356	19.2727	19.5053
Atxn2	24	O70305	1	19.6554	19.6323	19.4809	19.7535	19.7641	19.4628	19.7007	19.6015	19.5823	19.4961	19.5165	19.8082	19.7346	19.6683	19.652	19.6364	19.6631	19.6423	19.7024
Bicd2	24	Q921C5	1	19.672	19.6431	19.6211	19.799	19.8048	19.6666	19.7194	19.6229	19.6263	19.63	19.5586	19.6902	19.8118	19.6089	19.6777	19.6577	19.765	19.6424	19.6651
Ddx6	24	P54823	1	19.5957	19.5471	19.596	19.5314	19.5782	19.5968	19.5495	19.5783	19.5431	19.5745	19.645	19.5748	19.7194	19.5948	19.654	19.7374	19.6051	19.62	19.6147
Dennd4c	24	A6H8H2	1	18.7744	18.8486	18.6814	18.8814	18.7486	18.7614	18.689	18.95	18.9315	18.5697	18.6506	18.7644	18.817	18.8108	18.7774	18.779	18.6693	18.814	18.865
Dhrs1	24	Q99L04	1	19.9625	20.0227	20.0893	19.9114	19.8505	20.0108	20.0353	20.1064	20.0643	20.0636	20.0097	19.9564	19.8503	19.9533	19.8623	19.9155	20.0147	19.8302	19.9541
Dnajc7	24	Q9QYI3	1	19.3619	19.2884	19.3125	19.4718	19.4268	19.3664	19.3534	19.43	19.4636	19.1418	19.1974	19.4544	19.4416	19.4015	19.2995	19.3553	19.5431	19.4182	19.3493
Efr3a	24	Q8BG67	1	19.3287	19.3941	19.4426	19.3227	19.1188	19.3248	19.3093	19.2779	19.3197	19.3831	19.3315	19.3514	19.3974	19.5294	19.3415	19.3639	19.2998	19.3491	19.3199
Eif3i	24	Q9QZD9	1	19.4079	19.4688	19.4976	19.4312	19.5053	19.4178	19.4267	19.4515	19.4676	19.3619	19.3282	19.5188	19.3939	19.4604	19.4916	19.3515	19.3158	19.3376	19.2881
Fasn	24	P19096	1	18.5787	18.6492	18.6509	18.5381	18.5599	18.5806	18.6617	18.4709	18.4453	18.5451	18.5302	18.5478	18.6071	18.6244	18.7956	18.6147	18.5239	18.5415	18.6592
Gcat	24	O88986	1	18.6576	18.7909	18.962	18.7518	18.7625	18.9992	18.6591	18.9326	18.9096	18.5473	18.4817	18.624	18.4268	18.5417	18.6849	18.4422	18.2202	18.6646	18.595
Glrx3	24	Q9CQM9	1	20.8254	20.683	20.8043	20.8168	20.793	20.7995	20.9179	20.8745	20.9529	20.5785	20.6105	20.9279	20.9309	20.9852	20.9729	20.7578	20.8838	20.8832	20.8546
Gls	24	D3Z7P3	1	19.3964	19.3952	19.342	19.2869	19.2882	19.3376	19.5155	19.3274	19.4113	19.4566	19.5064	19.3953	19.4367	19.4146	19.3461	19.4355	19.4062	19.4127	19.3964
Grhpr	24	Q91Z53	1	19.7935	19.8596	19.8379	19.8183	19.8969	19.8453	19.8367	20.1064	19.9947	19.5459	19.6038	19.8328	19.7665	19.8153	19.7858	19.7886	19.7635	19.7182	19.8011
Hint1	24	P70349	1	21.5725	21.4816	21.4888	21.6309	21.6048	21.6273	21.5964	21.5163	21.7256	21.3578	21.44	21.6629	21.5938	21.6158	21.561	21.4882	21.4293	21.6101	21.5118
Hmgn5	24	Q9JL35	1	19.5009	19.0064	19.3387	19.5346	19.1779	19.5495	19.7209	19.5705	19.4589	19.4851	19.3905	19.7386	19.6602	19.7235	19.7176	19.3496	19.4968	19.3554	19.701
Hnrnpab	24	Q99020	1	20.4592	20.323	20.3652	20.7112	20.3508	20.5418	20.3297	20.5916	20.5093	20.3812	20.3588	20.633	20.4558	20.6593	20.5796	20.549	20.306	20.2407	20.4994
Htra2	24	Q9JIY5	1	19.6202	19.7145	19.7374	19.8968	19.6796	19.6298	19.5515	19.6644	19.6311	19.5826	19.5425	19.4762	19.6784	19.67	19.5387	19.6401	19.4066	19.6428	19.7672
Map2k4	24	P47809	1	19.4444	19.4521	19.3544	19.4794	19.3383	19.5288	19.2396	19.5736	19.5698	19.2806	19.2756	19.5132	19.4962	19.5192	19.5478	19.5227	19.4007	19.6065	19.5627
Micos13	24	Q8R404	1	20.102	19.9643	20.189	20.024	19.8506	20.3569	19.978	20.3122	20.1848	20.1896	20.1307	20.4772	20.0022	20.0551	20.2346	20.2314	19.7462	20.0054	20.3878
Mtdh	24	Q80WJ7	1	19.1431	19.0034	19.1463	19.0931	19.038	19.0894	19.2236	19.0658	19.1189	19.2289	19.1759	19.2451	19.2313	19.2762	19.0797	19.173	19.1967	19.0997	19.1431
Mterf2	24	Q8BKY8	1	19.893	19.9943	20.1283	19.7505	19.8301	20.0328	19.8879	20.1606	20.0443	19.8947	19.9232	19.7458	19.7392	19.8458	19.88	19.8055	19.7405	19.9985	19.812
Napa	24	Q9DB05	1	19.5631	19.6204	19.6545	19.4913	19.4891	19.6314	19.6199	19.6047	19.6728	19.5281	19.4016	19.5878	19.5287	19.4346	19.5581	19.6067	19.5207	19.6028	19.5413
Nqo1	24	Q64669	1	20.8035	20.716	20.7044	20.4126	20.5565	20.7753	20.806	20.8878	20.8963	20.516	20.5561	20.9858	20.8718	20.9147	20.9031	21.2022	21.1845	21.0575	21.0007
Nt5dc3	24	Q3UHB1	1	19.6646	19.7287	19.8559	19.732	19.7075	19.6235	19.5578	19.6579	19.7477	19.6853	19.767	19.5537	19.7993	19.5276	19.5305	19.7253	19.5698	19.7676	19.5872
Otub1	24	Q7TQI3	1	19.7115	19.5737	19.731	19.7456	19.7916	19.6589	19.723	19.7804	19.8498	19.4325	19.5531	19.7399	19.7858	19.7234	19.6426	19.7635	19.8017	19.7916	19.7078
Pcm1	24	Q9R0L6	1	18.8986	18.8959	18.7807	18.9955	18.937	18.8047	18.8458	18.8476	18.8307	18.898	18.7512	18.9497	19.0135	18.8971	18.8908	18.8747	18.9596	18.8527	18.8518
Phyh	24	O35386	1	19.6292	19.5749	19.6406	19.6583	19.6018	19.864	19.7503	19.6787	19.5916	19.6568	19.5948	19.6592	19.5578	19.7646	19.8312	19.4308	19.559	19.5506	19.6134
Ppme1	24	Q8BVQ5	1	19.8474	19.6965	19.6301	19.9066	19.8576	19.8933	19.8317	19.9328	19.9568	19.5852	19.6016	20.0195	19.9641	20.0367	20.0133	19.9282	19.9341	19.9753	20.0012
Ppp1r12c	24	Q3UMT1	1	18.8976	18.8792	18.7994	18.9532	19.1153	18.779	18.8192	18.6866	18.6846	18.943	18.8323	19.0236	19.0085	18.942	18.9931	18.981	18.954	18.8414	18.9266
Ppp2r5a	24	Q6PD03	1	19.527	19.5782	19.5191	19.6537	19.4845	19.354	19.4305	19.543	19.5171	19.4338	19.3613	19.5379	19.6535	19.6525	19.6313	19.5221	19.4531	19.6141	19.6089
Psma2	24	P49722	1	19.7851	19.8615	19.8472	19.8778	19.794	19.8727	19.7252	19.8628	19.7047	19.7393	19.7585	19.8292	19.7088	19.8573	19.7678	19.8208	19.7398	19.7532	19.8419
Psmd14	24	O35593	1	18.9236	18.9587	18.9351	18.8346	18.8824	18.7069	18.9687	18.9201	18.9788	18.9725	18.9149	18.8931	18.9272	18.8866	18.8755	18.9884	18.8825	18.8994	18.9677
Psme1	24	P97371	1	20.3547	20.2237	20.2826	20.3846	20.3349	20.4625	20.4884	20.2397	20.2792	20.1739	20.2232	20.3805	20.4173	20.5852	20.5399	20.3888	20.3694	20.3232	20.4796
Ptgr3	24	Q8BGC4	1	20.1123	20.2754	20.2736	20.0627	20.2339	20.1332	20.106	20.2014	20.2028	20.0927	20.1941	19.9203	19.9264	19.9593	20.1498	19.9896	19.7796	20.248	20.0593
Rps11	24	P62281	1	20.696	20.7943	20.8116	20.6229	20.7394	20.793	20.7724	20.6978	20.6476	20.8369	20.81	20.5991	20.5168	20.6663	20.6587	20.5723	20.6966	20.5698	20.5094
Rps19	24	Q9CZX8	1	21.2346	21.3326	21.3331	21.309	21.2301	21.3475	21.3307	21.1788	21.1213	21.3603	21.281	21.0826	21.138	21.2081	21.152	21.1132	21.1806	21.0782	21.1055
Setd3	24	Q91WC0	1	18.8384	18.8276	18.9021	18.9689	18.8631	18.8308	18.774	18.9386	18.8759	18.748	18.7598	18.778	18.9456	18.7767	18.8687	19.0051	18.8237	18.9022	18.8674
Snta1	24	Q61234	1	20.5456	20.5999	20.4458	20.4975	20.6419	20.5332	20.6289	20.4685	20.4951	20.5258	20.4463	20.5372	20.5386	20.6356	20.667	20.5092	20.5558	20.5412	20.5259
Syne2	24	Q6ZWQ0	1	18.4391	18.4735	18.3962	18.4384	18.4175	18.4872	18.3695	18.3183	18.302	18.5051	18.5449	18.4392	18.3447	18.3718	18.3045	18.3962	18.3731	18.5176	18.4054
Trappc9	24	Q3U0M1	1	19.0279	19.0922	19.0634	18.9161	19.0741	18.9669	19.0579	18.9538	19.0579	19.0328	18.9788	18.9636	19.0402	19.0267	19.0917	19.0384	19.1261	19.1309	19.0366
Tubb4b	24	P68372	1	22.2647	22.27	22.2126	22.1454	22.3589	22.207	22.3993	22.3018	22.2794	22.1285	22.0666	22.2675	22.2592	22.2582	22.3109	22.2964	22.4323	22.2378	22.1891
Abcc1	23	O35379	1	18.7938	18.9137	18.9065	18.8156	18.6111	18.7967	18.7208	18.8411	18.7863	18.9593	18.9873	18.7096	18.6071	18.8349	18.7748	18.7864	18.7588	18.745	18.706
Abhd16a	23	Q9Z1Q2	1	19.0965	19.0704	18.9432	19.0701	18.9524	19.0937	19.1456	19.1638	19.1485	19.1904	19.1617	18.9697	19.1709	19.2259	18.9939	19.0856	19.014	19.0601	18.9518
Adck1	23	Q9D0L4	1	19.1499	19.4463	19.2572	19.0793	18.9924	19.128	19.0215	19.2874	19.2349	19.243	19.3117	19.07	19.0175	19.2439	19.1448	19.1793	18.883	19.2008	19.174
Aldh9a1	23	Q9JLJ2	1	19.8786	19.823	19.8593	19.8431	19.7685	19.9192	19.9808	19.8948	19.8804	19.9146	19.9476	20.1583	20.0928	19.8956	19.8713	19.5883	19.6709	19.898	19.9255
Ankrd17	23	Q99NH0	1	18.3925	18.3868	18.2674	18.3768	18.3467	18.4261	18.3931	18.4138	18.3078	18.3914	18.3679	18.4359	18.477	18.3383	18.3777	18.3659	18.3859	18.42	18.5167
Ap1g1	23	P22892	1	18.9204	19.012	19.1276	18.7296	18.9024	18.9713	18.7211	19.0074	19.1053	18.9072	19.0604	18.7302	18.7303	18.7426	19.0247	18.9631	18.9167	18.8939	19.0355
Ap3d1	23	O54774	1	19.2825	19.3639	19.4092	19.2106	19.2238	19.2401	19.2374	19.3083	19.3227	19.2782	19.2892	19.1645	19.2574	19.3167	19.2477	19.3598	19.3748	19.3316	19.3106
Apobec2	23	Q9WV35	1	19.9323	19.8529	19.9407	19.9405	19.879	20.1768	19.8743	20.0326	19.9804	19.7275	19.8	20.094	19.8604	19.9472	20.1268	20.0242	19.871	20.0286	20.1451
Arhgef7	23	Q9ES28	1	19.6376	19.601	19.4928	19.6195	19.745	19.7295	19.7516	19.5645	19.5693	19.6355	19.634	19.5797	19.7062	19.6362	19.5287	19.7236	19.7083	19.5655	19.6647
Arpc5l	23	Q9D898	1	19.8215	19.8091	19.7366	19.8551	19.8262	19.7963	19.7699	19.8446	19.8917	19.6163	19.6321	19.8583	19.7251	19.8947	20.0208	19.9216	19.893	19.9071	19.9225
As3mt	23	Q91WU5	1	20.4413	20.4019	20.4646	20.3622	20.4182	20.4146	20.4476	20.5226	20.614	20.1464	20.243	20.5896	20.5927	20.5754	20.5704	20.4756	20.4536	20.541	20.5076
Asrgl1	23	Q8C0M9	1	20.1723	20.0279	19.9293	20.2105	20.2195	20.0887	20.271	20.2858	20.2838	19.7714	19.8343	20.2439	20.238	20.3646	20.3778	20.2488	20.2909	20.2345	20.1363
Capn1	23	O35350	1	19.6626	19.5316	19.7129	19.5682	19.6654	19.7041	19.666	19.7046	19.7369	19.535	19.5484	19.7035	19.7395	19.8167	19.7128	19.7696	19.6805	19.7637	19.6213
Cdc42bpb	23	Q7TT50	1	18.7179	18.7405	18.7583	18.6943	18.8825	18.7194	18.8707	18.4754	18.4887	18.7093	18.7702	18.6868	18.6955	18.6815	18.6435	18.7689	18.9375	18.5214	18.6313
Col6a1	23	Q04857	1	19.1835	18.9165	18.8598	18.9149	19.1415	18.97	19.0485	19.3533	19.1706	19.1423	19.1769	19.3178	19.2587	18.8301	18.8936	19.5517	19.6568	18.8679	19.1569
Cops5	23	O35864	1	19.8178	19.8142	19.9305	19.9475	19.8193	19.8893	19.6965	19.8961	19.9379	19.6857	19.735	19.9289	19.8476	19.7871	19.9277	19.9915	19.6959	19.9838	19.7611
Cul4a	23	Q3TCH7	1	19.6307	19.5376	19.5787	19.5402	19.5664	19.6678	19.6438	19.7438	19.6937	19.5773	19.516	19.6864	19.5263	19.6905	19.7247	19.7228	19.7212	19.6592	19.7367
Dhrs7c	23	Q8CHS7	1	20.745	20.8	20.8112	20.6195	20.4242	20.7677	20.6493	20.7714	20.8289	20.9045	20.9498	20.6794	20.4155	20.9922	20.7902	20.7452	20.6772	20.7672	20.6308
Eif3g	23	Q9Z1D1	1	20.7391	20.7896	20.7408	20.8779	20.7444	20.7935	20.8046	20.7446	20.6567	20.7267	20.631	20.7963	20.7383	20.7442	20.7961	20.7332	20.7598	20.6372	20.693
Eif3h	23	Q91WK2	1	19.4629	19.5001	19.5978	19.5587	19.417	19.627	19.2702	19.5759	19.5313	19.539	19.4609	19.4437	19.5712	19.3714	19.5141	19.5188	19.3967	19.5292	19.5298
Eif3l	23	Q8QZY1	1	19.7895	19.8939	19.8711	19.6998	19.7545	19.7077	19.7286	19.9288	19.8065	19.7939	19.8652	19.6729	19.6462	19.8109	19.8575	19.915	19.7926	20.0115	19.7166
Eml2	23	Q7TNG5	1	19.7488	19.7424	19.823	19.6669	19.8278	19.6843	19.8565	19.7934	19.8104	19.5614	19.6122	19.6981	19.8337	19.7387	19.7935	19.6682	19.7596	19.8031	19.7762
Gatb	23	Q99JT1	1	19.8663	19.846	19.9625	19.9358	19.8928	19.9203	19.9241	19.8908	19.9274	19.8047	19.914	19.9828	19.8214	19.8376	19.9599	19.8335	19.7386	19.8871	19.9026
Gnas	23	P63094	1	19.3915	19.4574	19.4451	19.2578	19.2571	19.3867	19.3865	19.2766	19.4087	19.4311	19.3926	19.4138	19.3543	19.5894	19.4285	19.4015	19.4055	19.4009	19.348
Gphn	23	Q8BUV3	1	19.2315	19.0652	19.1195	19.1807	19.2545	19.1477	19.356	19.3007	19.3061	19.1279	19.115	19.3354	19.2731	19.2987	19.1504	19.205	19.3091	19.2317	19.2318
Gpx4	23	O70325	1	19.3059	19.2372	19.2025	19.2272	19.2591	19.4528	19.4881	19.2417	19.3193	19.2818	19.2302	19.2025	19.3014	19.2941	19.2645	19.4127	19.4562	19.3393	19.2627
Hccs	23	P53702	1	19.8065	19.9178	19.9175	19.7573	19.6879	19.737	19.7029	19.9027	19.9115	19.8692	19.9471	19.7953	19.7027	19.8048	19.6752	19.7466	19.6936	19.7948	19.7226
Kif1c	23	O35071	1	19.1476	19.044	19.1717	19.0788	19.1537	19.1533	19.2425	19.1937	19.1565	19.0458	19.0739	19.1993	19.1214	19.1954	19.226	19.0834	19.081	19.1697	19.2097
Klc1	23	O88447	1	19.6232	19.5159	19.5124	19.6723	19.6838	19.6731	19.6485	19.7592	19.753	19.5973	19.5888	19.4167	19.4126	19.6533	19.5815	19.8051	19.7909	19.4878	19.7167
Mat2a	23	Q3THS6	1	19.4165	19.395	19.3985	19.4055	19.4594	19.4122	19.4538	19.4768	19.4628	19.2335	19.3337	19.5166	19.4584	19.4723	19.4229	19.4278	19.4717	19.4869	19.3922
Memo1	23	Q91VH6	1	19.5456	19.532	19.5784	19.3847	19.4516	19.4199	19.5329	19.6683	19.7051	19.3969	19.4661	19.498	19.4904	19.5136	19.6529	19.6593	19.5579	19.8024	19.5209
Mgll	23	O35678	1	18.4096	18.5179	18.6804	18.4778	18.5432	18.4894	18.4206	18.2569	18.2659	18.3693	18.6408	18.2158	18.233	18.1631	18.343	18.5768	18.3012	18.337	18.3624
Mrpl12	23	Q9DB15	1	20.3316	20.2839	20.3071	20.4386	20.2763	20.2841	20.3209	20.3123	20.3383	20.469	20.3905	20.3492	20.3549	20.3423	20.2521	20.2277	20.3753	20.2565	20.2569
Mrpl39	23	Q9JKF7	1	19.4937	19.5889	19.6173	19.4925	19.5519	19.5392	19.4649	19.5303	19.5165	19.5671	19.6094	19.4677	19.3756	19.3908	19.4724	19.414	19.4847	19.4362	19.3979
Mrpl46	23	Q9EQI8	1	19.5003	19.5554	19.6513	19.6601	19.5306	19.5899	19.4326	19.4816	19.4486	19.6342	19.5325	19.5328	19.4226	19.3543	19.4076	19.4806	19.4756	19.5377	19.4593
Ndufb3	23	Q9CQZ6	1	19.341	19.5284	19.5869	18.8568	19.3869	19.2402	19.2141	19.4913	19.5101	19.5357	19.4999	19.2432	18.842	19.3274	19.266	19.3484	19.2378	19.523	19.3387
Oma1	23	Q9D8H7	1	19.8152	19.7706	19.6448	19.7653	19.5216	19.8277	19.7529	19.8378	19.9218	19.8543	19.7569	19.7663	19.7855	20.1728	19.8853	19.7672	19.7527	19.8332	19.809
Pgls	23	Q9CQ60	1	20.4375	20.2546	20.4469	20.4195	20.5421	20.4213	20.5373	20.5804	20.6754	20.1516	20.1753	20.4772	20.508	20.5283	20.5599	20.529	20.5102	20.5108	20.5151
Ppa1	23	Q9D819	1	20.9871	20.8692	20.8584	20.8944	20.9647	21.0711	21.0677	21.2257	21.1886	20.7194	20.6956	21.0256	21.0325	21.0526	21.0294	21.0872	21.1236	21.0016	21.0587
Prune1	23	Q8BIW1	1	19.6922	19.5849	19.6777	19.6855	19.7346	19.675	19.5878	19.6827	19.676	19.4618	19.5066	19.958	19.9357	19.701	19.7962	19.8039	19.7374	19.7482	19.8954
Psma4	23	Q9R1P0	1	20.2706	20.3202	20.4315	20.2555	20.0979	20.2802	20.2844	20.4264	20.3557	20.2967	20.2604	20.1532	20.1703	20.2342	20.2604	20.3919	20.217	20.2436	20.3113
Rab2a	23	P53994	1	19.7463	19.7731	19.8449	19.692	19.599	19.7003	19.5109	19.8961	19.8885	19.8281	19.8166	19.7648	19.6918	19.9068	19.7768	19.8205	19.6094	19.7395	19.7699
Rps15	23	P62843	1	19.473	19.3251	19.4189	19.5064	19.2295	19.6402	19.577	19.476	19.4042	19.5771	19.4526	19.5608	19.4675	19.5445	19.581	19.3985	19.3668	19.3183	19.5954
Rps15a	23	P62245	1	20.2593	20.5154	20.5471	20.0848	20.2919	20.2267	20.2177	20.3076	20.287	20.3969	20.4113	20.1475	20.1418	20.1314	20.26	20.1723	20.1657	20.2205	20.2133
Sec23a	23	Q01405	1	19.0516	19.0763	19.1034	18.9826	19.1196	19.0836	19.1306	19.0507	19.2	18.9927	19.0033	18.8873	18.9518	18.9922	19.0566	19.0372	19.0934	19.1377	19.0607
Slc30a9	23	Q5IRJ6	1	19.3862	19.4303	19.3894	19.2007	19.1875	19.4732	19.4673	19.3995	19.5248	19.4654	19.4845	19.4139	19.3275	19.6709	19.325	19.3149	19.2449	19.2522	19.3692
Smarca5	23	Q91ZW3	1	19.2044	19.2543	19.2584	19.2396	19.321	19.1983	19.2761	19.0897	19.1358	19.3891	19.3768	19.105	19.1008	19.0825	19.168	19.1278	19.2021	19.1325	19.0818
Smchd1	23	Q6P5D8	1	18.9489	19.023	19.0651	18.9435	19.0604	18.8936	18.9679	18.8825	18.799	19.0446	19.0139	18.9714	18.877	18.9304	18.9902	18.803	18.9129	18.9283	18.9208
Snx2	23	Q9CWK8	1	19.5065	19.4985	19.5008	19.518	19.6054	19.5524	19.5726	19.4694	19.4842	19.3473	19.3994	19.5041	19.5397	19.5461	19.5985	19.4791	19.618	19.5135	19.4997
Srp68	23	Q8BMA6	1	19.4859	19.4339	19.4428	19.4458	19.4252	19.5283	19.4066	19.5447	19.5104	19.4851	19.494	19.5496	19.4798	19.4437	19.4657	19.6293	19.4302	19.4629	19.6317
Taldo1	23	Q93092	1	19.9227	19.9035	19.9527	19.9076	19.9707	19.8638	20.0486	20.0361	20.0238	19.7121	19.8352	19.9367	20.0072	20.0257	19.9439	19.7897	19.9448	19.886	19.8366
Trip12	23	G5E870	1	18.6605	18.689	18.5745	18.7249	18.677	18.4952	18.6127	18.6775	18.685	18.6802	18.6791	18.753	18.7251	18.6151	18.6528	18.7808	18.6198	18.6445	18.6462
Wnk1	23	P83741	1	18.5867	18.5175	18.5251	18.6116	18.6529	18.5213	18.6144	18.6244	18.5661	18.5055	18.4344	18.5966	18.5761	18.6027	18.6098	18.7255	18.701	18.6284	18.6612
Akap2	22	O54931	1	19.0739	19.1074	19.0327	19.0495	19.1761	19.0603	19.1133	18.9221	19.0283	19.0334	19.0723	19.0639	19.0011	19.0157	19.1361	19.2403	19.3647	18.9264	18.9024
Akr1a1	22	Q9JII6	1	19.6506	19.5054	19.5039	19.6484	19.6197	19.599	19.7685	19.744	19.6731	19.4197	19.546	19.5982	19.6204	19.5908	19.6489	19.7546	19.7847	19.7761	19.6656
Aldh3a2	22	P47740	1	20.164	20.2074	20.2923	20.1188	20.1193	20.1675	20.1552	20.1043	20.1017	20.3063	20.331	20.1165	20.1754	20.2153	20.0642	20.1666	20.0994	20.1374	19.986
Ap2a1	22	P17426	1	19.5663	19.5796	19.597	19.5164	19.5445	19.4321	19.473	19.6769	19.5695	19.4687	19.475	19.6007	19.5777	19.5679	19.6422	19.7762	19.7369	19.6394	19.5913
Ap2a2	22	P17427	1	19.3003	19.2922	19.4039	19.1257	19.1908	19.293	19.2594	19.3703	19.3547	19.2524	19.3633	19.2492	19.1309	19.326	19.3366	19.3974	19.3712	19.4252	19.34
Apmap	22	Q9D7N9	1	19.9996	20.1466	20.0332	19.9913	19.9218	19.8743	19.944	20.0107	20.1157	20.1241	20.0971	19.8258	19.9049	20.0268	19.8401	20.1179	20.0524	19.9984	19.9383
Appl1	22	Q8K3H0	1	19.4535	19.3603	19.4806	19.3493	19.4073	19.3932	19.4652	19.4482	19.4913	19.3698	19.4151	19.455	19.5402	19.4817	19.5972	19.5549	19.5228	19.6304	19.4522
Atpaf1	22	Q811I0	1	20.2725	20.2	20.2711	20.496	20.2149	20.271	20.1527	20.4347	20.3129	20.2692	20.2958	20.2439	20.4541	20.1052	20.3065	20.2365	20.1049	20.2723	20.3785
Bag2	22	Q91YN9	1	20.4252	20.5796	20.508	20.6078	20.3272	20.4552	20.2672	20.4637	20.3808	20.525	20.504	20.4765	20.3616	20.3322	20.4821	20.421	20.3005	20.4456	20.3428
Bag6	22	Q9Z1R2	1	19.3711	19.3997	19.2835	19.4215	19.4152	19.3697	19.3037	19.3043	19.2847	19.2857	19.2386	19.4148	19.483	19.2636	19.3255	19.2765	19.403	19.298	19.3347
Capns1	22	O88456	1	19.5118	19.5957	19.732	19.4116	19.4843	19.5566	19.5547	19.4515	19.5395	19.3961	19.484	19.3372	19.5144	19.4578	19.5253	19.6004	19.5113	19.6563	19.4657
Ccdc90b	22	Q8C3X2	1	20.0135	20.1177	20.0541	20.0166	19.9331	20.0431	19.9482	20.0163	19.9372	20.1194	20.1368	20.0232	20.0709	20.1592	20.017	19.9182	19.9488	20.043	19.934
Comt	22	O88587	1	19.6013	19.5314	19.523	19.474	19.3054	19.6862	19.3476	19.8506	19.8284	19.4936	19.4586	19.8558	19.6671	19.6041	19.5755	19.9029	19.7409	19.6221	19.7778
Ddx19a	22	Q61655	1	20.0119	19.9243	20.0311	20.0452	19.9819	20.1117	19.9255	20.1654	20.2433	19.8102	19.7721	20.0664	20.052	20.0152	20.1245	20.0709	20.0486	19.973	20.0206
Dync1li2	22	Q6PDL0	1	19.4482	19.4138	19.3401	19.5093	19.4791	19.5764	19.4394	19.5313	19.4833	19.3982	19.3733	19.4129	19.4662	19.4674	19.5306	19.3943	19.505	19.429	19.4084
Dynll2	22	Q9D0M5	1	19.7121	19.6843	19.7105	19.6866	19.6198	19.8477	19.3579	19.8435	19.786	19.5632	19.5732	19.6843	19.7691	19.8963	19.8101	19.8484	19.7952	19.6909	19.734
E0CYV9	22	E0CYV9	1	18.5141	18.4259	18.3783	18.4877	18.5375	18.4368	18.4483	18.5933	18.5486	18.4864	18.4178	18.461	18.5594	18.4664	18.3976	18.7392	18.8317	18.5147	18.5543
Gsn	22	P13020	1	19.6128	19.5012	19.4976	19.5491	19.649	19.7458	19.6472	19.6838	19.6755	19.8043	19.62	19.4365	19.3955	19.4567	19.3503	19.3844	19.527	19.5936	19.6484
Gstm5	22	P48774	1	20.2264	20.1735	20.1922	19.9873	20.1414	20.2745	20.2024	20.1928	20.3801	19.8814	19.9995	20.1815	20.1554	20.514	20.5246	20.3891	20.3439	20.4367	20.4077
Hhatl	22	Q9D1G3	1	20.1569	20.3709	20.3062	20.1981	19.961	20.4411	19.949	20.2286	20.2259	20.1801	20.252	19.85	19.9864	20.2716	20.1524	19.8827	19.6737	20.172	19.9088
Hnrnpul1	22	Q8VDM6	1	18.9048	18.7804	18.9457	18.8339	19.0329	18.7934	18.8182	18.8394	18.8998	18.9579	18.8912	19.0186	18.9612	18.8753	18.8496	18.8499	18.835	18.7607	18.9258
Homer1	22	Q9Z2Y3	1	19.5925	19.6253	19.5764	19.7341	19.6142	19.5157	19.6079	19.5569	19.5346	19.5571	19.5089	19.6442	19.6526	19.6862	19.6925	19.5297	19.682	19.5999	19.5131
Itga6	22	Q61739	1	19.4558	19.3422	19.5375	19.4441	19.4594	19.5031	19.6805	19.1402	19.0876	19.6474	19.6687	19.2972	19.3088	19.2557	19.313	19.561	19.655	19.1946	19.2733
Larp1	22	Q6ZQ58	1	19.2449	19.3125	19.3013	19.2787	19.2724	19.2219	19.2341	19.1217	19.2177	19.2711	19.1966	19.29	19.2561	19.2679	19.2885	19.2048	19.3226	19.2683	19.2011
Lclat1	22	Q3UN02	1	20.1192	19.9157	19.9631	20.1593	19.7778	19.838	19.7569	20.2292	20.1602	20.3506	20.2486	20.2193	20.1699	20.4146	20.1411	20.1859	20.0184	20.1217	20.2276
Macroh2a1	22	Q9QZQ8	1	20.1451	20.1762	20.1376	20.2592	20.2824	20.2828	20.167	19.9539	20.018	20.2258	20.2144	20.124	20.1332	20.2913	20.2287	19.9279	20.0242	20.039	19.956
Mrpl3	22	Q99N95	1	19.9599	20.087	20.1154	19.9833	20.1096	19.8733	19.9618	19.9002	19.8478	20.0334	19.9629	19.9126	19.8408	19.8416	19.8168	19.8838	19.9548	19.8898	19.9226
Mrps35	22	Q8BJZ4	1	20.0891	20.2264	20.1471	20.0167	20.0761	20.1982	20.0713	20.0808	20.1187	20.205	20.1725	20.0188	20.0266	20.1342	20.1418	19.9875	20.0977	20.0047	19.9802
Msra	22	Q9D6Y7	1	19.9073	19.9372	20.0029	19.8138	19.9559	19.8894	19.9453	19.9145	19.9694	19.778	19.8892	19.9193	19.8952	19.8419	19.8378	19.9428	19.9503	19.8628	19.8229
Mtap	22	Q9CQ65	1	19.5762	19.4408	19.4949	19.5274	19.6999	19.5441	19.5979	19.7108	19.6024	19.3646	19.3959	19.5926	19.6273	19.695	19.748	19.5806	19.5969	19.7032	19.6846
Mtch1	22	Q791T5	1	19.7476	20.1306	19.9157	19.6115	19.5595	19.6435	19.6666	19.8327	19.8629	19.8731	19.8647	19.6139	19.6263	19.8945	19.7618	19.6486	19.5713	19.6837	19.6282
Mtfp1	22	Q9CRB8	1	20.2105	20.396	20.2521	20.1116	20.2898	20.2309	20.2166	20.1539	20.0229	20.2515	20.3332	19.8737	20.0498	20.108	20.1881	20.0296	20.0812	20.1525	20.0979
Oxa1l	22	Q8BGA9	1	18.9698	18.9298	18.8845	18.8713	18.714	18.9527	19.0985	18.8316	18.9413	19.0574	19.0539	18.9295	18.857	19.1926	18.9319	18.8868	18.8758	18.7908	18.8704
Pcyox1	22	Q9CQF9	1	20.5202	20.5554	20.6473	20.5764	20.4485	20.5925	20.3053	20.4394	20.4541	20.6299	20.6782	20.5161	20.5135	20.3996	20.4947	20.606	20.3674	20.6441	20.5532
Pdia6	22	Q922R8	1	19.5904	19.7752	19.7528	19.4177	19.5253	19.6913	19.7164	19.4738	19.5411	19.7009	19.6732	19.5002	19.3994	19.5981	19.7264	19.5076	19.4797	19.5118	19.5488
Ppm1b	22	P36993	1	19.7561	19.6785	19.6885	19.8075	19.7542	19.5863	19.7847	19.7442	19.8912	19.4755	19.6555	19.8194	19.8584	19.8701	19.74	19.8025	19.8806	19.6535	19.8573
Prxl2b	22	Q9DB60	1	19.9153	19.7565	19.8126	19.8603	19.8796	19.9683	19.8299	20.0469	20.046	19.8338	19.8261	19.8925	19.8985	19.846	19.7943	20.0429	20.0025	19.8395	19.8494
Psma5	22	Q9Z2U1	1	20.6899	20.7296	20.6579	20.6121	20.7083	20.7868	20.6686	20.6812	20.7525	20.621	20.6163	20.6957	20.6165	20.6962	20.7977	20.7521	20.8033	20.7069	20.6572
Psmd4	22	O35226	1	20.2364	20.0518	20.0807	20.3415	20.2075	20.2719	20.2248	20.2717	20.2137	20.2082	20.1207	20.3047	20.3343	20.345	20.2233	20.329	20.3674	20.1726	20.2682
Rpl10a	22	P53026	1	20.3271	20.3938	20.3833	20.3415	20.2855	20.3892	20.4321	20.2722	20.2935	20.4176	20.4045	20.3131	20.375	20.3405	20.3041	20.216	20.325	20.2639	20.1966
Rpl12	22	P35979	1	19.8713	19.9642	19.8808	19.8903	19.9169	19.9538	19.7736	19.8314	19.8511	19.9656	19.971	19.8991	19.9064	19.8438	19.9051	19.8245	19.7499	19.8995	19.8899
Rpl35a	22	O55142	1	20.414	20.3885	20.4198	20.2696	20.4992	20.5708	20.5237	20.3773	20.2697	20.5759	20.5755	20.4146	20.4215	20.2495	20.3675	20.3381	20.3743	20.2215	20.306
Rpl36	22	P47964	1	20.2479	20.3828	20.193	20.0709	20.4213	20.1996	20.5843	20.0386	20.0565	20.2989	20.3891	20.011	19.8732	20.3098	20.3519	20.0245	20.3509	20.0398	19.9726
Rpl9	22	P51410	1	20.4698	20.671	20.6114	20.4087	20.3711	20.6451	20.4139	20.4867	20.4499	20.6068	20.5986	20.5632	20.3063	20.386	20.4615	20.422	20.4142	20.462	20.4366
Rplp2	22	P99027	1	21.4035	21.3423	21.4278	21.4469	21.3176	21.5813	21.4813	21.425	21.3423	21.5259	21.3615	21.357	21.3198	21.4446	21.4314	21.3074	21.452	21.1924	21.4037
Sars1	22	P26638	1	19.3909	19.3765	19.4146	19.3294	19.446	19.3634	19.424	19.4383	19.4884	19.208	19.2072	19.4255	19.3454	19.4525	19.4961	19.4758	19.442	19.53	19.3671
Sars2	22	Q9JJL8	1	19.1356	19.0907	19.2019	19.2586	19.102	19.0813	19.0987	19.2412	19.1608	19.1689	19.1112	19.064	19.2455	18.8949	18.8781	19.0935	19.0991	19.1265	19.1306
Sgcd	22	P82347	1	20.5896	20.8666	20.8052	20.5152	20.3839	20.573	20.6984	20.5012	20.4908	20.7615	20.7848	20.4365	20.4825	20.7253	20.5037	20.3954	20.453	20.6367	20.3781
Slc16a1	22	P53986	1	21.1573	20.9944	21.1939	20.9144	20.6454	21.0693	21.2281	21.235	21.1156	21.3285	21.1852	21.1948	21.142	21.3667	21.0721	21.1588	21.2011	21.0229	21.1126
Stat1	22	P42225	1	19.1662	19.0746	19.1154	19.1029	19.2402	19.1778	19.0808	19.0594	19.1716	19.0642	19.1039	19.1189	19.0746	19.2306	19.1595	19.2455	19.313	19.3387	19.2369
Stom	22	P54116	1	19.5817	19.7714	19.64	19.5766	19.661	19.6239	19.6679	19.5155	19.6125	19.6458	19.6118	19.5173	19.5382	19.4725	19.3916	19.4369	19.4915	19.5158	19.4734
Stoml2	22	Q99JB2	1	18.7973	18.7551	18.6887	18.8366	18.9398	18.7814	18.7577	18.6827	18.6955	18.9114	18.8576	18.9204	18.7789	18.7521	18.8152	18.66	18.682	18.8015	18.883
Strap	22	Q9Z1Z2	1	20.6085	20.57	20.5906	20.5998	20.5696	20.516	20.6563	20.7088	20.6243	20.4306	20.4924	20.6752	20.6295	20.802	20.7679	20.6051	20.7258	20.7283	20.6774
Sugt1	22	Q9CX34	1	19.4413	19.4214	19.4316	19.2244	19.322	19.5633	19.6154	19.5641	19.5245	19.2374	19.3424	19.3083	19.2617	19.506	19.5658	19.4594	19.5977	19.4391	19.4287
Tmlhe	22	Q91ZE0	1	19.9291	20.0021	20.1531	19.9877	19.9089	19.977	19.832	19.9992	20.0045	20.0298	20.1478	19.7945	19.798	19.7822	19.8021	20.02	19.7436	20.0034	20.0431
Tmx3	22	Q8BXZ1	1	19.0762	19.0212	19.025	19.0295	18.9079	18.9692	19.0038	19.0522	19.0723	19.2047	19.1341	19.0734	19.1204	19.2183	19.0058	18.9922	19.0198	19.0565	19.0086
Tpm4	22	Q6IRU2	1	20.2984	20.1971	20.2917	20.4633	20.4128	20.3192	20.3773	20.2418	20.0883	20.3534	20.4549	20.2311	20.2978	19.9183	19.9511	20.5009	20.557	20.0369	20.1567
Tuba8	22	Q9JJZ2	1	19.8416	19.7998	19.9172	19.8923	19.7386	19.8889	19.7312	19.9694	20.0027	19.6045	19.7357	19.8517	19.8254	19.8487	20.0015	19.9325	19.82	20.0026	19.9275
Ufl1	22	Q8CCJ3	1	19.1893	19.3199	19.2607	19.1364	19.1203	19.2863	19.1353	19.135	19.1683	19.2631	19.2223	19.0841	19.1436	19.2114	19.239	19.2883	19.2106	19.1748	19.1809
Uqcr10	22	Q8R1I1	1	20.6017	20.6196	20.4399	20.2538	20.5897	19.8764	20.7495	20.6188	20.7892	20.2574	20.7518	20.456	20.5332	21.0978	20.6598	20.7369	20.395	20.7104	20.7913
Usp10	22	P52479	1	18.906	18.9481	18.9405	18.9814	18.9634	18.7479	18.9008	18.8742	18.8362	18.8719	18.8301	18.9392	18.9688	18.8099	19.0085	18.8922	18.9566	19.0601	18.9734
Ak4	21	Q9WUR9	1	19.722	19.6638	19.8081	19.6005	19.7017	19.9256	19.9804	19.7408	19.6945	19.8017	19.7314	19.6045	19.7292	19.7979	19.6609	19.5221	19.5643	19.573	19.6042
Anp32a	21	O35381	1	19.337	19.2763	19.2729	19.3092	19.3502	19.3128	19.4647	19.2611	19.2672	19.1631	19.2488	19.3129	19.3838	19.4883	19.404	19.2392	19.4299	19.2425	19.2364
Arpc1a	21	Q9R0Q6	1	19.824	19.8627	19.8834	19.6489	19.8459	19.8823	19.7682	19.9266	19.8644	19.6478	19.7509	19.8524	19.808	19.8219	20.141	19.9034	19.7921	20.0834	19.7994
Atxn2l	21	Q7TQH0	1	18.7576	18.7594	18.6847	18.8121	18.8238	18.5919	18.863	18.7689	18.6723	18.6483	18.6807	18.7652	18.7853	18.8165	18.8024	18.8306	18.9442	18.6502	18.7723
Bckdk	21	O55028	1	19.4061	19.5552	19.6724	19.1835	19.3615	19.3667	19.3917	19.4818	19.381	19.4809	19.51	19.3493	19.3247	19.3491	19.4084	19.2493	19.3155	19.5528	19.3464
Blvrb	21	Q923D2	1	18.7862	18.9976	18.9738	18.7313	18.9288	18.3684	18.3343	19.0425	19.1787	18.5335	18.6722	18.8081	18.8474	18.2507	18.2902	18.8788	18.8719	19.0901	19.0648
Bpnt1	21	Q9Z0S1	1	20.0264	20.0729	20.0943	19.8536	20.0599	20.0307	19.9249	20.2299	20.224	19.8519	19.9967	19.9467	19.8898	20.0553	20.0143	20.0796	20.1176	20.219	20.0688
Ccdc47	21	Q9D024	1	19.61	19.6908	19.6942	19.4204	19.5905	19.5593	19.5993	19.6778	19.6291	19.7625	19.7288	19.5222	19.4028	19.6943	19.4164	19.409	19.546	19.5782	19.5758
Chordc1	21	Q9D1P4	1	19.8131	19.6677	19.7852	19.8172	19.577	19.8783	19.8318	20.1949	20.1503	19.5561	19.6049	19.9069	19.8149	19.8417	19.8462	19.9193	19.8642	19.8973	19.8958
Clic5	21	Q8BXK9	1	19.6862	19.5943	19.7532	19.6181	19.5627	19.7268	19.6554	19.8144	19.8213	19.7184	19.7766	19.5787	19.6039	19.5419	19.681	19.9117	19.8608	19.5929	19.662
Cops3	21	O88543	1	19.4427	19.4872	19.4093	19.5361	19.4381	19.4261	19.3296	19.5538	19.5728	19.3217	19.3224	19.5316	19.4633	19.5215	19.5419	19.4669	19.4603	19.5017	19.4478
Coro6	21	Q920M5	1	19.7706	19.8166	19.6236	19.8552	19.8246	19.7246	19.7092	19.8883	19.83	19.7313	19.718	19.6654	19.8251	19.725	19.7283	19.9849	19.8845	19.9126	19.7968
Ctps1	21	P70698	1	19.204	19.1912	19.2691	19.1599	19.2771	19.1443	19.0561	19.2725	19.3339	19.0208	19.1578	19.1169	19.2667	19.0929	19.1415	19.3368	19.3609	19.458	19.3884
Dcps	21	Q9DAR7	1	19.5554	19.3261	19.2938	19.6197	19.6153	19.4683	19.6141	19.6801	19.6458	19.6271	19.6899	19.9293	19.896	19.4457	19.4909	19.3743	19.3408	19.3021	19.4152
Ddx39b	21	Q9Z1N5	1	19.4093	19.3658	19.564	19.4626	19.1663	19.5949	19.3923	19.4409	19.5538	19.4281	19.407	19.5714	19.3887	19.4374	19.5384	19.4305	19.2356	19.4134	19.4481
Ddx46	21	Q569Z5	1	19.0489	18.9761	19.0614	19.1557	19.1895	19.0053	19.1194	18.8951	18.9373	19.1166	19.0911	19.0161	19.0298	19.1014	18.9395	18.9741	19.0914	18.9125	18.8956
Dhx30	21	Q99PU8	1	19.1194	19.2695	19.2451	19.0658	19.1883	19.1666	19.088	18.9673	19.0138	19.2046	19.2401	19.1078	19.0625	18.9537	19.0116	19.0348	19.0658	19.148	19.0872
Diaph1	21	O08808	1	18.3704	18.4012	18.4036	18.3435	18.4137	18.3111	18.344	18.2837	18.3962	18.3298	18.4072	18.3521	18.4276	18.2875	18.3076	18.4488	18.3815	18.366	18.4709
Dpysl3	21	Q62188	1	19.4174	19.4225	19.3624	19.3751	19.5868	19.3127	19.6154	19.2384	19.2526	19.3643	19.522	19.3532	19.3032	19.5395	19.4793	19.3616	19.5678	19.3755	19.2602
Eif3j1	21	Q3UGC7	1	20.3693	20.1688	20.3318	20.4121	20.2612	20.5499	20.4112	20.4237	20.4387	20.212	20.1767	20.558	20.4014	20.4687	20.4156	20.3938	20.4522	20.317	20.4176
Eif4a2	21	P10630	1	19.1972	19.1932	19.1834	19.0969	19.1319	19.3958	19.0493	19.3087	19.2774	18.9835	19.1266	19.2593	19.3036	19.2473	19.5496	19.2971	18.8933	19.5405	19.2421
Epb41l2	21	O70318	1	18.7458	18.7426	18.7699	18.7566	18.8253	18.6855	18.9536	18.4922	18.498	18.8298	18.8929	18.6534	18.7618	18.4877	18.5304	18.8927	18.9103	18.5325	18.5599
Erlin2	21	Q8BFZ9	1	20.2918	20.2878	20.1577	20.1383	20.2459	20.146	20.2257	20.1961	20.1772	20.4738	20.4883	20.2757	20.3162	20.1288	20.1475	20.3042	20.4691	20.3666	20.2925
Esyt1	21	Q3U7R1	1	19.4247	19.5007	19.5088	19.3959	19.371	19.3853	19.2884	19.3035	19.3658	19.5144	19.5311	19.3647	19.4347	19.4354	19.4255	19.4576	19.4325	19.4165	19.2774
Fsd2	21	Q8BZ52	1	19.6358	19.6346	19.5948	19.5125	19.6188	19.5452	19.6073	19.5707	19.5429	19.6804	19.5645	19.6427	19.7298	19.6202	19.6375	19.5041	19.5835	19.6813	19.714
Fubp1	21	Q91WJ8	1	19.1799	19.1478	19.1996	19.2944	19.2058	19.1935	19.2531	19.245	19.2034	19.1502	19.0396	19.1546	19.1281	19.1123	19.0389	19.2084	19.2254	19.1237	19.1794
Golga5	21	Q9QYE6	1	18.7031	18.7013	18.6954	18.7678	18.6234	18.5823	18.6412	18.7057	18.6684	18.6968	18.6769	18.7758	18.7715	18.8514	18.7571	18.7837	18.7688	18.6659	18.6817
Hdgf	21	P51859	1	20.0294	19.9002	19.9549	20.1879	19.9934	20.0601	20.205	20.0938	20.0483	19.8532	19.9221	20.0973	20.1822	20.1533	20.1927	19.9734	20.0363	19.8714	20.1128
Impa1	21	O55023	1	20.0713	19.9355	20.0291	20.1544	20.1122	20.112	20.0981	20.2123	20.2321	19.8598	19.9137	20.095	20.1582	20.1285	20.2047	20.0799	20.0729	20.161	20.0741
Lyrm4	21	Q8K215	1	20.4552	20.4451	20.4326	20.3678	20.4951	20.4885	20.5538	20.4291	20.4395	20.485	20.497	20.4241	20.3707	20.4997	20.4432	20.3786	20.5258	20.377	20.4097
Mrpl13	21	Q9D1P0	1	20.0412	20.1249	20.0818	20.13	20.178	20.0182	20.1102	20.009	19.9902	20.1254	20.0961	19.8781	20.0279	19.8533	19.8891	19.9528	20.0009	19.9903	19.9309
Mrpl2	21	Q9D773	1	19.9945	20.131	19.9967	20.0728	20.1174	20.0238	20.0869	19.8533	19.935	20.0474	20.0473	19.8449	19.9658	19.9616	19.9602	19.8238	20.0561	19.9405	19.8415
Mrps7	21	Q80X85	1	20.3744	20.4497	20.4604	20.5016	20.3921	20.3824	20.2919	20.3578	20.3653	20.4946	20.446	20.3671	20.3584	20.3611	20.2456	20.2926	20.3515	20.1933	20.2721
Myo1b	21	P46735	1	19.7441	19.8308	19.8535	19.7251	19.7895	19.7854	19.8146	19.5871	19.5528	19.8061	19.8895	19.6431	19.5795	19.4444	19.6416	19.894	19.8452	19.4969	19.6872
Nae1	21	Q8VBW6	1	19.319	19.4569	19.2886	19.2539	19.4149	19.2159	19.1341	19.5261	19.4609	19.1546	19.2323	19.2016	19.1645	19.4045	19.4095	19.4003	19.3112	19.4407	19.1622
Naxe	21	Q8K4Z3	1	20.3393	20.2623	20.32	20.2953	20.377	20.3343	20.5259	20.449	20.4494	20.1715	20.2573	20.373	20.3099	20.4367	20.4304	20.2431	20.3973	20.3998	20.319
Ndufaf3	21	Q9JKL4	1	18.5398	18.5876	18.6156	18.7189	18.5858	18.6095	18.5613	18.5101	18.6445	18.5844	18.5174	18.6068	18.6186	18.3958	18.4501	18.2843	18.2901	18.4361	18.4787
Nisch	21	Q80TM9	1	19.3162	19.3411	19.2967	19.2072	19.231	19.1961	19.233	19.491	19.3952	19.2297	19.2773	19.3803	19.3095	19.2918	19.2288	19.3058	19.4426	19.4709	19.3175
Oxsr1	21	Q6P9R2	1	20.256	20.1867	20.2507	20.1934	20.293	20.256	20.3758	20.4104	20.3327	20.0118	20.059	20.2468	20.3976	20.4558	20.4103	20.278	20.2824	20.287	20.2841
Pank4	21	Q80YV4	1	20.0511	20.0082	20.1261	20.005	20.0654	20.0277	20.0885	20.1501	20.2441	19.8205	19.9174	19.9945	20.0424	20.11	20.2348	20.0073	19.9728	20.1856	20.1192
Pbxip1	21	Q3TVI8	1	19.5749	19.5636	19.4242	19.7609	19.5541	19.4819	19.5575	19.482	19.3423	19.6931	19.5544	19.6064	19.6163	19.6914	19.4799	19.6288	19.4917	19.4219	19.745
Pex19	21	Q8VCI5	1	19.5326	19.4697	19.4714	19.6428	19.4972	19.5558	19.5078	19.5594	19.6078	19.3184	19.326	19.7665	19.713	19.5551	19.5248	19.6452	19.7366	19.4542	19.5337
Phpt1	21	Q9DAK9	1	19.4767	19.462	19.3926	19.3481	19.3065	19.5467	19.5779	19.6695	19.708	19.0544	19.1422	19.6183	19.2764	19.675	19.703	19.4533	19.4023	19.7077	19.4474
Plin2	21	P43883	1	19.6605	19.8381	19.9375	19.7159	19.5512	19.5622	19.6028	19.6046	19.5601	19.7339	19.6383	20.0054	19.9434	19.442	19.4178	19.5213	19.528	19.6422	19.6817
Ppp1cb	21	P62141	1	19.6514	19.7023	19.7953	19.5184	19.5803	19.8267	19.5872	19.8119	19.7341	19.6425	19.674	19.4649	19.5089	19.4936	19.848	19.7207	19.6302	19.7588	19.7565
Prpf19	21	Q99KP6	1	19.4978	19.498	19.5344	19.4385	19.4984	19.6159	19.4709	19.4742	19.449	19.5431	19.5423	19.4828	19.4854	19.5697	19.6745	19.3555	19.4929	19.4904	19.4738
Qki	21	Q9QYS9	1	19.7715	19.5718	19.7637	19.8393	19.6681	19.7817	19.9074	19.6978	19.6614	19.7431	19.7844	19.8614	19.8193	19.8619	19.8753	19.6938	19.8648	19.6723	19.7797
Rab1A	21	P62821	1	19.6926	19.7748	19.7851	19.8204	19.4744	19.8434	19.488	19.7536	19.8214	19.7133	19.6515	19.7396	19.6685	19.851	19.6686	19.6736	19.5912	19.6677	19.63
Rab7a	21	P51150	1	20.7957	20.926	20.9192	20.8104	20.5837	20.8863	20.7084	20.8591	20.7966	20.806	20.7986	20.9083	20.7316	20.9156	20.8219	20.8614	20.7077	20.7812	20.7306
Rbm20	21	Q3UQS8	1	18.7953	18.6035	18.7654	18.8006	18.8235	18.8323	18.8703	18.827	18.749	18.8397	18.7933	18.9499	18.8179	18.8718	18.7929	18.7349	18.824	18.7769	18.7868
Rdh13	21	Q8CEE7	1	19.6504	19.7346	19.7357	19.7746	19.7208	19.7266	19.6781	19.7699	19.6993	19.5366	19.4719	19.5718	19.6106	19.6118	19.6333	19.6318	19.6726	19.7488	19.5765
Rpl17	21	Q9CPR4	1	21.0282	21.0349	21.0634	21.1117	20.9066	21.2551	20.9783	20.9886	20.9613	21.1658	21.1034	21.0219	20.9703	21.0481	21.0523	20.9992	20.9775	20.9973	21.026
Septin9	21	Q80UG5	1	19.2938	19.3195	19.3192	19.4412	19.4733	19.3803	19.5568	19.0244	18.9814	19.341	19.4412	19.2278	19.2328	19.0689	19.0789	19.4589	19.5031	19.0222	18.9967
Sh3kbp1	21	Q8R550	1	19.4942	19.3273	19.4139	19.6761	19.4481	19.5247	19.5692	19.491	19.4306	19.3668	19.2914	19.6301	19.618	19.6279	19.5598	19.4703	19.6693	19.4544	19.5019
Shmt1	21	P50431	1	19.8527	19.7282	19.6301	19.5745	19.7895	19.6658	19.8107	19.8803	19.8905	19.6853	19.8277	20.0585	19.9973	19.8946	20.0539	19.9554	19.9231	20.0566	19.8368
Slc25a31	21	Q3V132	1	19.8543	20.1248	20.0775	19.704	19.8452	19.7864	19.5969	20.0082	20.0381	19.9446	20.0019	19.6688	19.6283	19.8181	19.825	19.8186	19.7021	19.9403	19.8282
Smarcc2	21	Q6PDG5	1	18.5878	18.552	18.5935	18.6418	18.6516	18.6064	18.6569	18.5237	18.4336	18.6807	18.6015	18.5878	18.7111	18.5165	18.4347	18.434	18.6153	18.4061	18.5356
Snx6	21	Q6P8X1	1	19.2752	19.2349	19.3031	19.3871	19.3084	19.255	19.2689	19.349	19.2895	19.1335	19.228	19.348	19.281	19.2225	19.342	19.3497	19.3758	19.2441	19.3126
Spart	21	Q8R1X6	1	18.5671	18.4562	18.3346	18.6034	18.6032	18.6176	18.641	18.6679	18.7187	18.3494	18.348	18.6997	18.6252	18.5962	18.7328	18.6223	18.6676	18.6453	18.6571
Supt5h	21	O55201	1	19.195	19.205	19.2357	19.1497	19.2355	19.088	19.2768	19.1706	19.0887	19.2145	19.1575	19.2418	19.2626	19.1521	19.1898	19.0611	19.2528	19.1166	19.2319
Sync	21	Q9EPM5	1	18.9913	19.1014	18.9201	18.965	19.1269	18.9538	18.9616	18.8453	18.8615	18.9472	18.8816	19.0225	19.0956	18.9393	19.0972	18.9838	19.0869	19.0703	18.9272
Tecrl	21	Q8BFZ1	1	19.5666	19.8629	19.7488	19.5323	19.3024	19.6265	19.3506	19.6784	19.7218	19.585	19.7278	19.6589	19.226	19.8272	19.7096	19.4859	19.2392	19.663	19.4375
Thnsl1	21	Q8BH55	1	18.7751	18.8446	18.9597	18.7936	18.7325	18.6367	18.6705	18.9199	18.8493	18.7746	18.8229	18.8365	18.6382	18.705	18.8315	18.7347	18.7281	19.0044	18.8464
Timm10	21	P62073	1	19.395	19.3561	19.3183	19.3647	19.33	19.4576	19.5693	19.3462	19.2876	19.4684	19.4379	19.3346	19.399	19.4447	19.3421	19.3671	19.4217	19.2429	19.3897
Trdn	21	E9Q9K5	1	19.5392	19.5689	19.5278	19.5259	19.2616	19.5336	19.5666	19.6662	19.6785	19.5945	19.6321	19.5087	19.5394	19.9163	19.5791	19.2856	19.276	19.45	19.3893
Trim54	21	Q9ERP3	1	18.9259	18.8496	18.889	18.7574	18.7953	18.8692	18.9588	19.1357	19.0704	18.8918	18.9037	18.9329	18.8993	18.9513	18.8634	18.9495	19.0191	18.8655	18.951
Tst	21	P52196	1	20.073	20.0389	20.1013	19.9272	20.1014	20.1576	20.2183	20.1499	20.1915	20.0941	20.0381	19.8963	19.8866	20.1202	20.0713	19.8068	19.9426	20.1091	19.9943
Ttc38	21	A3KMP2	1	19.7008	19.7648	19.7809	19.6351	19.7657	19.8083	19.8349	19.8535	19.9737	19.4484	19.5118	19.5112	19.705	19.5981	19.751	19.7235	19.5725	19.8219	19.6794
Txn	21	P10639	1	19.5661	19.4705	19.4023	19.3381	19.4333	19.6639	19.847	19.6356	19.6439	19.3789	19.3478	19.4923	19.595	19.6406	19.5671	19.5308	19.6888	19.3978	19.4655
Uba3	21	Q8C878	1	19.9908	19.999	20.0117	20.0846	20.0433	20.0614	19.9107	20.0143	20.1198	19.8187	19.8436	19.982	20.048	19.9818	20.1198	20.0391	19.9862	20.1421	19.9793
Usp13	21	Q5BKP2	1	18.8086	18.7227	18.7238	18.7993	18.9066	18.6153	18.7354	18.8641	18.8627	18.8048	18.8383	18.8521	18.8553	18.6058	18.6931	19.0061	18.9843	18.9801	18.7542
Vars2	21	Q3U2A8	1	19.6625	19.745	19.7348	19.608	19.7678	19.5784	19.7189	19.6486	19.7086	19.6184	19.6356	19.6018	19.5909	19.6396	19.608	19.4941	19.6626	19.811	19.6713
Acot7	20	Q91V12	1	19.5618	19.4842	19.4147	19.3332	19.4513	19.6639	19.5714	19.6222	19.6211	19.5397	19.5364	19.6892	19.7202	19.6892	19.752	19.4832	19.3714	19.6945	19.6012
Arl6ip5	20	Q8R5J9	1	18.4958	18.3894	18.5108	18.5668	18.0624	18.6053	18.2606	18.6202	18.55	18.619	18.4914	18.7763	18.5693	18.6079	18.4253	18.7109	18.3493	18.4005	18.4471
Atp1b3	20	P97370	1	19.4622	19.3095	19.3437	19.3967	19.1105	19.7678	19.5749	19.5189	19.5017	19.5493	19.4296	19.3921	19.3386	19.8415	19.6399	19.2623	19.2825	19.3911	19.342
Atp5f1e	20	P56382	1	20.8131	20.8676	20.8707	20.7006	20.8545	20.7901	20.9356	20.824	20.8037	20.8503	20.831	20.6025	20.6544	20.8826	20.727	20.7528	20.8507	20.7419	20.7864
Atp8a1	20	P70704	1	19.3153	19.4294	19.3947	19.1971	19.0857	19.3286	19.2065	19.3556	19.3639	19.4077	19.3407	19.3722	19.2902	19.4519	19.2442	19.3707	19.315	19.3218	19.2693
Atxn10	20	P28658	1	18.977	18.8946	18.9353	19.0244	18.9607	18.813	18.9059	19.1456	19.0304	18.8847	18.8682	19.0387	18.9582	19.0101	19.0746	18.8727	19.0138	19.1248	19.1045
CEFIP	20	D3Z1D3	1	19.1945	19.1216	19.021	19.2332	19.2544	19.0217	19.0969	19.2302	19.1444	19.139	18.9995	19.3127	19.3333	19.2672	19.265	19.3057	19.3822	19.1863	19.2675
Caprin1	20	Q60865	1	20.0763	20.1077	20.0229	20.1494	20.0893	20.046	20.1154	20.0131	19.9716	20.1012	19.9846	20.2085	20.1582	20.1119	20.1674	19.9591	20.098	20.0025	20.0784
Cnn3	20	Q9DAW9	1	18.4619	18.2738	18.3974	18.7647	18.7549	18.4894	18.5901	18.3642	18.3036	18.4815	18.4226	18.2874	18.5023	18.2067	18.3255	18.3947	18.627	18.271	18.1591
Csnk2a1	20	Q60737	1	19.1864	19.2083	19.2917	19.1981	19.1103	19.3296	19.1245	19.2096	19.1894	19.2095	19.3132	19.0585	19.2466	19.0699	19.2709	19.2899	19.1261	19.2152	19.2465
Cyb5r1	20	Q9DB73	1	20.4126	20.5601	20.4926	20.247	20.4433	20.1236	20.1664	20.6074	20.4404	20.4773	20.5079	20.315	20.1213	20.4416	20.2422	20.4917	20.5302	20.6376	20.5868
Dbnl	20	Q62418	1	18.8283	18.7518	18.7786	18.9704	18.9477	18.6321	18.8315	18.7712	18.7484	18.5861	18.6359	18.9949	18.956	18.771	18.7939	18.9635	19.0678	18.9126	18.849
Ddx17	20	Q501J6	1	18.9935	19.0221	19.0032	19.0293	19.0883	18.9278	18.992	18.9657	18.971	19.0512	19.0126	19.0482	19.0072	18.8438	18.9404	18.9123	18.9592	18.8745	18.984
Dhrs11	20	Q3U0B3	1	18.9161	18.9376	18.9621	18.8693	18.8606	18.8098	18.9222	19.2322	19.0897	18.6521	18.7016	19.0384	18.9099	18.906	18.9876	18.8942	18.879	19.0817	18.9942
Dnaja1	20	P63037	1	18.9847	18.9211	19.0091	18.9071	18.8823	19.0162	18.9051	19.276	19.1164	18.9036	18.8973	18.934	18.8418	18.8911	18.976	19.1549	18.9806	19.1328	19.2405
Dsc2	20	P55292	1	19.4654	19.3661	19.4035	19.5366	19.1873	19.5992	19.4829	19.4849	19.4705	19.5278	19.4059	19.4376	19.5097	19.7142	19.5702	19.3539	19.5052	19.3913	19.4649
Ears2	20	Q9CXJ1	1	19.1793	19.3016	19.2493	19.2688	19.249	19.1414	19.12	19.1772	19.2511	19.2167	19.3205	19.1086	19.2406	19.0685	19.1883	19.0917	18.9526	19.2675	19.0524
Echdc2	20	Q3TLP5	1	19.2757	19.289	19.3621	19.073	19.295	19.4902	19.475	19.2295	19.327	19.2569	19.2921	19.2218	19.3873	19.2549	19.4008	19.1508	18.9605	19.2869	19.2037
Ephx1	20	Q9D379	1	19.2968	19.3555	19.2619	19.1785	19.2012	19.2006	19.111	19.0024	19.1333	19.5005	19.5599	19.3172	19.2392	19.1939	19.1697	19.5998	19.4988	19.2698	19.273
Erap1	20	Q9EQH2	1	19.564	19.6377	19.7264	19.4058	19.4984	19.4889	19.5184	19.5132	19.5457	19.6952	19.7358	19.3696	19.3452	19.6053	19.5503	19.6859	19.6078	19.6392	19.5833
Esyt2	20	Q3TZZ7	1	18.2608	18.475	18.3722	18.2552	18.2043	18.2905	18.1772	18.2006	18.2717	18.3446	18.3139	18.2974	18.1917	18.3051	18.1719	18.1487	18.1803	18.3673	18.1469
Fabp5	20	Q05816	1	19.5412	19.4919	19.6569	19.5845	19.6564	19.6238	19.6767	19.5413	19.5205	19.5884	19.7205	19.3912	19.4839	19.0985	19.1665	19.6648	19.6858	19.2182	19.4137
Faf1	20	P54731	1	19.2994	19.2408	19.1826	19.3484	19.3121	19.3139	19.3339	19.3771	19.339	19.0732	19.1423	19.4374	19.335	19.4523	19.5197	19.3747	19.3229	19.3485	19.4812
Fah	20	P35505	1	18.5185	18.6991	18.7616	18.4501	18.5393	18.7584	18.6224	18.8153	18.8188	18.2224	18.2735	18.5823	18.432	18.3506	18.5004	18.5038	18.0756	18.4696	18.5874
Farsa	20	Q8C0C7	1	19.6335	19.709	19.6211	19.7032	19.6328	19.6048	19.6835	19.7056	19.7871	19.5341	19.5608	19.5479	19.5653	19.5968	19.8046	19.5714	19.5411	19.706	19.6903
Fhl1	20	P97447	1	19.6394	19.3874	19.2894	19.5048	19.5589	19.7015	19.5285	19.8098	19.8224	19.4006	19.399	19.6187	19.6798	19.6494	19.6782	19.9364	19.9337	19.6647	19.7252
Foxred1	20	Q3TQB2	1	19.7309	19.9232	19.9389	19.7525	19.7343	19.7218	19.8265	19.6682	19.6596	19.8004	19.7568	19.4455	19.6439	19.6827	19.7045	19.6819	19.774	19.7581	19.668
Glrx5	20	Q80Y14	1	20.0195	20.1332	19.9965	19.9247	19.9918	20.0024	20.1573	19.879	20.0171	19.9956	20.0126	20.0195	19.7567	20.0837	19.9875	19.8944	20.0884	19.7989	19.9048
Gnpat	20	P98192	1	19.6864	19.8912	19.8841	19.5655	19.5249	19.8938	19.7264	19.8162	19.8683	19.7574	19.7256	19.6169	19.5877	19.7783	19.6997	19.5477	19.5263	19.5988	19.6045
Guk1	20	Q64520	1	18.9214	18.7042	18.7101	18.7996	18.7735	19.0304	18.9097	19.1771	19.0873	18.6808	18.6102	19.1764	18.856	18.9037	18.9872	19.1403	19.0151	19.0899	19.1855
Hmgb1	20	P63158	1	19.9935	19.8281	20.0325	20.0703	19.8921	20.2821	20.2749	19.7927	19.7551	19.9872	20.0214	20.0877	20.0195	20.0817	20.1122	19.8918	20.0679	19.78	19.8529
Hspb2	20	Q99PR8	1	20.031	20.0226	20.0284	20.0911	20.1426	19.9973	19.7446	20.0905	20.106	19.9342	19.9992	20.1099	20.087	20.0356	20.1436	19.9662	20.1133	20.2791	20.0938
Insr	20	P15208	1	18.356	18.2852	18.2455	18.1685	18.1432	18.3273	18.3355	18.3915	18.4141	18.4644	18.3019	18.3172	18.349	18.5314	18.4453	18.5066	18.3938	18.3264	18.4594
Itga5	20	P11688	1	18.4148	18.4923	18.4092	18.4126	18.3286	18.4882	18.4618	18.4612	18.3505	18.5466	18.5718	18.2677	18.2674	18.244	18.2258	18.4062	18.3528	18.2228	18.1816
Itpa	20	Q9D892	1	19.4791	19.2311	19.4467	19.5309	19.4131	19.4927	19.5119	19.6657	19.6523	19.1542	19.1875	19.5788	19.6359	19.6026	19.4942	19.5292	19.5042	19.605	19.6241
Lias	20	Q99M04	1	19.4208	19.4553	19.4784	19.4333	19.4763	19.399	19.5238	19.4376	19.4735	19.4364	19.3787	19.394	19.2993	19.4806	19.4872	19.4175	19.4703	19.3331	19.2318
Mapkapk2	20	P49138	1	19.8088	19.6028	19.7627	19.7274	19.7752	19.7555	19.8509	19.8575	19.938	19.5772	19.6147	19.961	19.9429	20.0506	19.9399	19.7658	19.8138	19.8813	19.7504
Mrpl10	20	Q3TBW2	1	19.5066	19.5904	19.6237	19.4535	19.475	19.606	19.5879	19.547	19.4642	19.6459	19.6102	19.4962	19.3649	19.3673	19.3919	19.4976	19.5108	19.5356	19.5952
Mrpl44	20	Q9CY73	1	19.3554	19.4361	19.4767	19.4364	19.4392	19.4677	19.3887	19.384	19.3681	19.4572	19.4364	19.2036	19.1383	19.179	19.3425	19.3274	19.3324	19.3625	19.2985
Mtnd4	20	P03911	1	18.6448	18.9569	18.6332	19.0163	18.4434	18.645	18.327	18.7711	18.7706	18.527	18.6613	18.5047	18.7841	18.6574	18.6276	18.517	18.3185	18.5296	18.6722
Nup155	20	Q99P88	1	19.3866	19.5947	19.439	19.4482	19.4885	19.3989	19.3191	19.2994	19.3304	19.4114	19.4178	19.3292	19.3619	19.3504	19.4087	19.2864	19.3088	19.4295	19.4005
Osbpl8	20	B9EJ86	1	19.1022	19.0561	19.1072	19.0906	18.9034	19.0271	18.9889	19.1161	19.1547	19.1636	19.11	19.1798	19.0552	19.3884	19.1588	19.1782	19.101	19.1104	19.0111
Pcyt2	20	Q922E4	1	18.9754	18.9694	19.0195	18.8864	18.9684	18.9213	19.0001	19.0644	19.0606	18.7926	18.8379	18.986	18.9099	19.0181	19.0789	18.9656	19.0886	19.1091	19.0489
Pdxk	20	Q8K183	1	18.9235	18.8926	18.9034	18.9123	18.9749	18.882	18.9861	18.9557	18.9892	18.7103	18.7848	18.9697	18.8287	18.9127	19.0153	18.9079	18.8615	19.0172	19.0085
Prkg1	20	P0C605	1	19.0821	18.8288	18.9234	19.0229	19.0457	18.8879	18.9234	19.1908	19.1493	18.8442	18.8903	19.1079	19.2476	19.1106	19.2146	19.2772	19.2879	19.2878	19.233
Ptpn23	20	Q6PB44	1	18.6822	18.5901	18.6486	18.6098	18.7884	18.6886	18.6552	18.6204	18.6238	18.5123	18.6999	18.637	18.7478	18.6531	18.7013	18.7037	18.7328	18.774	18.6335
Pura	20	P42669	1	21.7742	21.8259	21.8527	21.8057	21.7705	21.8607	21.7527	21.7223	21.6488	21.7494	21.6938	21.7578	21.7395	21.8897	21.8711	21.782	21.6728	21.6421	21.6874
QNG1	20	G3X8U3	1	19.0989	19.1118	19.1691	18.8563	19.0962	19.1498	19.0298	19.2757	19.3149	18.8784	18.9703	19.0754	19.0612	19.0132	19.2196	19.1599	19.1152	19.3709	19.2227
Rab11fip5	20	Q8R361	1	18.9995	18.9615	18.9972	19.1188	19.1311	19.0762	18.9927	18.8885	18.9484	18.9562	19.0055	19.1109	19.0739	18.9827	19.0136	18.9811	19.0366	18.9135	18.8832
Rbm14	20	Q8C2Q3	1	19.4522	19.4772	19.3922	19.5014	19.5173	19.4302	19.5073	19.3601	19.3794	19.5246	19.4876	19.4384	19.4679	19.431	19.3596	19.492	19.4238	19.4003	19.4005
Rdh14	20	Q9ERI6	1	19.4821	19.6163	19.5089	19.4369	19.5214	19.4291	19.3138	19.5457	19.5	19.5486	19.6085	19.422	19.5571	19.3637	19.2793	19.493	19.372	19.472	19.527
Rpl11	20	Q9CXW4	1	20.7618	21.112	20.8708	20.7218	20.8844	20.6512	20.8544	20.5993	20.6359	20.7675	20.8781	20.6415	20.5123	20.7627	20.7553	20.5464	20.7554	20.6849	20.5414
Rps13	20	P62301	1	20.2898	20.2893	20.2942	20.344	20.4143	20.2505	20.4111	20.1796	20.1689	20.37	20.3979	20.211	20.2333	20.2903	20.2492	20.212	20.2624	20.1609	20.0984
Rras2	20	P62071	1	19.3647	19.4109	19.3822	19.0765	19.1593	19.1845	19.2548	19.5151	19.4057	19.3522	19.3957	19.2625	19.29	19.4682	19.4783	19.5999	19.5651	19.4985	19.3166
Scfd1	20	Q8BRF7	1	19.2468	19.1675	19.2627	19.3138	19.2828	19.1518	19.2225	19.2915	19.3282	19.1861	19.1597	19.2897	19.237	19.2294	19.3262	19.2574	19.3182	19.2078	19.2062
Sco1	20	Q5SUC9	1	20.7174	20.896	20.8879	20.6707	20.8105	20.6393	20.7366	20.7223	20.8146	20.7862	20.8696	20.6709	20.6938	20.6937	20.6736	20.5717	20.6259	20.7984	20.6329
Septin2	20	P42208	1	19.265	19.153	19.2665	19.3274	19.2869	19.2735	19.4078	19.0989	19.1514	19.2476	19.3296	19.1992	19.0504	19.2	19.2286	19.3878	19.4981	19.2043	19.2042
Serac1	20	Q3U213	1	18.6663	18.8782	18.7468	18.6941	18.6547	18.7751	18.7022	18.789	18.8055	18.7338	18.7028	18.5325	18.5298	18.6206	18.6479	18.5325	18.5168	18.7241	18.7261
Snx5	20	Q9D8U8	1	19.3286	19.3099	19.3498	19.4249	19.359	19.2916	19.2588	19.3239	19.3407	19.1879	19.3136	19.4241	19.429	19.3593	19.3815	19.3385	19.3519	19.4073	19.2564
Srrm2	20	Q8BTI8	1	18.6223	18.5619	18.5412	18.7078	18.7287	18.6215	18.6525	18.4672	18.5881	18.6137	18.5972	18.5926	18.7194	18.5869	18.6581	18.5465	18.7155	18.5682	18.6422
Strn3	20	Q9ERG2	1	19.6255	19.658	19.6624	19.6743	19.5588	19.5505	19.5816	19.678	19.6598	19.6507	19.6398	19.6905	19.6644	19.5429	19.7082	19.5788	19.671	19.5914	19.6337
Stub1	20	Q9WUD1	1	18.8712	18.855	18.9043	18.9535	19.0519	18.985	18.8134	18.7063	18.8807	18.7472	18.8925	18.8652	18.842	18.7801	18.794	18.7793	18.8024	18.9689	18.85
Tefm	20	Q5SSK3	1	19.6981	19.8576	19.8608	19.7859	19.7915	19.7178	19.4955	19.7209	19.8029	19.8227	19.7981	19.5421	19.6318	19.5197	19.4977	19.7561	19.5475	19.8102	19.7456
Tns2	20	Q8CGB6	1	18.259	18.3033	18.3808	18.302	18.3551	18.2165	18.3678	17.9875	18.0761	18.2838	18.3717	18.2055	18.2998	18.173	18.1605	18.3132	18.3355	18.1773	18.1844
Tomm40	20	Q9QYA2	1	21.0687	21.1559	21.2335	20.8979	20.9724	20.9694	21.0798	21.1371	21.2778	21.2034	21.1315	20.9505	20.9329	21.0085	20.9748	21.0925	21.0465	21.0178	21.0173
Top1	20	Q04750	1	19.1957	19.283	19.1997	19.2684	19.1932	19.2462	19.3023	19.1473	19.1308	19.3184	19.2707	19.1955	19.1397	19.1963	19.1307	19.1326	19.1529	19.0878	19.2224
Tor1aip1	20	Q921T2	1	19.6353	19.6289	19.6418	19.5263	19.4828	19.6171	19.6133	19.7046	19.6532	19.7719	19.7008	19.6967	19.5913	19.7647	19.5484	19.5137	19.4804	19.6869	19.5859
Ube2l3	20	P68037	1	19.7203	19.4515	19.5409	19.7796	19.6478	19.7677	19.6484	19.9238	19.8833	19.4144	19.3214	19.8569	19.8423	19.9407	19.7603	19.8708	19.838	19.7649	19.791
Ubxn1	20	Q922Y1	1	19.5593	19.4776	19.4619	19.6807	19.7838	19.4363	19.5909	19.6382	19.5766	19.2766	19.2379	19.5922	19.662	19.5675	19.3878	19.6056	19.7558	19.612	19.5148
Vps26a	20	P40336	1	18.9132	19.1813	19.2437	19.0454	18.9475	19.0334	18.8025	19.2196	19.267	18.7009	18.7674	18.5687	18.6737	18.6807	18.9481	18.9892	18.8455	18.9311	18.9533
Aak1	19	Q3UHJ0	1	18.0879	17.8425	17.8821	18.1843	18.2305	18.0875	18.0834	18.0537	18.1205	17.9581	17.9256	18.2106	18.2214	18.1831	18.2262	18.1535	18.1019	18.1952	18.1267
Abat	19	P61922	1	18.9644	19.229	19.4319	18.9505	18.9739	19.3598	19.2392	19.4656	19.4232	18.8235	18.7701	18.747	18.6988	18.4091	18.4831	18.8266	18.8353	18.7917	18.8061
Acot11	19	Q8VHQ9	1	18.9706	19.0669	19.0106	18.9762	18.9852	18.9989	19.0579	19.0671	19.2257	18.86	18.9533	18.8238	18.9017	18.8997	18.9753	18.913	18.9141	18.9944	18.8412
Add1	19	Q9QYC0	1	18.2505	18.143	18.1922	18.3171	18.3025	18.2018	18.1154	18.1808	18.0578	18.366	18.2774	18.2652	18.3231	18.425	18.2575	18.1708	18.2134	18.1251	18.1595
Agpat3	19	Q9D517	1	19.6478	19.6487	19.6077	19.681	19.299	19.5413	19.528	19.6487	19.6837	19.8006	19.7426	19.5891	19.6957	19.9664	19.6579	19.6451	19.4063	19.6246	19.6605
Agps	19	Q8C0I1	1	18.7292	18.8958	18.8822	18.7617	18.7256	18.7664	18.6438	18.7938	18.8012	18.7946	18.7755	18.6587	18.6897	18.7907	18.8177	18.4923	18.5662	18.6372	18.6342
Atp6v1b2	19	P62814	1	18.6109	18.6957	18.5949	18.5318	18.7186	18.4489	18.3857	18.637	18.6589	18.5787	18.6557	18.6535	18.6408	18.4768	18.5605	18.6281	18.591	18.6956	18.5991
Atp6v1c1	19	Q9Z1G3	1	18.8133	18.7463	18.6379	18.8806	18.7069	18.7856	18.7242	18.9223	18.9067	18.6912	18.67	18.9208	18.8757	18.9574	18.9293	19.0198	18.924	18.9374	18.8353
Bcap29	19	Q61334	1	19.2887	19.1751	19.2199	19.4606	18.9381	19.2285	19.1923	19.3709	19.3198	19.3287	19.319	19.4027	19.39	19.3521	19.0873	19.4034	19.2572	19.1599	19.2536
Cap1	19	P40124	1	19.3584	19.3112	19.5269	19.3773	19.4485	19.3787	19.6174	19.2649	19.1938	19.4222	19.4883	19.2579	19.1164	19.0345	19.1282	19.5044	19.6934	19.0374	19.158
Capn7	19	Q9R1S8	1	18.7652	18.6623	18.6336	18.7225	18.715	18.8893	18.9027	18.8066	18.7297	18.6689	18.6509	18.8286	18.7771	18.7377	18.7283	18.8525	18.7679	18.8239	18.8922
Cars1	19	Q9ER72	1	18.5703	18.5712	18.5064	18.3607	18.4873	18.6065	18.5645	18.6147	18.6136	18.5352	18.5569	18.5416	18.4457	18.6424	18.611	18.6335	18.6848	18.6932	18.5569
Chchd7	19	Q8K2Q5	1	19.2326	19.0752	19.1074	19.2795	19.2882	19.2275	19.3581	19.207	19.2242	19.2107	19.08	19.1983	19.1866	19.2794	19.3743	19.0211	19.1646	19.4273	19.3768
Copg2	19	Q9QXK3	1	18.9911	19.0866	19.1781	19.0002	18.934	19.01	18.9174	19.1121	19.1091	18.9888	19.075	18.9547	18.8668	18.8389	19.0387	19.1026	18.9764	19.0456	18.9805
Cpt1a	19	P97742	1	19.4477	19.6479	19.4798	19.3547	19.0809	19.6298	19.1893	19.4603	19.5106	19.6056	19.5621	19.5118	19.275	19.5556	19.5728	19.4274	19.177	19.5047	19.543
Dbi	19	P31786	1	20.8975	20.624	20.8051	21.1438	20.8081	21.016	20.7195	21.0674	20.9693	20.4667	20.4758	21.1748	20.9049	21.1508	21.2211	20.9644	20.7975	20.9756	21.0786
Edc4	19	Q3UJB9	1	18.7386	18.787	18.7715	18.6922	18.7055	18.8695	18.79	18.7045	18.6888	18.7784	18.7303	18.8533	18.6562	18.7368	18.82	18.8043	18.7603	18.655	18.8244
Emc2	19	Q9CRD2	1	19.6029	19.8737	19.7673	19.3295	19.5987	19.6337	19.5692	19.693	19.6635	19.7861	19.8151	19.5649	19.3771	19.445	19.5914	19.4928	19.5812	19.5517	19.5234
Erp29	19	P57759	1	19.4961	19.5454	19.4162	19.4509	19.5772	19.5811	19.514	19.439	19.3691	19.5799	19.5876	19.5149	19.4717	19.4286	19.3487	19.4741	19.5021	19.4474	19.4888
Fundc2	19	Q9D6K8	1	20.6095	20.5603	20.8241	20.5198	20.4562	20.7169	20.4409	20.6939	20.6447	20.7362	20.6875	20.5186	20.5363	20.5522	20.6465	20.7256	20.4308	20.6387	20.6161
Ganab	19	Q8BHN3	1	19.4199	19.4041	19.4322	19.3951	19.3934	19.5589	19.3597	19.4658	19.4064	19.5491	19.5497	19.3224	19.2645	19.3683	19.3202	19.4589	19.4576	19.2856	19.5219
Gpx1	19	P11352	1	19.222	19.2517	19.2278	19.3769	19.3763	19.1989	19.1613	19.1418	19.0955	19.228	19.1773	19.0985	19.0322	19.1849	19.0883	19.3841	19.3609	19.2429	19.2587
Hdhd2	19	Q3UGR5	1	20.2153	20.1815	20.1523	19.9969	20.0765	20.223	20.3362	20.3506	20.3401	19.9497	20.0694	20.4198	20.0582	20.2606	20.4439	20.2321	20.2919	20.3357	20.3823
Hip1	19	Q8VD75	1	19.0245	19.0458	19.093	18.9882	19.0865	18.9571	19.1024	18.9474	18.9057	18.9882	19.0788	18.9262	18.883	19.1104	19.1299	19.0653	19.1819	18.9552	18.9642
Isoc2a	19	P85094	1	19.1293	19.3007	19.3164	19.1172	19.2146	19.2589	19.1819	19.2973	19.3337	19.1024	19.1719	19.0719	19.1128	18.91	18.9746	18.9277	18.9423	19.0928	19.0735
Lnpk	19	Q7TQ95	1	19.7072	19.712	19.6127	19.7124	19.422	19.7053	19.7364	19.6947	19.685	19.7779	19.6357	19.7152	19.6434	19.9324	19.6503	19.7909	19.6577	19.6311	19.7315
Lypla1	19	P97823	1	19.762	19.585	19.6269	19.7929	19.6393	19.9236	19.724	20.003	20.0253	19.666	19.6579	19.9574	19.891	19.7407	19.7717	19.889	19.6765	19.6647	19.9256
Mat2b	19	Q99LB6	1	18.6257	18.5714	18.6364	18.6419	18.7865	18.4782	18.6362	18.7986	18.6801	18.4412	18.5125	18.7065	18.7136	18.6201	18.6618	18.7249	18.6123	18.7847	18.7099
Mff	19	Q6PCP5	1	18.8082	18.7054	18.6499	18.9977	18.8624	18.8475	18.7007	18.7815	18.72	18.8389	18.7156	18.8848	18.9083	18.8721	18.8592	18.8595	18.7012	18.8622	18.8101
Mrpl47	19	Q8K2Y7	1	19.619	19.6171	19.6611	19.8048	19.62	19.6673	19.5803	19.6439	19.641	19.6898	19.6523	19.5948	19.5558	19.6212	19.4952	19.6167	19.6132	19.5666	19.6601
Mrps25	19	Q9D125	1	19.4687	19.4434	19.5569	19.3511	19.4017	19.5201	19.5864	19.5638	19.5481	19.5486	19.6067	19.36	19.2037	19.3559	19.5316	19.4386	19.4693	19.3735	19.3755
Myl1	19	P05977	1	19.774	19.6502	19.6368	19.8034	19.7121	19.6676	19.6547	19.6806	19.7038	19.9656	20.0087	19.5855	19.6682	19.6531	19.635	19.8117	20.0812	19.7333	19.6139
Nasp	19	Q99MD9	1	18.9989	18.9119	18.9105	19.1942	19.0002	19.0329	19.0211	19.0327	18.9873	18.9505	18.893	19.0838	19.0483	19.0754	19.1418	18.9628	19.0322	18.8186	18.9781
Nes	19	Q6P5H2	1	18.5271	18.4344	18.4422	18.7296	18.7522	18.8282	18.7113	18.3591	18.195	18.4981	18.5877	18.3894	18.3596	18.3066	18.4091	18.6901	18.6727	18.1162	18.3153
Nsun2	19	Q1HFZ0	1	18.6244	18.6352	18.6111	18.548	18.6417	18.3498	18.6511	18.6791	18.6383	18.6158	18.6115	18.6526	18.5209	18.6388	18.6414	18.6655	18.7306	18.6537	18.6292
Nudt12	19	Q9DCN1	1	18.433	18.6511	18.5118	18.3744	18.4353	18.4902	18.593	18.4039	18.3853	18.4332	18.4682	18.2588	18.2568	18.3788	18.4887	18.3004	18.378	18.3893	18.4033
Nup98	19	Q6PFD9	1	18.9035	18.9443	18.8881	18.9409	18.9305	18.798	18.915	18.8227	18.8075	18.9404	18.9024	18.9207	18.8848	19.0069	18.9619	18.7529	18.9176	18.8604	18.8131
Otud4	19	B2RRE7	1	18.2361	18.1218	18.1741	18.2932	18.3279	18.235	18.2018	18.2561	18.2712	18.157	18.1558	18.395	18.3504	18.2185	18.3918	18.2408	18.1696	18.3635	18.2295
Pcyt1a	19	P49586	1	18.6665	18.6966	18.6385	18.7274	18.7895	18.6358	18.7023	18.7123	18.7513	18.6023	18.5989	18.6936	18.7469	18.6625	18.7047	18.6353	18.6065	18.7227	18.6803
Plcd1	19	Q8R3B1	1	18.8519	18.7967	18.9321	18.7165	18.8377	18.8673	18.9426	18.8411	18.829	18.7523	18.736	18.8179	18.8517	18.9065	19.0175	18.8468	18.926	18.9055	18.8953
Polr2b	19	Q8CFI7	1	18.6371	18.7288	18.7878	18.6349	18.648	18.6055	18.6151	18.5727	18.583	18.7103	18.6875	18.5735	18.4969	18.6385	18.7855	18.5427	18.6165	18.6314	18.6459
Prepl	19	Q8C167	1	19.3438	19.1963	19.2537	19.363	19.304	19.3823	19.3522	19.4286	19.4103	19.253	19.3424	19.4208	19.4134	19.3394	19.381	19.4774	19.3768	19.3462	19.3437
Prkab2	19	Q6PAM0	1	19.1323	19.179	19.1637	18.9922	19.0366	18.8498	18.9303	19.2642	19.2314	18.9519	18.9848	19.2949	19.0875	19.1558	19.1662	19.2678	19.239	19.3777	19.2893
Psap	19	Q61207	1	19.3745	19.4412	19.3009	19.4942	19.2662	19.4236	19.4526	19.5023	19.411	19.3426	19.0932	19.0969	19.0457	19.4134	19.4771	19.3226	19.2859	19.4723	19.5539
Psma6	19	Q9QUM9	1	20.4179	20.4908	20.5127	20.2772	20.4098	20.4036	20.5021	20.4879	20.5513	20.4029	20.404	20.3529	20.2986	20.4229	20.5008	20.3952	20.4404	20.439	20.287
Psma7	19	Q9Z2U0	1	20.7158	20.861	20.8216	20.8732	20.7184	20.8053	20.7232	20.783	20.742	20.6294	20.6328	20.7092	20.7172	20.8152	20.7111	20.7445	20.7354	20.7233	20.817
Psmb4	19	P99026	1	19.16	19.4297	19.3751	18.9719	19.0576	19.1997	19.0745	19.0612	19.1889	19.2301	19.1827	18.9169	18.9217	18.9816	19.3099	19.2328	19.1758	19.2231	19.155
Psmd5	19	Q8BJY1	1	19.0974	19.0058	19.1014	19.1477	19.1111	19.0645	19.0658	19.1829	19.1828	18.9768	19.09	19.0344	19.1779	19.044	19.1072	19.1473	19.0223	19.1649	19.1561
Psmd7	19	P26516	1	19.6919	19.6597	19.6565	19.8934	19.7498	19.5637	19.4174	19.6997	19.6722	19.6673	19.694	19.8144	19.7152	19.6779	19.862	19.7235	19.5708	19.7773	19.8184
RTRAF	19	Q9CQE8	1	19.9716	19.8841	19.9233	20.0536	19.9311	19.9798	19.8871	20.1439	20.05	19.9599	19.881	20.1015	19.9382	20.0487	20.0612	19.9412	19.9772	19.9479	20.0549
Rab11b	19	P46638	1	19.609	19.8034	19.7478	19.3473	19.4834	19.6029	19.4427	19.6928	19.7304	19.6001	19.5353	19.4824	19.395	19.9392	19.6702	19.8258	19.6806	19.6408	19.4217
Rpl19	19	P84099	1	19.6179	19.7213	19.5839	19.5701	19.7038	19.7665	19.712	19.4883	19.4358	19.6801	19.6754	19.5054	19.4019	19.6484	19.6133	19.3503	19.4985	19.405	19.4554
Rpl23	19	P62830	1	19.7131	19.664	19.6721	19.7711	19.7018	19.6423	19.7788	19.77	19.6493	19.9172	19.7751	19.6982	19.6408	19.6775	19.5224	19.5833	19.7411	19.4506	19.77
Rpl23a	19	P62751	1	20.6636	20.7754	20.8188	20.7927	20.6506	20.798	20.7503	20.5719	20.6204	20.8526	20.7561	20.5771	20.5973	20.613	20.5348	20.4673	20.6232	20.488	20.408
Sae1	19	Q9R1T2	1	19.242	19.1862	19.2651	19.3276	19.2262	19.2395	19.3479	19.2233	19.2302	19.2476	19.1752	19.2849	19.3428	19.1624	19.1383	19.3193	19.3592	19.1087	19.2762
Sbds	19	P70122	1	19.9085	19.6745	19.7478	19.9919	19.7833	19.9489	19.9886	19.9696	20.0316	19.7294	19.6577	20.1164	20.1225	19.8792	19.8579	19.9755	20.0614	19.8538	19.953
Scarb2	19	O35114	1	19.4679	19.5828	19.7251	19.4646	19.3802	19.3155	19.3597	19.4712	19.5602	19.4986	19.5833	19.5043	19.3807	19.6101	19.4415	19.3325	19.3062	19.695	19.4502
Sdr39u1	19	Q5M8N4	1	19.1279	19.2417	19.1844	19.3845	19.148	19.1865	19.1304	19.0976	19.0416	19.2255	19.1602	18.8189	19.2386	19.0251	19.078	19.0356	19.0057	19.0497	19.0757
Stxbp3	19	Q60770	1	18.8378	18.9166	18.8652	18.9255	18.8065	18.8967	18.8536	18.716	18.6754	18.8365	18.7611	18.8592	18.8205	18.9196	19.0201	18.7169	18.7939	18.7868	18.8409
Timm13	19	P62075	1	20.8283	20.6406	20.8051	20.9351	20.8063	20.7088	20.8768	20.9497	20.8164	20.7964	20.7408	20.6419	20.9098	20.814	20.7705	20.9009	20.8905	20.8	20.9183
Tmem65	19	Q4VAE3	1	19.3124	19.3205	19.2799	19.3182	19.2064	19.2886	19.268	19.3571	19.3701	19.3693	19.3733	19.3387	19.545	19.4806	19.3562	19.2241	19.0949	19.2372	19.1596
Ube2n	19	P61089	1	20.3023	20.1358	20.1923	20.3185	20.3018	20.2871	20.3289	20.3584	20.4326	19.956	20.0652	20.2875	20.3888	20.4321	20.4865	20.3239	20.4281	20.4107	20.388
Vldlr	19	P98156	1	19.2938	19.472	19.5278	19.0797	19.0421	19.3469	19.3257	19.4282	19.451	19.3484	19.3613	19.2786	19.3025	19.3872	19.2441	19.2209	19.2038	19.3037	19.2036
Zmpste24	19	Q80W54	1	19.574	19.606	19.6963	19.4468	19.1752	19.5911	19.4522	19.7467	19.6682	19.673	19.6974	19.509	19.4594	19.7653	19.4649	19.745	19.6937	19.4686	19.4848
Ablim2	18	Q8BL65	1	19.5765	19.5164	19.475	19.5611	19.6891	19.6279	19.5476	19.4027	19.5047	19.5937	19.4917	19.597	19.3963	19.6812	19.7063	19.464	19.5904	19.6975	19.5692
Acss2	18	Q9QXG4	1	19.229	19.2292	19.339	19.183	19.1908	19.1972	19.1143	19.3854	19.38	19.1358	19.1655	19.2434	19.2585	19.1877	19.2967	19.2284	19.2394	19.1789	19.2494
Acyp2	18	P56375	1	20.3376	20.1898	20.2242	20.3443	20.3668	20.3807	20.4879	20.3346	20.444	19.9621	20.0291	20.3399	20.3938	20.5807	20.4882	20.2819	20.4127	20.3221	20.3043
Atp6v1e1	18	P50518	1	18.8999	18.8979	18.8551	18.9067	18.9263	18.8226	18.8881	18.9337	18.8914	18.8376	18.8235	18.9549	18.8779	18.9802	18.8776	18.8943	19.0066	18.9597	18.8787
Ccar2	18	Q8VDP4	1	18.675	18.6638	18.6444	18.815	18.766	18.5958	18.8242	18.5714	18.4966	18.7313	18.7111	18.655	18.7807	18.6243	18.6414	18.5596	18.6351	18.4908	18.7011
Cenpv	18	Q9CXS4	1	19.7391	19.9167	19.7652	19.8662	19.8543	19.8742	19.6664	19.7076	19.7129	19.8096	19.7065	19.7182	19.7677	19.8372	19.7778	19.5186	19.4364	19.6854	19.6076
Coro1c	18	Q9WUM4	1	19.3329	19.2709	19.4205	19.4438	19.52	19.2598	19.5182	19.1757	19.1266	19.3798	19.4927	19.2038	19.253	19.0627	19.1591	19.4726	19.6049	19.1054	19.1703
Cox6a1	18	P43024	1	19.3608	19.4342	19.3128	19.276	19.4725	19.3944	19.2034	19.3458	19.3136	19.5003	19.4464	19.4207	19.3638	19.3056	19.284	19.2645	19.2943	19.3363	19.1529
Ddx3y	18	Q62095	1	19.3407	19.3688	19.3471	19.3296	19.3782	19.2267	19.3237	19.2691	19.3015	19.2937	19.2798	19.3298	19.2924	19.4741	19.4495	19.3338	19.3936	19.3684	19.4359
Dek	18	Q7TNV0	1	19.0406	19.0324	19.1579	19.014	19.1891	19.06	19.1906	18.9897	18.8753	19.1592	19.1595	19.078	19.0233	19.0585	18.9876	18.7934	19.0178	18.8597	18.8776
Dnajb5	18	O89114	1	18.9948	19.0196	18.8983	18.8051	18.8579	19.0499	18.9762	19.016	18.9349	19.0716	19.0624	18.993	19.0476	19.089	19.0785	19.1457	19.0617	18.8965	19.1255
Eif4e	18	P63073	1	19.054	18.938	18.8992	18.925	19.0248	19.1878	19.092	19.1823	19.2325	18.8923	18.8941	19.1946	19.0714	19.2696	19.2806	19.1412	19.1417	18.9701	19.0164
Enah	18	Q03173	1	18.2962	18.1152	18.0826	18.1484	18.3214	18.2643	18.3804	18.2062	18.1942	18.1832	18.1321	18.2859	18.1119	18.2963	18.4496	18.6638	18.8238	18.3029	18.3408
Fblim1	18	Q71FD7	1	19.2996	19.2877	19.2583	19.3322	19.4321	19.4027	19.3303	19.4051	19.4686	19.116	19.1338	19.3157	19.4255	19.2052	19.1889	19.3234	19.3527	19.3152	19.1907
Ftl1	18	P29391	1	19.7942	19.5323	19.492	19.5384	19.7835	19.4989	19.634	19.7975	19.8512	19.72	19.7326	19.9689	20.0012	19.8794	20.0829	19.6555	19.7441	20.1003	20.0715
H1-2	18	P15864	1	20.3618	20.3891	20.4107	20.3355	20.4291	20.4245	20.5965	20.1457	20.0642	20.5033	20.5867	20.3171	20.3235	20.3175	20.2967	20.2135	20.4252	20.0715	20.3292
Hmbs	18	P22907	1	19.299	19.1673	19.3266	19.3414	19.3209	19.3025	19.4364	19.4538	19.4281	19.0945	19.1148	19.2986	19.3901	19.3927	19.3343	19.206	19.4127	19.2457	19.288
Hspb8	18	Q9JK92	1	19.4269	19.3381	19.2116	19.4908	19.4027	19.3854	19.3397	19.5515	19.463	19.3161	19.3098	19.4524	19.5419	19.4191	19.397	19.5666	19.6434	19.4601	19.5029
Inpp5a	18	Q7TNC9	1	19.9604	19.9762	20.0353	19.8742	19.7514	20.042	19.9722	20.0404	19.9926	20.1039	20.0642	19.903	19.9147	19.9917	19.8632	20.0389	19.8931	19.8282	19.9021
Itga1	18	Q3V3R4	1	19.1173	19.1649	19.2869	19.0943	19.0919	19.263	19.1937	19.017	18.9679	19.2832	19.2742	18.9744	18.943	18.8727	18.9722	19.2166	19.2668	18.8495	18.9767
Lipe	18	P54310	1	18.3192	18.3299	18.1907	18.1656	18.3288	18.3275	18.2504	18.1249	18.238	18.289	18.295	18.2862	18.2994	18.4703	18.7146	18.1855	18.2618	18.4198	18.2802
Map3k20	18	Q9ESL4	1	18.5529	18.5148	18.6599	18.3669	18.3409	18.668	18.4079	18.7978	18.7927	18.3921	18.3766	18.7056	18.648	18.6221	18.7209	18.7098	18.4914	18.6614	18.8351
Mcur1	18	Q9CXD6	1	20.4039	20.5329	20.5624	20.3354	20.3541	20.1958	20.3514	20.3921	20.4103	20.5711	20.6207	20.3162	20.294	20.3853	20.3035	20.3021	20.3179	20.3885	20.2996
Mdp1	18	Q9D967	1	18.3552	18.2512	18.3052	18.4565	18.4346	18.2633	18.3145	18.3673	18.4315	18.113	18.1929	18.3863	18.4157	18.5402	18.5448	18.3615	18.3554	18.5367	18.2529
Mfge8	18	P21956	1	19.3764	19.3771	19.4057	19.0889	19.3018	19.2826	19.4193	19.4617	19.3621	19.5805	19.5966	19.2384	19.1937	19.2299	19.3451	19.279	19.35	19.3954	19.3201
Mlec	18	Q6ZQI3	1	19.4793	19.5507	19.6018	19.1792	19.1128	19.4725	19.4357	19.6595	19.6659	19.65	19.6366	19.4447	19.3008	19.5888	19.3661	19.68	19.448	19.5448	19.4642
Mmab	18	Q9D273	1	20.007	20.1036	20.0172	19.9804	20.0761	20.0891	20.1138	20.1071	19.9926	20.0344	20.0354	19.9924	20.0554	19.9749	20.0079	19.9605	19.8916	19.9905	19.8808
Mrpl45	18	Q9D0Q7	1	18.8996	18.8714	18.9907	18.9718	18.9009	18.8229	18.7917	18.925	18.8822	19.0359	18.9244	18.818	18.7941	18.8409	18.8475	18.8292	18.8548	18.8231	18.9025
Mrps15	18	Q9DC71	1	19.0164	19.0917	19.0849	18.9327	18.9878	19.1943	19.1137	18.9802	19.0072	19.0391	19.0923	19.0187	18.8363	19.0501	19.127	18.9608	19.0719	18.7861	18.9385
Mtx1	18	P47802	1	18.5916	18.753	18.7882	18.4962	18.6553	18.5464	18.438	18.6769	18.6656	18.6515	18.6496	18.2748	18.4611	18.5207	18.4871	18.6683	18.5315	18.5444	18.5779
Myl6	18	Q60605	1	19.4438	19.3387	19.5116	19.5619	19.5495	19.515	19.6686	19.3306	19.2769	19.5077	19.5553	19.3295	19.4583	19.1245	19.1905	19.518	19.6174	19.0423	19.0589
Myl7	18	Q9QVP4	1	18.7613	19.0016	19.0393	18.2733	18.4249	18.2529	18.3827	18.2878	18.3956	18.3023	18.3218	19.8085	19.4978	18.6022	18.5148	18.5078	17.993	19.7474	19.6417
NARS1	18	Q8BP47	1	19.1967	18.9954	19.0079	19.3293	19.1514	19.0132	19.3109	19.2854	19.2945	19.0456	18.9627	19.3318	19.3165	19.2752	19.2816	19.2294	19.3776	19.2292	19.2703
Naa25	18	Q8BWZ3	1	18.1079	18.0955	18.0188	18.1605	18.1614	17.992	18.1093	18.1675	18.2423	17.9637	17.9202	18.0474	18.2296	18.0849	18.1709	18.1932	18.2653	18.2461	18.0937
Nif3l1	18	Q9EQ80	1	18.7342	18.7913	18.8928	18.7892	18.7988	18.7514	18.6066	18.8603	18.8743	18.6833	18.7828	18.5422	18.7883	18.4332	18.7556	18.8643	18.5943	18.9974	18.8714
Nit1	18	Q8VDK1	1	18.4222	18.3486	18.4078	18.5026	18.3647	18.5413	18.2956	18.7609	18.5253	18.3854	18.3738	18.3465	18.4539	18.179	18.3524	18.5906	18.3476	18.4434	18.6231
Nln	18	Q91YP2	1	18.2928	18.2328	18.3081	18.1477	18.0883	18.3001	18.334	18.2581	18.3792	18.2723	18.2971	18.2201	18.1952	18.2972	18.2651	18.4569	18.3901	18.4467	18.3876
Nploc4	18	P60670	1	19.2363	19.1938	19.169	19.1664	19.1388	19.2171	19.2953	19.367	19.3604	19.0271	18.9803	19.3251	19.1066	19.3476	19.3516	19.3717	19.3998	19.3457	19.2684
Parvb	18	Q9ES46	1	19.247	19.2371	19.1944	19.2212	19.227	19.1078	19.0611	19.4543	19.3055	19.1237	19.179	19.0757	19.2261	19.3915	19.2422	19.3742	19.3803	19.4281	19.2175
Picalm	18	Q7M6Y3	1	18.569	18.5264	18.4626	18.4872	18.6016	18.4108	18.4588	18.5918	18.5186	18.3665	18.5416	18.7229	18.5921	18.5194	18.6076	18.8542	18.8342	18.7464	18.5686
Plod1	18	Q9R0E2	1	18.8673	19.0642	19.0408	18.8625	18.8825	18.8767	18.9876	18.8122	18.8117	19.0145	19.0626	18.7232	18.7806	18.7998	18.9178	18.7429	18.7695	18.7895	18.8408
Ppp1r13l	18	Q5I1X5	1	18.8668	18.8244	18.7023	18.9603	19.0459	18.6961	18.7492	18.9152	18.8667	18.6848	18.6739	18.9947	19.0924	18.9045	18.8525	19.0011	18.9295	18.9836	18.9448
Ppp3ca	18	P63328	1	18.9499	18.6684	18.821	19.0723	18.9794	19.027	18.9405	18.866	18.9454	18.9018	18.9067	19.0656	19.1112	18.8997	18.9453	18.909	18.8997	18.8919	19.0024
Ppp6r3	18	Q922D4	1	18.7373	18.5541	18.5556	18.7583	18.7097	18.7885	18.8632	18.8004	18.7461	18.553	18.4975	18.6918	18.7854	18.9358	18.7814	18.7569	18.7848	18.7896	18.728
Prxl2a	18	Q9CYH2	1	19.531	19.4771	19.5875	19.5475	19.4694	19.6859	19.6489	19.647	19.5812	19.649	19.5685	19.4522	19.2853	19.5632	19.4728	19.3669	19.4608	19.3504	19.4421
Q8VE95	18	Q8VE95	1	20.0718	19.9596	20.096	20.2178	20.1915	20.0593	19.8075	20.1545	20.1904	19.9952	20.0272	20.2827	20.0398	19.9429	20.0952	20.0979	19.8479	19.98	20.1634
Rab1b	18	Q9D1G1	1	19.8492	19.868	19.822	20.0444	19.5152	19.9833	19.6084	19.9252	19.8348	19.8532	19.7001	19.8954	19.9165	20.1249	19.8919	20.034	19.7486	19.7848	20.0059
Rab21	18	P35282	1	19.6859	19.8488	19.7284	19.52	19.4533	19.6532	19.4524	19.87	19.8383	19.71	19.5861	19.7584	19.3705	19.7625	19.8267	19.8551	19.4945	19.8269	19.7261
Rab3gap2	18	Q8BMG7	1	19.4882	19.5119	19.5295	19.3827	19.5162	19.3659	19.5293	19.4683	19.4455	19.5439	19.4733	19.4682	19.4544	19.4383	19.4444	19.5631	19.6026	19.4663	19.4903
Rasip1	18	Q3U0S6	1	18.5776	18.6137	18.6999	18.6441	18.794	18.6239	18.8234	18.3646	18.1841	18.7001	18.7521	18.3481	18.4659	18.3126	18.424	18.6361	18.7276	18.3139	18.2712
Rpn2	18	Q9DBG6	1	19.0005	18.9298	18.999	19.0851	18.7001	19.168	18.5822	19.1659	19.1331	19.1102	19.1249	19.1566	19.1262	19.0589	18.8741	19.2394	18.8042	19.0098	19.1307
Samhd1	18	Q60710	1	18.5014	18.4844	18.5328	18.382	18.4683	18.4828	18.6424	18.4617	18.4808	18.5272	18.6096	18.5794	18.5438	18.4417	18.438	18.6086	18.6256	18.4216	18.4024
Sec22b	18	O08547	1	19.5765	19.5859	19.6248	19.5877	19.2051	19.5767	19.5847	19.6802	19.6364	19.6191	19.5506	19.6025	19.4249	19.8596	19.6919	19.7702	19.6139	19.5025	19.6504
Sec63	18	Q8VHE0	1	19.1942	19.3688	19.3393	19.1943	18.961	19.154	19.2246	19.3252	19.2664	19.3006	19.3034	19.1041	19.0265	19.294	19.0311	19.175	19.1583	19.1714	18.9742
Sf3b1	18	Q99NB9	1	18.898	18.9746	18.9814	18.99	18.9745	18.9361	18.9409	18.8372	18.7947	18.9289	18.9268	18.8834	19.0134	18.9342	18.8782	18.8201	18.8289	18.8517	18.8352
Skic3	18	F8VPK0	1	18.5751	18.6289	18.5925	18.4988	18.6721	18.6	18.5744	18.6603	18.5868	18.5392	18.6049	18.542	18.4762	18.6198	18.6396	18.5161	18.6571	18.6163	18.5569
Slc25a42	18	Q8R0Y8	1	19.8167	20.0692	19.8552	19.7463	19.7576	19.8485	19.8579	19.598	19.7754	19.8687	19.8932	19.5262	19.769	19.9636	20.0536	19.5875	19.5479	19.8823	19.7703
Sord	18	Q64442	1	19.2348	19.0575	19.0854	19.3939	19.2379	19.2589	19.2538	19.2286	19.1767	18.975	19.0111	19.3528	19.3058	19.2832	19.4722	19.2984	19.2096	19.3849	19.27
TCAIM	18	Q66JZ4	1	19.1081	19.1868	19.1708	19.0584	19.1435	19.1549	19.1683	19.0293	18.9916	19.1658	19.1817	19.1319	19.1043	19.0643	18.9875	18.9917	19.0542	19.0782	19.1147
Tbc1d4	18	Q8BYJ6	1	18.0206	18.5333	18.8196	18.8854	18.392	18.7923	18.6948	19.0293	18.8939	17.2689	16.8076	16.709	16.5205	16.3933	16.2773	17.0396	17.0457	16.7507	17.0453
Tbcb	18	Q9D1E6	1	18.9994	18.8932	18.8479	19.1071	19.001	19.0685	18.9249	19.146	19.0882	18.7225	18.6833	19.2149	19.1994	19.1016	19.1039	19.1152	19.1181	19.0151	19.0512
Tf	18	Q921I1	1	19.2862	19.3481	19.2664	19.2659	19.1239	19.4368	19.2928	19.3005	19.1556	19.3878	19.3884	19.5613	19.5316	19.0186	19.0107	19.2842	19.288	19.215	19.309
Timm21	18	Q8CCM6	1	18.4867	18.5365	18.5251	18.2813	18.4691	18.4097	18.3576	18.5379	18.5472	18.5459	18.5427	18.5573	18.3743	18.6522	18.3781	18.5219	18.5058	18.6778	18.5437
Timmdc1	18	Q8BUY5	1	18.0979	18.3368	18.1942	18.1793	18.1665	18.0254	17.9106	17.9856	18.0357	18.0959	18.1159	17.9924	18.2578	18.1289	18.1155	17.8747	17.8369	18.1158	17.9655
Ttc7b	18	E9Q6P5	1	18.7263	18.8334	18.8193	18.739	18.6529	18.742	18.6386	18.6811	18.6382	18.7574	18.787	18.643	18.7496	18.7446	18.7582	18.6731	18.6881	18.8024	18.5629
Txnrd3	18	Q99MD6	1	19.0692	19.0322	19.0297	19.0953	19.0569	19.0263	19.0571	19.0625	19.0355	18.9268	18.888	19.1592	19.1703	19.1207	19.1636	19.0426	19.1356	19.0736	19.1602
Ubtf	18	P25976	1	19.1317	19.1196	19.1274	19.2288	19.1492	19.2206	19.2424	19.0066	18.9391	19.2697	19.2284	19.0962	19.1126	19.1532	19.1479	19.0224	19.1155	18.9169	19.0689
Ubxn6	18	Q99PL6	1	18.5959	18.5366	18.4889	18.417	18.5563	18.5306	18.7333	18.4817	18.5757	18.4167	18.3965	18.6619	18.3991	18.7323	18.6312	18.4425	18.6947	18.6553	18.5945
Ucp3	18	P56501	1	18.8837	18.9395	18.8834	18.4944	18.7374	18.818	18.6714	18.8629	19.0563	19.0597	19.0655	18.7058	18.7793	18.8754	19.2445	18.79	18.458	19.149	18.9733
Uqcc1	18	Q9CWU6	1	20.1811	20.4189	20.3598	20.0182	20.0406	20.2617	19.944	20.2152	20.3257	20.2276	20.3075	20.1651	20.0933	20.1653	20.246	20.1675	20.0765	20.2503	20.1373
Usp28	18	Q5I043	1	18.6231	18.6607	18.6688	18.6451	18.6489	18.514	18.5581	18.7093	18.6222	18.5494	18.6122	18.657	18.589	18.5734	18.5943	18.7666	18.7701	18.6735	18.442
Vbp1	18	P61759	1	19.1928	19.1311	19.0992	19.3002	19.2882	19.2192	19.1617	19.2233	19.1742	18.957	18.9595	19.3502	19.2855	19.3029	19.3624	19.2498	19.2929	19.2703	19.2123
Ywhab	18	Q9CQV8	1	18.8931	18.8636	19.0341	18.9216	18.8659	18.9898	18.9015	18.9168	18.9491	18.79	18.8671	18.852	18.8	18.8721	18.9999	18.9234	18.9174	18.9606	18.9151
Adcy6	17	Q01341	1	19.0048	18.981	19.0948	19.0029	18.7269	18.9513	18.9059	19.0214	19.0582	19.0697	19.0563	19.1888	18.8209	19.3364	19.1588	18.8843	18.8591	18.8969	18.9504
Ago2	17	Q8CJG0	1	19.1527	19.1553	19.1235	19.128	19.1515	19.1874	19.0046	19.1253	19.1975	19.1716	19.1132	19.256	19.268	19.1715	19.2309	19.1184	19.1962	19.2359	19.2339
Arhgef12	17	Q8R4H2	1	18.3603	18.2832	18.2684	18.3793	18.4922	18.2189	18.4778	18.2299	18.2868	18.2773	18.2952	18.3346	18.3704	18.3086	18.3423	18.2978	18.4391	18.4099	18.3177
Arvcf	17	P98203	1	18.1246	18.0811	18.0938	18.1547	18.1659	18.2431	18.1656	18.0915	17.9489	18.2723	18.0896	18.218	18.0823	18.0648	17.9979	18.1634	18.2134	17.987	18.0322
Asb2	17	Q8K0L0	1	18.3913	18.4493	18.3571	18.3724	18.3291	18.3639	18.1816	18.422	18.4835	18.432	18.349	18.3592	18.4898	18.462	18.6026	18.4357	18.3198	18.4994	18.5283
Atp6v1a	17	P50516	1	18.1702	18.2408	18.2442	18.1777	18.2288	18.2418	17.9949	18.2076	18.1299	18.1105	18.1956	18.1325	18.1744	18.0215	18.2591	18.2736	18.083	18.2888	17.996
Bclaf1	17	Q8K019	1	18.349	18.4226	18.3696	18.5233	18.5117	18.1883	18.3828	18.2517	18.2536	18.3979	18.2999	18.3253	18.3809	18.3211	18.3363	18.3148	18.4339	18.2436	18.1897
Blvra	17	Q9CY64	1	19.101	19.0842	19.1865	19.1344	19.2564	19.1097	19.0641	19.273	19.2291	18.8467	18.9152	19.0918	19.1023	19.1091	19.1668	19.1215	19.1834	19.2448	19.2491
Btf3	17	Q64152	1	19.476	19.4575	19.6091	19.5554	19.476	19.3022	19.4752	19.3932	19.4923	19.5209	19.5123	19.6008	19.5933	19.4887	19.3879	19.42	19.5003	19.4157	19.3596
C3	17	P01027	1	19.0659	19.2927	19.2429	18.5667	18.8596	19.1253	19.2335	19.3713	19.2438	19.386	19.5728	18.7123	18.808	18.8589	18.6989	18.5682	18.7793	18.899	18.9017
Carnmt1	17	Q80UY1	1	18.5844	18.3203	18.4903	18.5578	18.4703	18.5493	18.6474	18.6249	18.5777	18.3611	18.2297	18.7483	18.7054	18.8887	18.7426	18.6108	18.5092	18.7383	18.8217
Ccpg1	17	Q640L3	1	18.4117	18.469	18.5043	18.2873	18.1389	18.4713	18.4975	18.5384	18.5544	18.5716	18.5215	18.4272	18.2702	18.5486	18.4091	18.2324	18.297	18.3957	18.299
Cdc5l	17	Q6A068	1	18.6605	18.6781	18.6611	18.8278	18.741	18.6075	18.6858	18.5818	18.5336	18.7111	18.6388	18.699	18.6827	18.6452	18.7443	18.606	18.6851	18.6161	18.644
Ciapin1	17	Q8WTY4	1	19.4092	19.2763	19.3129	19.494	19.3388	19.4855	19.4717	19.6058	19.5791	19.1625	19.1456	19.4087	19.3981	19.4957	19.4106	19.455	19.6203	19.3335	19.4807
Cnot1	17	Q6ZQ08	1	17.9134	17.8898	17.9035	17.8549	17.9816	17.9395	17.9099	17.8302	17.8953	18.0121	17.9022	17.9553	17.9649	17.9743	17.9032	17.8585	17.9537	17.8561	17.8771
Cyb5b	17	Q9CQX2	1	18.5565	18.8964	18.8202	18.4897	18.4714	18.5233	18.3583	18.5989	18.6247	18.6725	18.6876	18.395	18.5271	18.4106	18.406	18.6033	18.561	18.4753	18.4622
Dcakd	17	Q8BHC4	1	18.721	18.9508	18.882	18.6887	18.6156	18.7277	18.5791	18.6939	18.7513	18.8296	18.8195	18.5777	18.52	18.8754	18.7089	18.6843	18.3872	18.717	18.5729
Dnajc19	17	Q9CQV7	1	19.5394	19.6617	19.5796	19.5856	19.6371	19.6465	19.596	19.4463	19.5047	19.6431	19.582	19.3687	19.5005	19.5096	19.4641	19.3177	19.4593	19.5145	19.3526
Eif3m	17	Q99JX4	1	19.4362	19.397	19.6641	19.2522	19.2798	19.4577	19.2056	19.5129	19.6502	19.5038	19.546	19.3538	19.275	19.2926	19.5609	19.6243	19.2498	19.7791	19.678
Fars2	17	Q99M01	1	19.2146	19.3061	19.1915	19.1541	19.0991	19.3177	19.2295	19.2591	19.1693	19.1787	19.2998	19.1165	19.2118	19.1841	19.3657	19.3186	19.2039	19.2427	19.2018
Fscn1	17	Q61553	1	19.0027	18.9228	19.1732	19.0824	19.2632	19.1584	19.1988	18.8835	18.791	19.0165	19.1677	18.7229	18.7327	18.6345	18.9137	19.1746	19.172	18.5808	18.8087
Gbp6	17	A0A0G2JDV3	1	19.7028	19.5657	19.6998	19.6716	19.6599	19.5521	19.63	19.8851	19.9296	19.4828	19.4948	19.5804	19.4767	19.9127	19.8912	19.8306	19.9357	19.6987	19.8615
Gcc2	17	Q8CHG3	1	17.8474	17.924	17.8348	17.8873	17.8699	17.7873	17.846	17.8229	17.7616	17.8975	17.8701	17.9085	17.9385	17.7981	17.8407	17.9037	17.9207	17.8027	17.9109
Get3	17	O54984	1	19.0775	18.9185	19.1198	19.2286	19.0615	19.0915	19.0058	18.9547	19.1074	18.8407	19.0354	19.1012	19.198	19.0132	19.1634	19.1543	19.0528	19.1859	19.2247
Glul	17	P15105	1	19.2812	19.1335	19.1364	19.0023	19.2509	19.3559	19.3618	19.7658	19.8401	19.179	19.0349	19.0456	18.9897	19.1728	19.2101	19.5516	19.4666	19.3008	19.2356
Gmpr	17	Q9DCZ1	1	19.6244	19.5454	19.5283	19.4861	19.6122	19.6705	19.7643	19.676	19.6441	19.3179	19.4849	19.576	19.6198	19.7559	19.8289	19.5866	19.6905	19.6208	19.4183
Golga2	17	Q921M4	1	18.6705	18.7525	18.7447	18.7458	18.6537	18.6485	18.6962	18.5404	18.699	18.6816	18.6194	18.6726	18.6858	18.6197	18.6844	18.6602	18.6386	18.6105	18.7
Gsk3b	17	Q9WV60	1	18.733	18.7363	18.5923	18.7904	18.7664	18.7386	18.6646	18.8452	18.6042	18.6834	18.5672	18.8431	18.8214	18.7435	18.5762	18.8397	18.7427	18.7944	18.5979
Gstm7	17	Q80W21	1	20.521	20.5225	20.6671	20.3504	20.512	20.599	20.7134	20.6325	20.748	20.2459	20.3826	20.3664	20.5531	20.4925	20.747	20.4865	20.4284	20.5718	20.507
Hnrnpd	17	Q60668	1	19.9829	19.8225	19.9702	20.1173	19.806	19.9841	20.0211	19.8707	19.9935	20.0188	19.9489	20.242	19.9987	20.1901	20.0368	19.8951	19.8815	19.7628	20.0479
Kpna1	17	Q60960	1	18.4556	18.413	18.433	18.4637	18.4354	18.5541	18.5236	18.514	18.4031	18.396	18.432	18.2894	18.4732	18.4102	18.4377	18.4979	18.5195	18.5653	18.655
Lman1	17	Q9D0F3	1	20.021	19.7243	19.3315	19.4293	19.6456	19.8985	20.0906	19.5601	19.5889	20.305	20.4643	20.3834	20.3266	20.1597	19.9881	20.2579	20.1691	19.6305	19.8124
Lmod3	17	E9QA62	1	19.222	19.2889	19.1689	19.2366	19.3831	19.1136	19.282	19.1401	19.1837	19.0972	19.1404	19.1191	19.3136	19.2993	19.261	19.2836	19.3999	19.3947	19.2035
Magi3	17	Q9EQJ9	1	18.1274	18.136	18.0979	18.1647	18.2639	18.1249	18.0659	18.1185	18.122	18.0533	18.0804	18.2532	18.2074	18.1159	18.0184	18.1006	18.1318	18.199	18.2287
Mrpl22	17	Q8BU88	1	19.0208	19.0748	19.0531	19.2094	19.2319	19.0911	18.8998	19.0381	18.9309	19.1107	19.0296	19.0385	19.0672	18.8423	18.8503	19.0097	18.8171	19.1183	19.1438
Mta2	17	Q9R190	1	18.5538	18.5048	18.5689	18.6371	18.7282	18.4987	18.6559	18.4124	18.2778	18.6705	18.5971	18.5583	18.5132	18.4979	18.5129	18.5585	18.5741	18.4804	18.4411
Mtpap	17	Q9D0D3	1	18.7696	18.8635	18.8633	18.8445	18.8174	18.8404	18.4903	18.8752	18.8772	18.8646	18.7472	18.7871	18.7537	18.6731	18.6333	18.8146	18.6725	18.7187	18.7919
Mtrex	17	Q9CZU3	1	18.033	18.0296	18.0715	18.0422	18.0074	18.0504	18.0139	17.8739	17.9089	18.1027	18.0923	18.0158	17.882	17.9674	18.0006	18.0448	18.0504	18.1585	18.1986
Myl4	17	P09541	1	19.692	20.0871	20.1203	19.2215	19.5587	19.1124	19.4727	19.4735	19.2852	19.4194	19.4417	20.3207	20.19	19.6115	19.5485	19.3327	19.1449	20.4781	20.0646
Nans	17	Q99J77	1	18.6518	18.4424	18.6151	18.5499	18.5353	18.5865	18.8073	18.6607	18.7398	18.4862	18.6122	18.6849	18.7013	18.7028	18.6805	18.7654	18.7563	18.6393	18.7547
Naprt	17	Q8CC86	1	18.781	18.6795	18.7377	18.9139	18.8423	18.8531	18.8083	18.916	18.9336	18.5227	18.5801	18.6775	18.8216	18.9928	18.8932	18.7509	18.6839	18.9071	18.932
Nt5c3b	17	Q3UFY7	1	18.9507	18.8267	18.9285	18.9868	19.0381	19.01	18.99	19.0099	18.997	18.7507	18.9403	18.9606	18.9909	19.0088	19.0278	18.9859	19.0263	19.0465	18.9564
Nudt2	17	P56380	1	18.7145	18.7824	18.94	18.4436	18.6904	18.9035	18.7666	18.9285	18.9122	18.5669	18.7148	18.7083	18.5131	18.5228	18.8705	18.7644	18.6433	18.8043	18.7511
Osbpl1a	17	Q91XL9	1	18.759	18.576	18.6148	18.7139	18.6186	18.8759	18.7368	18.9837	18.8539	18.6354	18.6141	18.9018	18.77	18.9067	18.9444	18.8242	18.852	18.7054	18.7867
Pam	17	P97467	1	18.475	18.428	18.329	18.3973	18.3964	18.3716	18.274	18.5676	18.4321	18.5204	18.4892	18.541	18.4894	18.5363	18.4407	18.5952	18.5323	18.5886	18.641
Pars2	17	Q8CFI5	1	18.9985	18.9456	19.0385	18.9761	19.0183	18.9555	19.0145	19.0457	19.0303	19.0228	19.0849	18.9712	18.8683	18.8841	18.9807	19.0221	18.9726	19.0601	19.1117
Phkb	17	Q7TSH2	1	18.9127	18.9539	18.8566	18.9105	18.8274	18.7719	18.6829	18.8242	18.8812	18.9888	18.9954	18.8251	19.0292	18.9226	19.0023	19.0222	18.8887	19.0359	18.9688
Polr2a	17	P08775	1	18.3434	18.3334	18.3828	18.3429	18.2983	18.3229	18.4191	18.1984	18.2802	18.5053	18.5137	18.2266	18.2679	18.3465	18.2827	18.225	18.4037	18.1745	18.139
Ppox	17	P51175	1	18.2808	18.3802	18.4041	18.3525	18.3059	18.4659	18.0983	18.3661	18.2944	18.3177	18.3448	18.2286	18.2302	18.1454	18.3169	18.275	18.0215	18.4157	18.3657
Pptc7	17	Q6NVE9	1	19.0298	19	19.0589	19.0819	19.1407	19.1089	19.1167	19.1264	19.0846	19.0079	19.0456	18.9989	18.9433	18.9963	19.0042	19.0506	18.9374	19.0978	18.9678
Prpf6	17	Q91YR7	1	18.3917	18.4759	18.5106	18.3337	18.3798	18.3986	18.3701	18.4172	18.4197	18.4794	18.4568	18.4598	18.3311	18.4095	18.4163	18.3066	18.2929	18.3845	18.4517
Psma3	17	O70435	1	19.6803	19.8388	19.8836	19.4758	19.581	19.5997	19.7624	19.7877	19.7744	19.6981	19.6843	19.5363	19.4477	19.6533	19.7504	19.7388	19.7111	19.745	19.6641
Psmb7	17	P70195	1	18.74	18.6064	18.6689	18.7097	18.595	18.8779	18.765	18.7866	18.7272	18.7016	18.6951	18.8847	18.8395	18.6792	18.8379	18.8463	18.8002	18.6375	18.8062
Ptrh2	17	Q8R2Y8	1	18.0826	18.1893	18.2338	18.081	18.0986	18.1432	18.0449	18.0863	18.0852	18.181	18.2005	18.1202	17.9726	18.0725	18.07	17.9616	17.8966	18.1364	18.061
Rftn1	17	Q6A0D4	1	18.7235	18.7473	18.9265	18.9089	18.6884	18.9046	18.8809	18.5021	18.4715	18.7745	18.7449	18.5111	18.7356	18.728	18.7223	18.7611	18.7416	18.4765	18.587
Rpl18	17	P35980	1	20.5815	20.8592	20.8057	20.4291	20.5517	20.679	20.6457	20.6255	20.5015	20.7894	20.7096	20.5244	20.3202	20.632	20.6159	20.5069	20.5733	20.4945	20.4316
RtcA	17	Q9D7H3	1	18.8742	18.7857	18.906	18.893	18.9414	18.8612	18.9326	18.9142	19.0012	18.6554	18.776	18.9358	18.9445	18.9032	18.9851	18.8627	19.0054	18.7828	18.7999
Ruvbl2	17	Q9WTM5	1	19.0503	19.1145	19.1072	19.0616	19.1073	19.0952	19.0838	19.0848	19.0618	19.023	19.0664	18.9975	19.0007	19.0456	19.1516	18.9066	19.0785	19.0453	19.0211
Sar1b	17	Q9CQC9	1	18.7663	18.7107	18.6917	18.83	18.6192	18.879	18.5585	18.7902	18.7278	18.5693	18.5495	18.9021	18.8042	18.8849	18.9237	19.0953	18.7646	18.7993	18.7777
Sart3	17	Q9JLI8	1	18.3938	18.3897	18.3906	18.424	18.4048	18.4005	18.3964	18.363	18.3486	18.4516	18.4325	18.3655	18.4395	18.3765	18.3783	18.3361	18.4643	18.2693	18.3767
Scn5a	17	Q9JJV9	1	17.9076	17.9946	17.871	17.893	17.8075	17.9965	17.818	17.8627	17.9094	18.0294	18.0521	17.9522	17.9814	18.0456	17.8339	17.7482	17.6799	17.887	17.8482
Sgta	17	Q8BJU0	1	19.1835	19.1049	19.0928	19.2384	19.2306	19.077	19.1771	19.1524	19.213	19.0312	19.1291	19.243	19.2879	19.1291	19.226	19.3055	19.2961	19.1075	19.1415
Smpx	17	Q9DC77	1	20.3808	20.1631	20.1304	20.4011	20.3778	20.3452	20.4858	20.4515	20.5005	20.1386	20.1297	20.4577	20.5142	20.5131	20.4179	20.4865	20.6387	20.3249	20.3919
Spryd4	17	Q91WK1	1	19.8962	20.0941	20.0435	19.6239	19.8861	19.986	19.8211	19.9486	19.9058	20.0235	20.0731	19.7396	19.5774	19.6928	19.8965	19.8931	19.853	19.919	19.796
Srrt	17	Q99MR6	1	18.6432	18.5625	18.5938	18.6884	18.7562	18.6393	18.6837	18.6359	18.5742	18.6599	18.6332	18.687	18.6905	18.6466	18.6638	18.4639	18.676	18.5645	18.5703
Stk24	17	Q99KH8	1	19.1014	19.1485	19.2429	19.1343	19.1951	19.0807	19.0902	19.111	19.2311	18.8892	19.0016	19.1053	19.1513	19.1761	19.1941	19.0597	19.1224	19.1444	19.0783
Supt16h	17	Q920B9	1	18.7132	18.6364	18.7915	18.8879	18.8116	18.6687	18.6307	18.7054	18.6411	18.8171	18.799	18.6465	18.7495	18.6525	18.6248	18.6041	18.6541	18.6961	18.6832
Taok1	17	Q5F2E8	1	18.1728	18.1938	18.0371	18.2588	18.2374	18.2285	18.1312	18.0967	18.0755	18.1407	18.0899	18.2798	18.2622	18.1025	18.1223	18.2251	18.1906	18.2103	18.1982
Thrap3	17	Q569Z6	1	19.4382	19.407	19.4551	19.4017	19.4542	19.42	19.6178	19.2825	19.251	19.4953	19.519	19.4699	19.4337	19.5257	19.3899	19.3692	19.4117	19.3037	19.3045
Tpd52l2	17	Q9CYZ2	1	19.4485	19.4151	19.4023	19.6077	19.5453	19.4206	19.3968	19.4921	19.5184	19.315	19.2935	19.4888	19.4234	19.4364	19.4428	19.5829	19.6041	19.4272	19.4204
Uba6	17	Q8C7R4	1	18.6269	18.5408	18.5426	18.7642	18.6173	18.6136	18.6146	18.6644	18.5589	18.5256	18.4543	18.7565	18.7701	18.6521	18.7658	18.7217	18.5452	18.7966	18.8337
Urod	17	P70697	1	18.2938	18.2649	18.3446	18.3322	18.4191	18.2015	18.2814	18.3308	18.3042	18.0962	18.1163	18.1885	18.3868	18.3722	18.4667	18.3285	18.1755	18.4071	18.291
Aamdc	16	Q8R0P4	1	19.7328	19.6036	19.6154	19.8074	19.7391	19.7278	19.8235	19.7578	19.7965	19.3822	19.5205	19.7416	19.9414	19.8217	19.7922	19.6557	19.843	19.8221	19.7581
Akap12	16	Q9WTQ5	1	17.8562	17.7155	17.7762	17.8906	17.8441	17.9506	18.0206	17.7631	17.7372	17.9609	17.9493	17.8435	17.8333	17.6446	17.7045	18.0922	18.0538	17.4766	17.8942
Apex1	16	P28352	1	18.4007	18.3336	18.4155	18.4299	18.3659	18.4044	18.4742	18.3951	18.5316	18.3021	18.4033	18.3925	18.5167	18.516	18.4848	18.3384	18.3364	18.4159	18.3552
Atl2	16	Q6PA06	1	18.9189	18.9337	18.8142	18.8862	18.7681	18.8939	18.859	19.1218	19.0557	19.0264	18.9769	18.8862	18.8657	18.9937	18.9053	18.9034	18.8544	18.9871	18.9849
Atp6v0a1	16	Q9Z1G4	1	18.9147	19.1483	19.1048	18.9608	18.848	18.8231	18.9012	19.0283	18.9885	19.0414	19.0439	18.8311	18.7455	18.9247	18.7447	18.8363	18.849	18.992	18.8099
Atrx	16	Q61687	1	17.2232	17.1633	17.2361	17.4005	17.3253	17.2198	17.1023	17.1395	17.0688	17.2589	17.1631	17.3322	17.4201	17.3041	17.2207	17.1955	17.0691	17.1168	17.3711
Cdc42	16	P60766	1	19.6156	19.5619	19.742	19.6993	19.4623	19.7446	19.4241	19.5572	19.6104	19.5251	19.5302	19.7807	19.5209	19.8244	19.6821	19.7553	19.6667	19.5257	19.5266
Colgalt1	16	Q8K297	1	19.0837	19.212	19.1448	19.3268	19.1972	19.1993	19.186	18.6274	18.7128	19.257	19.2383	18.7693	18.8263	19.1205	19.1363	18.8031	18.9173	18.7323	18.9453
Crk	16	Q64010	1	18.9345	18.8606	18.7797	18.9283	18.8254	18.7993	18.7873	19.0235	19.028	18.6326	18.7602	19.0033	19.0537	18.9829	19.028	19.0719	19.0626	19.0308	19.1686
Cyrib	16	Q921M7	1	18.8036	18.7402	18.8507	18.7406	18.6293	18.6905	18.7121	18.9381	18.979	18.6832	18.6644	18.845	18.8741	18.9843	18.8913	18.9462	18.9888	18.8257	18.7153
Dctn4	16	Q8CBY8	1	19.01	18.9576	18.9658	19.0589	19.0735	19.0259	19.0318	19.0184	19.0385	19.0108	19.0111	19.0542	19.0346	19.0182	18.9696	18.9679	19.1134	19.0822	19.058
Ddx3x	16	Q62167	1	19.2563	19.2923	19.2466	19.0889	19.4376	19.1585	19.3191	19.2328	19.2139	19.2357	19.1149	19.1647	19.0463	19.3741	19.2809	19.1871	19.411	19.3146	19.1595
Dhdh	16	Q9DBB8	1	18.8936	18.6797	18.7919	18.869	18.8361	18.9134	18.9308	19.0795	19.0515	18.5894	18.5885	19.084	18.9769	19.0895	18.9944	18.8764	18.7621	18.9175	19.0727
Dhx29	16	Q6PGC1	1	18.4009	18.4644	18.4421	18.368	18.3435	18.3148	18.3982	18.3765	18.4267	18.3839	18.406	18.3821	18.4553	18.3871	18.3537	18.5025	18.4528	18.3458	18.3527
Dnajc3	16	Q91YW3	1	18.736	18.9552	19.0258	18.8014	18.7511	18.9637	18.8458	18.9417	18.9439	18.7583	18.7262	18.656	18.6205	18.6341	18.5826	18.5184	18.5675	18.5701	18.6931
Eif4g3	16	Q80XI3	1	17.954	17.9262	17.7757	18.0054	18.0771	17.9069	18.0148	18.0132	17.9583	17.8399	17.784	18.0525	18.0766	17.9343	17.9749	17.9806	18.0412	17.8904	17.8786
Emc7	16	Q9EP72	1	19.3286	19.4052	19.3964	19.3656	19.3578	19.2972	19.3318	19.3089	19.3269	19.4197	19.4458	19.3262	19.4154	19.2612	19.1776	19.2248	19.2439	19.3169	19.2736
Fam114a2	16	Q8VE88	1	19.1614	19.0153	19.0318	19.3463	19.1835	19.2087	19.2139	19.2521	19.2028	18.9553	18.9969	19.2835	19.2383	19.1736	19.1692	19.214	19.163	19.1526	19.3059
Fis1	16	Q9CQ92	1	19.6309	19.5355	19.6672	19.7208	19.6222	19.9039	19.6409	19.7177	19.6334	19.4652	19.4055	19.7239	19.6146	19.7308	19.876	19.671	19.4614	19.6996	19.6454
Fus	16	P56959	1	19.4637	19.3337	19.4563	19.6294	19.5402	19.6037	19.6035	19.4195	19.1465	19.4763	19.4785	19.5287	19.694	19.3474	19.4752	19.4432	19.4731	19.3418	19.3329
Fyttd1	16	Q91Z49	1	18.6401	18.7142	18.5364	18.6282	18.61	18.5069	18.6886	18.5791	18.6114	18.7108	18.6601	18.6166	18.6797	18.6862	18.6523	18.5518	18.7451	18.5426	18.4573
Gadd45gip1	16	Q9CR59	1	18.8377	18.9617	18.9932	18.9903	19.0063	18.8697	18.9201	18.826	18.7363	18.9182	18.8613	18.7319	18.8569	18.7494	18.6461	18.7731	18.8411	18.7087	18.7326
Gpsm1	16	Q6IR34	1	17.311	17.0925	17.0683	17.4167	17.4358	17.3754	17.2351	17.4103	17.386	17.0565	16.9872	17.4583	17.3131	17.2408	17.4154	17.3659	17.1597	17.4305	17.3325
Grb2	16	Q60631	1	19.0586	18.9746	19.0021	19.0561	19.049	19.1453	19.0387	19.1245	19.1707	18.9019	18.9212	19.1274	19.0341	19.203	19.0933	19.1688	19.1651	19.0635	19.0478
Hbs1l	16	Q69ZS7	1	18.8746	18.8722	18.9277	18.8873	18.8886	18.835	18.8447	18.9289	19.031	18.6992	18.7297	19.0063	18.8267	18.9449	18.9524	18.967	18.9728	18.986	18.9654
Hcfc1	16	Q61191	1	18.1127	17.9823	18.1883	18.1217	18.2206	18.2259	18.2851	18.0146	18.1573	18.1387	18.0537	18.1068	18.1006	18.1925	18.0694	18.0361	18.1738	17.9167	18.1625
Homer2	16	Q9QWW1	1	18.5145	18.4044	18.3988	18.4403	18.4424	18.5683	18.4891	18.3862	18.434	18.4834	18.4078	18.6248	18.4904	18.6245	18.7063	18.5944	18.6977	18.4224	18.4508
Htatip2	16	Q9Z2G9	1	19.1688	19.1592	19.2069	18.9838	19.1104	19.1341	19.1246	19.2906	19.1812	19.225	19.2159	19.2233	19.0642	19.0791	19.078	19.3157	19.291	19.2444	19.1442
Iba57	16	Q8CAK1	1	19.1016	19.104	19.1661	18.9664	19.0842	19.1106	18.9388	19.1884	19.2272	19.0649	19.1419	19.1784	19.0599	19.1356	19.0817	19.1363	19.1223	19.2161	19.1855
Iscu	16	Q9D7P6	1	19.0479	18.9685	19.0298	19.0643	18.9887	19.173	18.9271	19.1774	19.1641	19.0659	19.0265	18.9863	19.0749	19.0386	19.0213	19.035	18.997	18.9907	19.0458
Kif1b	16	Q60575	1	17.8652	17.6792	17.7169	17.8017	17.938	17.8712	17.8128	17.8641	17.8809	17.742	17.7914	17.9564	17.8992	17.9395	17.9463	17.8711	17.8797	17.8781	17.9688
Kif21a	16	Q9QXL2	1	18.4011	18.2833	18.3549	18.3472	18.2805	18.2924	18.5392	18.4857	18.4274	18.3028	18.2605	18.536	18.4147	18.5743	18.41	18.4693	18.4459	18.6065	18.4379
Lman2	16	Q9DBH5	1	19.8294	19.883	19.9449	19.5576	19.5428	19.741	19.5419	19.8603	19.8133	20.004	19.9431	19.902	19.6188	19.8866	19.7127	20.0118	19.7902	19.7714	19.8022
Lrba	16	Q9ESE1	1	17.6005	17.6531	17.6758	17.643	17.4691	17.6604	17.5015	17.6687	17.7627	17.5284	17.4259	17.6117	17.6776	17.4553	17.508	17.5832	17.7183	17.6809	17.6228
Lzic	16	Q8K3C3	1	19.9545	19.7081	19.76	20.0173	19.8149	20.0695	19.9941	20.2054	20.1276	19.5079	19.5586	20.0814	20.1662	20.1788	20.0749	20.0078	20.0627	20.0985	20.0672
Mapre2	16	Q8R001	1	19.8339	19.7496	19.622	19.7545	19.8275	19.8911	19.8878	19.8915	19.9626	19.5341	19.6468	19.9481	19.7998	20.0209	20.0508	20.054	20.0315	19.9918	19.9867
Mesd	16	Q9ERE7	1	19.4302	19.3988	19.3685	19.5298	19.354	19.413	19.5167	19.4599	19.4121	19.485	19.5264	19.5562	19.401	19.4719	19.4138	19.3377	19.4165	19.3171	19.5043
Mpp7	16	Q8BVD5	1	18.942	19.0093	18.9442	18.9444	19.081	18.8443	18.975	18.8278	18.9357	18.9752	18.9536	18.8328	18.8337	19.0492	19.0374	18.7537	18.9179	18.9539	18.5501
Mrpl28	16	Q9D1B9	1	19.2983	19.3719	19.3807	19.5505	19.5459	19.2339	19.3412	19.1707	19.1725	19.3142	19.367	19.133	19.1896	19.1234	19.2146	19.1862	19.22	19.1815	19.1178
Mrpl43	16	Q99N89	1	19.0313	19.4064	19.0587	19.0147	19.4005	18.9899	19.0617	18.8412	19.0009	19.0634	19.1419	18.8429	18.7717	18.8846	18.8827	18.6867	18.9833	19.1101	18.6504
Mrps34	16	Q9JIK9	1	18.7386	18.9076	18.9081	18.6	18.8436	18.6791	18.7438	18.6693	18.7476	18.8367	18.9399	18.6874	18.6901	18.7298	18.596	18.6252	18.7129	18.6661	18.5952
Mtch2	16	Q791V5	1	21.9361	22.2039	21.9412	21.8846	21.6564	22.0998	21.9018	22.0851	22.112	22.0368	22.0063	21.8645	21.9254	22.135	21.9596	21.8568	21.736	21.9695	21.9742
Mtnd5	16	P03921	1	19.384	20.2551	19.5941	19.2862	19.3476	19.0903	18.8967	19.5354	19.6927	19.2048	19.4966	19.1504	18.9886	19.0768	19.3912	18.9739	18.7282	19.6233	19.1056
Mtus1	16	Q5HZI1	1	18.5956	18.6273	18.6335	18.5889	18.4749	18.4529	18.5812	18.5219	18.5442	18.656	18.5754	18.5812	18.6866	18.7607	18.7303	18.647	18.5837	18.5668	18.6604
Napg	16	Q9CWZ7	1	19.1372	18.9844	19.0248	19.2343	19.0953	18.9984	19.1825	19.1591	19.1072	19.0928	19.0468	19.1611	19.2708	19.1568	19.1016	19.1762	19.2526	19.0872	19.2024
Ndufa1	16	O35683	1	19.4534	19.6041	19.5918	19.5817	19.4269	19.5036	19.3167	19.311	19.3363	19.5653	19.6133	19.4183	19.4816	19.2146	19.3585	19.2608	19.1429	19.2799	19.3189
Nfu1	16	Q9QZ23	1	19.0908	19.2598	19.1733	18.7531	19.1955	18.9144	19.0897	19.1382	19.1237	19.1236	19.1851	18.9341	18.8223	19.0085	19.1415	19.1679	19.1722	19.1015	19.1265
Npepl1	16	Q6NSR8	1	19.3925	19.3364	19.3899	19.2673	19.3757	19.4602	19.3995	19.5747	19.5139	19.1969	19.2504	19.4779	19.4162	19.5192	19.466	19.404	19.3607	19.448	19.3544
Nt5c1a	16	A3KFX0	1	18.9363	19.0137	18.9297	18.8549	18.8975	19.0289	18.9161	18.9921	18.9331	18.9327	18.822	19.1209	18.8516	19.1387	19.1742	18.8456	18.8654	18.9062	19.0722
Nubpl	16	Q9CWD8	1	19.0084	19.017	19.1188	18.9642	18.8328	18.9232	18.9908	19.1002	19.1924	19.0489	19.0572	19.0245	18.929	19.0116	19.0824	18.9147	18.952	18.9188	18.9583
Nutf2	16	P61971	1	20.0773	20.0818	20.1822	20.0607	20.0612	20.0771	19.9228	20.2309	20.3065	19.8597	19.9323	20.2176	20.0159	20.1438	20.2406	20.0372	19.9081	20.2962	20.2345
Pam16	16	Q9CQV1	1	19.1305	19.1717	19.1103	19.1432	19.2143	19.1827	19.1788	19.0879	19.0728	19.2524	19.2285	19.1365	19.1696	19.141	19.0865	18.9628	19.0454	19.0752	19.0353
Pcbp2	16	Q61990	1	19.1744	19.1562	19.086	19.1994	19.1661	19.3114	19.1982	19.1693	19.1917	19.0767	19.0799	19.2261	19.3168	19.1669	19.1555	19.1633	19.1485	19.1766	19.2557
Pdcd5	16	P56812	1	19.4441	19.323	19.3225	19.5379	19.4727	19.4132	19.4245	19.6021	19.5741	19.181	19.1929	19.518	19.4744	19.6573	19.5928	19.4726	19.5339	19.4882	19.4952
Pgm2	16	Q7TSV4	1	18.6599	18.5982	18.7474	18.5312	18.796	18.5364	18.8328	18.4637	18.5558	18.6767	18.8261	18.51	18.6581	18.4861	18.4926	18.8108	18.854	18.4478	18.6115
Phka1	16	P18826	1	18.744	18.7595	18.7399	18.613	18.5733	18.6382	18.5223	18.6042	18.6487	18.8363	18.9882	18.6573	18.6541	18.8056	18.7963	19.0317	18.8849	18.9367	18.8396
Pin1	16	Q9QUR7	1	19.7023	19.6642	19.7061	19.7339	19.6036	19.7076	19.7763	19.7632	19.716	19.5193	19.4948	19.881	19.6656	19.8799	19.8885	19.7159	19.8925	19.6843	19.7482
Poldip2	16	Q91VA6	1	20.1375	20.2687	20.2705	20.1317	20.2792	20.1263	19.9906	20.076	20.0949	20.2182	20.2744	20.166	20.3395	19.8615	20.0297	20.0895	19.8542	20.2191	20.1022
Preb	16	Q9WUQ2	1	19.3167	19.2892	19.3574	19.146	19.0483	19.319	19.2829	19.4567	19.4355	19.437	19.4346	19.347	19.1739	19.5849	19.1511	19.3596	19.3657	19.3759	19.3421
Psmb5	16	O55234	1	19.6582	19.9519	19.9766	19.2906	19.445	19.7026	19.5539	19.8113	19.8781	19.8102	19.8667	19.3246	19.4568	19.4149	19.656	19.7672	19.562	19.8229	19.6129
Psmd9	16	Q9CR00	1	19.3976	19.3562	19.1523	19.3949	19.5046	19.3697	19.5065	19.3845	19.5536	19.1179	19.2514	19.4203	19.477	19.426	19.4261	19.4157	19.566	19.4474	19.3908
Ptcd1	16	Q8C2E4	1	18.1166	18.2073	18.1839	17.9561	18.1152	18.0037	18.0509	18.1541	18.0455	18.2583	18.3188	18.1644	18.035	18.0385	18.1338	18.0264	18.0617	18.2266	18.1378
Ptprm	16	P28828	1	18.2915	18.2092	18.1715	18.3976	18.3074	18.1836	18.2568	18.3293	18.2604	18.4362	18.4238	18.3135	18.3623	18.4556	18.329	18.1835	18.1399	18.2863	18.2436
Puf60	16	Q3UEB3	1	19.3357	19.3829	19.402	19.4206	19.4229	19.3036	19.2723	19.3567	19.3103	19.2705	19.3573	19.3594	19.4	19.3727	19.3511	19.2423	19.2854	19.2826	19.2293
Rab10	16	P61027	1	20.3806	20.5304	20.5294	20.2542	20.048	20.154	20.218	20.55	20.5484	20.4413	20.4169	20.4014	20.1876	20.6968	20.3587	20.4808	20.3218	20.4178	20.2116
Rab12	16	P35283	1	19.6784	19.6993	19.731	19.573	19.269	19.7962	19.5531	19.8808	19.8348	19.5905	19.4754	19.7426	19.5977	19.8908	19.8098	19.8468	19.5427	19.8192	19.7089
Rabggta	16	Q9JHK4	1	18.7946	18.6885	18.8353	18.828	18.6951	18.8923	18.815	18.9458	18.8867	18.6415	18.6661	18.7757	18.8675	18.8662	18.9136	18.783	18.7817	18.9052	18.9344
Ran	16	P62827	1	19.8774	19.9467	19.9675	19.4279	19.951	19.8034	20.0763	19.8654	19.98	19.6364	19.8861	19.7809	19.5034	20.0269	19.9199	19.8	20.0823	19.9511	19.6686
Rb1cc1	16	Q9ESK9	1	17.5873	17.6401	17.5859	17.553	17.5459	17.6052	17.6756	17.4081	17.4364	17.5838	17.4639	17.5933	17.7408	17.6972	17.6581	17.6172	17.6858	17.5478	17.6163
Rbm39	16	Q8VH51	1	19.0936	19.1602	19.1877	19.1062	19.1358	18.9652	19.0336	19.0973	19.0073	19.1399	19.099	19.1869	19.0701	19.0446	19.0809	19.0783	19.054	19.0745	19.052
Relch	16	Q148V7	1	18.631	18.5688	18.7091	18.7119	18.6397	18.7039	18.4985	18.5605	18.714	18.5318	18.5358	18.7271	18.8436	18.5233	18.6057	18.745	18.6695	18.5846	18.7285
Rhot2	16	Q8JZN7	1	19.8065	20.0133	19.9688	19.9208	19.726	19.8627	19.7895	19.9146	19.9101	19.851	19.9067	19.8521	19.8067	19.7306	19.8393	19.7111	19.5657	19.8732	19.7329
Rpl34	16	Q9D1R9	1	19.7523	19.9311	19.7045	19.5054	19.9109	19.8078	20.1103	19.5245	19.6436	19.8596	19.8322	19.4496	19.3938	19.7556	19.7385	19.5916	19.7678	19.4787	19.4592
Rsl1d1	16	Q8BVY0	1	18.9443	18.893	18.9858	18.8965	18.9262	18.9517	18.8608	18.9311	19.003	19.0415	19.0149	18.9413	18.8681	18.8634	18.8531	18.8156	18.9007	18.9624	18.937
S100a1	16	P56565	1	21.4271	21.2695	21.2324	21.4803	21.2278	21.5619	21.4951	21.3521	21.4765	21.2993	21.22	21.6945	21.4983	21.4863	21.4976	21.5873	21.5219	21.4612	21.7915
Safb	16	D3YXK2	1	18.406	18.4127	18.273	18.512	18.5357	18.4437	18.1816	18.2263	18.2601	18.4255	18.4009	18.5806	18.4317	18.507	18.4977	18.3366	18.1698	18.4476	18.3996
Sbf1	16	Q6ZPE2	1	17.9388	18.1149	17.883	17.9507	17.916	17.8651	17.9225	17.9044	17.9005	17.895	17.9368	17.9829	18.0031	17.9311	17.8838	17.8841	17.921	18.0831	17.8727
Shank3	16	Q4ACU6	1	18.0605	18.0987	18.1549	18.1292	18.2698	18.1034	18.1803	17.7941	17.8103	18.1444	18.2578	17.9897	17.9879	17.8864	17.9562	18.0425	18.174	17.8143	17.917
Slc25a46	16	Q9CQS4	1	18.0709	18.0701	17.9898	18.0818	17.8988	18.1685	17.9326	18.1685	18.1472	18.0952	18.0584	18.1158	18.1321	18.1406	17.9473	18.0005	17.9087	18.0571	18.1385
Snap23	16	O09044	1	19.0269	18.9856	19.0553	19.2126	18.8606	18.98	18.9368	18.9692	18.9683	19.0956	18.9844	19.0286	19.0397	19.1989	19.0762	18.9616	19.0048	18.9534	19.0233
Srsf1	16	Q6PDM2	1	19.6786	19.7528	19.7019	19.749	19.8026	19.73	19.7607	19.734	19.6562	19.7047	19.5473	19.7337	19.8127	19.6116	19.629	19.61	19.6476	19.7419	19.5219
Ssbp1	16	Q9CYR0	1	19.4954	19.4845	19.4852	19.7276	19.4432	19.6905	19.411	19.6155	19.4041	19.5343	19.507	19.4625	19.4988	19.4766	19.3931	19.5428	19.4235	19.4583	19.493
Stk39	16	Q9Z1W9	1	19.1261	18.9521	19.0236	19.2645	18.9657	19.3405	19.0628	19.2588	19.2232	18.9065	18.9187	19.3015	19.1126	19.343	19.2808	19.2743	19.0672	19.3521	19.3652
Styxl2	16	Q148W8	1	17.9584	18.0744	18.0139	18.1155	18.0425	17.8377	17.7067	18.0067	17.9974	17.9294	17.8206	18.1296	18.0857	17.8367	17.8647	18.0225	17.7873	18.0791	17.893
Tardbp	16	Q921F2	1	19.1939	19.2348	19.2015	19.31	19.229	19.2723	19.0511	19.254	19.2012	19.1269	19.1188	19.1772	19.1367	19.281	19.2489	19.0818	19.1663	19.1289	19.2273
Tigar	16	Q8BZA9	1	18.9727	18.91	18.9575	19.0255	19.1117	18.8779	18.8043	19.1008	19.2449	18.7312	18.7979	19.1027	19.0086	19.1004	18.9804	19.0044	18.8952	19.0964	18.9254
Tnni3k	16	Q5GIG6	1	19	19.0732	19.1222	18.9035	18.971	18.9174	18.947	18.9485	19.0344	18.981	19.0544	18.9692	19.0639	19.1091	19.1507	19.0341	18.9657	19.0513	19.0362
Tom1	16	O88746	1	18.4049	18.4886	18.425	18.3979	18.515	18.2275	18.0731	18.4398	18.466	18.2656	18.2556	18.6111	18.4782	18.4364	18.5429	18.3673	18.4496	18.5161	18.4085
Tpm3	16	P21107	1	18.9539	19.0257	18.8416	18.8712	18.9198	19.1309	18.7427	18.8007	18.8236	19.1153	19.0568	19.0263	18.9962	18.7653	18.9092	18.902	18.9079	18.8307	18.8459
Trnt1	16	Q8K1J6	1	19.658	19.5264	19.6321	19.8098	19.6518	19.5836	19.6369	19.6029	19.5994	19.601	19.6629	19.7781	19.7201	19.6632	19.7307	19.6904	19.6586	19.6524	19.6293
Tsg101	16	Q61187	1	19.2512	19.1059	19.2168	19.2328	19.0808	19.1434	19.2905	19.2543	19.2782	19.142	19.263	19.3089	19.3277	19.3914	19.3433	19.3432	19.415	19.2365	19.3453
Ube2k	16	P61087	1	19.8867	19.84	19.9373	19.9156	19.927	19.9579	19.7305	20.036	20.1553	19.5976	19.6436	19.9476	19.9725	19.8905	20.0782	20.0133	19.7722	20.0598	19.9657
Vps33b	16	P59016	1	18.9801	18.9145	18.9731	19.0911	18.9334	18.9852	18.9244	19.055	18.9858	18.9033	18.91	19.0233	18.9796	18.9611	18.943	19.1443	19.1411	18.9652	19.0335
Washc2	16	Q6PGL7	1	18.2436	18.2585	18.1139	18.422	18.3508	18.0712	18.2649	18.1135	18.3143	18.1236	18.263	18.2915	18.3392	18.1395	18.182	18.3651	18.3289	18.1575	18.2454
Wfs1	16	P56695	1	19.5761	19.6045	19.686	19.5864	19.138	19.5532	19.5508	19.6334	19.7106	19.6279	19.507	19.682	19.5477	19.8913	19.4534	19.6042	19.4138	19.3956	19.4263
Xpo7	16	Q9EPK7	1	18.2265	18.1936	18.2646	18.2024	18.1777	18.1438	18.1733	18.2541	18.2911	18.1613	18.1999	18.1984	18.4575	18.3249	18.2451	18.1646	18.1912	18.3475	18.2077
Zpr1	16	Q62384	1	18.6349	18.5408	18.4593	18.7248	18.7002	18.6082	18.5985	18.7091	18.6382	18.4778	18.4455	18.7941	18.6793	18.6105	18.6668	18.7476	18.7456	18.6811	18.7049
Actr10	15	Q9QZB7	1	18.7239	18.7332	18.7089	18.7433	18.6036	18.5274	18.6711	18.8183	18.8682	18.7237	18.7128	18.7065	18.6591	18.783	18.7847	18.8108	18.7618	18.7414	18.5885
Actr1a	15	P61164	1	19.1914	19.2077	19.2834	19.0741	19.3769	19.1856	19.1132	19.1298	19.1647	19.265	19.2892	19.1874	19.2461	19.0815	19.1492	19.1713	19.1464	19.2843	19.0884
Akr1b8	15	P45377	1	18.9883	19.1785	19.2059	18.9544	19.1569	18.9042	18.8915	19.07	19.0008	18.7962	19.0724	19.0065	19.0399	18.8595	19.0127	18.871	18.8949	19.1468	18.9306
Alas1	15	Q8VC19	1	19.2677	19.3543	19.3823	19.0424	19.2733	18.7281	18.9578	19.3692	19.3969	19.4167	19.6207	19.1364	19.3359	19.0666	19.1202	19.237	19.2435	19.5649	19.3541
Ap2m1	15	P84091	1	19.6638	19.607	19.6437	19.6541	19.5732	19.5467	19.5729	19.6318	19.6696	19.5262	19.7034	19.7111	19.5445	19.7941	19.816	19.735	19.7854	19.7583	19.7214
Btf3l4	15	Q9CQH7	1	19.0968	19.071	19.0986	19.1016	18.8802	19.0958	19.0991	19.1169	19.0512	19.159	19.1278	19.242	19.2457	19.2325	19.1511	19.0614	19.1143	18.9423	19.2055
Camk1	15	Q91YS8	1	19.4361	19.3163	19.5054	19.433	19.3422	19.5663	19.4334	19.4209	19.4371	19.3348	19.237	19.681	19.522	19.5139	19.452	19.4694	19.4974	19.3914	19.5899
Capza1	15	P47753	1	19.3699	19.3923	19.4338	19.3174	19.4104	19.3573	19.2789	19.3656	19.4066	19.5183	19.4612	19.2964	19.1045	19.1667	19.2908	19.4087	19.4163	19.4175	19.3005
Cdv3	15	Q4VAA2	1	19.2979	19.2414	19.0179	19.2821	19.3554	19.1009	19.3697	19.2367	19.311	18.9767	19.1235	19.2914	19.218	19.356	19.3069	19.4276	19.6553	19.3682	19.2366
Chchd6	15	Q91VN4	1	18.5086	18.6674	18.4972	18.566	18.5511	18.5838	18.5948	18.4101	18.4168	18.6066	18.5514	18.4202	18.5414	18.4661	18.4327	18.4977	18.5151	18.4697	18.5322
Col6a2	15	Q02788	1	19.1101	18.8144	18.863	18.805	19.1969	18.8063	18.6627	19.391	19.2533	19.0456	19.1659	19.2937	19.2579	18.6061	18.6753	19.501	19.5038	18.9293	18.9302
Coro7	15	Q9D2V7	1	18.5158	18.5656	18.4888	18.5678	18.5738	18.4133	18.5835	18.5721	18.4554	18.3668	18.4831	18.5614	18.5208	18.4312	18.3882	18.54	18.686	18.5282	18.546
Cox7a2l	15	Q61387	1	21.0839	20.6363	20.6433	21.015	21.0637	20.6455	20.7491	21.3366	21.3316	21.2665	21.2392	21.2306	20.9877	21.1414	21.0829	20.8328	20.855	21.1699	21.246
Csnk1a1	15	Q8BK63	1	18.8019	18.9692	18.9887	18.6123	18.8069	18.7311	18.6514	18.7099	18.7589	18.905	18.8172	18.6472	18.6882	18.8444	18.8356	18.8219	18.9531	18.8595	18.7498
Dars2	15	Q8BIP0	1	19.0992	19.1744	19.3128	19.0236	18.9927	19.1242	19.0541	19.1266	19.0962	19.1972	19.304	19.1694	19.1448	18.8939	18.9802	19.1217	19.1828	19.0561	18.9605
Dhx15	15	O35286	1	18.7702	18.872	18.8904	18.8305	18.8167	18.9778	18.7387	18.705	18.7731	18.8481	18.8452	18.6798	18.8353	18.7088	18.8297	18.8306	18.6853	18.7362	18.9204
Dmac2l	15	Q9CRA7	1	19.6584	19.7783	19.8288	19.362	19.492	19.693	19.7457	19.7529	19.7952	19.7134	19.7899	19.4391	19.419	19.6942	19.8031	19.6562	19.6771	19.5831	19.527
Dynlrb1	15	P62627	1	19.3966	19.3801	19.3257	19.4278	19.3473	19.3351	19.3109	19.4047	19.248	19.2578	19.2616	19.4468	19.486	19.3645	19.4569	19.4568	19.4684	19.4811	19.4986
Eef1b	15	O70251	1	20.7607	20.6607	20.7762	20.7463	20.6471	20.7877	20.8412	20.8848	20.761	20.6964	20.7853	20.9142	20.7742	20.8781	20.9298	20.8449	20.883	20.6057	20.8319
Efhd2	15	Q9D8Y0	1	18.962	18.7389	18.736	18.7683	18.909	18.7652	18.9043	18.9158	18.9528	18.7691	18.8009	19.0219	18.7514	18.9999	19.1542	19.2656	19.4453	19.1451	19.1111
Ehbp1	15	Q69ZW3	1	17.7921	17.4539	17.3925	17.8055	17.8044	17.6393	17.7616	17.9437	17.7975	17.5998	17.6038	18.0645	18.0176	18.0333	18.0525	17.757	17.84	17.7583	17.8142
Eif2a	15	Q8BJW6	1	19.0057	18.8349	18.92	19.0842	19.0108	19.0845	19.0694	19.1283	19.0648	18.8897	18.8109	19.0741	19.0004	19.0845	19.1044	19.0256	19.1312	19.0351	19.099
Eif2b4	15	Q61749	1	18.5303	18.5044	18.5581	18.508	18.5046	18.5733	18.6319	18.6145	18.5995	18.4847	18.5104	18.4604	18.4933	18.4441	18.4726	18.5047	18.5459	18.5415	18.5988
Eif4h	15	Q9WUK2	1	19.6093	19.4858	19.4317	19.7416	19.8398	19.5172	19.5601	19.5117	19.6225	19.2284	19.2927	19.7309	19.9398	19.6402	19.6415	19.592	19.6207	19.6317	19.4196
Eif5	15	P59325	1	19.1404	19.0557	19.0182	19.1983	19.1157	19.2892	19.2586	19.2492	19.1765	18.8245	18.7837	19.0559	19.0684	19.4246	19.2967	19.1706	19.3125	19.2381	19.2377
Exoc8	15	Q6PGF7	1	18.9626	18.9972	18.8298	18.9315	18.9526	18.9804	18.9123	18.9571	18.9755	18.9053	18.9128	18.9228	19.0291	18.9857	18.9709	18.9702	19.0802	19.0103	19.0006
Galk1	15	Q9R0N0	1	19.1897	19.1856	19.1893	19.0873	19.2574	19.1292	19.2623	19.0935	19.1851	18.9884	19.0819	19.2593	19.2579	19.2896	19.3463	19.1601	19.2404	19.2506	19.2569
H1-5	15	P43276	1	20.3835	20.4697	20.6053	20.3544	20.3916	20.3651	20.6405	20.0725	20.0492	20.6269	20.6829	20.3852	20.2354	20.1905	20.1906	20.3237	20.419	20.0147	20.1627
Hdhd5	15	Q91WM2	1	18.5474	18.6794	18.5238	18.4222	18.5706	18.4715	18.5129	18.4948	18.4746	18.5915	18.6917	18.4831	18.5989	18.5261	18.4773	18.6628	18.5942	18.6407	18.4645
Hectd3	15	Q3U487	1	18.7105	18.8202	18.7869	18.7087	18.8384	18.6438	18.6804	18.6958	18.5922	18.7982	18.7276	18.5666	18.7334	18.6649	18.6715	18.7275	18.6823	18.7666	18.7198
Hnrnpf	15	Q9Z2X1	1	19.4452	19.3926	19.5681	19.5407	19.5497	19.4952	19.4728	19.4999	19.5021	19.5128	19.3562	19.4808	19.4846	19.3861	19.2615	19.3541	19.4144	19.2603	19.4997
Hnrnph2	15	P70333	1	18.7559	18.6276	18.593	18.732	18.9656	18.6474	18.7015	18.7774	18.7219	18.7083	18.6873	18.9556	18.6296	18.6883	18.923	18.7607	18.7209	18.6894	18.7709
Ipo7	15	Q9EPL8	1	18.618	18.796	18.5114	18.6394	18.5047	18.5659	18.393	18.721	18.6892	18.4687	18.4951	18.613	18.7191	18.5623	18.7371	18.9002	18.6576	18.8242	18.6402
Isca1	15	Q9D924	1	19.5269	19.421	19.5859	19.4451	19.5044	19.5913	19.6728	19.5989	19.6478	19.5654	19.5451	19.5328	19.5074	19.5129	19.5275	19.4328	19.4976	19.4494	19.5924
Lrrc59	15	Q922Q8	1	19.4857	19.5251	19.5573	19.6364	19.4483	19.5478	19.5607	19.6252	19.513	19.5647	19.5122	19.3928	19.3492	19.4179	19.3017	19.4663	19.4667	19.3453	19.1685
Mapk8ip3	15	Q9ESN9	1	18.5881	18.4912	18.4762	18.7041	18.6823	18.4743	18.4987	18.6128	18.6119	18.4906	18.537	18.6038	18.6352	18.6776	18.6613	18.6017	18.5623	18.7339	18.7141
Mars2	15	Q499X9	1	19.2719	19.3432	19.4096	19.285	19.285	19.424	19.1749	19.3784	19.393	19.3249	19.4176	19.0333	19.3904	19.072	19.2051	19.2085	19.1055	19.3351	19.2958
Mcu	15	Q3UMR5	1	18.9743	18.8583	18.9493	18.8747	18.7587	19.1318	18.9716	18.8855	18.9179	19.1524	19.0759	18.9357	18.9562	19.1209	19.191	18.8324	18.7689	18.9023	19.1219
Mrpl50	15	Q8VDT9	1	19.5525	19.5244	19.6033	19.7181	19.6077	19.5403	19.6192	19.4661	19.5296	19.6086	19.6126	19.6401	19.5202	19.4651	19.4031	19.4312	19.5549	19.5539	19.4777
Mtfr1l	15	Q9CWE0	1	19.2172	19.1722	19.0866	19.3337	19.2527	19.1872	19.3045	19.1346	19.1212	19.1085	19.1095	19.1323	19.2209	19.2994	19.2779	19.1733	19.2972	19.2237	19.2308
Mtres1	15	Q9CQF4	1	20.7821	20.8447	20.9744	20.9364	20.7554	20.7735	20.7538	20.9849	20.9794	20.6874	20.6724	20.7007	20.7376	20.7075	20.6238	20.766	20.7708	20.7868	20.7533
Myh1	15	Q5SX40	1	19.5314	19.4927	19.3511	19.4661	19.423	19.6325	19.5026	19.4788	19.3943	19.7443	19.7016	19.5085	19.4659	19.4261	19.4455	19.3046	19.4583	19.5315	19.4914
Nat10	15	Q8K224	1	17.493	17.5984	17.6078	17.5964	17.525	17.4909	17.4233	17.4151	17.4804	17.5517	17.6052	17.4397	17.4594	17.4547	17.4795	17.39	17.368	17.4333	17.5133
Ndrg1	15	Q62433	1	18.66	18.6791	18.8657	18.6481	18.7949	18.5767	18.6648	18.4995	18.5101	18.6781	18.8031	18.5998	18.5705	18.4219	18.4765	18.5723	18.6488	18.6128	18.3836
Nek7	15	Q9ES74	1	18.9009	18.7519	18.8372	18.7851	18.8624	18.9142	18.9044	19.1	19.0679	18.7347	18.758	18.9661	18.9137	19.0404	19.0171	18.8717	18.9021	18.8961	18.8729
Nop56	15	Q9D6Z1	1	19.0887	19.0965	19.0908	19.0624	19.2355	18.9748	19.098	19.0504	18.9292	19.1272	19.1924	18.981	19.1105	19.0224	18.944	19.0035	19.0939	19.0203	18.9898
Nqo2	15	Q9JI75	1	19.5451	19.3382	19.4476	19.6857	19.5475	19.6011	19.6852	19.7035	19.7502	19.1419	19.2412	19.6433	19.6325	19.8407	19.7017	19.5266	19.5033	19.6234	19.6358
Nup133	15	Q8R0G9	1	18.3485	18.4557	18.4681	18.3045	18.4182	18.2749	18.3845	18.2873	18.2902	18.4191	18.4587	18.2764	18.3612	18.3411	18.3425	18.3244	18.2826	18.3429	18.4044
Pacs1	15	Q8K212	1	18.6829	18.6958	18.693	18.6452	18.8573	18.5724	18.6863	18.6992	18.5546	18.6313	18.7391	18.6642	18.747	18.6911	18.765	18.6831	18.7499	18.6774	18.7428
Pdlim3	15	O70209	1	19.6554	19.5536	19.4711	20.1057	19.9667	19.7087	19.8134	19.0309	19.0464	19.5418	19.6181	18.9952	19.022	20.4381	20.4768	19.3655	19.4731	19.137	19.2081
Pdxdc1	15	Q99K01	1	18.5555	18.5493	18.5382	18.6399	18.701	18.4939	18.6227	18.521	18.4501	18.5279	18.4939	18.5789	18.6287	18.5552	18.5388	18.6093	18.5318	18.589	18.6717
Plin5	15	Q8BVZ1	1	18.2044	18.3735	18.2814	18.2122	18.3354	18.0216	18.0523	17.9254	18.1003	18.1614	18.1017	18.356	18.4327	18.189	18.0721	18.2691	18.1298	18.4471	18.1749
Pln	15	P61014	1	18.2302	17.9298	17.8092	18.7092	18.2951	18.31	18.1957	18.1872	18.1376	18.0175	18.0477	17.6982	18.7482	18.1152	17.9972	18.0393	18.0464	18.0912	18.0989
Pnn	15	O35691	1	18.7133	18.6458	18.6744	18.7514	18.7065	18.7011	18.8999	18.6118	18.6417	18.8301	18.8085	18.6072	18.5341	18.7857	18.7524	18.5757	18.745	18.5745	18.6552
Ppp2r2a	15	Q6P1F6	1	19.3416	19.3506	19.3805	19.2954	19.2347	19.3381	19.2344	19.305	19.5089	19.2575	19.294	19.434	19.4254	19.3327	19.4051	19.4045	19.2229	19.386	19.4371
Prrc2a	15	Q7TSC1	1	17.4829	17.4697	17.4006	17.4844	17.5444	17.4718	17.5328	17.3963	17.4059	17.4522	17.4179	17.5505	17.5087	17.5428	17.5888	17.4842	17.4762	17.4733	17.3986
Psme2	15	P97372	1	19.4816	19.4562	19.3022	19.2928	19.4942	19.472	19.6143	19.2834	19.4487	19.3145	19.3963	19.4414	19.2275	19.8222	19.8376	19.5363	19.6611	19.4558	19.5415
Ptbp2	15	Q91Z31	1	18.4643	18.5258	18.4119	18.6449	18.5626	18.4035	18.4788	18.4442	18.3228	18.3952	18.3678	18.6006	18.5278	18.5067	18.6206	18.3055	18.3339	18.5051	18.4022
Rab18	15	P35293	1	20.0272	20.0977	20.023	19.8663	19.7971	19.9784	19.9247	20.1457	20.231	20.1028	20.0968	19.9188	19.8274	20.1733	20.0497	20.2373	20.142	20.046	20.0476
Rabgap1	15	A2AWA9	1	18.6867	18.5973	18.6181	18.6985	18.8242	18.6333	18.8717	18.787	18.6699	18.4735	18.5698	18.5902	18.6808	18.7668	18.7365	18.6281	18.9014	18.7428	18.6424
Rbm25	15	B2RY56	1	18.6047	18.5935	18.6256	18.7019	18.7101	18.5506	18.5401	18.4728	18.493	18.668	18.6378	18.6332	18.7188	18.5073	18.5951	18.4926	18.5368	18.4902	18.561
Rbpms	15	Q9WVB0	1	19.5807	19.5764	19.4252	19.5614	19.7182	19.6533	19.3915	19.5923	19.539	19.4908	19.4351	19.6824	19.6374	19.7193	19.7145	19.5315	19.659	19.7007	19.6638
Rnf114	15	Q9ET26	1	18.0497	17.9845	17.9261	18.0754	18.2638	18.0115	18.0408	18.1473	18.3118	17.7979	17.7655	18.1169	18.1134	17.9686	18.1475	17.9394	17.901	18.2133	18.0098
Rpl14	15	Q9CR57	1	20.5934	20.8267	20.7725	20.6066	20.6029	20.709	20.6734	20.5985	20.6058	20.7401	20.6112	20.4621	20.4518	20.3986	20.6423	20.4817	20.5107	20.5523	20.519
Rpl29	15	P47915	1	22.1365	22.2185	22.157	22.1135	22.0703	22.2371	22.3943	22.1006	22.1192	22.231	22.2174	22.1054	21.9994	22.1833	22.0827	22.0791	22.1883	21.88	22.0456
Ruvbl1	15	P60122	1	19.2331	19.2106	19.2276	19.3718	19.251	19.3253	19.1286	19.2175	19.2184	19.2031	19.1791	19.386	19.3293	19.2178	19.2737	19.2837	19.0604	19.2193	19.2183
Sdhaf2	15	Q8C6I2	1	18.6781	18.6558	18.7197	18.7459	18.4356	18.8809	18.4242	18.9325	18.9812	18.6443	18.6019	18.7296	18.6079	18.5694	18.659	18.5369	18.4779	18.5898	18.7796
Sf3b3	15	Q921M3	1	18.8218	19.0518	19.0524	18.8755	18.9105	18.8752	18.7999	18.7533	18.7569	18.9419	18.9473	18.6413	18.7288	18.6671	18.8606	18.6369	18.6459	18.7691	18.6866
Sh3glb2	15	Q8R3V5	1	19.1587	19.0993	19.1072	19.0859	19.2874	19.2578	19.1537	19.1262	19.2126	18.9952	19.0178	19.2712	19.1789	19.3	19.2619	19.1337	19.2592	19.135	19.1275
Srpk2	15	O54781	1	18.4997	18.3248	18.4453	18.4019	18.2697	18.4707	18.379	18.4426	18.5808	18.5484	18.4992	18.6306	18.5496	18.516	18.4717	18.659	18.6134	18.4904	18.6608
Tatdn1	15	Q6P8M1	1	18.339	18.2793	18.3694	18.3858	18.3535	18.247	18.2205	18.5096	18.4664	18.179	18.189	18.3915	18.3438	18.3554	18.2966	18.4452	18.4948	18.5198	18.5894
Tdrd3	15	Q91W18	1	17.9533	17.7851	17.7972	17.9968	17.9483	17.9912	17.8411	17.9266	17.8894	18.0174	17.8722	18.0405	18.0578	18.0909	18.0444	17.9908	17.9929	17.8625	18.0879
Tkfc	15	Q8VC30	1	18.3463	18.3379	18.2794	18.2773	18.4038	18.2994	18.3087	18.3629	18.3717	18.2389	18.1944	18.3743	18.2965	18.427	18.3873	18.3222	18.3859	18.4301	18.2788
Tnks1bp1	15	P58871	1	18.0267	17.8259	17.9074	18.1306	18.0908	18.0986	18.2027	17.8687	17.8118	18.0891	18.0889	17.9165	17.9778	17.8935	17.9257	18.2355	18.241	17.7669	17.9277
Trmt1l	15	A2RSY6	1	17.8988	17.9981	17.9733	17.8994	17.9492	17.8377	17.7896	17.8898	18.0736	17.9156	17.975	17.8539	17.8955	17.8591	17.7393	17.8753	17.8244	17.881	17.936
Ube2m	15	P61082	1	18.9652	18.9019	18.8867	18.8191	19.1455	18.8791	19.0927	19.0893	19.2416	18.6507	18.666	18.9658	18.9785	19.0167	18.9862	19.0847	19.177	18.9923	19.0698
Ube2o	15	Q6ZPJ3	1	18.2879	18.1442	18.2219	18.38	18.2877	18.1955	18.2017	18.4157	18.4828	18.0811	18.0953	18.502	18.4174	18.3595	18.4409	18.4096	18.4626	18.3334	18.4199
Uchl5	15	Q9WUP7	1	18.8344	18.789	18.9043	18.8914	18.7726	18.6762	18.6983	18.8296	18.7953	18.7754	18.8157	18.8996	18.827	18.9516	18.9919	18.8626	18.7788	18.8669	18.8759
Vps33a	15	Q9D2N9	1	18.2302	18.2059	18.2256	18.2858	18.256	18.1785	18.1761	18.2926	18.2812	18.3009	18.2468	18.1782	18.1718	18.2271	18.1238	18.3715	18.1947	18.2717	18.2801
Vps37c	15	Q8R105	1	18.2944	18.1666	18.1776	18.2963	18.2627	18.217	18.3394	18.248	18.276	18.225	18.1907	18.4759	18.4095	18.3505	18.4384	18.3358	18.4381	18.3062	18.4552
Yap1	15	P46938	1	17.588	17.3831	17.4495	17.7411	17.716	17.3386	17.484	17.6719	17.7523	17.2038	17.467	17.6273	17.7254	17.6238	17.567	17.6293	17.6381	17.6555	17.5611
Ybx3	15	Q9JKB3	1	18.1121	18.0146	18.1102	18.3401	18.2885	18.1507	18.0683	17.9197	17.9262	18.1736	18.18	18.2724	18.2922	18.1094	17.9149	17.9157	17.9492	18.0288	17.9676
Zc3h15	15	Q3TIV5	1	18.8818	18.8181	18.8405	19.0156	18.8614	18.8259	18.8102	18.925	18.9143	18.7112	18.6498	19.0677	18.9615	18.9335	18.9368	18.8936	18.8953	18.9326	18.998
Acbd3	14	Q8BMP6	1	18.0498	18.0622	18.0238	18.0617	18.0516	18.0687	17.851	18.0601	18.0492	18.0403	18.0524	18.1656	18.1537	17.9442	18.092	18.0947	17.9797	18.2092	18.1534
Add3	14	Q9QYB5	1	18.6511	18.6681	18.6165	18.6801	18.6912	18.6944	18.6476	18.2213	18.2969	18.7628	18.7565	18.7266	18.662	18.6875	18.7285	18.5163	18.6557	18.7098	18.5054
Agpat2	14	Q8K3K7	1	18.6284	18.7486	18.7094	18.3715	18.228	18.5989	18.4656	18.8748	18.7717	18.7617	18.7636	18.5087	18.6251	18.7163	18.4455	18.7828	18.5922	18.7346	18.6111
Alpk2	14	Q91ZB0	1	18.7582	18.6971	18.5552	18.7895	18.7574	18.6854	18.6609	18.8389	18.6962	18.5831	18.5973	18.736	18.8154	18.8728	18.8679	18.7626	18.8552	18.8662	18.8699
Ap1m1	14	P35585	1	19.1155	19.2206	19.1641	18.9733	19.1068	18.9853	19.0652	19.152	19.2243	19.0293	19.1017	19.0124	19.0251	18.993	19.1828	19.2655	19.1432	19.3163	19.208
Api5	14	O35841	1	18.838	18.7652	18.8264	18.8982	18.8852	18.8336	18.7396	18.7811	18.7789	18.834	18.794	18.9884	18.9049	18.7898	18.9914	18.7535	18.8494	18.7214	18.8846
Apoo	14	Q9DCZ4	1	19.2083	19.2981	19.3841	18.8374	18.8855	19.3271	19.0069	19.3026	19.2635	19.2862	19.2367	19.337	18.5887	19.2107	19.3079	19.2884	19.036	19.2731	19.2424
Arfgap1	14	Q9EPJ9	1	18.69	18.6434	18.6658	18.8154	18.7318	18.6416	18.7326	18.745	18.6655	18.5585	18.6039	18.8064	18.8284	18.6901	18.7289	18.6714	18.6308	18.6855	18.6347
Arfgap2	14	Q99K28	1	18.3577	18.3504	18.3149	18.349	18.3487	18.2934	18.359	18.3779	18.4034	18.2112	18.2805	18.4153	18.5612	18.3918	18.4067	18.4728	18.3996	18.3166	18.2697
Arhgef6	14	Q8K4I3	1	18.4439	18.3937	18.3984	18.339	18.3967	18.4042	18.6072	18.4097	18.4857	18.4048	18.3798	18.3128	18.382	18.534	18.5267	18.5603	18.6165	18.4936	18.4806
Atp5mc2	14	P56383	0.9967	18.5176	18.9276	18.3754	18.6217	17.8627	18.8725	18.696	18.3329	18.437	18.7368	18.6234	18.4273	18.6143	18.602	18.6432	18.3763	18.3947	18.111	18.5832
Banf1	14	O54962	1	19.0718	18.9576	18.927	19.2173	18.9831	19.3339	19.0039	18.9242	19.0194	19.0825	19.0315	19.1938	18.9089	19.1684	19.1054	19.2272	19.0735	18.8383	19.3649
Brox	14	Q8K2Q7	1	18.4932	18.3232	18.469	18.4785	18.4725	18.3276	18.5425	18.4556	18.5906	18.3274	18.4025	18.5639	18.5064	18.5957	18.4293	18.7022	18.6811	18.4372	18.5514
Ccdc124	14	Q9D8X2	1	18.9509	19.0214	18.9168	18.9797	18.9921	18.791	18.8747	18.9711	19.0205	18.8145	18.8314	19.038	19.0798	18.9245	18.9168	18.9931	19.0692	18.9081	19.0681
Cdk5	14	P49615	1	19.3432	19.3687	19.3339	19.2377	19.3591	19.2619	19.3693	19.3639	19.3815	19.1524	19.1418	19.4124	19.4021	19.4335	19.5398	19.3066	19.4385	19.2866	19.3731
Chid1	14	Q922Q9	1	18.5678	18.5758	18.5746	18.5572	18.6138	18.3861	18.4706	18.5965	18.5942	18.7773	18.7362	18.6855	18.5411	18.4667	18.4156	18.4983	18.575	18.3695	18.6565
Cmas	14	Q99KK2	1	19.0771	18.9518	19.131	19.093	19.1195	19.0717	18.9494	19.157	19.1195	19.1941	19.0827	19.1792	19.1622	18.8196	19.0273	19.0205	19.001	19.1066	19.0206
Cxadr	14	P97792	1	18.4976	18.7638	18.7006	18.491	18.3609	18.6911	18.5115	18.5377	18.433	18.5058	18.375	18.5553	18.4544	18.6329	18.5692	18.4463	18.3235	18.4244	18.5371
Cyth1	14	Q9QX11	1	18.2732	18.0792	18.119	18.1945	18.1855	18.2854	18.0861	18.3843	18.2996	18.1138	18.0522	18.3941	18.371	18.371	18.356	18.4119	18.4172	18.3862	18.43
Dhrs7b	14	Q99J47	1	19.0383	19.1559	19.354	19.0573	19.0683	19.0192	18.8995	19.051	19.1647	19.1835	19.1942	18.8329	18.9496	18.9411	18.9866	19.0602	18.8592	19.2082	18.8867
Dkc1	14	Q9ESX5	1	18.3562	18.555	18.4882	18.2998	18.3783	18.361	18.3212	18.3669	18.2687	18.5042	18.5225	18.308	18.2503	18.244	18.4116	18.2595	18.2527	18.275	18.3166
Dpp9	14	Q8BVG4	1	18.2301	18.1978	18.1176	18.1902	18.232	18.1908	18.2464	18.2606	18.3159	18.0984	18.0354	18.3688	18.2042	18.331	18.4083	18.4012	18.2664	18.3966	18.2362
Eif3d	14	O70194	1	19.1987	19.1395	19.2675	19.2185	19.2618	19.2129	19.196	19.2186	19.2696	19.2506	19.1804	19.3007	19.1207	19.2289	19.1066	19.1564	19.2802	19.0856	19.2343
Eif3e	14	P60229	1	17.8924	18.0214	17.8879	17.9058	17.8876	17.8067	17.7854	17.9182	17.9063	17.8894	17.7794	18.0368	17.9449	17.9732	17.8133	17.8583	17.9156	17.8408	17.9257
Eloc	14	P83940	1	18.9679	19.089	19.1077	18.9386	19.0117	18.9017	19.0264	18.9651	18.9113	18.7663	18.8005	18.9815	18.9484	18.9269	19.0398	18.824	18.8134	19.139	18.8322
Exoc4	14	O35382	1	17.5176	17.399	17.4627	17.5238	17.4626	17.4681	17.5281	17.3338	17.4506	17.4872	17.5646	17.5331	17.6153	17.583	17.5509	17.6004	17.6267	17.5716	17.6129
Fam120c	14	Q8C3F2	1	18.3285	18.2958	18.361	18.4703	18.4215	18.2322	18.2347	18.2212	18.2362	18.3608	18.3304	18.3927	18.4447	18.3821	18.3209	18.2413	18.2943	18.2257	18.3803
Fbp2	14	P70695	1	18.6368	18.5274	18.5722	18.2604	18.6128	18.5013	18.6734	18.8259	18.8375	18.3211	18.3885	18.8475	18.8754	18.8472	18.9284	18.4205	18.4085	18.9884	18.7377
Fdx1	14	P46656	1	19.1774	19.1563	19.1938	19.0671	19.2361	19.1197	19.3356	19.1733	19.2859	19.1154	19.2283	19.2314	19.1124	19.2542	19.2043	19.1416	19.2144	19.2446	19.0171
Fn3k	14	Q9ER35	1	20.1671	20.0316	20.0494	20.2281	20.1426	19.9825	20.1621	20.0827	20.2272	20.0922	20.1047	20.3851	20.2493	20.2279	20.1586	20.1216	20.1672	20.1193	20.162
Fxr2	14	Q9WVR4	1	18.0604	18.172	18.0628	18.1773	18.0761	17.975	18.1168	18.0578	17.9724	18.0094	18.1012	18.1494	18.038	18.0148	18.0516	18.0072	18.0253	18.0184	17.8631
Gpt2	14	Q8BGT5	1	18.4178	18.4563	18.4213	18.3449	18.3767	18.4114	18.4699	18.4715	18.4483	18.4525	18.4464	18.4142	18.3683	18.4747	18.4972	18.219	18.3036	18.3461	18.3955
Hebp1	14	Q9R257	1	18.9199	18.9359	19.0042	19.014	18.9048	19.0216	18.9703	18.8698	18.8456	18.9146	18.822	18.9941	19.1249	19.0596	18.9768	18.8412	18.9748	18.6336	18.8147
Hint3	14	Q9CPS6	1	19.4415	19.5974	19.6507	19.2911	19.2782	19.6161	19.5218	19.5404	19.5636	19.5223	19.5087	19.3105	19.3952	19.3387	19.4484	19.4148	19.28	19.473	19.4659
Hook1	14	Q8BIL5	1	18.29	18.1816	18.1581	18.2696	18.3359	18.126	18.4441	18.2763	18.2528	18.2007	18.247	18.3976	18.4017	18.4252	18.3518	18.1409	18.3773	18.2518	18.3901
Hspa2	14	P17156	1	19.0839	19.031	19.1003	19.1359	19.1644	19.0161	19.0777	19.0351	18.962	19.0355	19.0202	19.2457	19.1044	19.0232	19.109	19.1951	19.2334	19.0971	19.0759
Igbp1	14	Q61249	1	18.1864	17.8948	18.1035	18.2895	18.2535	18.0629	18.1765	18.3245	18.2216	18.0127	18.0302	18.3044	18.4847	18.1612	18.1703	18.1582	18.2513	18.2191	18.3269
Igf2bp2	14	Q5SF07	1	17.5416	17.5749	17.3873	17.5241	17.7023	17.4706	17.5182	17.4454	17.2686	17.5585	17.5759	17.6396	17.5753	17.4024	17.6262	17.6881	17.7471	17.384	17.3506
Impdh2	14	P24547	1	19.053	18.9975	19.0931	19.0865	19.0615	19.0744	19.124	19.02	18.9682	19.0149	19.0088	19.1364	19.0806	19.1165	19.1119	18.9865	19.0395	19.0037	19.0075
Kpna6	14	O35345	1	18.2066	18.1431	18.1064	18.167	18.2274	18.2234	18.2217	18.2785	18.2896	18.067	18.1623	18.2355	18.1587	18.3081	18.3464	18.3404	18.1759	18.1818	18.2843
Ldah	14	Q8BVA5	1	18.9328	19.1812	19.0962	18.885	18.7242	18.7856	18.6832	19.0427	19.0728	19.0764	19.0999	18.7262	18.7317	18.8359	18.898	19.0284	18.9385	18.9048	18.9433
Lin7c	14	O88952	1	18.2151	18.2897	18.1325	18.308	18.325	18.321	18.198	18.2299	18.1683	18.1807	18.158	18.234	18.199	18.2824	18.3306	17.9861	18.1877	18.2095	18.2474
Lipt1	14	Q8VCM4	1	19.7114	19.7513	19.7849	19.6767	19.681	19.6778	19.6629	19.8895	19.7874	19.7649	19.7285	19.7187	19.6206	19.6266	19.6386	19.684	19.7912	19.752	19.7255
Lyrm7	14	Q9DA03	1	20.4752	20.5944	20.5444	20.3341	20.542	20.4651	20.5785	20.4356	20.6228	20.3292	20.4605	20.4197	20.3926	20.4296	20.4859	20.4416	20.4852	20.5256	20.5125
Manba	14	Q8K2I4	1	18.3669	18.4484	18.5569	18.3526	18.4227	18.386	18.2919	18.2798	18.248	18.4537	18.479	18.3696	18.427	18.3582	18.3377	18.3544	18.328	18.3363	18.4954
Mapk14	14	P47811	1	19.2243	19.233	19.1699	19.219	19.0813	19.1658	19.0971	19.3499	19.3433	19.0386	19.1162	19.2704	19.3095	19.2717	19.4686	19.2241	19.1742	19.399	19.3782
Mcee	14	Q9D1I5	1	20.1882	20.0576	20.1905	20.268	20.06	20.3476	20.2311	20.3986	20.3696	20.0862	20.0956	20.3754	20.2618	20.1749	20.2623	20.2504	20.0348	20.2847	20.2292
Metap1	14	Q8BP48	1	18.3202	18.3988	18.3513	18.2061	18.3249	18.2316	18.3476	18.351	18.4531	18.154	18.1805	18.283	18.2766	18.2124	18.1346	18.2174	18.323	18.4808	18.114
Mgst3	14	Q9CPU4	1	18	17.9516	17.8293	18.3342	17.9406	18.0507	17.6821	18.2142	18.2006	17.9426	17.9344	17.9109	18.5811	18.0545	17.9148	17.8691	17.5056	17.9371	17.8308
Mrpl21	14	Q9D1N9	1	18.2047	18.4283	18.2793	18.1212	18.3102	18.296	18.0179	18.1756	18.2079	18.2273	18.3432	18.1821	18.2043	17.9364	18.227	18.3348	17.9429	18.2122	18.2046
Mrpl38	14	Q8K2M0	1	19.5523	19.7092	19.5506	19.7927	19.6191	19.5301	19.4867	19.463	19.4748	19.6105	19.6104	19.4292	19.5623	19.3451	19.4452	19.5227	19.5129	19.5299	19.4591
Mrps23	14	Q8VE22	1	19.4812	19.5603	19.5493	19.5351	19.5288	19.3759	19.5388	19.507	19.4778	19.5801	19.5715	19.4934	19.3992	19.4446	19.4716	19.4412	19.5203	19.3766	19.2936
Ncln	14	Q8VCM8	1	18.7665	19.0374	18.8547	18.5217	18.8347	18.7768	18.668	18.7597	18.7287	18.7969	18.9298	18.6444	18.5998	18.8852	18.7099	18.6863	18.7013	18.8481	18.5447
Ndufaf7	14	Q9CWG8	1	18.6036	18.7005	18.951	18.5383	18.4245	19.0839	18.8451	18.4034	18.269	18.6437	18.5827	18.484	18.5823	18.3489	18.316	18.8798	18.7682	18.3429	18.4838
Nolc1	14	E9Q5C9	1	18.0035	18.0619	17.9265	18.1324	18.0413	17.8501	18.0921	17.9527	17.9429	18.0765	17.9968	18.006	18.1142	17.9241	17.939	17.9631	18.0563	17.9273	17.9179
Nub1	14	P54729	1	18.3613	18.3224	18.3079	18.3026	18.3793	18.3375	18.4959	18.3702	18.4199	18.1294	18.2031	18.4449	18.4279	18.4303	18.4222	18.3735	18.5106	18.4343	18.355
Nudt8	14	Q9CR24	1	19.166	19.2221	19.2646	19.1169	19.1682	19.1241	19.2655	19.3015	19.3066	19.1755	19.2838	19.001	19.101	18.9069	19.0229	19.2533	19.2604	19.0641	19.0003
Nufip2	14	Q5F2E7	1	18.7546	18.7426	18.6806	18.793	18.8006	18.6997	18.8518	18.7479	18.6968	18.6582	18.5735	18.8218	18.8216	18.7567	18.8304	18.7772	18.9785	18.7517	18.712
Ogfr	14	Q99PG2	1	18.1479	18.0173	18.0903	18.3083	18.0183	18.0741	18.3263	18.1708	18.2126	17.8837	17.8592	18.2586	18.2892	18.3004	18.3058	18.2111	18.2835	18.2441	18.1836
Pepd	14	Q11136	1	18.1607	18.1053	18.1122	18.1354	18.2503	18.2305	18.1053	18.27	18.3375	17.9128	18.0338	18.0551	18.3315	18.0756	18.2291	18.2188	18.1881	18.2445	18.1782
Plcg1	14	Q62077	1	18.1277	18.0841	18.2994	17.9692	18.1781	18.0659	17.9835	18.1584	18.1293	18.1226	18.108	18.2588	18.1954	18.1252	18.0429	18.1215	18.0858	18.2806	18.2004
Podxl	14	Q9R0M4	1	17.7363	17.6615	17.8924	17.5274	17.5562	17.8511	17.9559	17.2672	17.4551	17.9741	17.9442	17.4459	17.2929	17.4197	17.5491	17.8763	17.9985	17.2945	17.5107
Ppm1f	14	Q8CGA0	1	18.9173	18.8245	18.9769	18.8525	18.8719	19.0022	19.0758	18.867	18.8594	18.8454	19.0235	18.6747	18.9244	18.8089	18.7836	19.0415	19.1782	18.8594	18.9146
Ppp3r1	14	Q63810	1	19.1618	19.1378	19.1075	19.21	19.1521	19.1621	19.109	19.1146	19.2737	19.0378	19.0337	19.3596	19.2568	19.3349	19.3763	19.1623	19.18	19.1001	19.1402
Prkab1	14	Q9R078	1	18.9803	18.8489	18.93	18.9883	18.8863	18.9688	18.9763	19.056	18.9805	18.8024	18.8749	19.0693	18.9662	19.3117	19.2064	18.9967	18.9282	19.0403	19.1881
Prkaca	14	P05132	1	19.6353	19.6896	19.5012	19.7672	19.4789	19.1145	19.7887	19.3377	19.6485	19.4	19.5584	19.9355	19.7665	19.9493	19.7684	19.6341	19.6359	19.5338	19.5792
Prmt5	14	Q8CIG8	1	18.8001	18.8891	18.9704	18.7613	18.8189	18.8557	18.7942	18.8717	18.8724	18.6786	18.6769	18.7827	18.7277	18.7097	18.7466	18.7913	18.8236	18.8132	18.7399
Prpf4b	14	Q61136	1	17.7996	17.7465	17.782	17.705	17.8032	17.8802	17.7972	17.7539	17.7541	17.8112	17.7383	17.9238	17.8741	17.8487	17.7894	17.7205	17.8311	17.7472	17.8247
Psmb1	14	O09061	1	19.5924	19.7886	19.6095	19.6037	19.733	19.4892	19.5623	19.519	19.5558	19.4996	19.5897	19.5725	19.4794	19.6198	19.6351	19.597	19.6029	19.7228	19.5017
Psmd8	14	Q9CX56	1	19.3665	19.5166	19.4064	19.2764	19.3806	19.4277	19.2514	19.3137	19.3667	19.4064	19.4645	19.3453	19.2518	19.2865	19.3519	19.4457	19.3988	19.4623	19.4926
Ptbp1	14	P17225	1	18.8424	18.9083	18.8163	18.8817	18.9508	18.8949	19.0007	18.624	18.5376	18.8734	19.0265	18.8006	18.676	18.5489	18.6928	18.8217	18.9654	18.5761	18.6174
Ptges3	14	Q9R0Q7	1	19.26	19.0911	19.076	19.2777	19.1345	19.1929	19.3797	19.412	19.3886	19.1066	19.0856	19.2781	19.0969	19.3224	19.3509	19.245	19.3679	19.21	19.3629
Purb	14	O35295	1	18.938	18.9218	18.897	19.0332	19.0777	18.9738	18.9128	18.9149	18.7959	18.9251	18.891	18.8686	19.0049	18.9314	18.864	18.8159	19.002	18.8962	18.7377
Rab3gap1	14	Q80UJ7	1	18.6848	18.6101	18.6482	18.6572	18.658	18.7392	18.6156	18.6952	18.6244	18.6418	18.5857	18.7588	18.6117	18.6121	18.6694	18.6912	18.8025	18.6606	18.6409
Rad23b	14	P54728	1	19.4253	19.3318	19.3553	19.5913	19.3955	19.4008	18.9181	19.4416	19.4138	19.2617	19.2292	19.5919	19.6205	19.4997	19.4598	19.6406	19.419	19.4153	19.6544
Ralgapa2	14	A3KGS3	1	18.4605	18.3871	18.3534	18.5147	18.4212	18.4575	18.4152	18.3972	18.3666	18.4868	18.3981	18.4312	18.4747	18.4929	18.5779	18.4531	18.4927	18.4904	18.4777
Raly	14	Q64012	1	19.1956	19.2031	19.2369	19.4409	19.3858	19.264	19.3207	18.9953	18.9897	19.2823	19.2365	19.0906	19.2695	19.2104	19.1897	19.0291	19.1585	19.0402	19.0649
Ranbp1	14	P34022	1	19.237	19.0841	19.126	19.3404	19.3438	19.1034	19.3261	19.3115	19.2703	18.9924	19.1362	19.2646	19.1921	19.3372	19.405	19.2376	19.3536	19.3662	19.2229
Rpl15	14	Q9CZM2	1	19.2233	19.2433	19.3756	18.9395	19.1601	19.2901	19.0802	19.3003	19.2463	19.3208	19.3971	19.0573	18.7906	19.0276	19.2418	19.2307	19.0613	19.2935	19.1413
Rpl27a	14	P14115	1	19.9006	19.9532	19.8725	19.8109	19.9949	19.9997	19.8741	19.7993	19.8775	20.0159	19.9691	19.852	19.8898	19.8212	19.7016	19.7881	19.8243	19.8249	19.7665
Rpl28	14	P41105	1	19.9444	20.0719	20.0149	19.9641	20.0194	20.0728	20.0282	19.8451	19.8679	20.0579	20.0333	19.8314	19.9725	19.9297	19.8864	19.8446	19.874	19.8514	19.8332
Rps12	14	P63323	1	20.8198	20.6435	20.8098	20.5889	20.5986	21.2166	21.2012	20.9617	20.862	20.8286	20.835	20.6144	20.6054	20.8935	20.7749	20.7079	20.8493	20.8519	20.7445
Rptor	14	Q8K4Q0	1	18.1127	18.2869	18.2136	18.092	18.1311	18.0631	17.9997	18.0398	18.0564	18.0784	18.1049	18.1176	18.0509	18.098	18.1575	18.1971	18.1225	18.2184	17.9235
Rufy3	14	Q9D394	1	18.455	18.4456	18.4769	18.4648	18.5587	18.4474	18.3888	18.4381	18.418	18.3488	18.435	18.4978	18.4687	18.5085	18.4312	18.4714	18.5579	18.5087	18.543
Scamp1	14	Q8K021	1	18.1272	18.1091	18.1594	18.1977	18.0384	17.9582	18.2545	18.055	18.1035	18.1763	18.1147	18.2613	18.1649	18.2761	18.1458	17.9996	18.1458	18.0487	18.0346
Sgcg	14	P82348	1	19.016	19.0839	19.0786	18.8055	19.0637	18.8775	18.9634	18.8959	18.986	19.1419	19.1436	18.9026	19.0048	19.2459	18.9531	18.7399	18.9683	18.9637	18.7575
Sirt2	14	Q8VDQ8	1	19.1978	19.1499	19.3149	19.1648	19.0351	19.3406	19.0665	19.3292	19.3384	19.1767	19.104	19.3287	19.0186	19.0672	19.2558	19.2358	19.0562	19.2685	19.3522
Sirt3	14	Q8R104	1	19.7869	19.9256	19.8899	19.9157	19.8809	19.5907	19.9503	19.7187	19.6527	19.7574	19.8261	19.3997	19.7081	19.6382	19.7331	19.6378	19.6779	19.8834	19.7748
Stau2	14	Q8CJ67	1	17.9913	18.0707	17.9835	17.9261	17.8667	18.0077	18.0996	17.8472	17.9572	18.1518	17.9945	18.1363	18.0658	18.0659	17.916	17.9145	18.0438	17.8717	17.8916
Strn	14	O55106	1	18.1533	18.3747	18.2987	18.0162	18.2058	18.2278	18.2105	17.9746	17.9705	18.0817	18.0946	18.0071	17.9526	17.9728	18.1595	18.2057	18.3467	18.265	17.9876
Surf1	14	P09925	1	18.7027	18.7601	18.7221	18.8525	18.6865	18.8749	18.5513	18.6316	18.7018	18.8183	18.7297	18.7413	18.9149	18.5367	18.6657	18.7082	18.4444	18.8157	18.7829
Tcerg1	14	Q8CGF7	1	18.3812	18.4138	18.4016	18.3506	18.4438	18.3768	18.5054	18.1731	18.2613	18.4174	18.4138	18.4764	18.4241	18.3775	18.4735	18.2658	18.411	18.2539	18.3449
Tecr	14	Q9CY27	1	19.6847	19.7183	19.6037	19.5198	19.3341	19.8617	19.574	19.8725	19.7733	19.7636	19.6845	19.7849	19.62	19.8927	19.6126	19.8069	19.6406	19.5301	19.6204
Timm23	14	Q9WTQ8	1	19.434	19.5753	19.587	19.3417	19.4399	19.3258	19.2638	19.4874	19.5577	19.565	19.5599	19.3597	19.335	19.4323	19.365	19.5206	19.4545	19.4528	19.4061
Tmcc1	14	Q69ZZ6	1	17.9206	17.884	17.911	17.7584	17.6596	17.8518	17.8319	17.9365	17.8245	17.9351	17.7931	18.016	18.0142	18.1636	17.8733	18.0595	17.9927	17.9258	17.9292
Tmod4	14	Q9JLH8	1	18.8644	18.7849	18.762	18.5418	18.7006	18.9825	18.9499	18.6538	18.8037	19.0042	18.9511	19.1321	18.9295	18.8797	18.7491	18.7179	18.961	18.8339	18.7279
Tmx2	14	Q9D710	1	19.5835	19.5311	19.6333	19.5022	19.084	19.5644	19.6495	19.6795	19.7051	19.7255	19.6685	19.791	19.4511	19.8479	19.4944	19.6302	19.4717	19.5374	19.5234
Tom1l2	14	Q5SRX1	1	18.1194	18.0045	18.101	18.1443	18.2593	18.2189	18.0466	18.0876	18.1095	18.0447	17.9982	18.208	18.2013	18.177	18.1993	18.1241	17.9772	18.1737	18.2221
Top3b	14	Q9Z321	1	17.5883	17.6098	17.6173	17.5982	17.6114	17.6557	17.4901	17.5804	17.5902	17.6555	17.5577	17.6315	17.5566	17.6198	17.5271	17.5575	17.5742	17.5592	17.6287
Ubr3	14	Q5U430	1	18.1947	18.2036	18.0959	18.2657	18.167	18.1202	18.1614	18.1075	18.1986	18.1034	18.084	18.1965	18.2806	18.2841	18.2389	18.2052	18.2704	18.2876	18.2843
Wars2	14	Q9CYK1	1	19.1287	19.1907	19.26	18.8953	19.0124	19.1192	19.1161	19.2621	19.1197	19.1853	19.2307	18.8643	18.921	19.163	19.1635	19.1765	19.2017	19.1649	19.1152
Ywhaq	14	P68254	1	18.8593	18.7501	19.0225	18.8577	18.7593	19.0331	19.0516	18.8409	18.8764	18.8852	18.9676	18.7575	18.7245	18.6766	18.7603	19.1159	19.1297	18.6465	18.6993
Znfx1	14	Q8R151	1	17.3314	17.1662	17.3251	17.3686	17.2764	17.3704	17.2423	17.292	17.3194	17.3185	17.3646	17.2701	17.367	17.3068	17.4087	17.3269	17.2734	17.3876	17.2616
Abcd1	13	P48410	1	17.9949	18.0386	18.0984	18.1943	17.844	18.0209	17.9648	18.0105	18.1311	17.9465	17.977	17.905	17.8614	18.0773	18.1806	18.1726	17.9394	17.9976	18.1955
Acaca	13	Q5SWU9	1	17.2691	17.2047	17.1376	17.2879	17.3853	17.257	17.2745	17.0414	17.1888	17.2397	17.2849	17.1874	17.1426	17.4313	17.3506	17.2544	17.2328	17.4882	17.4476
Acp1	13	Q9D358	1	18.5942	18.5014	18.583	18.6589	18.6143	18.5517	18.6088	18.7982	18.8072	18.3599	18.4116	18.6765	18.487	18.4613	18.4402	18.6286	18.8174	18.5309	18.6545
Acyp1	13	P56376	1	20.0981	19.8596	19.9137	20.2774	20.0249	20.0226	19.7967	20.338	20.2729	19.7562	19.7308	20.3787	20.431	20.2624	20.0862	20.2911	20.105	20.0978	20.3003
Adprh	13	P54923	1	19.2989	19.126	19.3081	19.2195	19.3328	19.144	19.3802	19.486	19.5286	19.0964	19.1734	19.3496	19.4452	19.3257	19.3949	19.2597	19.2471	19.5324	19.282
Adprs	13	Q8CG72	1	17.9579	17.8797	17.866	17.8987	18.0491	17.8746	18.0209	17.9615	17.9973	17.8295	17.9041	17.7311	17.989	17.8765	17.8591	17.9713	18.0379	17.9475	18.0034
Agpat5	13	Q9D1E8	1	17.8135	17.7805	17.781	17.6457	17.5673	17.865	17.695	18.0308	17.8769	17.9632	17.9188	18.0154	17.7083	18.0443	17.7338	17.7884	17.7256	17.6896	17.8244
Akt2	13	Q60823	1	19.2628	19.2134	19.2325	19.3393	19.399	19.2138	19.1989	19.4024	19.3496	19.1039	19.2106	19.1895	19.3155	19.2614	19.4148	19.2608	19.1745	19.3542	19.304
Anks1a	13	P59672	1	18.3197	18.2871	18.3176	18.4599	18.3016	18.3419	18.3509	18.3993	18.3587	18.2531	18.2144	18.5096	18.4724	18.3625	18.356	18.29	18.2745	18.4196	18.3771
Anxa1	13	P10107	1	17.6994	17.5749	17.6661	17.6872	17.7572	17.6246	17.6955	17.7314	17.7035	17.6733	17.8667	17.4468	17.4089	17.415	17.5825	18.0694	17.908	17.5559	17.7197
Atp5if1	13	O35143	1	19.344	19.3213	19.2543	19.4322	19.392	19.2754	19.2793	19.309	19.3156	19.3578	19.2943	19.4407	19.3809	19.305	19.2564	19.4245	19.1771	19.39	19.2683
Baz1b	13	Q9Z277	1	17.9606	17.9634	18.0186	17.9676	18.0056	17.9605	18.0392	17.9116	17.8937	18.137	18.0219	18.0156	17.9825	17.8808	17.8062	17.759	17.9166	17.764	18.0144
Bola1	13	Q9D8S9	1	18.7088	18.6899	18.6761	18.6525	18.8588	18.4397	18.6819	18.7622	18.8112	18.6511	18.5584	18.7559	18.744	18.6662	18.7192	18.5106	18.7318	18.885	18.7266
Cab39	13	Q06138	1	18.8387	18.876	18.863	18.874	18.7871	18.7759	18.8777	18.7536	18.9423	18.6062	18.7179	18.7216	18.7138	18.862	18.9283	19.0745	18.9734	19.0787	19.0055
Ccar1	13	Q8CH18	1	18.3695	18.3554	18.3042	18.4081	18.4706	18.3226	18.3275	18.3348	18.3811	18.3817	18.401	18.396	18.3689	18.4242	18.4502	18.2796	18.2852	18.4111	18.2465
Ccdc127	13	Q3TC33	1	18.55	18.5631	18.5526	18.426	18.51	18.5489	18.4284	18.5889	18.4771	18.6442	18.6502	18.587	18.5036	18.529	18.6521	18.4599	18.3575	18.7152	18.5808
Cd47	13	Q61735	1	18.967	19.0375	18.9966	18.8431	18.7277	19.1453	18.9906	19.0071	18.85	19.1579	19.0748	19.0438	18.8335	19.1488	19.0476	18.8906	18.825	18.8952	18.9399
Chchd4	13	Q8VEA4	1	18.9876	18.7214	18.8192	18.8646	18.8545	19.133	19.2975	19.0463	19.0751	18.9663	18.9402	18.8021	18.9219	19.1444	19.1705	18.9601	19.1149	18.8187	19.1633
Chp1	13	P61022	1	19.4406	19.4252	19.5581	19.5293	19.3641	19.4125	19.2852	19.4192	19.4752	19.5057	19.5122	19.6476	19.4899	19.4894	19.444	19.3841	19.3564	19.3704	19.3218
Clint1	13	Q99KN9	1	18.4542	18.1795	18.3021	18.5399	18.6348	18.4703	18.325	18.5967	18.5396	18.3484	18.2614	18.6134	18.5028	18.5194	18.5606	18.5724	18.4737	18.517	18.4896
Comtd1	13	Q8BIG7	1	18.3889	18.5104	18.4026	18.2928	18.3044	18.1417	18.3564	18.5223	18.4578	18.456	18.4851	18.2887	18.314	18.2976	18.3369	18.5717	18.4554	18.4531	18.6581
Cops6	13	O88545	1	19.4119	19.4387	19.7519	19.5358	19.3765	19.499	19.3256	19.4113	19.6457	19.3632	19.5631	19.1631	19.4777	19.2009	19.4645	19.4322	19.1196	19.6653	19.4494
Cops7a	13	Q9CZ04	1	18.9721	18.8935	18.9542	19.058	18.9683	19.0116	19.1104	18.908	18.8624	18.7597	18.8006	18.9469	18.942	19.1042	19.0333	18.8756	19.0629	19.1023	18.9032
Coro1b	13	Q9WUM3	1	19.3158	19.271	19.3244	19.3233	19.3711	19.2518	19.4068	19.3201	19.2498	19.2782	19.3307	19.1994	19.2034	19.2027	19.2159	19.4477	19.5003	19.176	19.3922
Crkl	13	P47941	1	18.7367	18.5911	18.6235	18.7528	18.7789	18.8689	18.5924	18.8077	18.8677	18.6049	18.5498	18.9542	18.7987	18.8258	18.8381	18.7859	18.8018	18.8125	18.706
Crocc	13	Q8CJ40	1	17.1571	17.3277	17.2396	17.2473	17.2577	17.0471	17.1403	16.8354	16.8592	17.3317	17.3255	17.2297	17.2001	17.1215	16.8317	17.0226	16.9268	17.1722	17.131
Cstb	13	Q62426	1	19.9448	19.8074	19.9126	20.0273	19.8832	19.9871	20.113	19.9948	20.0801	19.6434	19.8562	20.1346	19.9859	20.071	20.0587	19.9771	20.0039	19.8924	19.9973
Cttn	13	Q60598	1	19.3273	19.2952	19.2997	19.4289	19.3905	19.2985	19.3239	19.2736	19.2128	19.3037	19.2549	19.302	19.3414	19.2673	19.2911	19.4665	19.6197	19.1916	19.1976
Dcaf8	13	Q8N7N5	1	18.5092	18.4269	18.5486	18.4662	18.5524	18.494	18.5043	18.5796	18.6439	18.4974	18.4509	18.6232	18.4639	18.5373	18.5007	18.5261	18.5407	18.5024	18.6431
Ddah1	13	Q9CWS0	1	18.4721	18.3566	18.3765	18.4844	18.5763	18.5098	18.5033	18.6117	18.5938	18.2735	18.2761	18.4828	18.5068	18.5748	18.5707	18.4681	18.444	18.6701	18.7236
Dguok	13	Q9QX60	1	17.6935	17.6105	17.747	17.7212	17.7423	17.7162	17.6567	17.7664	17.7142	17.6915	17.7948	17.6654	17.7763	17.6091	17.662	17.6357	17.5571	17.7831	17.5459
Dhrs7	13	Q9CXR1	1	20.5044	20.4839	20.5291	20.5345	20.3254	20.5033	20.3098	20.6282	20.6109	20.5891	20.564	20.6404	20.5939	20.7424	20.3296	20.4225	20.3626	20.6578	20.4825
Dis3l2	13	Q8CI75	1	17.8977	17.824	17.8202	17.8469	17.9476	17.917	17.8881	17.9314	17.8754	17.7804	17.773	17.9361	18.0464	17.9541	17.8349	17.8967	17.9688	17.9962	17.9174
Dnajb6	13	O54946	1	18.7044	18.8159	18.6318	18.7348	18.8899	18.5687	18.5982	18.4656	18.5789	18.6837	18.5487	18.8107	18.7309	18.8997	18.6662	18.7725	18.776	18.6533	18.6478
Drg1	13	P32233	1	18.7492	18.6362	18.8271	18.7881	18.7823	18.8158	18.8107	18.798	18.8118	18.6873	18.6593	18.844	18.7338	18.7622	18.7409	18.7595	18.791	18.79	18.7295
Dtymk	13	P97930	1	19.5821	19.6715	19.7562	19.6363	19.6953	19.4081	19.5133	19.6297	19.6311	19.6118	19.7009	19.7227	19.7104	19.4758	19.4357	19.3555	19.4723	19.6292	19.5693
Echdc1	13	Q9D9V3	1	18.5919	18.5338	18.6358	18.4943	18.5452	18.6169	18.3835	18.6892	18.7598	18.5193	18.6639	18.4178	18.7676	18.4486	18.527	18.6771	18.589	19.001	18.7692
Eif3f	13	Q9DCH4	1	19.0308	19.1016	19.166	18.9928	19.0654	19.0073	19.0097	19.0585	19.028	19.0781	19.0763	18.9059	19.1469	18.9747	18.9557	18.9822	18.9231	19.2019	18.9757
Exoc2	13	Q9D4H1	1	18.0414	18.0486	17.9999	18.0796	18.0897	17.8735	17.9853	17.9281	17.8394	18.0845	18.1503	18.0601	18.1746	17.9878	18.1175	18.0695	18.1313	18.1182	17.9873
Fam136a	13	Q9CR98	1	18.9011	18.8957	18.9927	18.7759	18.839	18.8002	19.1147	18.9196	19.0173	18.7501	18.8851	18.8915	18.8806	19.0279	18.9438	19.0422	19.0045	18.9853	18.9492
Fbl	13	P35550	1	18.6072	18.6285	18.6469	18.6311	18.6291	18.6348	18.32	18.4565	18.5596	18.7313	18.6811	18.5965	18.7122	18.5637	18.549	18.5805	18.6528	18.5346	18.5758
Fgf1	13	P61148	1	19.2765	19.184	19.3347	19.2081	19.3288	19.2319	19.2543	19.3669	19.3386	19.1216	19.0777	19.398	19.312	19.3527	19.192	19.2787	19.3795	19.3385	19.2984
Gapvd1	13	Q6PAR5	1	18.4267	18.3396	18.2942	18.4855	18.3383	18.3818	18.5549	18.4132	18.3357	18.3764	18.2928	18.3944	18.553	18.5852	18.3864	18.4107	18.5246	18.4328	18.3639
Gcsh	13	Q91WK5	1	20.649	20.436	20.5523	20.5836	20.5729	20.8119	20.7191	20.7643	20.6716	20.5772	20.5913	20.6045	20.6905	20.672	20.7021	20.6265	20.6733	20.7085	20.8663
Glrx	13	Q9QUH0	1	20.2197	19.7432	19.71	20.2822	20.1948	20.5096	20.3476	20.2403	20.2284	20.091	19.9247	20.2852	20.1861	20.3105	20.4246	20.2875	20.3063	20.3591	20.3451
Gnl1	13	P36916	1	19.0911	18.9949	19.0597	18.985	19.1885	18.9934	19.0466	19.1953	19.2248	18.9141	18.8695	19.139	19.1722	19.1958	19.0506	19.099	19.1846	19.1654	19.013
Gtpbp4	13	Q99ME9	1	17.8461	17.9754	17.9083	17.6705	17.6709	17.8915	17.6653	17.6794	17.8183	18.0486	18.025	17.7604	17.805	17.8946	17.7865	17.785	17.7931	17.7653	17.8579
Gvin1	13	Q80SU7	1	17.8139	17.7922	17.8807	17.7431	17.795	17.9689	17.7707	17.7249	17.7357	17.9098	17.8645	17.7111	17.724	17.655	17.8269	18.0029	17.9666	17.5075	17.9261
H2ac4	13	C0HKE1	1	18.2839	18.3767	18.1272	18.0643	18.3202	18.4548	18.8887	17.8997	18.0456	18.2497	18.2619	18.2099	17.9609	18.2158	18.1616	18.1444	18.2251	18.0317	18.1736
Hbb-b1	13	P02088	1	18.7115	18.955	19.5404	18.3126	18.5895	18.8547	18.7767	18.2064	18.2672	18.4803	18.6231	19.3975	19.14	18.3129	18.5233	18.7247	18.7513	18.8366	18.6855
Hmgn2	13	P09602	1	20.932	20.7014	20.758	21.0101	20.5839	21.0238	21.2745	20.7842	20.9213	20.8268	20.8182	21.1934	21.193	21.2191	21.2126	20.7614	20.9919	20.6205	21.009
Hnrnph1	13	O35737	1	18.73	18.7469	18.7409	18.756	18.8834	18.713	18.5674	18.7207	18.6206	18.6511	18.6863	18.7173	18.7953	18.742	18.7246	18.5528	18.7183	18.6882	18.5372
Hspb6	13	Q5EBG6	1	20.1606	20.1487	20.1345	19.8883	20.1136	20.1266	20.0632	20.2346	20.274	19.9419	19.9146	20.1376	20.1757	20.0346	20.1984	20.395	20.613	20.1946	20.0286
Inpp1	13	P49442	1	18.7479	18.5311	18.6944	18.8941	18.5776	18.5888	18.6676	18.8273	18.8521	18.5559	18.5703	18.8542	18.7099	18.738	18.7782	18.9296	18.9252	18.7969	18.8412
Isca2	13	Q9DCB8	1	19.6959	19.5078	19.6091	19.6307	19.6632	19.6681	19.7191	19.8493	19.8293	19.6833	19.7082	19.6058	19.6587	19.7701	19.6859	19.7047	19.665	19.7252	19.7237
Jmy	13	Q9QXM1	1	17.6495	17.6931	17.6926	17.744	17.9142	17.4504	17.6598	17.6479	17.5977	17.5343	17.5571	17.6565	17.8	17.7325	17.6948	17.6937	17.6964	17.8807	17.7315
Kif16b	13	B1AVY7	1	18.2545	18.2271	18.1981	18.1458	18.2485	18.2568	18.183	18.0734	17.99	18.1778	18.1338	18.1727	18.3538	18.3626	18.3104	18.1457	18.4017	18.3735	18.1813
Klhl40	13	Q9D783	1	18.3269	18.2494	18.2157	18.2214	18.3979	18.1634	18.3446	18.1886	18.3866	18.2466	18.3583	18.2717	18.4721	18.3417	18.3437	18.6143	18.6433	18.4474	18.3259
Kpna3	13	O35344	1	18.6371	18.7137	18.4973	18.4936	18.4479	18.7929	18.5436	18.7813	18.867	18.4252	18.4072	18.5738	18.3557	18.7362	18.9035	18.8895	18.7369	18.7518	18.8349
Lamtor1	13	Q9CQ22	1	18.0367	18.1947	18.1273	18.1363	18.0511	18.1957	17.8628	18.0478	18.149	17.8907	18.0038	17.9711	17.94	18.0266	18.0977	18.099	17.8447	18.1087	18.1608
Lpgat1	13	Q91YX5	1	18.3755	18.4775	18.426	18.3048	17.9775	18.247	17.9457	18.4381	18.5321	18.5337	18.4901	18.5452	18.2115	18.4669	18.2605	18.5513	18.3618	18.476	18.3758
Lrrc39	13	Q8BGI7	1	18.7381	18.8709	18.6343	18.5401	18.7467	18.9242	18.7271	18.7294	18.7458	18.8829	18.7999	18.7436	18.6451	18.7464	18.8111	18.7123	18.7459	18.7137	18.6429
Lztfl1	13	Q9JHQ5	1	19.0619	18.9237	19.1039	19.1289	19.1258	19.1084	19.0914	19.1416	19.1572	18.8751	18.9128	19.132	19.1816	19.0785	19.092	19.1027	19.1819	19.1457	19.0488
Macroh2a2	13	Q8CCK0	1	18.3053	18.4855	18.4292	18.3959	18.3973	18.3353	18.2445	18.1775	18.1963	18.418	18.4716	18.2909	18.3401	18.3441	18.2885	18.1393	18.142	18.2928	18.1834
Map2k1	13	P31938	1	19.2096	18.9961	19.0624	19.155	19.1473	19.2913	19.352	19.2996	19.321	18.9966	19.0352	19.4389	19.3893	19.1928	19.2751	19.2678	19.324	19.2345	19.3479
Mapk12	13	O08911	1	18.4474	18.2309	18.4556	18.3595	18.4012	18.4939	18.6155	18.4467	18.4618	18.2587	18.3745	18.4441	18.4504	18.5515	18.5766	18.6293	18.4982	18.4691	18.7152
Mapre3	13	Q6PER3	1	19.3753	19.261	19.2355	19.4517	19.4339	19.1515	19.2816	19.4599	19.4269	19.0737	19.218	19.5331	19.5298	19.4175	19.5144	19.5543	19.5069	19.4294	19.4339
Marcks	13	P26645	1	17.6327	17.4619	17.5898	17.7787	17.4963	17.5664	17.8617	17.4494	17.3169	17.7079	17.819	17.6952	17.6478	17.3691	17.5418	17.8999	17.9595	17.2194	17.562
Mcts1	13	Q9DB27	1	18.6421	18.496	18.5966	18.5378	18.5242	18.7155	18.5705	18.8428	18.7412	18.4625	18.3755	18.8581	18.642	18.7939	18.7515	18.7673	18.7391	18.7287	18.7717
Micall1	13	Q8BGT6	1	17.7179	17.4389	17.5711	17.7814	17.7388	17.7994	17.8261	17.7017	17.7096	17.618	17.5913	17.9907	17.8465	17.8142	17.7619	17.851	17.7623	17.6077	17.7315
Mri1	13	Q9CQT1	1	18.7227	18.8092	18.838	18.5712	18.7548	18.421	18.688	18.9452	18.9067	18.4683	18.6517	18.9773	18.9064	18.6478	18.5581	18.7685	18.8176	18.745	18.6784
Mrpl23	13	O35972	1	18.6037	18.5484	18.7081	18.709	18.6147	18.6996	18.2906	18.524	18.5365	18.7563	18.6979	18.8283	18.5818	18.544	18.5136	18.6653	18.4716	18.5471	18.7483
Mrpl24	13	Q9CQ06	1	18.4183	18.3955	18.2275	18.4931	18.5415	18.3739	18.3959	18.3952	18.2468	18.4779	18.4791	18.4375	18.4468	18.3978	18.2857	18.3428	18.4568	18.2852	18.3726
Mrpl40	13	Q9Z2Q5	1	18.9011	19.0955	19.0024	19.0433	19.0896	18.8067	19.0076	18.7369	18.8217	18.997	18.9642	18.7562	18.8538	18.8036	19.0534	18.8151	18.8912	18.8895	18.7732
Mrpl41	13	Q9CQN7	1	19.0321	19.1167	19.0241	19.2427	19.0913	19.143	19.1686	18.9468	18.8475	19.1382	19.0599	19.0159	18.9908	18.9516	18.7798	18.9142	19.0875	18.9175	19.0003
Mrps16	13	Q9CPX7	1	17.7527	17.8352	17.8198	17.7049	17.7476	17.6851	17.5952	17.8018	17.7535	17.8068	17.7589	17.8331	17.7115	17.6588	17.6866	17.818	17.6349	17.649	17.6739
Mto1	13	Q923Z3	1	18.706	18.8503	18.8208	18.4564	18.7766	18.7776	18.8048	18.8272	18.857	18.7443	18.8337	18.3921	18.4706	18.6226	18.6508	18.6831	18.6688	18.7777	18.6526
Naa50	13	Q6PGB6	1	18.712	18.5984	18.5157	18.7729	18.6783	18.8009	18.7872	18.8381	18.7878	18.5218	18.5879	18.8326	18.7192	18.8656	18.859	18.6415	18.7982	18.7746	18.8201
Nck1	13	Q99M51	1	18.42	18.2626	18.3641	18.4416	18.475	18.4329	18.3966	18.3857	18.3558	18.3424	18.3825	18.5705	18.5732	18.5324	18.4017	18.4683	18.5266	18.3879	18.4867
Nek9	13	Q8K1R7	1	18.1144	18.1671	17.9285	17.9915	18.0988	17.9515	18.0694	18.1145	17.9821	18.0562	18.0037	18.2817	18.1378	18.1615	18.1756	18.2676	18.348	18.1662	18.2233
Nid2	13	O88322	1	18.2325	18.3101	18.4271	17.8067	18.2465	18.2118	18.207	17.987	18.0395	18.5207	18.7155	18.0787	18.1032	18.0236	18.1636	18.1207	18.2701	18.1231	18.1486
Nol3	13	Q9D1X0	1	19.2742	19.2492	19.1763	19.2325	19.4046	19.0883	19.0986	19.4398	19.3888	19	19.0188	19.3149	19.3761	19.3027	19.1984	19.406	19.3781	19.4617	19.4004
Nop58	13	Q6DFW4	1	18.6866	18.8415	18.7671	18.7211	18.6631	18.7892	18.597	18.7063	18.4487	18.8392	18.7734	18.784	18.6627	18.5968	18.8071	18.699	18.4733	18.7963	18.6081
Nt5c2	13	Q3V1L4	1	18.3167	18.2768	18.1398	18.2664	18.2908	18.1944	18.1414	18.282	18.28	18.126	18.2622	18.4164	18.4805	18.428	18.5512	18.4865	18.4095	18.346	18.1803
Nup54	13	Q8BTS4	1	17.9843	18.0285	17.9148	18.0076	18.076	17.9551	17.8557	17.9267	17.9387	17.9704	17.9466	18.276	17.9644	17.9877	17.9687	17.9307	17.9554	18.0354	18.2246
Pcna	13	P17918	1	18.8337	18.6286	18.7511	19.036	18.9531	18.8744	18.9346	18.8354	18.8642	18.7866	18.7463	18.8051	18.9867	18.7743	18.8441	18.7784	18.9211	18.8395	18.9184
Pcnp	13	Q6P8I4	1	18.4393	18.2692	18.3898	18.5635	18.429	18.5076	18.5163	18.4667	18.5196	18.2642	18.3305	18.5489	18.3736	18.6478	18.6491	18.3711	18.3477	18.3555	18.4489
Pdap1	13	Q3UHX2	1	19.6071	19.4521	19.533	19.6906	19.4505	19.4937	19.8002	19.7325	19.6501	19.3623	19.4443	19.5741	19.5797	19.8079	19.6733	19.6838	19.8524	19.5735	19.5952
Pdcd10	13	Q8VE70	1	18.6097	18.5545	18.5525	18.6347	18.58	18.4972	18.7062	18.6199	18.7003	18.5294	18.4507	18.6061	18.5389	18.6081	18.6385	18.6602	18.7407	18.6843	18.6206
Pecam1	13	Q08481	1	18.1771	18.1344	18.2542	18.2964	18.168	18.1901	18.2709	17.9806	17.9218	18.3099	18.4462	17.9937	18.0534	17.8509	18.0379	18.2427	18.259	17.9335	17.991
Pgm3	13	Q9CYR6	1	17.9393	17.7672	18.058	18.0416	17.9436	17.8711	17.9677	18.064	18.0536	17.7439	17.7648	17.8416	18.1522	17.8997	17.9201	18.0141	18.0486	18.0235	18.0524
Pkn1	13	P70268	1	18.7855	18.807	18.7955	18.6664	18.7445	18.4619	18.6597	18.917	18.9756	18.6746	18.7602	18.8707	18.9375	18.7244	18.7073	18.9634	19.0128	18.7301	18.6001
Pkn2	13	Q8BWW9	1	18.1273	18.1146	18.2237	18.1306	18.2491	18.0425	18.0729	18.2147	18.0599	18.1372	18.1594	18.1094	18.1096	18.2301	18.1284	18.1367	18.1802	18.0509	18.0591
Plekha6	13	Q7TQG1	1	17.7558	17.7601	17.9155	17.9691	17.8219	17.7238	17.8276	17.5556	17.698	17.7287	17.6766	17.7181	17.8317	17.7189	17.7656	17.5206	17.7232	17.7233	17.8702
Ppm1g	13	Q61074	1	18.8444	18.8636	18.8967	18.9785	18.8888	18.7414	18.8294	18.7454	18.7612	18.7904	18.81	18.9456	18.9042	18.9216	18.9142	18.7673	18.9786	18.7465	18.9013
Prkag1	13	O54950	1	18.8586	19.228	19.3627	18.6401	18.7305	18.6265	18.3602	19.2192	19.1964	18.8064	18.9	18.3075	18.4105	18.7304	19.0145	18.9305	18.8048	19.1277	19.1561
Prmt1	13	Q9JIF0	1	18.462	18.4627	18.4619	18.3748	18.3186	18.5004	18.4672	18.3664	18.4838	18.4606	18.4629	18.4173	18.4195	18.329	18.4585	18.7205	18.5178	18.5106	18.5314
Prorsd1	13	Q9D820	1	20.3808	20.2796	20.1934	20.3403	20.3207	20.4654	20.4111	20.4606	20.6766	20.2409	20.1599	20.5661	20.52	20.4778	20.39	20.4234	20.5471	20.4428	20.5442
Prpf40a	13	Q9R1C7	1	18.5193	18.5588	18.5225	18.5508	18.4628	18.5436	18.5064	18.4369	18.3209	18.6441	18.6128	18.6115	18.502	18.4914	18.5109	18.4997	18.514	18.5478	18.5796
Pspc1	13	Q8R326	1	18.7808	18.7508	18.6792	18.8917	18.8708	18.8351	18.7091	18.8389	18.7516	18.7459	18.7804	18.871	18.8056	18.863	18.8893	18.5958	18.7807	18.7314	18.6639
Rab5c	13	P35278	1	18.5578	18.5087	18.6195	18.5766	18.3463	18.5934	18.4237	18.5483	18.4041	18.604	18.5982	18.6756	18.5226	18.6524	18.4999	18.7368	18.4931	18.4886	18.575
Ranbp3	13	Q9CT10	1	18.7347	18.749	18.6342	18.7675	18.9264	18.7211	18.7954	18.7239	18.7001	18.6647	18.653	18.6717	18.7838	18.7177	18.6811	18.6214	18.7884	18.7309	18.7111
Rbbp9	13	O88851	1	18.5856	18.3428	18.5467	18.6402	18.6719	18.691	18.623	18.7544	18.6485	18.4088	18.4663	18.5846	18.6064	18.4959	18.5589	18.6943	18.5554	18.6526	18.6693
Romo1	13	P60603	1	19.3063	19.5449	19.4357	18.9441	19.075	19.327	19.4159	19.3599	19.2857	19.4512	19.4045	19.1174	19.0498	19.2971	19.225	19.2005	19.3066	19.1252	19.3518
Rpia	13	P47968	1	17.9193	17.8736	18.0295	17.6181	17.8219	17.8631	17.9653	17.911	18.0063	17.9383	17.953	18.0789	17.8747	17.987	17.9625	17.9495	17.92	18.1191	17.8726
Rpl27	13	P61358	1	18.6231	18.5814	18.5199	18.8114	18.7359	18.7114	18.6856	18.5341	18.5732	18.8196	18.7025	18.6313	18.6332	18.3698	18.3214	18.5431	18.4478	18.4091	18.5997
Rpl37a	13	P61514	1	20.3168	20.6222	20.6429	20.3081	20.4635	20.4254	20.4472	20.1239	20.3303	20.4012	20.5158	20.0763	20.0848	20.252	20.2902	20.0644	20.1836	20.1608	19.9372
Rps23	13	P62267	1	19.9539	20.0428	20.1087	20.0814	20.0119	20.0529	20.0385	19.9569	19.9599	20.0619	19.9891	19.8418	19.9205	19.9823	20.0093	19.8497	19.8938	19.7986	19.8149
Rps6ka3	13	P18654	1	18.1655	18.1246	18.0785	18.1707	18.19	18.1615	18.1599	18.2393	18.1711	18.0194	18.0838	18.117	18.1265	18.3453	18.1972	18.389	18.2123	18.328	18.2285
Scrn2	13	Q8VCA8	1	17.9066	17.835	17.8547	17.7474	18.025	17.9904	17.7222	18.0629	17.983	17.593	17.679	18.1526	17.8284	17.8542	17.9666	17.8451	17.7186	18.1601	17.9385
Sh3glb1	13	Q9JK48	1	19.7075	19.7184	19.7062	19.7692	19.6286	19.6516	19.7619	19.7519	19.7194	19.5997	19.591	19.652	19.712	19.8306	19.8413	19.7214	19.8734	19.832	19.6328
Slc27a4	13	Q91VE0	1	18.0668	17.8627	17.9373	18.0836	17.9699	17.9653	18.0609	18.1645	18.1567	18.1509	18.0932	18.0297	18.1754	18.1154	18.0373	18.1239	18.0735	17.9428	18.008
Smarce1	13	O54941	1	18.5504	18.5996	18.6012	18.7344	18.6915	18.3978	18.6029	18.4559	18.4482	18.5377	18.568	18.5898	18.574	18.5619	18.4959	18.3832	18.4953	18.4587	18.5453
Sms	13	P97355	1	18.9549	18.7356	18.9394	19.0859	18.8621	19.0598	18.9223	19.0022	19.0532	18.6035	18.6977	18.9794	18.768	19.2572	19.2385	19.0832	19.0605	19.0938	19.138
Snrnp70	13	Q62376	1	18.8631	18.8878	18.8655	18.9729	18.9445	18.9248	18.9456	18.8703	18.7212	18.8892	18.891	18.8632	18.8845	18.8042	18.7563	18.8712	18.7892	18.6876	18.9241
Snrpd3	13	P62320	1	19.5051	19.6058	19.615	19.711	19.5783	19.4362	19.5266	19.3269	19.4449	19.5696	19.5694	19.5262	19.5198	19.4308	19.5385	19.2245	19.4117	19.3138	19.44
Snw1	13	Q9CSN1	1	18.9517	19.0219	18.988	19.0361	18.9765	18.8727	18.9021	18.9781	18.9006	19.0647	18.9251	18.8822	18.8995	19.0015	18.9291	18.9238	18.923	19.0346	18.8053
Snx1	13	Q9WV80	1	18.4336	18.3499	18.4445	18.5337	18.5081	18.3532	18.4085	18.413	18.4074	18.3356	18.4335	18.4287	18.5216	18.401	18.4103	18.4555	18.6262	18.4168	18.463
Srsf10	13	Q9R0U0	1	18.6334	18.7725	18.5368	18.6837	18.657	18.6949	18.5105	18.6069	18.5401	18.7449	18.5922	18.7113	18.7193	18.6702	18.7028	18.6223	18.5144	18.6086	18.7105
Stau1	13	Q9Z108	1	18.4021	18.4702	18.4089	18.4382	18.4208	18.4755	18.4848	18.3461	18.4429	18.4325	18.3626	18.5561	18.371	18.3881	18.3568	18.4584	18.4488	18.3117	18.3224
Stbd1	13	Q8C7E7	1	17.8368	17.6749	17.6747	18.2756	18.004	17.6045	17.5757	17.6412	17.675	17.927	17.8275	17.7566	17.9605	17.987	17.8785	17.9437	17.8376	17.9463	17.906
Stx17	13	Q9D0I4	1	18.2524	18.327	18.2832	18.3437	18.2181	18.2344	18.2229	18.2162	18.2888	18.2606	18.2336	18.1797	18.286	18.0938	18.3059	18.4074	18.3228	18.2421	18.3479
Tagln	13	P37804	1	18.2088	18.1737	18.4196	18.7398	18.5472	18.6023	18.5496	18.352	18.2698	18.0568	17.758	17.9452	17.9195	17.7468	17.4796	18.3322	18.4964	17.7624	17.9705
Tapt1	13	Q4VBD2	1	18.0923	17.9901	18.0873	18.1488	17.7607	18.1352	18.0512	18.2384	18.0703	18.1281	18.0951	18.1672	18.1876	18.1785	18.0256	18.1484	18.027	18.0412	18.1232
Tbce	13	Q8CIV8	1	17.7942	17.7134	17.7602	17.8372	17.965	17.8212	17.7847	17.7781	17.6896	17.6533	17.6752	17.8813	17.8921	17.8167	17.8895	17.7641	17.9225	17.8792	17.8826
Tmed2	13	Q9R0Q3	1	17.4221	17.4375	17.4023	17.1807	17.2791	17.5184	16.9905	17.3465	17.4	17.4435	17.4477	17.3734	17.5365	17.5425	17.4559	17.6348	17.1477	17.5176	17.7517
Tmem43	13	Q9DBS1	1	17.9502	18.1136	18.0304	17.6987	17.8719	17.8583	17.7927	17.8964	18.062	18.0401	18.1006	17.969	17.7731	18.0093	17.8119	18.112	18.1008	17.9548	17.8587
Tollip	13	Q9QZ06	1	19.1559	19.1691	19.1798	19.1744	19.1314	19.2702	19.0727	19.235	19.1953	18.9927	19.105	19.2336	19.2018	19.228	19.2805	19.2153	19.1964	19.2276	19.2363
Tomm34	13	Q9CYG7	1	18.1005	18.0329	18.0015	18.1156	18.2052	18.0129	18.1082	18.085	18.1469	17.9165	17.9589	18.3059	18.2537	18.0419	18.0545	18.0076	18.1224	18.1868	18.082
Tomm5	13	B1AXP6	1	19.6749	19.7364	19.6832	19.3779	19.5732	19.7464	19.6508	19.6951	19.6091	19.8021	19.7012	19.639	19.3111	19.6918	19.6952	19.7399	19.7097	19.6033	19.5814
Trim32	13	Q8CH72	1	17.5678	17.506	17.559	17.682	17.6954	17.5043	17.578	17.4482	17.4942	17.5789	17.6004	17.6603	17.7472	17.5416	17.5681	17.4667	17.57	17.5122	17.3926
Ttll12	13	Q3UDE2	1	18.1532	18.1589	18.2084	18.0784	18.185	18.0757	18.1704	18.2441	18.2643	17.9922	18.1146	18.0797	18.2491	18.0681	18.2578	18.245	18.1892	18.1902	18.1717
Uaca	13	Q8CGB3	1	17.4558	17.5081	17.5093	17.5539	17.5846	17.5991	17.5976	17.0996	17.1578	17.4865	17.4948	17.3897	17.5078	17.374	17.3815	17.5618	17.5274	17.3781	17.3547
Ubap2	13	Q91VX2	1	18.4476	18.4172	18.3875	18.5959	18.5966	18.3986	18.4173	18.4643	18.3468	18.302	18.302	18.4811	18.5112	18.6053	18.6521	18.3713	18.4083	18.4216	18.4123
Ufd1	13	P70362	1	18.5149	18.3742	18.3629	18.501	18.3696	18.6009	18.5264	18.5807	18.6403	18.3488	18.4538	18.5507	18.5867	18.5595	18.625	18.5536	18.6771	18.4878	18.6967
Uqcc2	13	Q9CQY6	1	18.6941	18.6671	18.6931	18.5825	18.5612	18.8014	18.6356	18.7899	18.8089	18.8383	18.7891	18.8243	18.6636	18.6853	18.611	18.5101	18.506	18.6319	18.6883
Wdr26	13	Q8C6G8	1	17.4902	17.7884	17.683	17.3486	17.6583	17.3947	17.2479	17.3791	17.4313	17.5429	17.6612	17.4956	17.5131	17.3249	17.4621	17.3267	17.4323	17.53	17.3889
Wdr48	13	Q8BH57	1	18.2949	18.1653	18.3907	18.1241	18.2683	18.3036	18.2499	18.4276	18.395	18.2406	18.2791	18.4031	18.2569	18.2916	18.3789	18.2557	18.3408	18.3932	18.3561
Znf512	13	Q69Z99	1	18.2803	18.1758	18.2406	18.3984	18.3765	18.2941	18.3505	18.2025	18.0888	18.4399	18.4255	18.2947	18.3943	18.3372	18.331	18.0213	18.1076	18.192	18.3017
Abhd10	12	Q6PE15	1	18.6328	18.7819	18.9394	18.6283	18.681	18.732	18.6742	18.7989	18.7558	18.5032	18.486	18.1664	18.2001	18.5438	18.5732	18.8574	18.7137	18.5461	18.6444
Actb	12	P60710	1	18.6221	18.5508	18.5247	18.7703	18.6335	18.8362	18.6469	18.4738	18.4732	18.7053	18.7595	18.6556	18.5163	18.4209	18.603	18.7599	18.7503	18.4342	18.4679
Actl6a	12	Q9Z2N8	1	18.763	18.8041	18.84	18.647	18.6929	18.693	18.7104	18.8293	18.8509	18.6224	18.7275	18.7938	18.666	18.8711	19.0147	18.7769	18.7732	18.8988	18.6774
Agfg1	12	Q8K2K6	1	18.218	18.0336	18.1112	18.3125	18.2689	18.2561	18.1515	18.201	18.2079	18.0703	18.0883	18.4312	18.4275	18.3682	18.1356	18.216	18.1513	18.1939	18.2999
Akap13	12	E9Q394	1	17.253	17.2062	17.1087	17.3238	17.5425	17.2117	17.2093	17.1886	17.0608	17.212	17.1242	17.2411	17.2362	17.2099	17.2552	17.2688	17.1473	17.3642	17.4163
Aldob	12	Q91Y97	1	18.908	18.9522	18.9697	18.8237	18.9366	19.0041	19.0311	18.8716	18.8644	18.7037	18.5401	18.9932	18.7956	19.0582	19.0454	18.6995	18.7259	19.1116	19.0213
Alkbh3	12	Q8K1E6	1	18.3339	18.1633	18.1504	18.2698	18.5702	18.2254	18.3414	18.4418	18.5388	18.1113	18.1528	18.2477	18.2869	18.3602	18.4684	18.6022	18.6241	18.4755	18.3491
Alyref	12	O08583	1	19.1508	19.0067	19.1048	19.1587	19.2932	19.0813	19.0516	18.9904	19.0476	19.2377	19.2706	19.1758	19.1401	19.0332	19.2204	18.9916	19.1439	19.1754	19.0996
Aox1	12	O54754	1	17.3171	17.3642	17.3563	16.9635	17.2266	17.3075	17.3074	17.3131	17.3514	17.184	17.2148	17.3844	17.249	17.4628	17.5823	17.3774	17.4395	17.4174	17.3742
Ap3m1	12	Q9JKC8	1	18.7289	18.8155	18.8301	18.7336	18.6891	18.6925	18.7642	18.7162	18.8146	18.6932	18.7574	18.7122	18.6592	18.7181	18.7914	18.7204	18.7143	18.7008	18.5687
Appl2	12	Q8K3G9	1	18.2445	18.1158	18.2532	18.3136	18.2569	18.184	18.3128	18.2062	18.1478	18.2417	18.153	18.3166	18.4667	18.2613	18.3439	18.1798	18.2636	18.3633	18.3635
Arfip1	12	G5E8V9	1	18.7104	18.7715	18.8802	18.6248	18.6397	18.7795	18.7223	18.6373	18.6329	18.6666	18.7316	18.6122	18.669	18.5806	18.7339	18.9169	18.8796	18.7249	18.6691
Arhgap1	12	Q5FWK3	1	17.6102	17.6383	17.6809	17.7823	17.8215	17.4097	17.4727	17.6503	17.5793	17.5262	17.6316	17.4073	17.6121	17.5434	17.5061	17.7729	17.6893	17.6992	17.6128
Asah1	12	Q9WV54	1	17.9558	17.9387	17.9951	17.8896	17.988	18.1107	17.8472	17.9751	18.0274	18.0016	17.9625	17.9605	17.9304	18.0199	18.0966	17.8894	17.8954	17.9998	17.9673
Ate1	12	Q9Z2A5	1	17.9974	17.8936	17.9859	18.1046	18.0361	17.92	18.0441	18.0577	17.9981	17.8118	17.8292	17.9735	18.0719	18.0886	18.1183	18.0923	18.0961	17.9938	17.926
Atox1	12	O08997	1	20.8496	20.7036	20.8165	20.8792	20.8878	20.82	20.857	20.9365	21.0235	20.4983	20.4551	20.956	20.7917	20.9244	20.8511	20.9859	20.8799	20.9442	20.8634
Atp6v1h	12	Q8BVE3	1	18.0377	17.989	18.0511	18.0504	17.8582	17.8289	17.976	18.0891	18.1349	18.0776	18.1181	18.0588	18.0614	17.9	18.0561	18.1857	18.1011	18.0546	18.1428
Atpaf2	12	Q91YY4	1	18.9344	18.874	18.9602	18.9509	18.9551	18.9338	18.7584	18.9167	18.9999	18.9382	18.9767	18.8785	18.8872	19.0155	19.0375	18.9889	18.8695	19.0047	18.9219
Bag5	12	Q8CI32	1	18.8111	18.6973	18.758	18.8595	18.9045	18.7765	18.659	18.7764	18.7841	18.7862	18.8098	18.8773	18.9689	18.824	18.7647	18.8354	18.8154	18.7961	18.8495
Bsdc1	12	Q80Y55	1	18.0262	18.0115	17.9873	17.9882	18.0852	17.9613	18.0087	18.1196	18.1025	17.9	17.8893	18.0717	18.1419	18.1072	18.1	18.0766	18.0956	17.9978	17.9118
[truncated: 3,157 more rows]

## Sheet: KO_vs_WT-Limma
Gene	logFC	AveExpr	t	P.Value	adj.P.Val	B
Tbc1d4	-1.96926	17.661	-16.8807	7.28192e-14	3.75456e-10	18.3277
Txnip	0.593017	18.5405	8.11157	5.65733e-08	0.000145846	8.12383
Abat	-0.540019	18.9591	-7.1092	4.587e-07	0.000788353	6.29543
Pc	-0.242099	21.5988	-6.96382	6.28333e-07	0.000809921	6.0167
Dnajc3	-0.27091	18.7531	-6.34308	2.48383e-06	0.00256133	4.78914
Oxct1	-0.160504	23.7815	-6.2251	3.24307e-06	0.00278688	4.54921
Alb	0.665363	20.1106	5.8249	8.11315e-06	0.00597591	3.7206
Gcat	-0.323135	18.6664	-5.45164	1.93835e-05	0.0124926	2.92895
Bin3	0.352692	13.275	5.30541	2.73657e-05	0.0156775	2.61443
Hk2	-0.138874	23.1429	-5.1914	3.58538e-05	0.0184649	2.3677
Slc2a4	-0.394082	17.781	-5.15177	3.93936e-05	0.0184649	2.28164
Gstk1	-0.190886	22.7305	-5.09571	4.5015e-05	0.0189937	2.15967
Isoc2a	-0.214595	19.1334	-5.06326	4.8633e-05	0.0189937	2.08895
Mvp	0.206215	21.1282	5.03865	5.15732e-05	0.0189937	2.03524
Bckdha	-0.21918	22.2657	-4.96449	6.1565e-05	0.0211619	1.87314
Parm1	-0.342821	15.8181	-4.92068	6.83672e-05	0.0220313	1.77717
Ces1c	0.366356	15.0772	4.84363	8.22251e-05	0.022578	1.60808
Bcat2	-0.148493	22.1585	-4.83529	8.38872e-05	0.022578	1.58974
Acaa1a	-0.157847	20.9677	-4.81867	8.72989e-05	0.022578	1.55321
Timm8b	-0.217181	19.1962	-4.81733	8.75797e-05	0.022578	1.55026
Tagln	-0.510022	18.1734	-4.74023	0.00010539	0.0258758	1.38056
Phf5a	-0.200373	16.1491	-4.71493	0.000111998	0.0262483	1.3248
Lpl	-0.274306	20.0507	-4.6246	0.000139189	0.0312026	1.12545
Gstm2	-0.281577	21.5783	-4.5871	0.000152346	0.0320435	1.04259
Mocs1	-0.170643	19.0026	-4.5661	0.000160253	0.0320435	0.996163
Lman1	0.491125	19.9314	4.56267	0.000161585	0.0320435	0.988573
Prodh	-0.227997	20.145	-4.45131	0.000211365	0.0393433	0.742138
Cst3	-0.38593	19.4062	-4.44003	0.000217195	0.0393433	0.71717
Myh11	-0.399018	19.4264	-4.4323	0.000221287	0.0393433	0.70004
Serpina3k	0.559298	16.9746	4.40097	0.000238667	0.0410189	0.630651
Ttr	0.54899	15.9288	4.31087	0.000296668	0.0493425	0.431003
Ehbp1l1	0.173751	20.5352	4.26638	0.000330314	0.0532219	0.332413
Vps29	-0.273612	18.1529	-4.2295	0.000361086	0.056417	0.250677
Vps26a	-0.286668	18.9333	-4.21326	0.000375523	0.0569469	0.214706
Fah	-0.283381	18.5257	-4.17533	0.000411542	0.060626	0.13067
Kyat3	-0.177839	20.8553	-4.14787	0.000439756	0.0608477	0.0698361
Scp2	-0.19745	21.5921	-4.14512	0.000442681	0.0608477	0.0637554
Unc5c	-0.575984	13.8884	-4.12942	0.000459785	0.0608477	0.0289796
Myl9	-0.420498	15.7808	-4.129	0.000460252	0.0608477	0.0280478
Stx6	0.243688	14.2706	4.07659	0.000522312	0.0670432	-0.0879699
Acadsb	-0.153785	21.5408	-4.0681	0.000533121	0.0670432	-0.106754
Phka1	0.205695	18.7517	4.05192	0.000554336	0.0680514	-0.142539
Acox1	-0.244494	20.7073	-3.97982	0.000659589	0.0790894	-0.301919
Selenoh	0.41177	14.8628	3.95726	0.00069644	0.0800871	-0.351744
Mtres1	-0.1547	20.7894	-3.95024	0.000708322	0.0800871	-0.367248
Abcb1b	0.451337	14.9527	3.94663	0.000714509	0.0800871	-0.375216
Bckdhb	-0.389818	20.9946	-3.93333	0.00073778	0.0809361	-0.404585
Ehhadh	-0.144566	19.6067	-3.90102	0.000797463	0.0844082	-0.475853
Ivd	-0.150316	22.9226	-3.89857	0.000802172	0.0844082	-0.481246
Ppm1k	-0.346498	19.076	-3.86395	0.000871866	0.0899069	-0.557551
Vps35	-0.26342	20.9699	-3.84789	0.000906196	0.0916147	-0.592914
Echs1	-0.102131	24.047	-3.83511	0.000934458	0.0926551	-0.621031
Plgrkt	0.255274	16.1167	3.8089	0.000995214	0.0968174	-0.678691
Acot11	-0.140902	18.9703	-3.7952	0.0010285	0.0982024	-0.708798
Tmed9	0.210304	18.1276	3.77189	0.00108769	0.101966	-0.759998
Acot2	0.161813	21.2892	3.74563	0.00115842	0.106657	-0.817629
Smpdl3a	0.164704	18.0505	3.71103	0.0012586	0.113692	-0.893473
Aldh7a1	-0.146164	20.1562	-3.70434	0.00127893	0.113692	-0.908123
Srf	0.180227	16.1579	3.69179	0.00131795	0.115176	-0.935598
Eps15l1	0.150254	19.2445	3.67434	0.00137416	0.118086	-0.973768
Dnajc25	0.217373	17.1258	3.64522	0.00147329	0.123298	-1.0374
Gcdh	-0.1462	21.931	-3.63853	0.00149706	0.123298	-1.05202
Ftl1	0.254659	19.7824	3.63317	0.00151633	0.123298	-1.06371
Cyb5a	-0.175445	18.1574	-3.62766	0.00153643	0.123298	-1.07573
Mylk	-0.292814	16.405	-3.62123	0.00156021	0.123298	-1.08976
Rdh13	-0.123358	19.6614	-3.61323	0.00159032	0.123298	-1.10721
Acta1	0.440529	20.5252	3.61011	0.00160221	0.123298	-1.11401
Fmo2	0.289362	17.787	3.6014	0.00163588	0.123953	-1.133
Lclat1	0.23476	20.1054	3.59557	0.00165879	0.123953	-1.14569
Alox5	-0.285355	16.6195	-3.57178	0.00175563	0.129315	-1.19748
Dynlt3	-0.252126	15.3231	-3.53366	0.00192251	0.137841	-1.2803
Pam	0.13793	18.4761	3.53315	0.00192486	0.137841	-1.28141
Srpk2	0.14956	18.4974	3.52523	0.00196149	0.138541	-1.29861
Dbt	-0.170527	22.4617	-3.51922	0.00198975	0.138637	-1.31164
Dcxr	-0.218537	17.0504	-3.50854	0.00204089	0.139645	-1.33478
Fbxo22	-0.179732	16.1268	-3.50495	0.00205839	0.139645	-1.34256
Cibar1	0.280437	13.9554	3.49774	0.00209399	0.140216	-1.35819
Hmgcs2	0.709451	15.6302	3.46766	0.00224906	0.147639	-1.42327
Mpst	-0.176422	17.7531	-3.46144	0.00228249	0.147639	-1.43671
Syk	0.1703	17.4951	3.45991	0.00229075	0.147639	-1.44
Aldh1l1	-0.216447	15.7228	-3.43121	0.00245205	0.155119	-1.50195
Exoc4	0.120982	17.5208	3.42748	0.00247378	0.155119	-1.50998
Acad11	-0.210669	19.9101	-3.42353	0.00249706	0.155119	-1.5185
Rab23	0.196053	15.4004	3.41529	0.00254622	0.155383	-1.53624
Grhpr	-0.157309	19.8121	-3.41145	0.00256952	0.155383	-1.54453
Gja1	-0.20844	21.3066	-3.40781	0.00259172	0.155383	-1.55236
Asb3	-0.257528	14.1471	-3.39809	0.002652	0.155425	-1.57327
Cox20	-0.265918	17.5295	-3.39798	0.00265271	0.155425	-1.57352
Shmt1	0.182723	19.8477	3.37568	0.00279623	0.160212	-1.62143
Sdhd	-0.447869	17.4972	-3.37131	0.00282529	0.160212	-1.63083
Dipk2a	0.183302	15.2262	3.37004	0.00283375	0.160212	-1.63354
Lrrc59	-0.153202	19.4666	-3.36632	0.00285872	0.160212	-1.64152
Eif4e2	0.403859	16.2367	3.32965	0.00311698	0.172271	-1.7201
Bdh1	-0.366601	22.3591	-3.32574	0.00314579	0.172271	-1.72846
Rtn4	0.218124	19.7696	3.32194	0.00317411	0.172271	-1.73659
Ttc38	-0.169831	19.7078	-3.31503	0.00322611	0.173269	-1.75135
Prelid2	0.196143	16.2455	3.30016	0.00334102	0.177591	-1.78312
Triap1	-0.209374	18.2788	-3.28474	0.0034643	0.182265	-1.816
Adipoq	0.50696	17.3429	3.27529	0.00354204	0.182315	-1.83613
Tbx20	0.263725	14.1848	3.27514	0.00354332	0.182315	-1.83645
Thap4	-0.223101	16.2408	-3.27178	0.00357134	0.182315	-1.8436
Cdh2	0.127749	19.6726	3.26166	0.00365718	0.18478	-1.86514
Aldh6a1	-0.0929426	23.5542	-3.25771	0.00369129	0.18478	-1.87355
Phkb	0.129328	18.9104	3.25323	0.0037302	0.184932	-1.88306
Fhl2	-0.230091	21.2944	-3.22584	0.00397741	0.19531	-1.94121
Pcca	-0.104716	22.9154	-3.20984	0.00412909	0.200845	-1.9751
Cd99l2	0.30696	17.3543	3.20538	0.00417236	0.201053	-1.98454
Vps26b	-0.188981	18.0416	-3.20045	0.00422078	0.201503	-1.99499
Stom	-0.124111	19.5646	-3.19178	0.00430709	0.203509	-2.01331
Naxd	-0.105743	20.7512	-3.18835	0.00434174	0.203509	-2.02056
Ndufa5	-0.118143	22.756	-3.18181	0.00440844	0.204774	-2.03436
Epn1	0.175816	17.7635	3.16481	0.00458674	0.211154	-2.07022
Mboat2	-0.351416	14.6474	-3.12112	0.00507758	0.229704	-2.1621
Sidt2	-0.189622	14.9309	-3.12101	0.0050788	0.229704	-2.16232
Tmcc3	0.139881	17.0117	3.11599	0.00513845	0.230381	-2.17286
Snx14	0.162849	15.8077	3.10992	0.00521129	0.231633	-2.18557
Pygl	0.120053	18.2017	3.1023	0.00530432	0.233753	-2.20155
Tbc1d32	-0.14344	16.057	-3.09303	0.00541956	0.236807	-2.22094
Atp5f1d	-0.105554	21.9296	-3.08652	0.00550185	0.238299	-2.23454
Ckmt2	-0.0945821	24.96	-3.08306	0.00554614	0.238299	-2.24177
Prmt5	-0.105193	18.7958	-3.05197	0.00595965	0.250788	-2.30661
Nenf	-0.11309	18.5672	-3.04912	0.0059991	0.250788	-2.31256
Ndufb9	-0.119627	22.3776	-3.04556	0.00604861	0.250788	-2.31996
Rpl14	-0.137436	20.5981	-3.03792	0.00615624	0.250788	-2.33585
Abhd10	-0.225509	18.6237	-3.03621	0.00618048	0.250788	-2.33939
Nek9	0.144253	18.118	3.03598	0.00618382	0.250788	-2.33988
Rpl37a	-0.223806	20.2961	-3.03366	0.00621693	0.250788	-2.34469
Cryzl2	0.280433	16.0423	3.02996	0.00627027	0.250788	-2.35238
Serac1	-0.129017	18.684	-3.02966	0.00627456	0.250788	-2.353
Sorbs2	0.144269	22.921	3.00859	0.00658665	0.259345	-2.39669
Pex16	-0.368534	14.1761	-3.00711	0.00660919	0.259345	-2.39977
Pxk	0.278296	14.2605	3.00512	0.00663954	0.259345	-2.40389
Snrpb	-0.144592	18.3527	-2.98478	0.00695723	0.268561	-2.44593
Sbk2	-0.368587	14.4953	-2.98059	0.00702452	0.268561	-2.45458
Mrpl14	-0.118044	19.1169	-2.98014	0.00703176	0.268561	-2.45551
Hspa5	-0.101761	23.3612	-2.96868	0.00721918	0.273692	-2.47915
Rps23	-0.11543	19.9675	-2.96115	0.00734485	0.273769	-2.49466
Hsd17b4	-0.14299	21.7041	-2.95664	0.00742121	0.273769	-2.50395
Gadd45gip1	-0.131012	18.8402	-2.95596	0.00743275	0.273769	-2.50534
Samd4a	0.143753	16.9929	2.95477	0.00745302	0.273769	-2.50779
Mmut	-0.103221	22.4986	-2.95089	0.0075195	0.273769	-2.51576
Pnkd	-0.175949	17.4446	-2.94972	0.00753979	0.273769	-2.51818
Alg5	0.316008	16.2762	2.94191	0.00767569	0.276754	-2.53422
Ephx1	0.181634	19.2814	2.93639	0.00777317	0.277093	-2.54555
Auh	-0.109084	21.3292	-2.9353	0.00779257	0.277093	-2.54778
Ap4e1	0.161919	15.0585	2.91075	0.00824197	0.288204	-2.59808
Epm2a	0.187038	17.3286	2.91041	0.00824841	0.288204	-2.59878
Fmo5	0.141587	17.5807	2.90912	0.00827272	0.288204	-2.60142
Hsd11b1	0.330361	14.3142	2.88666	0.00870687	0.293797	-2.64725
Ndufaf3	-0.137942	18.5275	-2.88221	0.00879563	0.293797	-2.65634
Rapgef4	0.22174	13.1853	2.87958	0.00884826	0.293797	-2.66168
Mical2	0.163502	16.2752	2.87942	0.00885159	0.293797	-2.66202
Ube2h	0.141582	17.3472	2.87742	0.00889184	0.293797	-2.66608
Trim63	0.177403	16.0941	2.87541	0.00893258	0.293797	-2.67017
Cpox	-0.115363	20.1487	-2.87422	0.00895678	0.293797	-2.6726
Efnb3	0.253556	14.6106	2.87391	0.008963	0.293797	-2.67322
Tmcc1	0.138019	17.9089	2.8737	0.00896743	0.293797	-2.67366
Pex11b	-0.229341	17.1789	-2.86685	0.00910794	0.293797	-2.68758
Ganc	0.155627	16.1861	2.86165	0.00921623	0.293797	-2.69815
Actc1	0.399534	17.6949	2.86006	0.00924938	0.293797	-2.70137
Gpt	-0.140794	19.6198	-2.85913	0.00926903	0.293797	-2.70327
Acsl3	0.154356	16.3231	2.85819	0.0092889	0.293797	-2.70518
Cd63	0.148197	17.5878	2.85802	0.00929233	0.293797	-2.70551
Ptgr3	-0.154236	20.1005	-2.85467	0.00936321	0.293797	-2.71231
Mrps18a	-0.157517	18.3124	-2.85285	0.00940197	0.293797	-2.71601
Plxnd1	0.191826	15.5416	2.84566	0.00955644	0.296825	-2.73058
Ndufs6	-0.0957153	21.6345	-2.83999	0.0096801	0.298866	-2.74208
Ak3	-0.0682317	22.9378	-2.83535	0.00978226	0.30022	-2.75146
Neurl2	0.249207	15.636	2.83273	0.00984043	0.30022	-2.75676
Arhgap35	0.16553	16.561	2.82795	0.00994749	0.301702	-2.76643
Snu13	-0.106561	18.5282	-2.81281	0.0102937	0.307981	-2.79698
Arl6	-0.19704	18.0944	-2.80723	0.0104243	0.307981	-2.80824
Xirp2	0.16817	21.8638	2.80258	0.010534	0.307981	-2.81759
Bnip2	0.185443	16.6178	2.80159	0.0105578	0.307981	-2.8196
Dnajc16	0.153368	17.102	2.79946	0.0106085	0.307981	-2.82387
Mrpl44	-0.116861	19.3597	-2.79749	0.0106557	0.307981	-2.82784
Dnajb5	0.112415	19.0072	2.7967	0.0106748	0.307981	-2.82943
Parp4	0.111902	17.3379	2.79668	0.0106752	0.307981	-2.82947
Lamp2	-0.167184	19.3705	-2.79067	0.0108209	0.307981	-2.84156
Ndufv1	-0.113288	23.6204	-2.79049	0.0108251	0.307981	-2.84191
C1rb	-0.395821	14.5808	-2.78952	0.0108489	0.307981	-2.84387
Jak1	0.121785	17.5126	2.7886	0.0108713	0.307981	-2.84571
Palm2	0.125509	22.511	2.78087	0.0110622	0.311676	-2.86123
Mrps24	-0.197505	17.066	-2.77262	0.0112694	0.31501	-2.87778
Rmnd1	-0.156756	19.0264	-2.77131	0.0113027	0.31501	-2.88041
Vps9d1	0.252879	14.4607	2.76614	0.0114347	0.315728	-2.89075
Elavl1	-0.129097	18.9161	-2.76446	0.0114778	0.315728	-2.89411
Mmaa	-0.0938663	20.3302	-2.75866	0.0116284	0.315728	-2.90572
Acss1	-0.108969	22.656	-2.75862	0.0116294	0.315728	-2.9058
Pmpcb	-0.0898824	20.0031	-2.75842	0.0116346	0.315728	-2.9062
Hspb3	0.139144	17.832	2.75565	0.0117071	0.316031	-2.91173
Cat	-0.118063	21.6344	-2.74648	0.0119505	0.320919	-2.93005
Erlin2	0.129434	20.2687	2.73593	0.0122363	0.324672	-2.95108
Tsg101	0.1113	19.2622	2.73568	0.012243	0.324672	-2.95157
Pygb	0.11835	23.514	2.73178	0.0123506	0.324672	-2.95935
Erlin1	0.185066	17.7022	2.73141	0.0123607	0.324672	-2.96008
Dhrs3	0.182179	16.2877	2.72981	0.012405	0.324672	-2.96327
Myh7	0.173392	22.704	2.7197	0.0126886	0.329466	-2.98336
Adhfe1	-0.102691	20.842	-2.71873	0.012716	0.329466	-2.98528
Asl	-0.174146	15.9254	-2.71103	0.0129368	0.332641	-3.00058
Myh14	-0.0997816	21.2592	-2.70965	0.0129767	0.332641	-3.00332
Ndufa2	-0.11388	21.9543	-2.70748	0.0130395	0.332641	-3.00761
Pptc7	-0.0847736	19.0427	-2.70283	0.0131757	0.332641	-3.01684
Limd1	0.123596	17.7707	2.70177	0.0132068	0.332641	-3.01894
Efhd2	0.210155	18.953	2.70113	0.0132257	0.332641	-3.0202
Spry2	0.161782	15.535	2.69815	0.0133138	0.333224	-3.0261
Naa16	0.242556	13.7309	2.69599	0.0133781	0.333224	-3.03038
Irs1	0.152033	16.5165	2.69142	0.013515	0.334051	-3.03942
Pet100	0.305106	18.5046	2.69056	0.0135409	0.334051	-3.04112
Dglucy	-0.137691	20.7539	-2.68339	0.0137585	0.334897	-3.05527
Cox16	-0.151782	18.829	-2.68217	0.013796	0.334897	-3.05769
Uprt	0.136035	16.1972	2.68027	0.0138545	0.334897	-3.06144
Insr	0.120669	18.3559	2.67983	0.0138679	0.334897	-3.0623
Tsfm	-0.0914727	21.0559	-2.6788	0.0138999	0.334897	-3.06435
Dnlz	-0.235879	15.3211	-2.67629	0.0139776	0.335203	-3.06929
Vps37c	0.114584	18.3116	2.66591	0.0143035	0.339483	-3.08973
Mterf2	-0.140077	19.9008	-2.66222	0.0144214	0.339483	-3.09701
Reep1	0.205166	15.7651	2.66165	0.0144396	0.339483	-3.09812
Dmac2	-0.138469	15.7981	-2.66087	0.0144644	0.339483	-3.09965
Gga2	0.167922	16.6828	2.66022	0.0144853	0.339483	-3.10093
Syap1	0.123608	18.531	2.65699	0.0145897	0.340184	-3.10729
Rps26	-0.124247	17.9108	-2.65521	0.0146472	0.340184	-3.11077
Mrpl28	-0.141199	19.2675	-2.6444	0.0150023	0.346465	-3.132
Akap7	0.143616	16.4459	2.6429	0.015052	0.346465	-3.13493
Grb14	0.147873	18.3159	2.63743	0.0152356	0.348353	-3.14566
Ifi204	-0.253762	13.8306	-2.63643	0.0152691	0.348353	-3.14761
Mpc2	-0.219376	21.706	-2.62882	0.0155283	0.350005	-3.1625
Art4	0.289148	16.1162	2.62614	0.0156205	0.350005	-3.16774
Glud1	-0.112908	22.3279	-2.62554	0.0156413	0.350005	-3.16892
Clpb	-0.0726868	20.0611	-2.62193	0.0157662	0.350005	-3.17595
Srpk3	0.137453	16.301	2.62185	0.0157692	0.350005	-3.17612
Exoc5	0.120088	16.6945	2.62056	0.015814	0.350005	-3.17863
Ndufa7	-0.0951209	23.4982	-2.62048	0.0158168	0.350005	-3.17878
Ddx18	0.140361	16.9699	2.61708	0.015936	0.351138	-3.18543
Tars2	-0.111808	19.7949	-2.61122	0.0161433	0.352865	-3.19685
Pon3	0.109224	17.6764	2.611	0.0161513	0.352865	-3.19729
Inpp5j	0.189585	15.7837	2.60842	0.0162432	0.353375	-3.2023
Mrpl13	-0.105774	20.0215	-2.60495	0.0163679	0.354592	-3.20906
Aldh2	-0.128026	22.9575	-2.6016	0.0164892	0.35462	-3.21559
Fam174b	-0.299151	14.1157	-2.60112	0.0165067	0.35462	-3.21653
Ndufs1	-0.0876167	24.5724	-2.59717	0.0166507	0.356228	-3.2242
Exoc2	0.10759	18.0403	2.58949	0.0169342	0.360796	-3.23911
Smg6	0.159929	14.7426	2.58315	0.0171719	0.364355	-3.25141
Strip1	-0.171556	15.2742	-2.58024	0.017282	0.365189	-3.25705
Mrpl15	-0.0850208	20.4784	-2.57698	0.0174063	0.366313	-3.26337
Nrap	0.144815	22.7225	2.57473	0.0174922	0.366625	-3.26772
Gfm1	-0.0819333	22.5906	-2.56953	0.0176929	0.368884	-3.27778
Msrb2	-0.0932299	20.8642	-2.56782	0.0177594	0.368884	-3.28109
Armc6	-0.128368	16.9479	-2.5664	0.0178146	0.368884	-3.28383
Macrod1	-0.114871	20.5158	-2.56372	0.0179198	0.368945	-3.28902
Synpo	0.111933	21.4473	2.56267	0.0179607	0.368945	-3.29102
Gpc1	0.126451	17.516	2.55918	0.0180986	0.370302	-3.29777
Prxl2a	-0.119439	19.5142	-2.55706	0.0181828	0.370555	-3.30186
Ube3c	0.124569	17.2344	2.5511	0.0184215	0.373943	-3.31335
Aldh1a1	0.246309	16.9732	2.54927	0.0184953	0.373967	-3.31687
Nt5c2	0.134731	18.3088	2.54433	0.0186959	0.375456	-3.32637
Cox7b	-0.463402	19.1203	-2.54262	0.0187661	0.375456	-3.32967
Tdrd3	0.108787	17.9574	2.5421	0.0187874	0.375456	-3.33067
Mycbp2	0.107163	17.1094	2.53968	0.018887	0.375815	-3.33533
Acsf2	0.0974973	21.279	2.53813	0.0189511	0.375815	-3.33831
Sdhc	-0.133475	19.0583	-2.53507	0.0190777	0.376876	-3.34417
Flnc	0.106372	24.1762	2.53321	0.0191555	0.376886	-3.34775
Nudcd3	0.177006	17.7869	2.53156	0.0192244	0.376886	-3.35091
Hnrnpf	-0.101572	19.4462	-2.52132	0.0196585	0.383937	-3.37055
Dnajc19	-0.110984	19.5205	-2.51115	0.0200985	0.391048	-3.39
Rps18	-0.107701	20.4271	-2.50013	0.0205854	0.394482	-3.41103
Spryd7	0.12804	17.5594	2.49926	0.0206244	0.394482	-3.41269
Rpl36a	-0.171156	17.6309	-2.49818	0.0206726	0.394482	-3.41474
Patl1	0.172881	15.1772	2.49809	0.0206767	0.394482	-3.41492
Gnb1	-0.197873	17.236	-2.49691	0.0207298	0.394482	-3.41717
Med24	0.165538	13.9513	2.49681	0.020734	0.394482	-3.41735
Mid1ip1	0.300319	14.7441	2.49457	0.0208353	0.394951	-3.42162
Slmap	0.127689	22.7824	2.48496	0.0212738	0.401394	-3.4399
Hsbp1	0.114091	16.786	2.48372	0.0213309	0.401394	-3.44225
Anp32b	-0.185107	15.7383	-2.47874	0.0215622	0.404271	-3.45171
Prmt9	0.188473	14.955	2.47357	0.0218046	0.40445	-3.46152
Dpep1	0.238888	15.5665	2.47247	0.0218567	0.40445	-3.46361
Mrm2	-0.150233	17.3674	-2.47043	0.0219534	0.40445	-3.46748
Acy1	-0.120482	19.6197	-2.46873	0.0220339	0.40445	-3.47069
Mrps18c	-0.348304	17.3197	-2.46787	0.0220753	0.40445	-3.47233
Tfrc	-0.184554	20.7169	-2.46728	0.0221034	0.40445	-3.47344
Irgm2	0.170105	15.9088	2.46691	0.0221208	0.40445	-3.47413
Naa35	0.0886913	17.8009	2.46466	0.0222289	0.40499	-3.47841
Klhl40	0.135561	18.3462	2.46162	0.022375	0.405285	-3.48414
Rpl23a	-0.130535	20.6498	-2.46106	0.0224023	0.405285	-3.48521
Fubp1	-0.0817635	19.1724	-2.4577	0.0225651	0.406081	-3.49155
Igsf1	0.257753	13.4145	2.45691	0.0226038	0.406081	-3.49305
Aifm1	-0.0691278	23.0952	-2.45323	0.022784	0.407898	-3.50001
Nipbl	0.172353	15.5071	2.45161	0.0228635	0.407904	-3.50305
Cwc27	-0.330332	15.1755	-2.45	0.0229432	0.407915	-3.5061
Mrpl43	-0.194978	18.9884	-2.44588	0.0231475	0.407972	-3.51386
Mtus1	0.0916934	18.6041	2.44433	0.0232252	0.407972	-3.51679
Mical1	0.170672	15.3908	2.44361	0.0232609	0.407972	-3.51813
Rps19	-0.102931	21.2157	-2.44116	0.023384	0.407972	-3.52275
Kif13a	0.0918692	18.9514	2.44023	0.0234309	0.407972	-3.52451
Tmem41b	0.352009	15.1611	2.43916	0.023485	0.407972	-3.52652
Aldh5a1	-0.0762949	21.5997	-2.43885	0.0235003	0.407972	-3.52709
Pik3c2a	0.22346	12.8489	2.4354	0.0236755	0.409634	-3.53359
Hspa13	-0.0994399	16.9483	-2.42957	0.0239739	0.41341	-3.54454
Fblim1	-0.107928	19.3047	-2.42515	0.0242027	0.414897	-3.55283
Ppp4r1	-0.279451	13.418	-2.4248	0.0242211	0.414897	-3.5535
Stx12	-0.168694	17.5281	-2.41968	0.0244883	0.416103	-3.56309
Lhpp	0.216182	18.2789	2.41934	0.024506	0.416103	-3.56372
Mtdh	0.0876437	19.146	2.41759	0.0245984	0.416103	-3.567
Pabpc1	-0.0796627	20.3754	-2.41708	0.0246253	0.416103	-3.56796
Ifi35	0.141957	17.0911	2.41576	0.024695	0.416103	-3.57043
Ap2m1	0.0971566	19.6663	2.41177	0.0249073	0.418313	-3.5779
Tst	-0.114825	20.047	-2.40807	0.0251053	0.41894	-3.58481
Rexo2	-0.145859	18.4288	-2.40765	0.0251278	0.41894	-3.58559
Tmed5	0.156656	17.3101	2.40653	0.0251884	0.41894	-3.58769
Oat	-0.114633	22.197	-2.40248	0.0254075	0.419038	-3.59525
Ddo	0.586724	15.3142	2.40145	0.0254637	0.419038	-3.59718
Csrp1	-0.15701	17.7263	-2.40091	0.0254932	0.419038	-3.59819
Atp2a1	0.387504	19.6141	2.40043	0.0255194	0.419038	-3.59908
St3gal6	0.137725	16.2107	2.39729	0.0256912	0.42052	-3.60493
Sar1a	0.200494	16.9849	2.39129	0.0260227	0.422705	-3.61611
Alg1	-0.23863	15.5796	-2.39035	0.026075	0.422705	-3.61786
Mtnd4l	-0.166368	16.5906	-2.38807	0.0262019	0.422705	-3.62209
Mvb12a	0.170977	16.4012	2.38266	0.0265062	0.422705	-3.63215
Gatd3	-0.0719806	23.2101	-2.3823	0.0265268	0.422705	-3.63283
Sf3b3	-0.13189	18.8112	-2.38193	0.0265474	0.422705	-3.63351
Nudt19	-0.116621	18.2721	-2.3802	0.0266453	0.422705	-3.63671
Tsc22d4	-0.108247	16.8959	-2.38004	0.0266545	0.422705	-3.63701
Inpp4a	0.118141	17.0969	2.37999	0.0266576	0.422705	-3.63711
Lamtor2	-0.138351	18.9545	-2.37799	0.0267714	0.422705	-3.64082
Esf1	0.163276	13.9698	2.37603	0.0268837	0.422705	-3.64447
Mmab	-0.0775959	20.0169	-2.37448	0.0269723	0.422705	-3.64733
Irgm1	0.131181	18.3739	2.37323	0.0270439	0.422705	-3.64964
Gyg1	0.0875185	20.7656	2.37235	0.027095	0.422705	-3.65128
Flna	-0.183185	20.8332	-2.37079	0.027185	0.422705	-3.65417
Nherf1	-0.171282	15.1575	-2.37024	0.0272167	0.422705	-3.65518
Mrps22	-0.0762106	21.1667	-2.37021	0.0272184	0.422705	-3.65524
Hsd17b8	-0.064908	20.4991	-2.36742	0.0273808	0.423951	-3.66042
Ralgapb	0.151149	16.9559	2.36592	0.0274679	0.424025	-3.66318
Coa8	-0.123271	16.9122	-2.36012	0.0278089	0.426741	-3.67391
Mrpl33	-0.369942	18.7682	-2.35452	0.0281415	0.426741	-3.68425
Rab3ip	0.137377	18.1508	2.35141	0.0283277	0.426741	-3.68998
Tmtc1	0.184158	14.2386	2.35134	0.0283322	0.426741	-3.69012
Tcf25	0.49275	15.2932	2.35067	0.0283727	0.426741	-3.69136
Npr2	-0.217025	15.8628	-2.35053	0.0283811	0.426741	-3.69162
Cnot9	0.137852	14.9402	2.35024	0.0283981	0.426741	-3.69214
Eif2s3y	-0.152067	17.8711	-2.35009	0.0284074	0.426741	-3.69242
Synm	0.159108	15.7686	2.34931	0.0284543	0.426741	-3.69386
Aarsd1	-0.156005	16.8117	-2.34656	0.0286211	0.426741	-3.69893
Gle1	0.122747	15.124	2.34502	0.0287141	0.426741	-3.70175
Ckb	-0.150693	21.8726	-2.34472	0.0287324	0.426741	-3.70231
Pik3c3	0.117423	16.8068	2.34365	0.0287976	0.426741	-3.70428
Rrp9	0.241317	13.4257	2.34227	0.0288819	0.426741	-3.70681
Retsat	0.164304	15.9863	2.34222	0.0288853	0.426741	-3.70691
Prkg1	0.153613	19.0819	2.33941	0.0290575	0.427046	-3.71208
Use1	0.167247	18.3626	2.33918	0.0290716	0.427046	-3.7125
Rabgap1l	0.132679	17.7541	2.33443	0.0293655	0.427356	-3.72123
Gnpat	-0.127003	19.7008	-2.33376	0.0294071	0.427356	-3.72246
Nudt12	-0.105057	18.4223	-2.33299	0.0294553	0.427356	-3.72388
Smcr8	0.10686	16.3187	2.33192	0.0295219	0.427356	-3.72584
Actg2	-0.316639	16.9441	-2.33013	0.0296335	0.427356	-3.72911
Jpt2	-0.25244	14.6614	-2.32893	0.0297091	0.427356	-3.73133
Tufm	-0.0562258	24.5005	-2.32867	0.0297253	0.427356	-3.7318
Crot	-0.0914698	17.9157	-2.32819	0.0297558	0.427356	-3.73269
Nf1	0.113091	14.8355	2.32074	0.0302277	0.432927	-3.74633
Ythdc1	-0.219047	15.7828	-2.31875	0.0303546	0.433541	-3.74997
Mrpl55	-0.152734	18.338	-2.31496	0.0305983	0.435507	-3.7569
Yif1a	0.13445	16.5856	2.31323	0.03071	0.435507	-3.76005
Hnrnpa3	-0.0876549	20.6206	-2.31268	0.0307456	0.435507	-3.76106
Nqo1	0.199882	20.8304	2.30885	0.0309951	0.437838	-3.76806
Prune2	0.160935	19.7057	2.30609	0.0311756	0.439184	-3.77309
Sptb	0.100369	22.1489	2.29857	0.0316728	0.440335	-3.78679
Apoe	0.163218	16.5242	2.29786	0.0317203	0.440335	-3.78808
Opa3	-0.1364	18.1964	-2.2953	0.0318914	0.440335	-3.79274
Ddx6	0.0689227	19.6033	2.29444	0.0319487	0.440335	-3.79429
Nkiras1	0.169607	15.8741	2.29424	0.0319627	0.440335	-3.79467
Tsen34	0.103873	17.2751	2.29409	0.0319725	0.440335	-3.79494
Acss3	0.175178	14.0981	2.29305	0.0320424	0.440335	-3.79683
Cd151	-0.266729	14.5181	-2.29009	0.0322424	0.440335	-3.80221
Pccb	-0.106111	22.404	-2.29002	0.0322471	0.440335	-3.80233
Dip2a	0.168782	14.3799	2.28992	0.032254	0.440335	-3.80252
Rhoc	-0.15193	18.3129	-2.28837	0.0323588	0.440335	-3.80532
Brk1	-0.106821	17.0062	-2.28837	0.0323588	0.440335	-3.80532
Itih2	-0.377884	16.3174	-2.28556	0.0325503	0.440335	-3.81043
Homer2	0.104798	18.5037	2.28452	0.0326217	0.440335	-3.81232
Fam234b	-0.167621	14.3337	-2.28226	0.0327762	0.440335	-3.81641
Pex6	-0.124488	16.4957	-2.28183	0.0328059	0.440335	-3.81719
Tmed2	0.16572	17.4115	2.28108	0.0328575	0.440335	-3.81855
Ipo11	0.129232	15.9327	2.28072	0.0328823	0.440335	-3.8192
Picalm	0.128104	18.5784	2.2787	0.0330222	0.440335	-3.82287
Slc25a29	-0.176481	16.6135	-2.27313	0.0334093	0.440335	-3.83294
Plcl2	0.140944	14.8977	2.27234	0.0334647	0.440335	-3.83437
Gstt3	-0.22787	15.4469	-2.27157	0.0335185	0.440335	-3.83575
Nfia	0.161578	16.056	2.27114	0.0335486	0.440335	-3.83653
Ocrl	-0.141875	16.0925	-2.27	0.0336291	0.440335	-3.8386
Rps14	-0.115272	18.5408	-2.26868	0.0337218	0.440335	-3.84098
Lemd3	0.108144	16.1084	2.26759	0.0337992	0.440335	-3.84295
Macf1	0.0692969	22.3464	2.26736	0.033815	0.440335	-3.84336
Clybl	-0.0705757	22.0379	-2.26645	0.0338796	0.440335	-3.84501
Epn2	0.140459	17.0809	2.2643	0.0340323	0.440335	-3.84889
Ndufb10	-0.0777139	22.6731	-2.2642	0.0340392	0.440335	-3.84906
Tyw5	0.13732	15.9825	2.26374	0.0340723	0.440335	-3.8499
Rps6kb1	0.138911	17.0977	2.26221	0.0341809	0.440335	-3.85265
Pom121	0.148567	14.98	2.2601	0.0343322	0.440335	-3.85646
Tgm2	0.124015	22.1683	2.25995	0.034343	0.440335	-3.85673
Rab6a	0.139348	18.7845	2.25935	0.034386	0.440335	-3.85781
Amfr	0.131948	15.3945	2.25893	0.034416	0.440335	-3.85856
Etfa	-0.0562615	25.5112	-2.25892	0.0344172	0.440335	-3.85859
Commd10	-0.121166	17.3686	-2.25444	0.0347402	0.443027	-3.86665
Lnpep	-0.113518	20.4275	-2.25362	0.0347995	0.443027	-3.86812
Rab5b	0.159552	18.8068	2.25013	0.0350541	0.445169	-3.8744
Nop53	-0.266218	14.3641	-2.24844	0.0351777	0.445641	-3.87744
Lsm2	-0.140113	17.2127	-2.24383	0.0355172	0.448557	-3.88571
Oplah	-0.0994414	20.3866	-2.24241	0.0356222	0.448557	-3.88826
Cstf1	-0.0998879	18.8883	-2.24178	0.0356688	0.448557	-3.88938
Abra	0.220877	16.8484	2.24051	0.0357634	0.448653	-3.89167
Magi1	-0.149834	17.2046	-2.2373	0.0360029	0.448833	-3.89741
Tap2	-0.176645	15.2131	-2.23659	0.0360565	0.448833	-3.89869
Slirp	-0.0791119	20.541	-2.23585	0.0361118	0.448833	-3.90001
Fam162a	0.110339	20.6137	2.23566	0.036126	0.448833	-3.90035
Nudt8	-0.114284	19.1577	-2.23289	0.0363346	0.448865	-3.90531
Qrsl1	-0.0823718	19.949	-2.23286	0.0363369	0.448865	-3.90536
Gapdhs	0.325622	17.0412	2.23125	0.0364585	0.448865	-3.90824
C2cd2	0.148951	14.4347	2.22719	0.0367679	0.448865	-3.91551
Pdhx	-0.0717402	21.8627	-2.22634	0.0368322	0.448865	-3.91701
Lamb1	-0.272735	23.6149	-2.2252	0.0369195	0.448865	-3.91905
Mrpl17	-0.165517	18.2025	-2.22492	0.0369411	0.448865	-3.91955
Far1	-0.152569	13.8979	-2.22368	0.0370364	0.448865	-3.92177
Abhd3	-0.127563	16.1096	-2.22332	0.0370642	0.448865	-3.92241
Snx21	0.100724	16.3116	2.22292	0.0370947	0.448865	-3.92312
Pnpt1	-0.0779417	21.247	-2.22231	0.0371421	0.448865	-3.92422
Ezh1	-0.229092	14.3819	-2.22064	0.0372708	0.448865	-3.92719
Rabac1	0.133933	16.2077	2.21992	0.0373268	0.448865	-3.92849
Atg3	0.124549	17.7433	2.21899	0.0373984	0.448865	-3.93013
Becn1	0.193528	17.147	2.21853	0.0374344	0.448865	-3.93096
Lama1	-0.264482	23.623	-2.21554	0.0376665	0.4506	-3.93627
Cyth1	0.126155	18.2743	2.21322	0.0378487	0.451731	-3.94042
Tfb2m	0.119729	17.3322	2.20491	0.0385047	0.457211	-3.95518
Phospho1	-0.141295	17.8173	-2.20347	0.0386193	0.457211	-3.95773
Klhl41	0.130595	21.5361	2.20306	0.0386521	0.457211	-3.95846
Erg	-0.195495	14.3234	-2.20227	0.0387151	0.457211	-3.95986
Pir	0.179517	17.9444	2.20081	0.0388326	0.457211	-3.96246
Ube3b	0.109379	16.0651	2.20072	0.0388399	0.457211	-3.96262
Mrps14	-0.112895	18.2044	-2.19745	0.0391031	0.459261	-3.96841
Eif5a	-0.142327	21.185	-2.19322	0.0394457	0.462152	-3.9759
Cog5	0.137704	17.0473	2.19146	0.0395893	0.462152	-3.97902
Rps16	-0.130408	21.4651	-2.19111	0.0396182	0.462152	-3.97964
Znf706	-0.193685	15.4952	-2.18897	0.039793	0.462858	-3.98342
Pdha1	-0.0677926	24.0246	-2.18818	0.0398582	0.462858	-3.98482
Tfeb	0.188263	15.4474	2.18369	0.0402286	0.465205	-3.99275
Nrp1	0.123993	16.3375	2.18354	0.0402408	0.465205	-3.99301
Lamtor3	-0.20549	19.4345	-2.18203	0.0403664	0.465613	-3.99568
Serpind1	0.188076	15.0954	2.18086	0.0404635	0.465692	-3.99774
Rhot2	-0.101295	19.832	-2.17581	0.0408858	0.468512	-4.00663
Hhatl	-0.177144	20.1117	-2.17543	0.0409179	0.468512	-4.0073
Cox11	0.124751	16.5991	2.17389	0.041048	0.468512	-4.01002
Hint2	-0.0917455	20.4435	-2.1736	0.041072	0.468512	-4.01052
Ctsc	-0.1951	13.9898	-2.17006	0.0413722	0.470895	-4.01675
Tax1bp1	0.111755	16.5299	2.16894	0.0414677	0.470941	-4.01873
Mcat	-0.0731715	20.1654	-2.16671	0.0416573	0.472055	-4.02263
Aplp2	0.102976	17.839	2.16503	0.0418014	0.472542	-4.02558
Fgfr1op2	0.384697	16.2765	2.16408	0.0418836	0.472542	-4.02726
Btd	0.172224	15.7043	2.16076	0.0421695	0.474729	-4.03308
Itgav	0.109487	17.2933	2.15828	0.0423845	0.475821	-4.03743
CEFIP	0.105434	19.199	2.15751	0.042451	0.475821	-4.03877
Nsf	-0.0645386	20.5339	-2.15369	0.0427846	0.47638	-4.04546
Dctn3	-0.0769091	19.1006	-2.15308	0.0428378	0.47638	-4.04652
Pdlim4	-0.18034	16.2642	-2.1514	0.0429861	0.47638	-4.04948
Fhip1a	0.230784	14.9455	2.15003	0.0431066	0.47638	-4.05187
Rnf7	-0.322597	14.2931	-2.1491	0.0431888	0.47638	-4.0535
Rps3	-0.0875414	21.6389	-2.14884	0.0432115	0.47638	-4.05395
Anpep	-0.127435	15.7278	-2.14809	0.043278	0.47638	-4.05526
Mrps18b	-0.0904792	18.2312	-2.14774	0.0433092	0.47638	-4.05587
Fahd2	-0.0717572	20.1991	-2.14702	0.0433726	0.47638	-4.05712
Slc44a1	0.168194	16.565	2.14574	0.0434862	0.47638	-4.05936
Cdc42ep4	0.143968	13.3223	2.14539	0.0435173	0.47638	-4.05997
Fxr1	-0.0611678	20.8433	-2.14216	0.043806	0.478525	-4.06561
Chpt1	0.163759	16.8687	2.13989	0.0440095	0.479503	-4.06957
Vps36	-0.105006	20.4091	-2.13909	0.0440815	0.479503	-4.07096
Slc25a35	-0.157842	17.5431	-2.13746	0.0442282	0.480086	-4.0738
Ppp3cb	0.166349	17.0057	2.13402	0.0445393	0.482447	-4.07978
Chmp7	0.117814	17.4714	2.13213	0.0447116	0.482671	-4.08307
St3gal5	0.106079	16.8038	2.13141	0.0447778	0.482671	-4.08433
Pnpla7	0.101987	16.7541	2.13071	0.0448409	0.482671	-4.08553
Abhd14b	-0.114547	18.2111	-2.12761	0.0451256	0.484724	-4.09093
Lamc1	-0.252606	24.1199	-2.12629	0.0452471	0.484858	-4.09322
Srm	-0.160442	16.6923	-2.12543	0.0453261	0.484858	-4.09471
Ncoa5	-0.102049	17.2037	-2.12199	0.0456445	0.486921	-4.10067
Wdr43	-0.197344	14.4949	-2.12004	0.0458262	0.486921	-4.10406
Cct3	-0.0769519	21.66	-2.11782	0.0460337	0.486921	-4.1079
Rprd2	0.127535	16.1152	2.11766	0.0460482	0.486921	-4.10817
Mrpl18	-0.173333	17.6005	-2.11742	0.0460713	0.486921	-4.1086
Fahd1	-0.0811649	20.5933	-2.11726	0.0460856	0.486921	-4.10886
Hspe1	-0.0776331	21.721	-2.11547	0.0462544	0.487346	-4.11198
Ctnna1	0.0711001	22.8129	2.11482	0.0463149	0.487346	-4.11309
Mrpl39	-0.0761279	19.4954	-2.11169	0.0466107	0.48946	-4.11851
Myo5b	0.136686	15.2979	2.10976	0.0467939	0.490385	-4.12185
Gpc4	0.200294	14.1456	2.10668	0.047087	0.491369	-4.12716
Kiaa0232	0.176221	15.3051	2.10592	0.0471594	0.491369	-4.12846
Ctsa	-0.0961806	20.134	-2.10577	0.0471737	0.491369	-4.12872
Abcb1a	-0.178699	17.1713	-2.10339	0.0474018	0.492083	-4.13282
Hmox1	0.0997767	15.0842	2.10307	0.0474331	0.492083	-4.13339
Tut4	0.154729	14.4881	2.10031	0.0476994	0.493851	-4.13815
Gypc	0.145615	16.2466	2.09855	0.0478693	0.494618	-4.14117
Dnaja3	-0.067087	21.0982	-2.09503	0.048212	0.497162	-4.14723
Ppp1r12c	0.104981	18.8979	2.09222	0.0484863	0.498992	-4.15205
Sh3bgrl3	-0.176113	16.8697	-2.08984	0.0487203	0.499475	-4.15614
Optn	0.102941	19.3758	2.0893	0.0487738	0.499475	-4.15707
Eif3i	-0.0735324	19.4175	-2.08879	0.0488238	0.499475	-4.15794
Sdhb	-0.0586847	24.9336	-2.08483	0.0492161	0.501819	-4.16473
Nnt	0.136442	25.3106	2.08412	0.0492873	0.501819	-4.16596
Man2a2	-0.169506	13.2186	-2.08309	0.0493896	0.501819	-4.16772
Srsf1	-0.0798591	19.6915	-2.08013	0.0496851	0.501819	-4.17278
Rras2	0.124087	19.3676	2.07994	0.0497049	0.501819	-4.17312
Mdh2	-0.0538103	25.5624	-2.07987	0.049712	0.501819	-4.17324
Agps	-0.0981427	18.7293	-2.07919	0.0497802	0.501819	-4.1744
Zbtb7a	0.161736	15.4386	2.07868	0.0498315	0.501819	-4.17528
Synpo2l	0.0812092	21.6581	2.07665	0.0500358	0.502894	-4.17875
Ncl	-0.0710332	21.133	-2.07516	0.0501861	0.503423	-4.18129
Pmpca	-0.0886414	21.5435	-2.07403	0.0503009	0.50351	-4.18323
Elp2	-0.100101	16.16	-2.07311	0.0503937	0.50351	-4.18479
Pdha2	-0.114636	18.3138	-2.07219	0.0504877	0.50351	-4.18637
Xirp1	0.114952	21.8682	2.06944	0.0507679	0.505327	-4.19106
Cenpv	-0.108949	19.7349	-2.06716	0.0510009	0.506668	-4.19494
Sfmbt1	-0.317673	15.8607	-2.0644	0.0512855	0.508515	-4.19965
Ttc39b	0.177136	15.1014	2.06256	0.0514753	0.509418	-4.20278
Idh3a	-0.0464788	24.2461	-2.06115	0.0516217	0.509484	-4.20519
C4b	-0.19947	17.3555	-2.0594	0.0518032	0.509484	-4.20816
Ppa2	-0.0627728	22.3782	-2.05853	0.0518937	0.509484	-4.20963
Tmed8	0.131993	14.9384	2.05769	0.0519818	0.509484	-4.21107
Appl1	0.0774997	19.4675	2.05706	0.052047	0.509484	-4.21213
Rps25	-0.0897148	20.4296	-2.0568	0.0520749	0.509484	-4.21258
Rhot1	-0.162546	18.5333	-2.05354	0.0524163	0.511853	-4.21811
Plxna1	0.116711	15.4834	2.04921	0.0528731	0.515338	-4.22545
Atp5po	-0.0583964	23.732	-2.04705	0.0531033	0.516139	-4.22912
Tpr	-0.0782997	20.9952	-2.04643	0.0531689	0.516139	-4.23017
Galt	0.130406	17.9978	2.04562	0.0532556	0.516139	-4.23154
Usp45	0.176397	14.1179	2.04369	0.0534615	0.517163	-4.23481
Hikeshi	-0.273044	13.6991	-2.04129	0.0537185	0.518675	-4.23886
Mtnd5	-0.288308	19.3021	-2.03976	0.0538837	0.519298	-4.24145
Mto1	-0.121698	18.7037	-2.03822	0.0540499	0.519525	-4.24405
Mrpl48	-0.148701	17.3821	-2.03767	0.0541088	0.519525	-4.24497
Fv1	-0.111158	18.1886	-2.03665	0.0542203	0.519537	-4.24671
Clpp	-0.0554225	21.4837	-2.03523	0.0543735	0.519537	-4.24909
Vamp8	0.120481	17.081	2.03488	0.0544124	0.519537	-4.24969
Uri1	0.225029	13.8362	2.03361	0.0545505	0.519894	-4.25183
Tmod1	0.0579958	22.2241	2.03186	0.0547415	0.520751	-4.25479
Meak7	0.153439	16.2659	2.03065	0.0548733	0.521043	-4.25681
Dnaja4	0.127569	21.3669	2.02809	0.0551545	0.521449	-4.26113
Cpm	-0.17539	15.1734	-2.02737	0.0552339	0.521449	-4.26234
Znf207	-0.132666	17.9578	-2.02711	0.0552623	0.521449	-4.26277
Pde4a	0.178875	15.7083	2.02617	0.0553669	0.521449	-4.26437
Fcho2	0.108577	17.7185	2.02556	0.0554345	0.521449	-4.2654
Emc3	0.0989057	18.0678	2.02476	0.0555228	0.521449	-4.26674
Hspa9	-0.0500009	25.0588	-2.02273	0.0557478	0.522398	-4.27015
Psma7	-0.0674856	20.7535	-2.02202	0.0558264	0.522398	-4.27134
Uqcrc2	-0.0789415	23.9592	-2.01642	0.0564535	0.522884	-4.28075
Pex26	-0.159225	15.1073	-2.0115	0.0570085	0.522884	-4.28899
Vezt	0.150874	18.6381	2.01004	0.0571738	0.522884	-4.29143
Sncg	-0.174258	17.6339	-2.00999	0.0571793	0.522884	-4.29151
Asb18	0.215298	14.9288	2.00961	0.057223	0.522884	-4.29215
Pxmp2	-0.262862	17.6254	-2.00927	0.0572611	0.522884	-4.29271
Isyna1	-0.164892	17.2522	-2.00872	0.0573247	0.522884	-4.29365
Mapk10	-0.127294	17.0934	-2.00843	0.0573572	0.522884	-4.29412
Dnmt1	0.183951	14.4155	2.00781	0.0574284	0.522884	-4.29517
Smad2	-0.106933	15.732	-2.00757	0.0574554	0.522884	-4.29556
Pdia5	0.179492	15.7507	2.00729	0.0574878	0.522884	-4.29604
Sdr39u1	-0.105506	19.1182	-2.00686	0.057536	0.522884	-4.29674
Rps11	-0.0912803	20.6842	-2.00675	0.0575492	0.522884	-4.29694
Abcd3	-0.128512	20.4824	-2.0055	0.0576923	0.522884	-4.29903
Por	0.0994839	20.5038	2.00457	0.0577992	0.522884	-4.30058
Cnot7	0.264037	15.682	2.00454	0.0578022	0.522884	-4.30063
Ak4	-0.105491	19.7058	-2.00411	0.0578511	0.522884	-4.30134
Golga5	0.0697642	18.712	2.00179	0.0581184	0.522884	-4.30522
Suox	-0.0821451	20.8047	-2.00142	0.0581618	0.522884	-4.30584
Mrps21	-0.1033	18.67	-2.00112	0.0581962	0.522884	-4.30634
Metap1d	0.0932966	16.5885	2.00094	0.0582168	0.522884	-4.30664
Rps3a	-0.0723457	22.2393	-2.00029	0.0582919	0.522884	-4.30772
Lsm12	0.167288	17.236	1.99941	0.0583933	0.522884	-4.30919
Cstf2t	-0.139645	14.1922	-1.99688	0.058687	0.522884	-4.3134
Pik3ca	0.0967455	16.2817	1.99675	0.0587027	0.522884	-4.31363
Metap1	-0.0954039	18.28	-1.99548	0.0588502	0.522884	-4.31574
Fabp5	-0.150862	19.5102	-1.99456	0.0589576	0.522884	-4.31727
Ddt	-0.150831	21.3293	-1.99269	0.0591767	0.522884	-4.32039
Hspa14	0.10585	16.5126	1.99253	0.0591953	0.522884	-4.32065
Osbpl8	0.0901315	19.1056	1.99211	0.0592444	0.522884	-4.32135
Pex1	-0.125866	16.9162	-1.99184	0.0592763	0.522884	-4.3218
Wdr59	-0.140436	16.0351	-1.99104	0.0593697	0.522884	-4.32312
Fkbp1a	-0.139761	19.7157	-1.99003	0.0594886	0.522884	-4.3248
Pex5	-0.104559	16.9415	-1.9894	0.0595628	0.522884	-4.32585
Lrp1	0.162604	17.3854	1.98924	0.0595817	0.522884	-4.32612
Phkg1	0.20335	16.1121	1.98886	0.0596268	0.522884	-4.32675
Tppp3	0.109419	18.9975	1.98883	0.0596306	0.522884	-4.32681
Timm22	-0.09691	17.4265	-1.98744	0.0597943	0.523428	-4.32911
Mrpl11	-0.0854949	20.6517	-1.98178	0.0604672	0.527007	-4.3385
Arhgap10	0.133823	15.8658	1.98117	0.0605408	0.527007	-4.33952
Pfkp	0.0886867	20.5042	1.9811	0.0605492	0.527007	-4.33964
Bysl	-0.432184	15.3478	-1.98057	0.0606119	0.527007	-4.34051
Uqcrb	-0.0548178	23.3857	-1.97958	0.0607303	0.527147	-4.34214
Dnmbp	-0.240676	13.8574	-1.97851	0.0608595	0.527381	-4.34393
Tcap	0.124826	19.8866	1.97659	0.0610897	0.527761	-4.34709
Lamb2	-0.15502	21.7241	-1.97644	0.0611081	0.527761	-4.34734
Rpl26	-0.11634	19.6876	-1.97346	0.0614683	0.529985	-4.35227
Rnf123	0.104155	17.9518	1.97202	0.061644	0.530195	-4.35466
Slc9a6	0.0948931	16.8942	1.97157	0.0616984	0.530195	-4.3554
Bltp2	0.0924204	17.5506	1.96937	0.0619661	0.53161	-4.35903
Tgs1	-0.331903	14.7117	-1.967	0.0622555	0.533205	-4.36294
Zc3h11a	0.226214	14.4413	1.96404	0.0626206	0.535442	-4.36783
Ano10	0.102188	18.92	1.96176	0.0629019	0.536926	-4.37159
Zyg11b	-0.170923	13.6264	-1.96095	0.0630023	0.536926	-4.37292
Tbc1d20	0.212578	15.2188	1.95936	0.0631985	0.537015	-4.37552
Gstm7	-0.115002	20.5292	-1.95772	0.0634031	0.537015	-4.37823
Mcm3	-0.178559	15.1881	-1.95713	0.0634766	0.537015	-4.3792
Fam185a	-0.0768838	18.9373	-1.95608	0.0636079	0.537015	-4.38093
Kif16b	0.0960171	18.2187	1.95591	0.0636295	0.537015	-4.38121
Nmral1	0.141019	15.4867	1.95502	0.0637405	0.537015	-4.38267
Stambp	0.108726	17.1196	1.95501	0.0637419	0.537015	-4.38269
Aven	0.157286	15.9064	1.95341	0.0639417	0.53782	-4.3853
Rps24	0.130296	17.9354	1.95125	0.0642136	0.538975	-4.38885
Sh3bp4	0.265488	13.8627	1.95066	0.0642881	0.538975	-4.38982
Ago2	0.065418	19.1705	1.94386	0.0651501	0.543658	-4.40095
Upf1	-0.0529978	20.3117	-1.9438	0.0651584	0.543658	-4.40106
COA4	0.117798	16.1169	1.94373	0.0651679	0.543658	-4.40118
mt-Co3	-0.389875	17.1126	-1.94228	0.0653521	0.543658	-4.40354
Ralgapa2	0.0634407	18.4494	1.94211	0.065374	0.543658	-4.40382
Slc16a1	0.128965	21.1212	1.94085	0.0655361	0.544129	-4.40588
Akap1	0.0932575	20.3589	1.93678	0.0660604	0.545492	-4.41254
Coasy	-0.0924866	18.1275	-1.9367	0.0660702	0.545492	-4.41266
Btf3l4	0.0838551	19.1109	1.93632	0.0661195	0.545492	-4.41328
Sec23a	-0.072036	19.0533	-1.93629	0.0661235	0.545492	-4.41333
Cct6a	-0.0643702	21.7307	-1.93401	0.0664184	0.54705	-4.41705
Mrpl9	-0.103	17.8842	-1.93171	0.0667174	0.548466	-4.42079
Crip1	-0.2072	19.3648	-1.93088	0.0668255	0.548466	-4.42214
Tmx3	0.073257	19.0508	1.92882	0.067095	0.548466	-4.4255
Rpl6	-0.0862773	20.8824	-1.92858	0.0671265	0.548466	-4.42589
Hopx	-0.148067	15.9236	-1.92845	0.0671441	0.548466	-4.42611
Vamp5	0.116949	17.7447	1.9278	0.0672285	0.548466	-4.42716
Cmya5	0.0739723	22.5069	1.92667	0.0673779	0.548816	-4.42901
Itsn1	0.0850777	19.6599	1.92525	0.0675638	0.549342	-4.4313
Nck1	0.0779353	18.4326	1.92456	0.0676555	0.549342	-4.43243
Ehbp1	0.154313	17.7855	1.92242	0.0679382	0.55075	-4.43591
Gmfb	0.122079	18.2079	1.9208	0.0681526	0.55075	-4.43853
Sdcbp	0.136009	17.0549	1.92052	0.0681896	0.55075	-4.43898
Adcy9	0.0925073	17.2485	1.92002	0.0682562	0.55075	-4.4398
Tmem223	-0.144247	18.2587	-1.91836	0.0684773	0.550831	-4.44249
Dab2ip	0.122067	16.1832	1.91757	0.0685827	0.550831	-4.44377
Twsg1	-0.15126	16.1288	-1.917	0.0686585	0.550831	-4.44469
Htra2	-0.0936121	19.6361	-1.91542	0.0688711	0.550831	-4.44726
Plin3	0.0611365	20.9476	1.9146	0.0689807	0.550831	-4.44859
Emc4	-0.12629	16.664	-1.91421	0.0690329	0.550831	-4.44922
Dld	-0.0494098	23.9203	-1.91403	0.0690565	0.550831	-4.4495
Svip	-0.110898	17.0561	-1.91355	0.069121	0.550831	-4.45028
Ptgds	0.22529	17.932	1.91166	0.0693767	0.551677	-4.45335
Cbr4	-0.0534399	21.7482	-1.91115	0.0694451	0.551677	-4.45417
Lpp	-0.0896655	17.4232	-1.91009	0.0695879	0.551677	-4.45588
Adgrf5	-0.204484	14.4835	-1.9096	0.0696551	0.551677	-4.45668
Eif2b2	-0.0916192	18.3175	-1.90834	0.0698252	0.552176	-4.45871
C6.1al	0.110462	15.3342	1.90632	0.0700998	0.552793	-4.46197
Tubb6	0.108883	17.7502	1.9029	0.0705665	0.552793	-4.46749
Pogz	-0.112887	15.4091	-1.90278	0.070583	0.552793	-4.46768
Tsr2	0.0909416	16.4208	1.90201	0.0706891	0.552793	-4.46893
Ptp4a2	-0.111059	17.3747	-1.90137	0.070777	0.552793	-4.46996
Ccdc88a	0.131947	14.5121	1.90025	0.0709299	0.552793	-4.47176
Ankrd23	0.119514	14.9247	1.90014	0.0709457	0.552793	-4.47194
Sipa1l2	0.0860662	15.9229	1.89966	0.0710109	0.552793	-4.47271
Dalrd3	0.114226	15.1721	1.89811	0.0712247	0.552793	-4.4752
Prrc1	0.115855	17.432	1.8981	0.0712264	0.552793	-4.47522
Ppat	-0.0875928	18.113	-1.89754	0.0713031	0.552793	-4.47612
Mapt	0.118448	20.6292	1.89751	0.0713073	0.552793	-4.47616
Myl12b	-0.100073	19.272	-1.8972	0.071351	0.552793	-4.47667
Syne1	0.05676	20.5111	1.89681	0.0714042	0.552793	-4.47729
Dcun1d1	0.138256	18.0537	1.89542	0.0715971	0.553441	-4.47953
Fscn1	-0.166753	18.9665	-1.89466	0.0717026	0.553441	-4.48075
Obsl1	-0.0614159	19.6891	-1.89276	0.0719668	0.55465	-4.48381
Pi4ka	0.0646392	20.2104	1.89154	0.0721371	0.555132	-4.48577
Exoc1	0.0997652	17.9664	1.89009	0.0723391	0.555551	-4.48809
Coq6	-0.0913864	20.9185	-1.88933	0.072446	0.555551	-4.48931
Ralgapa1	0.100382	17.3417	1.88884	0.0725147	0.555551	-4.4901
Ankle2	0.10723	17.4716	1.88438	0.0731431	0.558735	-4.49726
Selenoo	-0.11341	16.7914	-1.88435	0.073147	0.558735	-4.4973
Exosc9	-0.266404	15.0741	-1.88196	0.0734853	0.560202	-4.50112
Pcmtd2	0.115062	15.9639	1.88146	0.0735564	0.560202	-4.50193
Dst	0.0619121	22.1585	1.87915	0.0738848	0.561873	-4.50562
Saysd1	0.1648	13.5045	1.87484	0.074501	0.565567	-4.51249
Fkbp2	-0.0855375	18.4646	-1.87368	0.0746688	0.565567	-4.51436
Mipep	-0.0723426	19.8323	-1.87243	0.0748484	0.565567	-4.51635
Nt5e	0.126534	17.5463	1.87197	0.0749148	0.565567	-4.51708
Cdk18	0.136785	15.5891	1.87145	0.07499	0.565567	-4.51791
Dnpep	0.067144	20.3327	1.87078	0.0750863	0.565567	-4.51897
Gosr2	0.130517	15.7556	1.87004	0.0751937	0.565567	-4.52016
Ndufa13	-0.0658958	21.909	-1.86728	0.0755932	0.565567	-4.52454
Tmod4	0.116226	18.837	1.86674	0.075672	0.565567	-4.5254
Ndufa6	-0.0876226	24.2702	-1.86673	0.0756732	0.565567	-4.52541
Eef1akmt1	-0.140569	16.5346	-1.86584	0.0758031	0.565567	-4.52683
Fam3c	0.11023	16.9599	1.86473	0.0759657	0.565567	-4.5286
Mrps17	-0.0960654	19.5277	-1.86453	0.0759952	0.565567	-4.52892
Krt16	-0.135638	17.3079	-1.86421	0.0760411	0.565567	-4.52942
Pdia3	-0.067041	21.9751	-1.86296	0.0762247	0.565567	-4.53142
Anapc5	-0.0962836	15.5673	-1.8621	0.0763509	0.565567	-4.53278
Mrps26	-0.10273	19.0373	-1.86176	0.0764007	0.565567	-4.53332
Irf2bp2	0.20502	14.9594	1.86065	0.0765638	0.565567	-4.53509
Trip4	0.153637	15.1032	1.86046	0.0765917	0.565567	-4.53539
Mix23	0.096684	19.0978	1.85998	0.0766626	0.565567	-4.53615
Pbld2	0.154249	15.7532	1.85782	0.0769804	0.565567	-4.53957
Mrpl3	-0.0789011	19.941	-1.85748	0.0770306	0.565567	-4.54011
Sirt3	-0.111901	19.7534	-1.85635	0.0771986	0.565567	-4.54191
Nbr1	0.134861	16.0822	1.8563	0.0772059	0.565567	-4.54199
Ctsb	-0.13338	19.5889	-1.85574	0.0772877	0.565567	-4.54286
Eci2	0.0552179	22.4525	1.85455	0.0774649	0.565567	-4.54475
Enpp2	0.169141	16.4098	1.8545	0.0774722	0.565567	-4.54483
Tnip1	0.157639	17.0339	1.8543	0.0775024	0.565567	-4.54515
Ext2	0.113526	16.3853	1.85214	0.0778231	0.565567	-4.54856
Tbc1d5	-0.0693271	17.2545	-1.85146	0.0779249	0.565567	-4.54964
Pcbd2	-0.0675234	19.1872	-1.85136	0.0779398	0.565567	-4.5498
Pde1c	-0.0989789	18.1992	-1.85104	0.0779885	0.565567	-4.55031
Anapc1	0.123	15.8237	1.85102	0.0779904	0.565567	-4.55033
Itga5	-0.0968699	18.3717	-1.85004	0.078138	0.565842	-4.55189
Pdia4	-0.0724926	20.6087	-1.84907	0.0782827	0.566095	-4.55342
Flnb	-0.132992	21.1401	-1.84818	0.0784168	0.566271	-4.55483
Gys1	0.0646275	20.6604	1.8451	0.0788794	0.567895	-4.55968
Vhl	-0.133	15.4165	-1.8447	0.0789398	0.567895	-4.56031
Afg3l2	-0.111094	21.8092	-1.84449	0.0789722	0.567895	-4.56065
Ube2q1	0.0965809	16.1422	1.84374	0.0790856	0.567909	-4.56183
Ap4m1	0.213096	16.2101	1.84239	0.0792894	0.567909	-4.56396
Tacc2	0.0975711	20.2122	1.84229	0.0793046	0.567909	-4.56411
Ca14	-0.139318	15.9439	-1.84117	0.079475	0.568154	-4.56588
Derpc	-0.14243	14.3759	-1.84033	0.0796026	0.568154	-4.5672
Lipe	0.105697	18.3032	1.83989	0.0796694	0.568154	-4.5679
Mars2	-0.0978033	19.2823	-1.83883	0.0798315	0.568524	-4.56957
Alpk3	0.071751	19.5213	1.83691	0.0801252	0.569211	-4.5726
Cyb5r3	0.0738526	20.0247	1.83538	0.0803584	0.569211	-4.57499
Ndufa12	-0.0636603	22.3728	-1.8338	0.0806012	0.569211	-4.57747
Tmem70	0.149655	18.2604	1.83302	0.0807219	0.569211	-4.57871
Ppp4r3a	-0.0803032	16.5601	-1.83248	0.0808045	0.569211	-4.57955
Fam177a1	0.109192	15.3301	1.83188	0.080898	0.569211	-4.5805
Heatr3	-0.0893075	17.2657	-1.83164	0.0809346	0.569211	-4.58087
Aoc3	-0.145851	18.4576	-1.83012	0.0811698	0.569211	-4.58326
Traf2	0.122037	15.1102	1.82946	0.0812715	0.569211	-4.58429
Gsk3a	0.0876703	17.2406	1.82922	0.0813087	0.569211	-4.58467
Rprd1a	0.14367	14.1563	1.82694	0.0816623	0.569211	-4.58824
Nol10	0.1779	15.086	1.82677	0.0816886	0.569211	-4.5885
Col4a1	0.148142	16.555	1.82566	0.0818625	0.569211	-4.59025
Atp6ap1	0.0983977	16.2382	1.82534	0.0819118	0.569211	-4.59075
Ldhd	-0.0819816	18.7838	-1.82346	0.0822058	0.569211	-4.59369
Lias	-0.066747	19.4226	-1.82332	0.0822279	0.569211	-4.59391
Napa	-0.0669717	19.5608	-1.82325	0.0822384	0.569211	-4.59402
Ubl7	0.169573	14.085	1.82309	0.0822627	0.569211	-4.59426
Pyurf	-0.156936	15.2112	-1.82229	0.082388	0.569211	-4.59551
Sdha	-0.0630051	24.1564	-1.82221	0.0824005	0.569211	-4.59564
Lsm4	-0.0865562	16.8389	-1.82197	0.0824383	0.569211	-4.59601
Lamtor5	-0.0779635	16.4602	-1.82116	0.0825652	0.569211	-4.59728
Oxnad1	-0.0736664	20.1446	-1.82111	0.0825737	0.569211	-4.59736
Ubqln4	0.0799438	17.6725	1.82109	0.0825776	0.569211	-4.5974
Rps5	-0.0775029	21.1148	-1.82001	0.0827468	0.569277	-4.59908
Rps2	-0.062583	22.8028	-1.81907	0.082895	0.569277	-4.60055
Acbd6	0.170007	15.2137	1.81892	0.0829184	0.569277	-4.60078
Ptpn1	-0.0977145	17.2485	-1.81533	0.0834866	0.572416	-4.60639
Galnt2	0.110714	15.9749	1.81449	0.0836199	0.572565	-4.6077
Taco1	-0.070106	20.7683	-1.81329	0.0838096	0.572565	-4.60956
Cox7a2l	0.177588	21.0263	1.81309	0.0838415	0.572565	-4.60988
Rala	0.129446	18.3604	1.81184	0.0840409	0.57262	-4.61182
Ndufs7	-0.0842716	22.6234	-1.81118	0.0841468	0.57262	-4.61286
Enah	0.144953	18.2946	1.80983	0.084362	0.57262	-4.61495
Uchl1	0.145042	18.175	1.80938	0.0844342	0.57262	-4.61566
Fam20b	-0.13483	16.0551	-1.80914	0.0844719	0.57262	-4.61602
Utp6	-0.140184	15.8439	-1.80887	0.0845158	0.57262	-4.61645
Dpyd	0.12859	15.8986	1.80725	0.084776	0.573629	-4.61897
Ccdc186	0.107386	15.955	1.80434	0.0852446	0.575616	-4.62349
Rab5c	0.0820283	18.5481	1.80404	0.085293	0.575616	-4.62396
Xpo5	0.0794498	16.3908	1.80315	0.0854371	0.575835	-4.62534
Hspb7	0.0874719	20.4832	1.7996	0.0860132	0.578356	-4.63085
Otud7b	0.100894	16.8076	1.79923	0.0860723	0.578356	-4.63141
Lrrc8a	0.0913469	15.3178	1.79797	0.0862779	0.578356	-4.63336
S100a1	0.118857	21.453	1.79768	0.0863257	0.578356	-4.63382
Rpl19	-0.0993538	19.5675	-1.79739	0.086372	0.578356	-4.63426
Bcl2l1	0.100765	15.8789	1.79578	0.0866365	0.578648	-4.63676
Ube2b	0.197298	14.7409	1.7954	0.0866989	0.578648	-4.63735
Nedd4	0.0676837	20.2295	1.79498	0.0867669	0.578648	-4.63799
Phb2	-0.0842549	23.3133	-1.79438	0.0868646	0.578648	-4.63891
Htatsf1	0.0722478	18.1487	1.79326	0.0870499	0.579135	-4.64066
Sdhaf1	-0.240786	16.8655	-1.79169	0.0873081	0.579612	-4.64308
Csnk2b	-0.0666193	18.1151	-1.79145	0.0873465	0.579612	-4.64344
Sec31a	-0.0550423	20.3499	-1.78945	0.0876774	0.580737	-4.64654
Arhgap44	0.128539	14.839	1.78907	0.0877412	0.580737	-4.64713
Atp2a3	0.185164	16.4565	1.78495	0.0884249	0.584511	-4.65348
Foxred1	-0.0865474	19.73	-1.78405	0.0885744	0.58475	-4.65486
Q3TQI7	0.129004	14.7965	1.78107	0.0890727	0.586755	-4.65944
Fau	-0.12251	19.4368	-1.78051	0.0891667	0.586755	-4.6603
Mrpl2	-0.0781852	19.9837	-1.77855	0.089496	0.586755	-4.66332
Man2b1	0.094919	17.0641	1.7782	0.0895562	0.586755	-4.66386
Mrm3	0.107379	17.9989	1.77698	0.0897609	0.586755	-4.66573
Pias2	0.133898	15.3466	1.77665	0.0898166	0.586755	-4.66623
Rps28	-0.103475	21.3848	-1.77633	0.089871	0.586755	-4.66673
Tecpr1	0.119495	16.5716	1.77474	0.0901403	0.586755	-4.66917
Pigk	0.128072	17.2371	1.77452	0.0901775	0.586755	-4.66951
Rai14	-0.131768	15.1692	-1.77419	0.0902342	0.586755	-4.67002
Mtf2	0.332836	16.2277	1.77357	0.0903386	0.586755	-4.67096
Rps9	-0.0883929	21.9901	-1.77324	0.090394	0.586755	-4.67147
Rpl28	-0.0740973	19.9444	-1.77234	0.0905484	0.586755	-4.67286
Ndufv2	-0.0613419	23.8527	-1.77176	0.0906467	0.586755	-4.67374
Mapk3	-0.134356	16.5348	-1.76855	0.0911943	0.586755	-4.67866
Timm17b	-0.152379	17.062	-1.76755	0.0913647	0.586755	-4.68018
Lpgat1	0.133696	18.3679	1.76663	0.0915232	0.586755	-4.68159
Atp6v0a1	-0.093526	18.9234	-1.7665	0.0915448	0.586755	-4.68178
Pwp1	0.168938	15.3789	1.76648	0.0915487	0.586755	-4.68182
Akr7a2	-0.0702096	21.2987	-1.76616	0.0916038	0.586755	-4.68231
Sult1a1	-0.1636	14.1483	-1.76522	0.0917656	0.586755	-4.68375
Polr1a	-0.203236	14.1625	-1.76504	0.0917973	0.586755	-4.68403
Myh4	0.150931	18.0852	1.76446	0.0918958	0.586755	-4.6849
Dynlrb1	0.0704012	19.3866	1.76416	0.0919486	0.586755	-4.68537
Pfkfb1	-0.249121	18.1897	-1.76416	0.091949	0.586755	-4.68537
Uchl5	0.0699446	18.8335	1.7639	0.0919925	0.586755	-4.68576
Alox12	-0.141383	14.2387	-1.76351	0.0920596	0.586755	-4.68635
Mrpl37	-0.0724277	20.7922	-1.76348	0.0920646	0.586755	-4.6864
Rel	0.0905822	17.0027	1.76212	0.0923004	0.58743	-4.68848
Acadvl	-0.0573553	24.8793	-1.76155	0.0923984	0.58743	-4.68935
Ruvbl2	-0.0559095	19.0585	-1.75956	0.0927437	0.588747	-4.69238
Trappc1	0.138987	15.8074	1.75892	0.0928553	0.588747	-4.69336
Acox3	-0.0988054	17.0253	-1.75802	0.0930115	0.588747	-4.69473
Aldh4a1	-0.0647863	21.7283	-1.75666	0.0932484	0.588747	-4.6968
Eloc	-0.0867213	18.9458	-1.75649	0.093278	0.588747	-4.69706
Rbbp4	-0.0864564	17.2211	-1.7552	0.0935035	0.588747	-4.69903
Mme	0.192748	13.3233	1.75453	0.0936212	0.588747	-4.70005
Farp2	0.126865	14.8452	1.75416	0.0936863	0.588747	-4.70062
Rdh11	0.0893239	17.1459	1.75408	0.0936988	0.588747	-4.70072
Stbd1	0.131399	17.8387	1.7538	0.0937486	0.588747	-4.70116
Thbs1	-0.232492	16.1759	-1.75265	0.0939503	0.588747	-4.7029
Sltm	-0.096747	17.1643	-1.75251	0.0939757	0.588747	-4.70312
Hint3	-0.0916554	19.4565	-1.75126	0.0941951	0.589098	-4.70502
Cers2	-0.114085	16.3369	-1.75089	0.0942602	0.589098	-4.70558
Trappc10	0.0855601	16.5371	1.74974	0.0944626	0.589641	-4.70733
Itih4	-0.371877	16.6772	-1.7491	0.0945759	0.589641	-4.7083
Map3k4	0.0749928	16.6504	1.74814	0.0947453	0.589984	-4.70976
Cdc40	0.0816932	15.7317	1.74648	0.0950382	0.591094	-4.71227
Enpep	-0.107746	17.5432	-1.74519	0.0952688	0.591814	-4.71423
Nme1	0.0953274	18.5099	1.74335	0.0955958	0.592021	-4.71702
Sfxn5	-0.127242	15.513	-1.74269	0.0957127	0.592021	-4.71801
Card19	0.0831678	17.7075	1.74249	0.0957491	0.592021	-4.71832
Ppp6r2	-0.131356	14.6739	-1.74237	0.0957699	0.592021	-4.7185
Erbin	0.085698	17.3601	1.74164	0.0958996	0.592021	-4.7196
Dera	0.14475	14.5889	1.74099	0.0960161	0.592021	-4.72058
Mtr	0.0790232	17.0906	1.74049	0.0961057	0.592021	-4.72134
Nfx1	0.15447	15.0656	1.73939	0.0963037	0.592532	-4.72301
Riok3	-0.122348	14.9905	-1.73829	0.0965004	0.592962	-4.72467
Asb2	0.0779134	18.4132	1.73616	0.0968842	0.592962	-4.72789
Hmgcs1	-0.0942499	16.6184	-1.73601	0.0969102	0.592962	-4.7281
Mcam	-0.135237	18.8995	-1.73575	0.0969582	0.592962	-4.72851
Ppie	0.0889711	17.2876	1.73509	0.0970761	0.592962	-4.72949
Eif2b4	-0.0561548	18.5306	-1.73467	0.0971529	0.592962	-4.73013
Gsn	-0.0969785	19.5648	-1.73328	0.0974036	0.592962	-4.73222
Pum3	0.106997	15.7568	1.73316	0.0974262	0.592962	-4.73241
Llgl2	0.115789	16.3208	1.73245	0.0975543	0.592962	-4.73348
Farsa	-0.0690692	19.6425	-1.73209	0.0976199	0.592962	-4.73402
A2m	-0.335419	17.5759	-1.73139	0.0977474	0.592962	-4.73508
Rybp	-0.144113	14.8628	-1.73014	0.0979741	0.592962	-4.73696
Nhlrc1	0.109	17.278	1.72957	0.0980773	0.592962	-4.73781
Pde3a	0.0955902	16.759	1.72906	0.0981707	0.592962	-4.73858
L2hgdh	-0.0844417	20.0393	-1.72848	0.098276	0.592962	-4.73945
Dhrs1	-0.0703377	19.9723	-1.72729	0.0984938	0.592962	-4.74125
Ptk2	0.0721458	17.8556	1.72726	0.0984992	0.592962	-4.74129
Sh3bgr	0.10671	21.5402	1.72687	0.0985703	0.592962	-4.74188
Hnrnpu	-0.0721874	20.7668	-1.72599	0.0987315	0.592962	-4.7432
Prkacb	0.0928405	17.6477	1.72583	0.0987613	0.592962	-4.74344
Art3	0.16098	16.6444	1.72568	0.0987887	0.592962	-4.74367
Igf2r	0.071581	19.7973	1.72455	0.098996	0.593515	-4.74537
Mrpl4	-0.109209	19.4471	-1.72189	0.0994862	0.594834	-4.74937
Abl2	0.132251	14.1872	1.72183	0.0994971	0.594834	-4.74945
Tvp23b	0.0933319	17.422	1.72148	0.099562	0.594834	-4.74998
Gpaa1	0.102839	16.7624	1.71966	0.0998976	0.596148	-4.7527
Eif2s1	-0.0555377	19.4285	-1.71749	0.100299	0.597851	-4.75595
Ndufa10	-0.0611362	23.4934	-1.71535	0.100697	0.598282	-4.75915
Arf6	0.13019	17.9636	1.71534	0.100699	0.598282	-4.75917
Stx16	0.101246	15.5175	1.71523	0.100719	0.598282	-4.75933
Nudt2	-0.10994	18.7348	-1.714	0.100949	0.598346	-4.76118
Cant1	0.0798826	16.5469	1.71366	0.101013	0.598346	-4.76168
Atp6v1h	0.0784371	18.0408	1.71327	0.101087	0.598346	-4.76227
Ints3	-0.114423	15.4814	-1.71213	0.101299	0.598346	-4.76397
Hnrnpc	-0.0809649	20.945	-1.71206	0.101312	0.598346	-4.76408
Htra1	0.105181	15.7761	1.71087	0.101536	0.598346	-4.76586
Fgf13	0.0950886	16.9835	1.71071	0.101566	0.598346	-4.7661
Nelfb	0.107026	15.7905	1.70998	0.101702	0.598346	-4.76718
Slc4a7	0.168829	16.224	1.7081	0.102055	0.598346	-4.76998
Lyrm7	-0.0663767	20.4777	-1.70786	0.102101	0.598346	-4.77034
Sarnp	-0.06846	17.8415	-1.70743	0.102182	0.598346	-4.77098
Dennd1b	-0.132769	15.1943	-1.706	0.102452	0.598346	-4.77311
Rpl38	-0.076523	19.9094	-1.70562	0.102524	0.598346	-4.77368
Acad8	-0.0652954	21.0124	-1.70539	0.102567	0.598346	-4.77402
Iah1	0.137921	17.8324	1.70414	0.102805	0.598346	-4.77589
Pja1	0.105564	15.3771	1.70405	0.102822	0.598346	-4.77602
Cox5b	-0.0509752	23.7781	-1.70399	0.102833	0.598346	-4.77611
Itih3	-0.272187	15.6454	-1.70372	0.102885	0.598346	-4.77652
Rps21	-0.137753	18.172	-1.70345	0.102935	0.598346	-4.77691
Vps37a	0.155864	14.9373	1.70217	0.103178	0.599085	-4.77882
Atp6v1c1	0.087281	18.8373	1.69976	0.103638	0.601076	-4.7824
Cnn3	-0.124502	18.4231	-1.69585	0.104386	0.602725	-4.7882
Mtfp1	-0.0926584	20.1577	-1.69576	0.104403	0.602725	-4.78833
Lman2	0.108685	19.796	1.69511	0.10453	0.602725	-4.78931
Ccser2	0.110949	16.2848	1.69448	0.10465	0.602725	-4.79023
Ldhc	-0.155654	16.5918	-1.69442	0.104662	0.602725	-4.79032
Pygm	0.0554013	23.8835	1.69373	0.104795	0.602725	-4.79135
Lmf2	0.111414	16.4657	1.69363	0.104814	0.602725	-4.7915
Aprt	-0.148316	17.5858	-1.69341	0.104857	0.602725	-4.79183
Hmgn5	0.142143	19.4986	1.69216	0.105098	0.603436	-4.79368
Acat2	-0.109782	16.9432	-1.69108	0.105307	0.603965	-4.79528
Fsd2	0.0574219	19.6103	1.68944	0.105624	0.604484	-4.7977
Ndufs4	-0.070354	23.8622	-1.68843	0.105821	0.604484	-4.79919
Gls	0.0576569	19.395	1.68835	0.105835	0.604484	-4.79931
Q3U595	-0.115833	14.9744	-1.68746	0.106009	0.604484	-4.80062
Ppp4r2	-0.099531	15.6747	-1.68657	0.106182	0.604484	-4.80194
Taldo1	-0.0715532	19.9236	-1.68646	0.106204	0.604484	-4.8021
Prpf40a	0.0635592	18.5231	1.68639	0.106218	0.604484	-4.80221
Prmt3	0.08905	16.1272	1.68524	0.106443	0.605044	-4.80391
Wdr7	-0.0996292	15.3286	-1.68468	0.106552	0.605044	-4.80473
Ppcdc	-0.110678	16.3485	-1.68216	0.107044	0.606734	-4.80844
Ankmy2	0.125586	15.5864	1.68196	0.107084	0.606734	-4.80875
Pdlim5	0.0522708	22.8446	1.681	0.107272	0.60713	-4.81015
Rpl11	-0.106711	20.732	-1.67939	0.10759	0.608262	-4.81253
Ggcx	-0.185949	15.7623	-1.67728	0.108007	0.60874	-4.81564
Slc25a16	-0.12542	16.4492	-1.67722	0.108018	0.60874	-4.81572
Csrp2	0.162552	16.2708	1.67628	0.108204	0.60874	-4.81711
Nedd1	0.0848794	17.0504	1.67615	0.108229	0.60874	-4.81729
Mapk1ip1l	0.152425	16.3995	1.67597	0.108265	0.60874	-4.81756
Gpd2	-0.0706674	20.6747	-1.6715	0.109154	0.613068	-4.82412
Tpm2	0.196889	18.6557	1.66938	0.109578	0.613793	-4.82724
Hspa12a	0.085523	15.5383	1.66929	0.109596	0.613793	-4.82737
Lims1	-0.0779757	19.9993	-1.6686	0.109734	0.613793	-4.82837
Msra	-0.0545141	19.8982	-1.66848	0.109759	0.613793	-4.82856
Mcfd2	0.167307	19.9775	1.66588	0.110282	0.615495	-4.83237
Osbpl11	-0.0772909	17.587	-1.66471	0.110516	0.615495	-4.83408
Cdk6	0.150398	15.3486	1.66449	0.11056	0.615495	-4.83439
Aip	-0.082644	17.0841	-1.66362	0.110737	0.615495	-4.83567
Myl7	0.38648	18.722	1.66323	0.110815	0.615495	-4.83624
Poglut2	-0.0925483	16.0739	-1.66247	0.110969	0.615495	-4.83735
Ndufaf6	-0.0906323	18.3084	-1.66227	0.111009	0.615495	-4.83764
Atad3	-0.068921	21.545	-1.66183	0.111099	0.615495	-4.83829
Rad23b	0.123201	19.4245	1.66151	0.111162	0.615495	-4.83875
Add3	0.106602	18.6237	1.66055	0.111358	0.615495	-4.84016
Fdxr	-0.0874697	19.2059	-1.66046	0.111376	0.615495	-4.84029
Nipsnap3b	0.184449	16.9552	1.65896	0.111681	0.616519	-4.84248
Rprd1b	0.0898309	18.821	1.65632	0.112219	0.618497	-4.84632
Ndufa3	-0.0774105	22.4919	-1.65602	0.11228	0.618497	-4.84676
Rpl4	-0.0530228	21.4135	-1.65432	0.112628	0.619464	-4.84924
Tpp1	-0.0736441	18.6318	-1.6538	0.112734	0.619464	-4.84999
Sgce	-0.220604	14.1949	-1.65341	0.112816	0.619464	-4.85057
Abcd4	-0.101638	15.0647	-1.65271	0.112958	0.619585	-4.85157
Nostrin	-0.110206	17.2923	-1.65167	0.113171	0.619647	-4.85309
Gak	0.0772842	16.6522	1.65044	0.113425	0.619647	-4.85488
Esam	-0.123553	17.5331	-1.6504	0.113433	0.619647	-4.85493
Eif4ebp1	0.145955	17.564	1.65032	0.11345	0.619647	-4.85505
Mrpl41	-0.0870085	19.0242	-1.64868	0.113788	0.619827	-4.85743
Ncor1	0.132995	16.5124	1.64848	0.113831	0.619827	-4.85773
Ndufc2	-0.0617957	21.2781	-1.64842	0.113843	0.619827	-4.85782
Mtx1	-0.0907648	18.577	-1.6465	0.114241	0.621335	-4.86061
Pdcl3	0.0772712	19.0393	1.6445	0.114656	0.622937	-4.86351
Calu	0.0649761	20.6301	1.64325	0.114916	0.623693	-4.86532
Ier3ip1	0.139771	14.9552	1.64151	0.115278	0.624673	-4.86782
Clic4	0.0947132	21.2782	1.64122	0.115339	0.624673	-4.86825
Bax	0.080802	17.3722	1.63975	0.115646	0.62531	-4.87037
Champ1	-0.160389	14.6676	-1.6395	0.115699	0.62531	-4.87074
Appl2	0.0715584	18.2635	1.63687	0.116251	0.627152	-4.87453
Frmd5	-0.0911121	16.2683	-1.63672	0.116283	0.627152	-4.87476
Emcn	-0.507652	14.8129	-1.6358	0.116476	0.627533	-4.87608
Mthfd1	-0.0728366	21.3056	-1.63466	0.116717	0.628176	-4.87772
Rpl34	-0.134631	19.6925	-1.63284	0.117101	0.629586	-4.88034
Nmnat1	0.145591	16.0145	1.6318	0.117322	0.630116	-4.88185
Nucb1	0.0536738	20.2208	1.62981	0.117745	0.631606	-4.88472
Crk	0.100453	18.9348	1.62919	0.117876	0.631606	-4.8856
Flot2	0.100331	20.1814	1.6283	0.118066	0.631606	-4.88688
Scyl1	-0.0965262	17.1137	-1.62809	0.118111	0.631606	-4.88719
Ankrd1	0.161822	20.8232	1.62738	0.118264	0.631606	-4.88822
Exoc7	0.0695053	17.9691	1.62705	0.118334	0.631606	-4.88869
Acot9	0.0556843	20.7562	1.62402	0.118982	0.634214	-4.89303
Ncdn	0.116952	15.2351	1.62361	0.119069	0.634214	-4.89362
Vwa5a	0.0608383	20.5448	1.62162	0.119497	0.635096	-4.89648
Agpat3	0.0991226	19.6348	1.62148	0.119528	0.635096	-4.89668
Higd1a	-0.0991567	17.6608	-1.62066	0.119704	0.635096	-4.89785
Amy1	-0.132427	13.9856	-1.61918	0.120024	0.635096	-4.89997
Col6a6	0.111379	17.0041	1.61856	0.120158	0.635096	-4.90086
Wdr37	-0.0761036	18.1513	-1.61829	0.120217	0.635096	-4.90125
Zfr	-0.089228	16.2462	-1.61699	0.120499	0.635096	-4.90311
Nt5c3a	0.0936023	21.6625	1.61699	0.120499	0.635096	-4.90311
Sqstm1	-0.145993	16.4258	-1.61672	0.120557	0.635096	-4.9035
Trmt5	0.0804674	17.3484	1.61623	0.120663	0.635096	-4.9042
Sh3bgrl2	0.140102	15.3543	1.61611	0.12069	0.635096	-4.90437
[truncated: 4,177 more rows]

## Sheet: Ins_vs_Veh-Limma
Gene	logFC	AveExpr	t	P.Value	adj.P.Val	B
[truncated: 5,156 more rows]
