# Supplementary material for: In-depth phosphoproteomic profiling of the insulin signaling response in heart tissue and cardiomyocytes unveils canonical and specialized regulation
Source: Cardiovasc Diabetol. 2024 Jul 18;23:258. doi: 10.1186/s12933-024-02338-4 (PMC11264841; doi:10.1186/s12933-024-02338-4)
Supplement: Supplementary file 3 — Supplementary Table S3. List of phosphopeptides quantified upon insulin stimulation in isolated cardiomyocytes. Results of functional enrichment analyses. [file 12933_2024_2338_MOESM3_ESM.xlsx]

## Sheet: Legends
Sheet: Quantified	Description
Index	Protein identifier with the start and end positions of the potential modification sites within the protein sequence, the count of the possible sites in that sequence window, the count of localized modifications, and the list of modified sites (ProteinID_start_end_count_count localized_modified sites)
Gene	Originating gene name
ProteinID	Protein identifier (primary accession number) for the selected protein
Peptide	Stripped peptide sequence containing the modification sites, residues with localized modifications are shown in lower case
SequenceWindow	Peptide sequence ± 7 amino acids. Start or end of protein indicated by underscores
MaxPepProb	Highest PeptideProphet probability of the PSMs with the sequence that are used in quantification
ReferenceIntensity	Virtual reference abundances from the average abundance across the channels in a plex, more usage information here
WT_Veh1 - KO_Ins5	Sample intensities (log2 scaled)
Sheets: WT-Ins_vs_Veh and KO-Ins_vs_Veh
Index	Protein identifier with the start and end positions of the potential modification sites within the protein sequence, the count of the possible sites in that sequence window, the count of localized modifications, and the list of modified sites (ProteinID_start_end_count_count localized_modified sites)
logFC	log2 fold change insulin group vs vehicle group
AveExpr	Average log2 phosphopeptide intensity over all samples in a given comparison
t	Moderated t-statistic
P.Value	t-test derived raw p-value
adj.P.Val	BH-adjusted p-value
B	log-odds that the gene is differentially expressed
Gene	Originating gene name
Direction of change	Directionaltiy of regulation. Downregulated=less in Ins (WT or KO) than in Vehicle, Upregulated=higher in Ins (WT or KO) than in Vehicle
Sheet: WT-Pathway_enrichment
ID	Gene Ontology Biological Processes term ID
Description	Description of GO BP term
GeneRatio	Ratio of significantly regulated genes that are annotated in a term
BgRatio	Ratio of all genes that are annotated in this term
pvalue	Hypergeometric test derived p-value
p.adjust	Benjamini-Hochberg corrected p-values
qvalue	Q-value estimation for FDR control
geneID	Significantly changing proteins in GO BP term
Count	Number of significantly changing proteins in GO BP term
Sheets: WT-KSEA and KO_KSEA
source	Kinase gene
score	Normalized kinase enrichment score
p_value	Permutation test derived p-value
q_value	Q-value estimation for FDR control
sign	Significantly altered activity

## Sheet: Quantified
Index	Gene	ProteinID	Peptide	SequenceWindow	MaxPepProb	ReferenceIntensity	WT_Veh1	WT_Ins1	WT_Veh2	WT_Ins2	WT_Veh3	WT_Ins3	WT_Veh4	WT_Ins4	KO_Veh1	KO_Ins1	KO_Veh2	KO_Ins2	KO_Veh3	KO_Ins3	KO_Veh4	KO_Ins4	KO_Veh5	KO_Ins5
P14602_86_90_1_1_S86	Hspb1	P14602	ALNRQLsSGVSEIR	AAPAFSR.ALNRQLsSGVSEIR.QTADRWR	1	23.8039	24.091	23.7925	23.6854	23.9495	23.9547	23.4576	23.8489	23.6828	23.9266	23.9094	23.741	23.6673	23.8247	23.7242	24.0307	23.6402	24.201	24.0683
P58771_271_283_1_1_T282	Tpm1	P58771	AISEELDHALNDMtSI	AQKLKYK.AISEELDHALNDMtSI._______	1	23.2762	23.6009	23.3609	23.4126	23.4804	23.3205	23.221	23.4434	23.4836	23.5046	23.5305	22.9855	23.178	23.1494	23.259	22.9833	22.9254	23.4417	23.3248
P35486_289_301_2_2_S295S300	Pdha1	P35486	YHGHSMsDPGVsYR	MELQTYR.YHGHSMsDPGVsYR.TREEIQE	1	21.0282	20.9644	20.978	21.1332	21.2911	21.242	20.5556	21.4001	21.1992	20.6252	20.5407	21.4143	21.2314	20.5985	20.8561	21.52	20.6104	21.4577	21.3505
A2ASS6_2078_2080_1_1_S2080	Ttn	A2ASS6	PERIELSPsMEAPK	ITIPTFK.PERIELSPsMEAPK.IFERIQS	1	20.7028	20.5953	20.8296	20.7356	20.3519	20.8614	20.7724	20.8561	20.7196	20.9113	20.6121	20.6852	20.6764	20.7683	20.6637	20.8448	20.8155	20.6234	20.7263
Q80UP8_250_259_2_2_S256S259	Slc20a2	Q80UP8	ESALSRAsDEsLRK	IAGRLEK.ESALSRAsDEsLRK.VQEAESP	1	20.6696	20.4091	20.4365	20.386	20.0547	20.3863	20.616	20.9539	20.9741	20.826	20.6883	20.7545	20.5342	21.1759	20.8463	20.7537	20.6949	20.862	20.7111
Q9QYG0_328_342_2_2_T330S332	Ndrg2	Q9QYG0	SRtAsLTSAASIDGSR	CMTRLSR.SRtAsLTSAASIDGSR.SRSRTLS	1	20.5691	21.0012	21.2605	20.8354	20.8325	20.3758	20.1744	20.1629	20.3376	21.0994	21.2136	20.5238	20.6001	19.8959	20.5354	19.6812	19.884	20.0338	19.8662
Q9ET78_591_602_2_2_S593S597	Jph2	Q9ET78	RSDsAPPsPVSATVPEEEPPAPR	EPEPEVR.RSDsAPPsPVSATVPEEEPPAPR.SPVPAKQ	1	20.3052	20.3162	20.2408	20.2414	20.2351	20.2922	20.5054	20.3592	20.252	20.523	20.3041	20.3398	20.1615	20.5795	20.2067	20.1545	20.129	20.3842	20.1746
A1L3P4_687_700_1_0	Slc9a6	A1L3P4	LVLPMDDSEPALNSLDDTRHSPA	LVIRGTR.LVLPMDDSEPALNSLDDTRHSPA._______	1	14.9883	15.121	15.2971	15.1247	14.9028	15.0683	14.9627	14.9283	15.1578	15.1208	15.1058	15.1029	14.9213	14.8897	15.0768	14.8442	14.7986	15.1502	14.939
Q02566_1720_1724_1_1_S1720	Myh6	Q02566	VQLLHsQNTSLINQK	LIETSER.VQLLHsQNTSLINQK.KKMESDL	1	19.8148	19.7936	19.7483	19.9901	19.8581	19.8106	19.6131	19.9105	19.7968	20.0917	20.1255	19.8956	20.0253	19.7437	19.7096	19.6424	19.6089	19.8443	19.6394
Q9JKS4_170_179_1_1_S179	Ldb3	Q9JKS4	ASSEGAQGSVsPK	LGSPVAK.ASSEGAQGSVsPK.VLPGPSQ	1	19.7396	19.4485	19.7035	19.7025	19.3391	19.9407	20.0183	19.7347	19.5224	19.9018	19.5948	19.8252	19.8262	19.7674	19.4812	19.9317	20.0057	19.67	19.7121
A1L3P4_687_700_2_0	Slc9a6	A1L3P4	LVLPMDDSEPALNSLDDTRHSPA	LVIRGTR.LVLPMDDSEPALNSLDDTRHSPA._______	1	11.8034	11.7612	11.6548	11.4915	11.7066	11.2518	12.0858	11.4839	11.9564	11.6202	11.8252	11.9266	11.7924	12.1792	11.3513	11.6729	11.4947	12.1938	12.2129
Q9JJW5_95_111_1_1_T107	Myoz2	Q9JJW5	AQINHNIAMQNGRVDGSNLEGGSQQGPStPPNTPDPR	NFQYESR.AQINHNIAMQNGRVDGSNLEGGSQQGPStPPNTPDPR.SPPNPEN	1	19.7175	20.0248	19.4556	19.4554	19.794	19.6121	19.8913	19.6668	19.8315	19.8362	19.4109	19.5986	19.0623	19.8763	19.8488	19.4585	20.1217	19.7868	19.1002
A2A3V1_747_762_2_0	Akap17b	A2A3V1	SMAVYNSSPEKRPLGTDK	NQEEEER.SMAVYNSSPEKRPLGTDK.ISTCKQK	0.9742	13.4475	13.4737	13.4153	13.3094	12.8495	14.0089	13.6922	13.601	13.8296	13.8344	13.7069	12.9644	13.0847	13.5674	13.4225	13.4138	13.2581	13.2998	13.6855
A2A432_147_165_1_0	Cul4b	A2A432	DSASPSTSSFCLGVPVATSSHVPIQK	STPPQPR.DSASPSTSSFCLGVPVATSSHVPIQK.KLRFEDT	1	13.5202	13.512	13.6083	13.7183	13.9408	13.4758	13.5895	13.4677	13.6777	13.2817	13.2709	13.3157	13.2666	13.2067	13.5368	13.185	13.5643	14.0676	13.6312
A2A432_192_206_1_0	Cul4b	A2A432	MAEESSSSSSSSSPTAATSQQQQQQQLK	FVGIDTK.MAEESSSSSSSSSPTAATSQQQQQQQLK.TKSILIS	1	12.5125	12.7973	12.2081	12.2274	12.3734	13.1643	12.4134	12.4464	12.3048	12.362	12.7079	12.4925	12.3362	12.6255	11.9753	12.9277	12.7802	12.183	12.4152
A2A5R2_1518_1521_2_0	Arfgef2	A2A5R2	HLDVDLDRQSLSSIDR	EEEVSDR.HLDVDLDRQSLSSIDR.NASERGQ	1	13.4477	13.0405	12.9159	14.5191	13.4366	13.4556	12.7708	13.4464	13.0246	12.9524	12.8127	13.2651	14.8504	12.931	13.1679	13.4656	12.5884	13.9787	13.4901
A2A5R2_1518_1527_2_0	Arfgef2	A2A5R2	HLDVDLDRQSLSSIDRNASER	EEEVSDR.HLDVDLDRQSLSSIDRNASER.GQSQLSN	1	13.8696	13.206	13.2429	14.9861	13.9457	14.1685	13.1249	13.9832	13.5858	12.9648	13.3416	14.0779	15.0089	12.9533	13.6112	14.3884	13.1756	14.0058	14.4499
P51667_14_24_1_1_S15	Myl2	P51667	RIEGGSsNVFSMFEQTQIQEFK	APKKAKK.RIEGGSsNVFSMFEQTQIQEFK.EAFTIMD	1	19.6719	19.2856	19.358	19.9925	19.1827	20.1796	19.1024	19.9164	19.7253	19.3556	18.9957	20.3618	19.6257	19.8032	20.0511	20.1365	19.3264	19.9674	20.3269
O70468_72_86_1_1_S72	Mybpc3	O70468	DAsPDDQGSYAVIAGSSK	RHTLTVR.DAsPDDQGSYAVIAGSSK.VKFDLKV	1	19.3714	19.3698	19.2583	19.4367	19.317	19.5457	19.2497	19.4481	19.3265	19.4895	19.3835	19.6427	19.4495	19.2265	19.4182	19.6227	19.4229	19.472	19.5426
A2A5R2_236_244_1_0	Arfgef2	A2A5R2	QSQAQSKPTTPEK	PKFSRLK.QSQAQSKPTTPEK.AELPNGD	0.9999	13.3149	13.5616	13.9056	13.3953	12.907	13.6655	13.6885	12.8221	12.987	13.6486	13.6017	13.5118	13.388	12.67	12.9839	13.5282	13.3825	12.3931	13.3382
A2A5R2_236_244_2_0	Arfgef2	A2A5R2	QSQAQSKPTTPEK	PKFSRLK.QSQAQSKPTTPEK.AELPNGD	1	14.3789	14.1849	14.3802	14.4857	13.5855	14.8712	14.6769	14.7083	14.2971	14.4892	13.9302	14.4784	14.2477	14.5821	14.1048	14.6234	14.5311	14.2114	14.5179
P04247_121_133_1_1_S121	Mb	P04247	KRHsGDFGADAQGAMSK	IIIEVLK.KRHsGDFGADAQGAMSK.ALELFRN	1	19.1969	19.1622	19.0075	19.3989	19.3126	19.0939	19.1427	19.6696	19.5722	18.7968	18.8296	19.0548	18.8598	19.097	18.964	19.2743	19.485	19.2656	19.3136
A2A5R2_621_635_2_0	Arfgef2	A2A5R2	RCSVTSVESTVSSGTQTAIQDDPEQFEVIK	KGLDMAR.RCSVTSVESTVSSGTQTAIQDDPEQFEVIK.QQKEIIE	0.9714	12.2339	12.0489	12.3843	12.2045	12.1553	12.0163	12.1578	12.5295	11.9355	12.0796	11.9152	12.3956	12.4057	12.4858	12.446	12.5157	12.1254	12.58	12.3813
A2ASS6_319_322_1_1_S322	Ttn	A2ASS6	SVKsPLLIRK	ISTSPIR.SVKsPLLIRK.TQTTTMA	0.9989	19.0936	19.2312	19.3534	18.3003	18.72	19.324	19.469	19.3401	19.474	19.1468	19.0736	18.9104	17.8116	19.3929	19.2104	19.137	19.2933	19.0343	18.7898
A2A690_1980_1981_1_0	Tanc2	A2A690	QGQTSPIKPK	QLSRDSR.QGQTSPIKPK.RPFVESN	0.9536	12.424	12.3462	12.2635	12.1898	12.2951	12.6113	12.4375	12.3762	12.0335	12.6649	12.3012	12.7319	11.9602	12.4468	12.6843	12.8664	12.6155	12.4387	12.92
A2A690_398_404_2_0	Tanc2	A2A690	QIASDSPHASPK	CHGTRMR.QIASDSPHASPK.HVDANRE	0.9886	11.3536	11.0973	10.9168	10.9934	10.9259	11.5271	11.5658	11.6406	11.655	11.7389	11.442	11.3637	11.7535	11.4183	11.6386	10.5854	11.3173	11.3267	10.7548
O70548_159_161_1_1_S161	Tcap	O70548	SMsQEAQRG	LRRTLSR.SMsQEAQRG._______	0.9999	19.0204	19.0922	18.7965	19.1559	19.0465	19.0444	18.8256	18.91	18.8088	19.0076	18.78	19.1985	19.4436	19.1037	19.1659	19.2886	18.8352	19.0933	19.2018
A2ASS6_2066_2080_1_1_S2080	Ttn	A2ASS6	ITIPTFKPERIELSPsMEAPK	ALAEEGK.ITIPTFKPERIELSPsMEAPK.IFERIQS	1	18.8798	19.1601	18.5868	16.4715	17.8075	18.5812	19.6149	18.4009	18.8917	19.0801	18.6477	18.424	16.9398	19.504	19.5667	18.5609	19.8208	18.5836	18.039
A2A6A1_728_735_1_0	Gpatch8	A2A6A1	SEPPGSGSPAPPR	DSERGPK.SEPPGSGSPAPPR.RRRRAQD	0.9246	10.8121	10.3899	10.5719	11.0909	11.0914	11.2001	10.4448	10.561	10.6426	10.6348	10.8562	11.1805	10.9932	10.7458	10.5903	10.9333	11.1001	10.7247	10.8918
O55143_661_663_1_1_S663	Atp2a2	O55143	EFDELSPsAQRDACLNAR	SKAFTGR.EFDELSPsAQRDACLNAR.CFARVEP	1	18.8503	18.7964	18.7563	19.2439	18.6357	18.9026	18.5944	19.1164	19.0269	19.0899	18.9688	18.7059	19.2691	18.7509	18.6283	18.9589	18.5425	18.8124	19.0259
E9Q401_2692_2711_1_1_S2693	Ryr2	E9Q401	QSsMDSEGNFNPQPVDTSNITIPEK	YVSMMEK.QSsMDSEGNFNPQPVDTSNITIPEK.LEYFINK	1	18.8409	18.9957	18.857	18.5998	18.3002	18.7644	18.5804	19.104	19.1733	19.4198	19.3448	18.7304	18.4086	18.9352	18.6176	18.8735	18.7226	18.9007	18.7957
P23242_290_301_2_2_S296S297	Gja1	P23242	LVTGDRNNssCRNYNK	MSPPGYK.LVTGDRNNssCRNYNK.QASEQNW	1	18.8291	19.1831	19.0625	18.8559	18.702	18.7567	18.9303	19.176	19.1508	18.7795	18.6931	18.7706	18.4339	19.262	18.9672	18.4836	18.5871	18.9448	18.6579
O55143_653_663_1_1_S663	Atp2a2	O55143	AFTGREFDELSPsAQRDACLNAR	DEDVTSK.AFTGREFDELSPsAQRDACLNAR.CFARVEP	1	18.801	19.0498	18.7227	18.365	18.5929	18.6966	18.9863	18.9828	19.0515	19.051	18.9938	18.6243	18.2679	19.1156	18.8093	18.7082	18.762	18.8528	18.4997
A2A8Z1_314_329_1_0	Osbpl9	A2A8Z1	RLIDSSGSASVLTHSSSGNSLK	QSGSSPK.RLIDSSGSASVLTHSSSGNSLK.RPDTTES	1	12.7412	12.9778	12.8501	12.8861	13.0528	12.7923	12.8749	12.647	12.6044	12.2637	12.8309	12.8631	12.7197	12.4123	12.7893	12.4951	12.7198	13.0694	12.6143
Q8R361_174_181_1_1_S176	Rab11fip5	Q8R361	NNLSAsMFDLSMK	VTIQFTR.NNLSAsMFDLSMK.DKPRSPF	1	18.7914	18.7184	18.6408	18.8046	18.5558	18.9982	18.3284	19.0053	18.7612	18.4083	18.3939	18.8727	18.9144	18.9477	19.1113	19.1461	18.8855	19.1073	18.9478
Q8BZF8_120_122_1_1_S122	Pgm5	Q8BZF8	AAGGIILTAsHCPGGPGGEFGVK	CIIRKIK.AAGGIILTAsHCPGGPGGEFGVK.FNVANGG	1	18.7861	18.6655	18.7884	18.3797	18.4417	18.7345	18.9648	19.0847	19.1097	18.5766	18.6992	18.6102	18.5771	18.791	18.8392	19.1693	19.1077	19.0032	18.8768
E9Q0S6_1547_1547_1_1_S1547	Tns1	E9Q0S6	RRMsVGDR	TPALPEK.RRMsVGDR.AGSLPNY	0.999	18.7423	18.4145	18.791	18.937	18.001	18.3248	17.9278	18.6787	19.6049	18.78	18.6026	18.952	19.2961	18.5627	18.8986	18.771	18.477	18.5532	19.0371
Q9D0F9_115_117_1_1_S117	Pgm1	Q9D0F9	AIGGIILTAsHNPGGPNGDFGIK	CIIRKIK.AIGGIILTAsHNPGGPNGDFGIK.FNISNGG	1	18.6953	18.7837	18.5247	18.4673	18.4412	19.002	18.6714	19.1769	18.5431	18.2564	18.266	18.4504	18.2123	19.0117	18.7599	19.2593	18.9455	19.3026	19.0257
A2AAE1_1802_1808_2_0	Bltp1	A2AAE1	MQPQSSGSLRSNAGAEK	RYVHASK.MQPQSSGSLRSNAGAEK.GKEIAAK	1	13.9959	13.6808	13.885	13.8762	13.4797	13.7131	14.2166	13.9859	14.0321	14.2431	14.2221	14.2075	14.0218	14.4524	13.9107	13.7798	14.1338	13.8501	14.1057
A2ASS6_34476_34482_1_1_S34476	Ttn	A2ASS6	RVKsPEPVTSHPK	ETVKSPK.RVKsPEPVTSHPK.AVSPTET	1	18.6696	18.3552	18.5968	19.1539	18.6104	18.6725	18.7064	18.8099	18.6395	18.9038	18.5488	18.7907	19.2515	18.4816	18.3832	18.7418	18.6636	18.4018	18.5415
Q60876_64_69_2_2_S64T69	Eif4ebp1	Q60876	FLMECRNsPVAKtPPK	RIIYDRK.FLMECRNsPVAKtPPK.DLPAIPG	1	18.6693	17.7742	18.7258	17.5373	18.2552	18.2642	19.2757	17.8847	19.2231	18.06	18.6118	18.3717	18.7476	18.6769	19.4367	18.5368	19.3889	18.3354	19.0576
P57776_162_162_1_1_S162	Eef1d	P57776	DIDLFGsDEEEEDKEAAR	AEDDEDK.DIDLFGsDEEEEDKEAAR.LREERLR	1	18.6582	18.429	18.516	18.4082	18.0863	18.7672	18.4248	18.9412	18.8096	18.7558	18.6847	18.9144	18.5791	18.8861	18.7489	18.9731	18.8599	18.53	18.9136
O70435_243_250_1_1_S250	Psma3	O70435	ESLKEEDEsDDDNM	EAEKYAK.ESLKEEDEsDDDNM._______	1	18.5904	18.2234	18.4845	18.8555	18.1874	18.7957	18.9004	18.6478	18.4634	18.8283	18.5123	18.5966	18.7409	18.6527	18.3949	18.5884	18.6925	18.2527	18.4974
Q9Z204_261_268_1_1_S268	Hnrnpc	Q9Z204	MESEAGADDsAEEGDLLDDDDNEDRGDDQLELKDDEK	KDETNVK.MESEAGADDsAEEGDLLDDDDNEDRGDDQLELKDDEK.EPEEGED	1	18.5655	18.6097	18.6256	18.3472	17.8289	18.75	17.9923	18.8124	18.6849	18.7345	18.8529	18.8397	18.3979	18.6952	18.8041	18.7768	18.2817	18.5941	18.7309
Q91YE8_351_355_1_1_S353	Synpo2	Q91YE8	SEsLSEK	RHARLRR.SEsLSEK.QVKEAKS	0.9979	18.5333	18.7207	18.5831	18.5911	18.4009	18.6766	18.5353	18.712	18.4858	18.483	18.4734	18.6147	18.3989	18.749	18.5915	18.5138	18.4476	18.605	18.5462
Q3UIJ9_18_23_1_1_S18	Myzap	Q3UIJ9	sPGTPSRR	FSGGGAK.sPGTPSRR.ANVCRLR	0.9757	18.5259	18.5048	18.1468	18.6557	18.4923	18.2995	18.5515	18.6779	18.6723	18.2672	18.1965	18.7426	18.7502	18.6758	18.5571	18.5797	18.5483	18.7623	18.6831
Q65CL1_356_367_2_2_T358T361	Ctnna3	Q65CL1	SNtLNtAIVNMSK	NTGKTER.SNtLNtAIVNMSK.KTRDLRR	0.9831	18.5248	18.856	18.7259	19.0174	18.3296	18.5404	17.6173	18.6015	18.5911	18.6062	18.313	18.4732	18.177	18.5794	19.1424	18.7333	18.1148	18.6538	18.8972
P53986_210_213_1_1_S213	Slc16a1	P53986	SKEsLQEAGK	VKLEKLK.SKEsLQEAGK.SDANTDL	1	18.5075	18.4399	18.356	18.2239	17.6169	18.7108	18.745	18.6318	18.5988	19.0798	18.8181	18.2198	18.2819	18.8533	18.386	18.6511	18.6114	18.3962	18.423
Q8BTI8_2679_2681_2_2_S2679S2681	Srrm2	Q8BTI8	GQRGDsHsPGHK	SERVSWR.GQRGDsHsPGHK.RKETPSP	0.9894	18.4989	18.2051	18.1881	18.5899	17.9582	18.5451	17.854	18.5339	18.6462	19.1286	18.4528	19.2287	18.5552	18.5813	18.3572	18.907	18.3949	18.0784	19.0285
Q8BWB1_261_261_1_1_S261	Synpo2l	Q8BWB1	LQRAEsLQEK	QKAKQAK.LQRAEsLQEK.SVKEART	1	18.4964	18.4347	18.42	18.7162	18.1509	18.7902	18.5541	18.3817	18.1728	18.7092	18.6042	18.5315	18.7533	18.5824	18.3992	18.5034	18.2558	18.4389	18.3331
A2AAJ9_3446_3453_1_0	Obscn	A2AAJ9	VIEDLEDTAVQEGSSAK	VHGQKVR.VIEDLEDTAVQEGSSAK.FCCRIAP	0.9974	11.9083	11.9376	11.7262	12.1896	11.8564	11.8288	11.8065	11.9743	12.1535	11.9336	12.028	12.0026	10.9268	12.147	12.2195	11.9488	11.9916	12.0238	11.8345
Q9JKS4_83_98_1_1_S98	Ldb3	Q9JKS4	SKRPIPISTTAPPIQsPLPVIPHQK	LSLTLQK.SKRPIPISTTAPPIQsPLPVIPHQK.DPALDTN	1	18.4727	18.6083	18.6123	17.5844	18.1318	18.4537	18.6456	18.4713	18.4961	18.5543	18.4859	18.668	17.3305	18.7626	18.7535	18.6994	18.8259	18.534	18.662
P23242_290_301_1_1_S297	Gja1	P23242	LVTGDRNNSsCRNYNK	MSPPGYK.LVTGDRNNSsCRNYNK.QASEQNW	1	18.4723	18.7212	18.559	18.3698	18.4292	18.4032	18.9522	18.635	18.6988	18.138	18.0683	18.0394	17.7735	19.1117	18.8063	17.9234	18.489	18.6095	17.7792
Q9JMH9_1966_1970_2_2_S1966S1970	Myo18a	Q9JMH9	NKLEGDsDVDsELEDRVDGVK	TKYQKKK.NKLEGDsDVDsELEDRVDGVK.SWLSKNK	1	18.4394	18.2317	18.2702	18.4071	17.9938	18.4124	18.2299	18.5452	18.5385	18.5826	18.5682	18.6674	18.4899	18.5393	18.4964	18.6279	18.5974	18.3251	18.6029
P27546_475_483_1_1_S475	Map4	P27546	DMsPLPESEVTLGK	TNLGMAK.DMsPLPESEVTLGK.DVVILPE	1	18.4384	18.5752	18.5573	18.4384	18.3023	18.6332	18.7448	18.1932	18.2405	18.5136	18.4064	18.4725	18.3821	18.373	18.4485	18.4586	18.4455	18.2647	18.4978
A2AAJ9_5037_5043_1_0	Obscn	A2AAJ9	LCCQLSEAEPGTPVQWLK	EAGGTAR.LCCQLSEAEPGTPVQWLK.EGVELHV	0.9999	10.2371	10.4014	9.74305	10.0918	10.3716	10.6016	9.98772	9.69141	10.1281	10.5676	10.5097	11.0544	9.96871	9.81217	10.251	NA	9.07048	10.1354	NA
Q02566_1478_1481_1_1_S1480	Myh6	Q02566	SLsTELFK	SSQKEAR.SLsTELFK.LKNAYEE	0.9997	18.4348	18.596	18.371	19.0414	18.5486	18.18	18.1858	18.6856	18.5742	18.9294	18.6847	18.1045	17.917	18.137	17.899	18.4418	18.4803	18.4152	18.2288
P50462_81_95_1_1_S95	Csrp3	P50462	GIGFGQGAGCLSTDTGEHLGLQFQQsPKPAR	GRRYGPK.GIGFGQGAGCLSTDTGEHLGLQFQQsPKPAR.AATTSNP	1	18.3519	18.1993	18.237	18.3144	18.3259	18.2624	18.3063	18.8341	18.8012	17.6922	18.0218	18.6015	18.4425	18.3065	18.4583	18.4689	18.356	18.5492	18.5379
P23242_290_301_1_1_S296	Gja1	P23242	LVTGDRNNsSCRNYNK	MSPPGYK.LVTGDRNNsSCRNYNK.QASEQNW	1	18.3182	18.4333	18.3254	18.2056	18.208	18.0746	18.4778	18.8413	18.7956	18.1569	18.0857	18.2343	18.1072	18.6537	18.4545	17.9119	18.1067	18.4213	18.1593
O54724_169_171_1_1_S169	Cavin1	O54724	LPAKLsVSK	IYQDEVK.LPAKLsVSK.SLKESEA	1	18.3151	18.2725	18.5476	18.2718	17.8967	18.5494	18.7957	17.9881	17.8848	18.8587	18.7339	18.0265	17.9354	18.2121	18.1182	18.3328	18.584	17.8717	18.0349
A2AAJ9_5727_5737_1_0	Obscn	A2AAJ9	QEAEETAPDLSEGYSTADELAR	SRVQHLR.QEAEETAPDLSEGYSTADELAR.TGEADLS	1	12.8756	12.8957	13.123	13.2719	12.8058	12.601	12.9083	13.0809	13.1329	13.0027	12.2649	13.2482	12.8727	12.9109	12.6858	13.016	12.5391	12.8085	12.8736
Q8K4L3_809_824_1_1_T811	Svil	Q8K4L3	YQtQPVTLGEVEQVQSGK	QRRMNAR.YQtQPVTLGEVEQVQSGK.LISFSPT	1	18.3062	18.033	18.0097	18.1407	18.1511	18.3401	18.3433	18.6349	18.4194	17.8199	18.0999	18.3677	18.455	18.4999	18.4343	18.5618	18.6735	18.3658	18.4902
A2AAJ9_5727_5737_2_0	Obscn	A2AAJ9	QEAEETAPDLSEGYSTADELAR	SRVQHLR.QEAEETAPDLSEGYSTADELAR.TGEADLS	1	11.7422	11.4744	11.8324	12.1743	11.7154	11.896	11.6284	11.9825	12.1062	11.7823	11.5405	11.6904	11.8956	11.503	12.03	11.4042	11.8427	11.2465	11.5442
A2AAJ9_5744_5758_1_0	Obscn	A2AAJ9	TGEADLSHTSSDDESR	TADELAR.TGEADLSHTSSDDESR.AGTPSLV	1	14.6816	15.061	14.9004	14.6373	15.0563	14.3606	14.1262	14.5264	14.5012	14.2913	14.7016	14.4741	14.9589	14.2206	14.64	14.5896	14.4157	15.2278	14.4125
Q9ERG2_229_229_1_1_S229	Strn3	Q9ERG2	NLEQILNGGEsPK	NGSVEAK.NLEQILNGGEsPK.QKGQEIK	1	18.3047	18.1343	18.1827	18.1364	18.0407	18.5509	18.141	18.4062	18.2607	18.6737	18.5014	18.3404	18.4059	18.4837	18.1743	18.3354	18.4006	18.037	18.3543
A2AAJ9_5744_5758_2_0	Obscn	A2AAJ9	TGEADLSHTSSDDESR	TADELAR.TGEADLSHTSSDDESR.AGTPSLV	1	13.6641	13.7872	13.8069	13.5266	13.8639	13.6879	13.2557	13.4994	13.8626	13.8738	13.8931	13.5685	13.6121	13.3451	13.4048	13.7041	13.6144	13.7772	13.9473
Q7TPW1_16_23_1_1_S16	Nexn	Q7TPW1	EMLAsDDEEESSPKIEK	SQKAEIK.EMLAsDDEEESSPKIEK.AYVPKLT	1	18.2598	18.0681	18.1722	18.1203	18.0122	18.5079	18.5352	18.3482	18.2343	18.2916	18.156	18.1507	18.0913	18.2036	18.1478	18.3402	18.3815	18.1661	18.2774
Q3UMF0_790_794_1_1_S794	Cobll1	Q3UMF0	NFPLYRQDsNPKPK	PAASYLK.NFPLYRQDsNPKPK.PSNEITR	1	18.212	17.9825	18.3252	17.6663	17.8424	18.2997	18.2083	18.3052	18.4202	18.0687	18.1876	18.3229	17.686	18.8297	18.6211	18.0238	18.5113	18.2748	18.0909
A2AAJ9_5744_5758_3_0	Obscn	A2AAJ9	TGEADLSHTSSDDESR	TADELAR.TGEADLSHTSSDDESR.AGTPSLV	0.9988	11.2086	10.9377	11.0169	11.3824	11.1105	10.806	11.0175	11.0236	11.5473	10.8787	11.0976	11.0988	11.1599	11.4067	11.6738	11.8255	11.3701	10.9937	11.7963
Q02566_1309_1311_1_1_Y1310	Myh6	Q02566	LSyTQQMEDLK	SQLTRGK.LSyTQQMEDLK.RQLEEEG	1	18.2037	18.2906	18.2078	18.2773	17.8757	18.3873	18.4908	18.3216	18.2227	18.6575	18.4467	18.0894	18.1272	18.1523	18.1288	18.0473	18.0521	18.0545	18.098
A2AAJ9_5744_5768_1_0	Obscn	A2AAJ9	TGEADLSHTSSDDESRAGTPSLVTYLK	TADELAR.TGEADLSHTSSDDESRAGTPSLVTYLK.KAGGPGI	0.9977	12.129	12.403	12.0845	11.9418	12.303	12.2518	12.1159	12.0487	11.6816	11.7658	12.1879	12.5397	12.0869	12.1686	12.8393	12.1446	11.9202	12.2961	11.8366
Q70KF4_2192_2204_1_1_S2192	Cmya5	Q70KF4	MNsEEPASMILPVESK	AQSAFTR.MNsEEPASMILPVESK.GSLSDLG	1	18.1974	18.1756	18.1455	18.3048	18.0475	18.398	18.0993	18.118	17.9736	18.1478	18.0688	18.4203	18.3856	18.3717	18.4158	18.2101	18.0605	18.3602	18.4814
A2AAJ9_5744_5768_2_0	Obscn	A2AAJ9	TGEADLSHTSSDDESRAGTPSLVTYLK	TADELAR.TGEADLSHTSSDDESRAGTPSLVTYLK.KAGGPGI	1	16.097	16.0484	16.0543	16.3302	16.3138	15.8334	15.798	16.3628	16.1627	15.878	15.8316	16.2318	15.9702	16.2388	16.4524	15.9549	15.9044	16.3114	16.0444
A2AAJ9_5744_5768_2_2_S5753S5754	Obscn	A2AAJ9	TGEADLSHTssDDESRAGTPSLVTYLK	TADELAR.TGEADLSHTssDDESRAGTPSLVTYLK.KAGGPGI	1	18.1848	17.8606	17.4217	18.1499	17.7574	18.4846	17.8907	18.4543	18.5774	18.1896	17.8361	18.1149	17.9905	18.5999	18.7018	18.5416	18.432	18.1973	18.2517
P70670_1282_1285_1_1_S1285	Naca	P70670	GAPNALAESPAsPKK	PVTLTPK.GAPNALAESPAsPKK.VPKTAAP	1	18.1385	17.9729	17.8523	18.0636	17.792	18.1567	18.2313	18.1901	18.1755	18.183	17.9752	18.2252	18.2371	18.472	18.0135	18.0655	18.3092	17.7113	18.2538
Q52KI8_702_704_2_2_S702S704	Srrm1	Q52KI8	RHsPsPRPR	RSPQPNK.RHsPsPRPR.APQTSSP	0.9895	18.1153	18.2385	18.3328	18.3137	18.2772	18.0596	17.9683	18.173	18.2908	18.4404	17.9806	18.2256	18.3002	17.8891	17.5727	18.1248	17.6323	18.257	18.0552
A2AAJ9_5762_5768_1_0	Obscn	A2AAJ9	AGTPSLVTYLK	SSDDESR.AGTPSLVTYLK.KAGGPGI	1	13.9445	13.5402	13.7852	14.1184	13.8045	13.6965	13.622	14.331	14.2312	13.6834	14.0585	14.1491	14.2479	13.9425	14.1133	14.0112	13.9987	13.9139	13.9609
A2AAJ9_5930_5948_1_0	Obscn	A2AAJ9	VSHSACVVVSGTESEAESSSGGELDDAFRR	VSTKSGR.VSHSACVVVSGTESEAESSSGGELDDAFRR.AARRLHR	1	12.7153	12.4908	12.8639	12.6861	12.9219	12.6392	12.8291	12.726	12.9123	12.8332	12.9327	12.5389	12.9494	12.3648	12.529	12.4724	12.728	12.8826	12.6175
Q63918_287_296_2_2_S288S293	Cavin2	Q63918	SsPFKVsPLSFGRK	QKASSGK.SsPFKVsPLSFGRK.KVREGES	1	18.099	17.8564	17.8762	18.1457	17.6664	18.1801	17.9357	18.3818	18.0303	18.1665	17.8165	18.4034	18.1175	18.2648	18.1957	18.3501	18.3217	17.9044	18.2476
A2ASS6_34107_34113_2_2_S34107S34109	Ttn	A2ASS6	PRsPsPVSSER	PTPERTR.PRsPsPVSSER.SLSRFER	0.9991	18.0921	18.992	18.2154	18.6307	17.3318	18.2191	16.7624	18.0933	18.188	17.792	17.5504	18.8484	18.406	16.7605	17.8206	18.2831	16.1824	19.3623	18.4681
A2AAJ9_6369_6378_1_0	Obscn	A2AAJ9	GVLWIGPDTPGYTMASSSK	LKEEAEK.GVLWIGPDTPGYTMASSSK.QHSLVLL	1	10.966	11.3451	10.7915	10.7374	11.1446	10.892	10.7951	10.991	10.8348	11.1673	10.7105	11.3265	10.9336	11.3874	11.2242	10.4264	10.7019	10.9895	11.0396
A2AAJ9_6501_6522_1_0	Obscn	A2AAJ9	ISQAKLQVPGGDSDEETKTPSASPR	TEMVSAK.ISQAKLQVPGGDSDEETKTPSASPR.HGRSRPS	0.998	15.5342	16.3399	16.5396	15.8963	15.1476	15.9069	14.9189	13.9224	12.624	17.4019	16.6906	15.05	15.2946	14.0234	13.311	13.711	13.9518	12.5499	12.7074
Q8K4G5_736_742_1_1_S738	Ablim1	Q8K4G5	TSsLPGYGK	SHAPSSK.TSsLPGYGK.NGLHRPV	1	18.0359	18.4012	18.4156	18.022	17.8212	18.3211	18.0811	18.1466	17.9761	18.2192	18.1558	17.8436	17.7599	18.3416	18.077	17.9175	17.8281	17.8845	17.7862
A2AAJ9_6512_6522_2_0	Obscn	A2AAJ9	LQVPGGDSDEETKTPSASPR	AKISQAK.LQVPGGDSDEETKTPSASPR.HGRSRPS	1	15.2171	15.3048	15.7257	15.2733	15.0185	15.604	15.4985	15.4828	15.3292	15.3319	15.1947	15.0688	15.0664	15.1069	14.951	15.1475	15.129	14.9203	15.0993
Q02257_182_182_1_1_S182	Jup	Q02257	RALMGsPQLVAAVVR	SKKEASR.RALMGsPQLVAAVVR.TMQNTSD	1	17.9991	18.0878	17.9769	17.9818	18.0989	17.9826	18.0762	17.8518	17.8288	17.9406	18.0446	17.8486	17.7569	18.1037	18.2626	18.1266	18.0913	17.9803	17.8167
A2AAJ9_6512_6522_3_0	Obscn	A2AAJ9	LQVPGGDSDEETKTPSASPRHGR	AKISQAK.LQVPGGDSDEETKTPSASPRHGR.SRPSSSV	1	15.0629	15.095	14.5	15.0063	14.607	15.0797	15.4897	14.7164	14.6324	15.0361	14.6743	14.6405	14.7841	15.4536	15.4257	14.7594	15.3529	14.9428	14.9219
Q02566_1064_1067_1_1_S1067	Myh6	Q02566	LTQEsIMDLENDK	KLEGDLK.LTQEsIMDLENDK.LQLEEKL	1	17.9562	17.9993	17.7979	17.8255	17.6504	18.0955	18.0374	18.0548	18.052	18.3907	18.268	17.984	18.0408	17.8992	17.8244	18.0825	18.0645	17.8032	17.8159
Q52KI8_400_404_2_2_S401T404	Srrm1	Q52KI8	HRPSsPAtPPPK	ASPPRRR.HRPSsPAtPPPK.TRHSPTP	0.9986	17.9504	17.9942	18.1416	18.1284	18.074	17.7279	17.864	18.0981	17.9544	18.1861	17.9669	18.1245	17.8735	17.9783	17.9693	17.7867	17.9214	17.6491	17.7613
A2AAJ9_6742_6753_1_0	Obscn	A2AAJ9	VQAESVVVSTPVQEFYKK	LEFLVGR.VQAESVVVSTPVQEFYKK.YAEETLS	1	14.409	14.6928	14.5421	14.2111	14.2349	14.3974	14.8271	14.1876	14.3961	14.6025	14.3978	14.2199	14.2294	14.4165	14.27	14.2958	14.606	14.2121	14.5184
A2AAJ9_6903_6904_1_0	Obscn	A2AAJ9	LSSIDLNDQVEGDDR	VFRNMMK.LSSIDLNDQVEGDDR.AFEVWHE	0.978	12.6952	12.6907	12.4781	12.639	12.7753	12.6503	13.0407	12.7862	12.9044	12.737	12.9109	12.6613	12.6142	12.8918	12.3474	12.2992	12.8557	12.3166	12.5505
Q9DBR7_443_455_1_1_S445	Ppp1r12a	Q9DBR7	TGsYGALAEISASK	WRLGLRK.TGsYGALAEISASK.EAQKEKD	1	17.9463	17.6852	17.6828	17.9963	17.5218	18.1194	17.5304	18.319	18.1478	17.82	17.6628	18.097	17.9169	18.1145	18.0284	18.5298	18.3371	17.858	17.9975
P11499_255_261_1_1_S255	Hsp90ab1	P11499	EDEEKPKIEDVGsDEEDDSGK	EKEEEDK.EDEEKPKIEDVGsDEEDDSGK.DKKKKTK	1	17.924	17.1562	17.6414	17.569	16.8968	18.0263	18.2816	18.083	18.1078	17.9211	17.6582	18.1359	17.8954	18.1638	18.001	18.2618	18.4987	17.5078	18.3012
P35564_553_569_1_1_S553	Canx	P35564	QKsDAEEDGVTGSQDEEDSKPK	EEKLEEK.QKsDAEEDGVTGSQDEEDSKPK.AEEDEIL	1	17.9064	17.4475	17.5662	17.7063	16.8844	18.3853	18.2747	17.8621	17.7482	18.4078	17.9566	18.0726	17.8439	18.3752	18.0646	18.036	17.9761	17.4121	17.9675
Q3UMF0_298_308_2_2_S300T304	Cobll1	Q3UMF0	KREQTAsAPAtPLVSK	FFQRSKK.KREQTAsAPAtPLVSK.HRPSFTR	1	17.8933	17.6913	17.6178	17.9421	17.7535	18.0134	17.9182	18.3362	18.1543	17.3043	17.0832	17.9986	17.8336	18.2829	17.8154	18.1268	18.0492	18.0689	17.925
Q02566_1201_1201_1_1_S1201	Myh6	Q02566	KHADsVAELGEQIDNLQR	TAAALRK.KHADsVAELGEQIDNLQR.VKQKLEK	1	17.8739	17.8214	17.8978	17.8751	17.89	17.766	17.8297	17.8971	17.9112	17.9355	17.9534	17.9183	17.7363	17.9416	17.9422	17.8029	17.9494	17.814	17.7842
Q9ET54_1373_1377_1_1_S1377	Palld	Q9ET54	YAALsDQGLDIK	VRPSASR.YAALsDQGLDIK.AAFQPEA	0.966	17.8628	18.1603	18.1829	17.5446	17.36	17.8906	18.0796	17.6186	17.78	18.2994	18.3502	17.4201	17.9583	17.8965	17.7465	17.7051	17.7598	17.9868	17.8789
A2AAJ9_933_934_1_0	Obscn	A2AAJ9	ADAGEYSCEAGGQK	VVQQAGK.ADAGEYSCEAGGQK.LSFRLDV	0.9998	12.1887	12.9067	12.4292	12.4114	13.2868	11.4038	12.2257	11.8138	12.0096	11.8501	12.228	11.3399	12.0211	11.6743	11.6829	11.4436	11.3945	12.7915	11.7565
P58771_45_45_1_1_S45	Tpm1	P58771	QLEDELVsLQK	AAEDRSK.QLEDELVsLQK.KLKGTED	1	17.8511	18.0022	17.8368	17.6983	17.5765	17.9478	17.8945	17.8809	17.8822	18.2596	18.0395	17.8189	17.7946	17.8671	17.8692	17.6914	17.8465	17.8796	17.9449
A2AB59_458_469_1_0	Arhgap27	A2AB59	KSSQDSDTPAQASPPEEK	PAPRSVR.KSSQDSDTPAQASPPEEK.IKTLDKA	0.9995	11.7066	11.4984	11.8269	12.1217	11.5214	12.1956	11.9195	11.8134	11.2599	11.8949	12.0153	11.7817	12.0041	11.2424	10.3491	11.8649	11.923	11.4655	11.2309
A2AB59_458_469_2_0	Arhgap27	A2AB59	KSSQDSDTPAQASPPEEK	PAPRSVR.KSSQDSDTPAQASPPEEK.IKTLDKA	0.9998	13.7678	13.4991	13.6558	13.8515	13.4978	14.1406	14.2211	13.2754	13.1725	14.2096	14.0532	13.7211	13.6871	13.7012	13.7064	13.9003	14.0248	13.2363	13.5896
A2AB59_458_469_3_0	Arhgap27	A2AB59	KSSQDSDTPAQASPPEEK	PAPRSVR.KSSQDSDTPAQASPPEEK.IKTLDKA	0.9859	12.6587	12.5784	12.4254	12.5469	12.6604	12.4307	12.986	12.6759	12.7659	13.0806	12.7625	12.7462	12.6895	12.1747	12.0152	12.5832	13.1348	12.1659	12.5731
A2AB59_632_645_1_0	Arhgap27	A2AB59	QNAASPSLSPGGLESDLSR	WREEDVR.QNAASPSLSPGGLESDLSR.VRHKLRK	1	12.7944	12.524	12.6077	12.7868	12.794	12.9464	13.1259	12.9235	13.107	12.7591	12.5214	12.652	12.6662	13.0728	12.9706	12.5958	12.6769	13.0104	12.6172
A2ADY9_115_128_1_0	Ddi2	A2ADY9	TQAQHSSPGEMASSPQGLDNPALLR	QQRQLPR.TQAQHSSPGEMASSPQGLDNPALLR.DMLLANP	1	10.7771	11.1044	10.3837	10.1304	10.8231	11.3541	10.7652	10.1393	11.2147	10.5337	10.4071	10.8013	11.1203	10.4716	11.0711	11.0974	10.8717	NA	10.8238
A2ASS6_34457_34457_1_1_S34457	Ttn	A2ASS6	VKsPEPR	AVTSPPR.VKsPEPR.VKSPETV	0.9842	17.8413	17.4946	17.7949	18.2621	17.5762	18.0479	17.6503	17.8474	17.7052	17.8289	17.5621	18.1576	18.5178	17.1903	17.7792	18.3645	17.5225	17.8655	18.4665
Q62407_2474_2484_1_1_S2476	Speg	Q62407	SGsSEDSGGASGR	LSSRLQR.SGsSEDSGGASGR.STPLFGR	1	17.7894	18.5038	18.2386	18.0341	17.6636	17.8922	17.4885	17.2416	17.2962	18.4144	18.5485	17.7976	17.8529	17.3557	17.4179	17.434	17.1247	17.5988	17.9106
Q3U0S6_320_325_1_1_S322	Rasip1	Q3U0S6	SVsELSLQGR	ENLSLRR.SVsELSLQGR.RRRQQER	1	17.7866	17.8521	18.1089	17.9391	18.1067	17.6144	17.9435	17.5943	17.4512	17.9591	18.1826	17.4809	17.6671	17.3362	17.2127	18.0801	18.1403	17.3754	17.4601
Q8CC35_471_488_1_1_S488	Synpo	Q8CC35	TARPFGIQSPGTSQIEQsPMMGRR	PASVVNR.TARPFGIQSPGTSQIEQsPMMGRR.QFGEKAW	1	17.7778	17.7215	17.5449	17.8321	17.8585	17.7126	17.4939	18.0164	17.9921	17.6582	17.606	17.9078	18.011	17.8951	17.8	17.8325	17.9114	17.8433	17.7089
Q9JKS4_90_98_1_1_S98	Ldb3	Q9JKS4	RPIPISTTAPPIQsPLPVIPHQK	LTLQKSK.RPIPISTTAPPIQsPLPVIPHQK.DPALDTN	1	17.7758	17.4265	17.5801	17.9464	17.8687	17.5192	17.6934	17.859	17.8191	17.6291	17.6304	17.7671	18.1037	17.6983	17.7086	17.8616	17.9362	17.831	17.7078
A2AHC3_547_569_2_0	Camsap1	A2AHC3	TDVSPPSPQMPRTSPQAPGLVASIR	ELVAIIR.TDVSPPSPQMPRTSPQAPGLVASIR.SPQRQAD	1	11.402	11.3552	10.8049	11.1792	11.5863	11.3006	11.0466	11.4493	11.4835	11.3301	11.2556	11.5623	11.1156	11.6377	11.966	11.5794	11.6604	11.7692	11.0582
A2AHC3_559_569_1_0	Camsap1	A2AHC3	TSPQAPGLVASIR	PSPQMPR.TSPQAPGLVASIR.SPQRQAD	1	11.7279	11.9283	11.4348	12.0794	11.8114	12.1435	11.8845	11.9018	11.2661	11.665	11.9131	11.4288	12.2436	11.1323	10.932	11.9059	11.708	11.8008	11.7194
Q569Z6_248_257_2_2_S248S253	Thrap3	Q569Z6	ERsPALKsPLQSVVVR	VSDLSPR.ERsPALKsPLQSVVVR.RRSPRPS	1	17.7459	18.0728	17.8446	17.902	17.9235	17.8432	17.7046	17.6856	17.4716	17.996	17.823	17.8647	17.4992	17.5068	17.5922	17.8327	17.3997	18.0037	17.7601
A2AHC3_823_826_1_0	Camsap1	A2AHC3	LNSCETK	AERKLQR.LNSCETK.SSTSSSQ	0.9411	14.2763	13.5721	13.9186	14.5495	13.3163	14.5057	13.9839	14.8771	14.8865	14.155	13.677	14.2839	14.6996	14.5975	14.1391	14.9859	13.8031	14.2025	14.9208
Q7TPW1_281_292_1_1_S281	Nexn	Q7TPW1	AAFAEARRsMVLDDDSPEIYK	RRIEEEK.AAFAEARRsMVLDDDSPEIYK.TVSQESL	1	17.6826	17.6425	17.4963	17.5512	17.543	17.8333	17.8778	17.5132	17.5553	17.5915	17.7582	17.5603	17.4142	17.8624	17.9515	17.8505	17.8312	17.6743	17.8248
P23242_325_341_2_2_T326S328	Gja1	P23242	MGQAGStIsNSHAQPFDFPDDSQNAKK	YSAEQNR.MGQAGStIsNSHAQPFDFPDDSQNAKK.VAAGHEL	1	17.676	17.8466	17.8004	17.6779	17.2321	17.8009	17.7835	17.9218	17.8227	17.7987	17.4488	17.8946	17.3924	18.0192	17.7658	17.4031	17.5321	17.5883	17.5602
A2AIV2_1571_1578_1_0	Virma	A2AIV2	SFLSEPSSPGR	LHSELER.SFLSEPSSPGR.SKTTKGF	1	14.5838	14.6703	14.5642	14.7586	14.7342	14.6875	14.546	14.8684	14.7763	14.7412	14.6904	14.4568	14.553	14.4383	14.353	14.5834	14.3873	14.6072	14.5338
Q5DTJ9_919_935_1_1_S924	Mypn	Q5DTJ9	LERTPVDEsDDEIEHDEIPTGK	MNEIEFR.LERTPVDEsDDEIEHDEIPTGK.CIAPIFD	1	17.6641	17.4296	17.4596	17.6981	17.5436	17.5935	17.7628	17.7256	17.6787	17.732	17.5476	17.5105	17.7014	17.7293	17.6579	17.624	17.9785	17.4515	17.4197
P05064_36_39_1_1_T37	Aldoa	P05064	GILAADEStGSIAK	RIVAPGK.GILAADEStGSIAK.RLQSIGT	1	17.6501	17.4767	17.6383	17.7674	17.575	17.5123	18.0015	17.8445	17.6853	17.3488	17.386	17.6637	17.6585	17.874	17.7437	17.6122	17.7536	17.6423	17.5646
Q9Z2I9_279_283_1_1_S279	Sucla2	Q9Z2I9	INFDsNSAYRQK	VLCMDAK.INFDsNSAYRQK.KIFDLQD	1	17.638	17.556	17.79	17.7999	17.7263	17.5108	17.5047	17.845	17.8262	17.6843	17.667	17.4996	17.6714	17.5483	17.3899	17.6864	17.5115	17.6993	17.5986
A2AJ88_377_384_1_0	Pnpla7	A2AJ88	RSCSVPLPSNHGEVDELR	VSGPLLK.RSCSVPLPSNHGEVDELR.QSQGSGS	0.9987	10.8044	10.8584	9.58212	10.5379	10.9705	10.3287	10.6399	11.5953	9.8755	11.1482	10.5308	11.1414	10.7074	10.6319	11.2925	11.1078	10.6363	10.5914	NA
Q8K1M6_613_622_1_1_S622	Dnm1l	Q8K1M6	SKPIPIMPAsPQK	ELLAEEK.SKPIPIMPAsPQK.GHAVNLL	1	17.6186	17.4726	17.5343	17.7211	17.4952	17.4856	17.7552	17.8936	17.799	17.4817	17.5519	17.7657	17.6326	17.8066	17.6118	17.586	17.6608	17.5459	17.5687
A2AJI0_111_127_2_0	Map7d1	A2AJI0	PSRRSSQPSPTTVPASDSPPAK	TGPREAK.PSRRSSQPSPTTVPASDSPPAK.QDVKKAG	0.9981	12.642	12.292	11.8102	10.8633	12.5381	12.0189	13.9111	10.6573	11.6172	11.5837	12.6832	11.307	11.2815	13.0145	13.3488	11.7734	13.8454	11.3758	NA
A2AJI0_114_127_1_0	Map7d1	A2AJI0	RSSQPSPTTVPASDSPPAK	REAKPSR.RSSQPSPTTVPASDSPPAK.QDVKKAG	1	14.9164	14.9975	15.0058	14.9771	15.0551	14.8507	15.024	14.93	14.7866	14.7769	14.9202	14.8719	14.9977	14.7098	14.9984	14.8719	14.752	15.0688	15.0017
P70670_1193_1208_1_1_S1206	Naca	P70670	EAPATPSVGVIAVSGEIsPSPKK	SKTAAPK.EAPATPSVGVIAVSGEIsPSPKK.TSKTAAP	1	17.6127	17.3526	17.4635	17.5909	17.3105	17.8658	17.8184	17.8484	17.6752	17.6144	17.5595	17.88	17.6332	17.6855	17.6926	17.6582	17.5091	17.6774	17.7582
A2AJI0_114_127_2_0	Map7d1	A2AJI0	RSSQPSPTTVPASDSPPAK	REAKPSR.RSSQPSPTTVPASDSPPAK.QDVKKAG	1	15.3385	15.5496	15.3756	15.4176	15.3633	15.5764	15.2933	15.3172	15.3534	15.5302	15.3981	15.4638	15.319	15.0856	15.1522	15.2105	15.2142	15.4693	15.398
A2AJI0_248_256_2_0	Map7d1	A2AJI0	TSGSRCSVSAVNLPK	HSSPGRK.TSGSRCSVSAVNLPK.HVDSIIN	1	13.6103	13.0985	13.0009	13.1537	13.2041	13.9784	13.5566	14.1642	13.8813	13.3241	13.0082	13.5965	13.624	14.0412	13.7096	13.9776	14.1154	13.1947	14.0677
Q3UIZ8_416_432_1_1_S432	Mylk3	Q3UIZ8	DWRDETVGTTDLQQGIDPGAVsPEPGK	GPSLATR.DWRDETVGTTDLQQGIDPGAVsPEPGK.DHAAQGP	1	17.5874	17.1905	17.1025	17.8894	17.5312	18.1727	17.8138	17.2079	17.1107	17.3021	16.8391	17.3006	17.0332	18.1673	18.3021	17.3684	17.2736	18.0569	18.0534
A2AJI0_275_284_2_0	Map7d1	A2AJI0	SSATLWNSPSR	INKRLSK.SSATLWNSPSR.NRSLQLS	0.9925	12.5955	12.2692	12.4263	12.7669	13.0267	12.5043	12.4833	12.2967	12.0619	12.3149	12.5967	12.9475	12.3128	12.8139	12.803	12.7572	12.8081	12.8454	12.4225
A2ASS6_34063_34076_2_2_S34063S34065	Ttn	A2ASS6	RsLsPTYIELMRPVSELIR	SRLLRRR.RsLsPTYIELMRPVSELIR.SHPRPAE	1	17.5839	17.6854	17.6191	17.7711	17.2131	17.8792	16.9088	17.8901	17.7926	18.3144	17.626	17.5546	17.5603	17.523	17.5864	17.8114	17.3305	17.4206	17.2681
Q9WV35_15_15_1_1_S15	Apobec2	Q9WV35	EEAAEAAAPAsQNGDDLENLEDPEK	_______.EEAAEAAAPAsQNGDDLENLEDPEK.LKELIDL	1	17.5697	17.7995	17.7992	17.5581	17.285	17.5873	17.8093	17.6533	17.6623	17.3754	17.5497	17.5674	17.4616	17.7336	17.7881	17.3763	17.4157	17.5096	17.4751
Q07113_2392_2407_1_1_S2401	Igf2r	Q07113	AEALSSLHGDDQDsEDEVLTVPEVK	ITTKAVK.AEALSSLHGDDQDsEDEVLTVPEVK.VHSGRGA	1	17.5681	17.8634	17.7165	17.9511	17.6141	17.6491	17.3783	17.4937	17.4615	17.31	17.583	17.7918	17.5537	17.5749	17.878	17.5935	17.1743	17.9299	17.2466
Q02566_1271_1277_1_1_S1271	Myh6	Q02566	LEEAQRsLNDFTTQR	ANEYRVK.LEEAQRsLNDFTTQR.AKLQTEN	1	17.5667	17.8149	17.7122	17.5289	17.7701	17.4611	17.5786	17.5585	17.5225	18.0044	18.0597	17.1303	17.2309	17.418	17.3977	17.3242	17.637	17.4572	17.3664
Q8VBT0_259_263_1_1_S263	Tmx1	Q8VBT0	ATSQSsIRQR	DREGASK.ATSQSsIRQR.CVGLPSA	0.9998	17.5596	18.3031	18.2471	17.5986	17.7031	17.2928	17.8088	16.7523	17.0114	17.8842	18.0792	17.5256	16.813	18.0178	17.4133	16.7341	17.2292	17.3049	16.6079
P48787_23_32_2_2_S23S24	Tnni3	P48787	RssANYRAYATEPHAK	APAPVRR.RssANYRAYATEPHAK.KKSKISA	0.9996	17.556	17.7335	17.6386	15.9503	17.2258	16.9826	18.0131	17.1821	17.4682	18.1213	18.1168	17.0915	15.8109	17.9604	17.8181	16.7959	18.0301	17.5513	16.6351
P68033_320_326_1_1_S325	Actc1	P68033	EITALAPsTMK	IADRMQK.EITALAPsTMK.IKIIAPP	1	17.5438	17.728	17.4589	17.6033	17.5894	17.8229	17.6796	17.5156	17.5414	17.9726	17.8157	17.3621	17.46	17.2469	17.3583	17.1991	17.4933	17.5287	17.3363
A2AJI0_544_554_2_0	Map7d1	A2AJI0	EPAAPASPAPSPVPSPTPAQPQK	SRAAEEK.EPAAPASPAPSPVPSPTPAQPQK.EQSSTQI	1	13.2822	13.5378	12.9923	13.36	13.0643	13.1929	13.2233	13.6301	13.376	13.1491	13.0204	13.2008	13.355	13.2749	13.2233	13.4952	13.4518	13.4839	13.5342
P70670_1484_1492_1_1_S1491	Naca	P70670	DAPTTLAESPsSPK	PLTPSPK.DAPTTLAESPsSPK.KAPKTAA	1	17.5421	17.3118	17.3926	17.1942	16.877	17.813	17.8936	17.6136	17.5294	17.7991	17.4566	17.5605	17.5268	17.7097	17.628	17.678	17.6895	17.3366	18.018
Q9JI91_147_152_1_1_S147	Actn2	Q9JI91	FAIQDIsVEETSAK	IWTIILR.FAIQDIsVEETSAK.EGLLLWC	1	17.5414	17.5559	17.3689	17.2942	17.2459	17.2613	17.0958	17.9755	17.852	17.5847	17.3904	17.7811	17.3037	17.7399	17.4513	17.9632	17.7827	17.7971	17.7511
Q80XB4_275_284_1_1_S275	Nrap	Q80XB4	GMAsPVGAEGGMTK	QYHREMK.GMAsPVGAEGGMTK.DSVDRCG	1	17.5299	17.5161	17.4025	17.2538	17.3778	17.5544	17.6611	17.3624	17.5839	17.7176	17.5069	17.1628	17.433	17.332	17.292	17.7831	17.9127	17.5097	17.2376
A2ASS6_3850_3873_1_1_S3870	Ttn	A2ASS6	EATLQFEEPEGVFPGASSAAQVsPVTIK	AQTTLPK.EATLQFEEPEGVFPGASSAAQVsPVTIK.PLITLTA	1	17.5211	17.2389	17.4003	17.5451	17.5467	17.3421	17.8311	17.562	17.7235	17.3667	17.3773	17.4421	17.6729	17.469	17.6421	17.5265	17.6935	17.5197	17.1951
A2AJI0_74_91_1_0	Map7d1	A2AJI0	QLPLEPGNPTGQISPQPAPPQEECPSSEAK	KTATNPK.QLPLEPGNPTGQISPQPAPPQEECPSSEAK.SRGPTPT	0.9928	11.4045	11.2636	11.5445	11.9503	11.4402	11.2462	11.3928	11.647	11.4274	11.3969	11.1907	11.415	11.0435	11.5111	11.4544	11.0483	11.2956	11.5014	11.785
Q3UHD3_1286_1295_1_1_S1286	Mtus2	Q3UHD3	QLsEENANLQEYVEK	QNTVVTR.QLsEENANLQEYVEK.ETQEKKR	1	17.5178	17.9174	17.6133	17.4783	17.2326	17.8665	17.4608	17.4087	17.3075	17.8171	17.6327	17.3486	17.2409	17.8157	17.6831	17.396	17.2084	17.7064	17.4498
P23242_290_297_1_1_S296	Gja1	P23242	LVTGDRNNsSCR	MSPPGYK.LVTGDRNNsSCR.NYNKQAS	1	17.5123	17.4344	16.8522	17.9431	17.4586	17.7802	16.9807	17.8001	18.0388	17.2902	17.0382	17.8324	17.9034	17.8304	17.3827	17.6164	16.6338	17.7365	17.9512
P47757_263_267_1_1_S263	Capzb	P47757	QLQRELsQVLTQR	PDNHKFK.QLQRELsQVLTQR.QVYIQPD	1	17.5045	17.6744	17.6079	17.647	17.6007	17.782	17.53	17.3874	17.2017	17.7462	17.6041	17.5287	17.5191	17.5657	17.4422	17.188	17.2183	17.5635	17.2714
O55143_376_389_1_1_S378	Atp2a2	O55143	VEGDTCsLNEFSITGSTYAPIGEVQK	RMFILDK.VEGDTCsLNEFSITGSTYAPIGEVQK.DDKPVKC	1	17.4945	17.5236	17.6223	17.3109	16.7929	17.6029	17.4992	17.8245	17.8746	17.7889	17.6862	17.5844	17.2582	17.706	17.5211	17.5127	17.0992	17.401	17.3935
Q02566_1490_1499_1_1_S1493	Myh6	Q02566	NAYEEsLEHLETFKR	TELFKLK.NAYEEsLEHLETFKR.ENKNLQE	1	17.4915	17.6391	17.6106	17.5565	17.4619	17.4942	17.0121	17.5819	17.5244	17.89	17.7441	17.5776	17.3963	17.2821	17.3466	17.5199	17.5318	17.6258	17.5243
Q02566_881_881_1_1_S881	Myh6	Q02566	MVsLLQEK	RKELEEK.MVsLLQEK.NDLQLQV	1	17.4857	17.7327	17.7423	17.3519	17.4605	17.5482	17.5789	17.4406	17.3596	17.9115	17.7628	17.3618	17.2781	17.5459	17.3457	17.2225	17.4114	17.4809	17.3103
Q9ES28_497_501_1_1_S497	Arhgef7	Q9ES28	MsGFIYQGK	MLSASPR.MsGFIYQGK.LPTTGMT	1	17.4837	17.6714	17.7838	17.2952	17.4494	17.5364	17.3132	17.5743	17.5326	17.6239	17.7207	17.4963	17.3904	17.2594	17.5154	17.5286	17.6538	17.4187	17.1843
P35487_290_302_2_2_S296S301	Pdha2	P35487	YHGHSMsDPGIsYR	MELQTYR.YHGHSMsDPGIsYR.SREEVHN	0.9987	17.4836	17.3473	17.3418	17.572	17.9059	17.4753	16.7989	17.8743	17.6387	17.0253	17.058	18.0098	17.8005	17.0645	17.4962	17.9101	16.8373	18.0662	17.7736
A2AKB9_354_369_1_0	Dcaf10	A2AKB9	TTSSSDLTTTSSSSGSR	PILRARR.TTSSSDLTTTSSSSGSR.VSGSPCH	1	10.3377	10.3079	10.0414	10.232	10.0803	10.2103	10.2285	10.4837	10.2427	10.4628	10.961	9.66604	10.3315	10.4927	10.3035	NA	10.0985	10.787	10.4621
A2AKX3_864_872_1_0	Setx	A2AKX3	SEELDNSSSDDEDK	LFKKEIK.SEELDNSSSDDEDK.LQIQEGR	1	12.2093	12.8375	12.3176	12.1984	12.5813	11.3181	12.2229	11.7827	12.4121	12.3659	12.7964	11.1514	12.2069	12.4681	12.2389	11.904	11.8441	12.1721	11.8746
A2ALK8_357_365_2_0	Ptpn3	A2ALK8	RSLSVERLETK	VWNPVMR.RSLSVERLETK.SLPSRSP	0.9968	13.7256	13.4772	13.5211	13.9218	13.5865	13.8125	13.7811	13.9818	13.953	13.7498	13.5617	13.9461	13.8945	13.8243	13.4566	13.7179	13.805	13.6463	13.602
A2ALU4_235_242_1_0	Shroom2	A2ALU4	ADASSTENILYK	PDHTLPK.ADASSTENILYK.VGLWEAS	0.9999	14.0448	14.1671	14.015	14.2064	13.9427	13.7615	14.2178	14.4014	13.9876	14.0431	14.1483	14.2019	13.9566	14.0789	14.0132	13.8044	14.1098	13.981	13.8297
A2ALU4_318_332_2_0	Shroom2	A2ALU4	KAPSPPPLGLPLRSDSFSVAAR	WYVPDKK.KAPSPPPLGLPLRSDSFSVAAR.GHEKARG	1	14.3453	13.9908	14.3696	14.1099	14.4884	13.7033	14.4865	14.1736	14.6774	13.8599	14.3571	14.3435	14.7101	14.3695	14.7888	14.4134	14.5201	14.1389	14.3914
Q99MR6_67_74_2_2_S67S74	Srrt	Q99MR6	ERFsPPRHELsPPQK	DYDRNRR.ERFsPPRHELsPPQK.RMRRDWD	1	17.4704	17.2535	17.3637	17.5684	17.5227	17.5426	17.6582	17.5207	17.4216	17.5659	17.2953	17.6033	17.3831	17.472	17.465	17.253	17.6084	17.523	17.526
Q63918_287_296_1_1_S293	Cavin2	Q63918	SSPFKVsPLSFGRK	QKASSGK.SSPFKVsPLSFGRK.KVREGES	1	17.464	17.4718	17.5906	17.3795	17.4905	17.479	17.5153	17.2603	17.3468	17.7923	17.6812	17.2903	17.382	17.4138	17.5254	17.3352	17.6776	17.3318	17.4702
A2AMM0_19_35_1_0	Cavin4	A2AMM0	LSSVTEDEDQDAALTIVTVLDR	GKIHQNR.LSSVTEDEDQDAALTIVTVLDR.VASVVDS	1	14.7551	14.149	14.3497	14.8117	14.5261	15.5317	14.2188	15.0192	14.5847	14.2938	14.2076	15.7215	14.6467	14.6861	15.3529	15.2927	13.9523	15.2091	15.5084
Q3U132_4_10_1_1_T9	Tespa1	Q3U132	EASVLSPtSWEK	_______.EASVLSPtSWEK.RRAWLRQ	0.9995	17.4325	17.4141	17.4727	17.4124	17.5058	17.4491	17.6384	17.3669	17.5855	17.3565	17.4598	17.4987	17.5197	17.3436	17.4123	17.3495	17.4165	17.5257	17.4658
A2AMM0_209_212_1_0	Cavin4	A2AMM0	TRQTLDK	SRENMQK.TRQTLDK.KVSGIRT	0.9012	13.0495	13.4984	13.7031	13.4175	13.2028	12.3	12.6263	13.4821	13.4357	12.9536	13.4125	13.4083	13.5559	12.4923	12.0627	12.8249	12.6917	12.0743	12.6776
A2AMM0_257_264_1_0	Cavin4	A2AMM0	SISSAAPSK	SGERFKK.SISSAAPSK.EAFKIRS	0.9998	15.4705	15.6943	15.989	15.7844	15.7104	14.9816	15.2914	15.4464	15.6035	15.4453	15.7691	15.5876	15.6221	15.2461	15.236	15.0278	15.2386	15.102	15.004
Q05D44_209_223_1_1_S215	Eif5b	Q05D44	SVPTVDsGNEDDDSSFK	KKNQKNK.SVPTVDsGNEDDDSSFK.IKTVAQK	1	17.4293	17.2938	17.3369	17.2819	17.1911	17.3397	17.4783	17.5852	17.6063	17.4294	17.4283	17.4571	17.5732	17.5355	17.4499	17.4614	17.6613	17.3905	17.421
P11499_226_226_1_1_S226	Hsp90ab1	P11499	EIsDDEAEEEKGEKEEEDK	LEKEREK.EIsDDEAEEEKGEKEEEDK.EDEEKPK	1	17.4275	17.001	17.2881	17.1519	16.9347	17.5574	17.4841	17.6626	17.6317	17.3344	17.2708	17.4756	17.3362	17.6617	17.4476	17.7169	17.7593	17.4094	17.5966
P35564_582_582_1_1_S582	Canx	P35564	AEEDEILNRsPRNR	EEDSKPK.AEEDEILNRsPRNR.KPRRE__	1	17.4201	17.5854	17.4676	17.3349	17.1427	17.1394	17.5342	17.4661	17.329	17.668	17.4383	17.3039	17.2621	17.8272	17.5401	17.2244	17.2486	17.5467	17.3797
Q69ZZ6_405_410_1_1_S410	Tmcc1	Q69ZZ6	ALGVISNFQSsPK	QVDDGGK.ALGVISNFQSsPK.YGSEEDC	1	17.4127	17.2732	17.4363	17.4092	16.5885	17.4997	17.4179	17.6909	17.604	17.6594	17.314	17.4542	17.1245	18.0573	17.3401	17.6844	17.5197	17.0289	17.3577
A2AMM0_353_362_1_0	Cavin4	A2AMM0	VEDDESLLLELKQSS	TFKPQVR.VEDDESLLLELKQSS._______	1	16.5972	16.5769	16.3793	16.8494	16.1957	16.9988	16.082	16.4676	16.2579	16.4146	16.5475	17.2292	16.6149	16.7951	17.168	16.7162	16.4236	16.7062	16.8048
O88667_39_63_1_1_S39	Rrad	O88667	sMPVDERDLQAALAPGSLATTAAGTR	APPLHRR.sMPVDERDLQAALAPGSLATTAAGTR.TQGQRLD	1	17.4122	17.4854	17.2276	17.4543	17.5041	17.3498	17.5553	17.2967	17.303	17.1483	17.0717	17.3991	17.4937	17.5967	17.7946	17.4002	17.5801	17.569	17.5212
P35564_553_569_1_1_S563	Canx	P35564	QKSDAEEDGVTGsQDEEDSKPK	EEKLEEK.QKSDAEEDGVTGsQDEEDSKPK.AEEDEIL	1	17.4092	16.9384	17.2878	17.1789	16.4155	17.7552	17.4427	17.5163	17.4441	17.9452	17.5884	17.3605	17.4091	17.9342	17.3261	17.5082	17.4311	17.046	17.4371
Q8CC27_508_510_1_1_S510	Cacnb2	Q8CC27	SAsQAEEEPCLEPVKK	PDRSAPR.SAsQAEEEPCLEPVKK.SQHRSSS	1	17.4067	17.4289	17.4778	17.4024	17.1772	17.6597	17.5028	17.4768	17.5348	17.5122	17.4096	17.3565	17.4095	17.3871	17.4419	17.3724	17.5419	17.3748	17.4409
Q9CQ73_251_254_1_1_S254	Pkp2	Q9CQ73	LQSTQsR	VRVSQAR.LQSTQsR.TARSSWP	0.9994	17.4001	17.6835	17.5095	17.6004	17.4754	17.2343	17.6473	17.1637	17.1217	17.1143	17.3552	17.0696	17.3963	17.7518	17.5445	17.4364	17.3855	17.4424	17.1553
P14602_13_27_1_1_S15	Hspb1	P14602	SPsWEPFRDWYPAHSR	VPFSLLR.SPsWEPFRDWYPAHSR.LFDQAFG	1	17.3859	17.5156	17.4387	17.2078	17.4082	17.3502	17.3297	17.3877	17.3175	17.4614	17.5762	17.3542	17.1764	17.4641	17.3126	17.3472	17.4211	17.741	17.4894
A2ASS6_16536_16548_1_1_S16544	Ttn	A2ASS6	KGEAEEEEPFSLPLTERLsINNSK	APPVRRK.KGEAEEEEPFSLPLTERLsINNSK.QGESQLR	1	17.3635	17.2112	17.1189	17.1687	16.693	17.5101	17.4524	17.3955	17.4253	17.7907	17.6574	17.6297	17.4306	17.3907	17.4912	17.2431	17.4742	17.2653	17.2999
Q61189_90_109_1_1_S95	Clns1a	Q61189	LGEESKEPPsDEDEEDNDDIEPISEFR	YVMVNAK.LGEESKEPPsDEDEEDNDDIEPISEFR.FVPSDKS	1	17.3337	17.1277	17.0944	17.8406	16.7725	17.7354	17.538	17.3805	17.242	17.2535	17.2013	17.5405	17.7577	17.2821	17.2366	17.3201	17.2919	17.0026	17.3868
P58771_252_261_1_1_S252	Tpm1	P58771	sIDDLEDELYAQK	SVTKLEK.sIDDLEDELYAQK.LKYKAIS	1	17.3118	17.3812	17.1895	17.3185	17.0655	17.5122	17.3945	17.3864	17.2369	17.6984	17.5608	17.1723	17.1041	17.3377	17.4356	17.2487	17.228	17.0708	17.2457
Q8K4G5_473_483_1_1_S475	Ablim1	Q8K4G5	TLsPTPSAEGYQDVRDR	SLGESPR.TLsPTPSAEGYQDVRDR.MIHRSTS	1	17.3072	17.687	17.4795	17.0571	17.4067	17.1118	17.2664	17.1079	17.4126	17.4174	17.454	17.1892	16.938	17.3895	17.2692	17.2037	17.3999	17.5523	16.9478
A2AN08_2712_2716_1_0	Ubr4	A2AN08	HVTLPSSPR	RPRNKRR.HVTLPSSPR.SNTPMGD	0.9996	13.4406	14.1293	13.475	14.0738	13.8005	13.1725	12.8054	13.466	13.5318	13.2565	13.5368	13.6906	13.5491	13.0115	13.2144	13.0917	12.3996	14.0076	12.9968
A2AN08_2712_2716_2_0	Ubr4	A2AN08	HVTLPSSPR	RPRNKRR.HVTLPSSPR.SNTPMGD	0.9737	11.3208	11.3795	11.4697	11.6682	11.3276	11.8714	11.1509	10.8242	11.6396	10.7251	11.2297	11.3875	11.677	11.6243	11.1825	11.3629	10.8246	11.2731	11.7177
A2AN08_2712_2721_2_0	Ubr4	A2AN08	HVTLPSSPRSNTPMGDKDDDDDDDADEK	RPRNKRR.HVTLPSSPRSNTPMGDKDDDDDDDADEK.MQSSGIP	1	13.0946	12.2163	13.0758	12.8133	12.4764	12.9578	12.9483	13.5454	13.5407	13.3854	13.072	13.3376	12.8502	13.7069	13.6774	12.5699	13.3773	12.4627	12.5239
A2AN08_2712_2721_3_0	Ubr4	A2AN08	HVTLPSSPRSNTPMGDKDDDDDDDADEK	RPRNKRR.HVTLPSSPRSNTPMGDKDDDDDDDADEK.MQSSGIP	0.9999	12.6119	11.4558	12.5447	12.9169	11.53	12.7863	12.0279	13.473	12.8423	12.482	12.5601	13.3472	12.7595	12.7414	12.4888	12.9518	12.6345	12.1527	13.0372
O70468_416_430_1_1_S423	Mybpc3	O70468	RTLTISQCsLADDAAYQCVVGGEK	FESVGAK.RTLTISQCsLADDAAYQCVVGGEK.CSTELFV	1	17.3069	17.1797	17.3506	17.0398	16.8936	17.5257	17.2103	17.8385	17.8598	17.5794	17.3844	17.1701	17.1598	17.0585	17.2017	17.4066	17.2143	17.2009	17.4008
A2AN08_2740_2741_1_0	Ubr4	A2AN08	MQSSGIPDGGHIR	DDDADEK.MQSSGIPDGGHIR.QESQEQS	0.9938	10.5411	10.7331	10.592	10.2026	11.0702	10.7501	10.9323	9.79192	10.2947	10.7689	10.1361	10.9659	10.2185	9.02849	9.92594	NA	10.4215	10.2669	NA
A2ASS6_12869_12871_2_2_T12869S12871	Ttn	A2ASS6	KtPsPIEAERK	PIKGVAK.KtPsPIEAERK.KLRPGSG	0.9975	17.2891	17.1561	17.6335	17.4361	16.6825	18.0346	17.6772	17.16	16.9092	17.7271	17.4712	17.1455	17.4917	17.2852	17.0155	16.8156	16.8059	17.0892	17.6183
Q8BG95_644_651_1_1_T645	Ppp1r12b	Q8BG95	RStQGVTLTDLQEAEK	RQARQTR.RStQGVTLTDLQEAEK.TFSRSRA	1	17.283	17.0505	17.3439	17.1021	16.7402	17.4659	17.4743	17.9162	17.7675	16.9334	16.9147	17.0574	17.1594	17.4704	17.4146	17.7009	17.3838	17.2862	17.3649
A2AQ25_1006_1020_1_0	Skt	A2AQ25	SIPNLEMPPASSPVSK	AQANIMK.SIPNLEMPPASSPVSK.GDAAGDK	1	14.55	14.5267	14.7101	14.4112	14.4759	14.6916	14.6008	14.7452	14.6645	14.5654	14.4119	14.5161	14.6307	14.5688	14.7784	14.3838	14.5648	14.7997	14.1395
A2AQ25_1032_1038_1_0	Skt	A2AQ25	GDAAGDKLELSEDSPNSEQELDK	ASSPVSK.GDAAGDKLELSEDSPNSEQELDK.IGGKSPP	1	15.103	14.8423	15.2175	14.9073	14.7203	15.2633	15.3451	15.0674	14.8695	15.2765	15.4763	15.1497	15.0614	15.0955	15.1681	15.2304	15.337	14.6363	15.0981
Q02566_1853_1856_1_1_Y1854	Myh6	Q02566	ELTyQTEEDKK	KSERRIK.ELTyQTEEDKK.NLMRLQD	1	17.2781	16.918	17.228	17.1457	16.2337	17.7158	17.7325	17.4608	17.3065	17.9227	17.5057	17.2002	17.1236	17.4726	17.1371	17.1012	17.2365	16.6506	17.2734
Q65CL1_356_367_1_1_T358	Ctnna3	Q65CL1	SNtLNTAIVNMSK	NTGKTER.SNtLNTAIVNMSK.KTRDLRR	1	17.259	17.2804	17.3813	17.3338	17.196	17.2884	17.0321	17.277	17.2832	17.4242	17.4078	17.5579	17.2925	17.3513	17.4031	17.0185	17.0251	17.2301	17.3681
Q9ET80_448_456_2_2_S448S452	Jph1	Q9ET80	VLEKPPsPKEsPHFYR	KENPEEK.VLEKPPsPKEsPHFYR.KGTTPPR	1	17.2534	16.9241	17.1437	17.6482	16.3194	17.9264	16.7998	17.5351	17.4669	17.3307	16.7464	17.7991	17.5011	17.0712	17.0365	17.9796	16.4316	17.0048	18.2571
Q8CIB5_328_339_1_1_S339	Fermt2	Q8CIB5	LSIMTSENHLNNsDK	LQYHINK.LSIMTSENHLNNsDK.EVDEVDA	1	17.2426	17.4886	17.6249	16.5047	17.035	16.9818	16.9873	17.1942	17.6109	16.9066	17.5728	17.1346	16.8651	17.0183	17.8423	17.4442	17.0149	18.0543	17.2799
Q61136_88_94_2_2_S88S94	Prpf4b	Q61136	EVIEAsDKEGLsPAK	HKKHKRK.EVIEAsDKEGLsPAK.RTKLDDL	1	17.2294	17.0619	17.2539	17.0096	16.7037	17.7852	17.9812	17.2261	17.0077	17.7715	17.1613	17.2222	16.7777	17.1955	17.0261	17.1205	17.2543	16.5933	17.1926
A2AQ25_1681_1686_1_0	Skt	A2AQ25	QLENTISEMSPR	SLEQTIK.QLENTISEMSPR.ALVDTSC	0.9993	11.279	11.4332	11.2108	10.9372	11.4599	11.2812	11.6654	11.179	11.6369	11.123	11.304	11.7736	11.1136	11.1801	11.0048	11.0703	11.2784	11.2595	11.0021
Q8CC35_833_839_1_1_S833	Synpo	Q8CC35	AAsPAKPSSLDLVPNLPR	SRTVSPR.AAsPAKPSSLDLVPNLPR.AGLPPSP	1	17.2289	17.1857	17.1429	17.0704	16.9109	17.1625	17.3548	17.2573	17.4033	17.338	17.0915	17.3182	17.0009	17.2471	17.2682	17.4135	17.6128	17.3055	17.1812
P12382_773_775_1_1_S775	Pfkl	P12382	RTLsIDK	ELEHVTR.RTLsIDK.GF_____	0.9942	17.2108	17.4042	17.6437	16.7895	16.9346	17.5587	17.6927	17.1735	17.2129	17.5549	17.674	16.3803	16.4467	17.4531	17.3937	17.0838	17.1425	16.935	16.86
A2AQ25_1795_1802_1_0	Skt	A2AQ25	KAGGDCKPTSPSLPASK	QANGSAK.KAGGDCKPTSPSLPASK.IPALSPS	1	14.6441	14.2072	14.4177	14.4607	14.3306	14.7665	14.9978	14.7282	14.6519	14.7151	14.6803	14.7029	14.4478	14.6309	14.755	14.9872	14.9624	14.2674	14.538
Q60865_301_305_1_1_S304	Caprin1	Q60865	QFMAETQFsSGEK	STEYVNR.QFMAETQFsSGEK.EQVDEWT	1	17.208	17.3066	17.3305	17.4089	17.0784	17.8699	17.3206	17.0758	17.0388	17.3795	17.2919	17.1758	17.1423	17.1947	17.2316	17.1297	16.8927	17.0802	17.307
A2AQP0_1640_1640_1_1_T1640	Myh7b	A2AQP0	KMEGDLNDLELQLGHAtR	EALRLKK.KMEGDLNDLELQLGHAtR.QAMEAQA	0.9907	17.2044	17.555	17.2271	17.0222	17.3646	17.3675	16.9544	17.0423	17.0246	17.0277	17.1808	17.2231	17.2486	17.0739	17.379	17.3008	17.2022	17.4621	17.2969
A2AQ25_1893_1908_1_0	Skt	A2AQ25	AAPTTSSSSSPPSPASPTSLNQGAR	LQTQNGR.AAPTTSSSSSPPSPASPTSLNQGAR.GIRTIHT	1	11.3815	11.0417	11.233	11.4154	11.6311	11.3169	11.4081	11.6648	11.1356	11.3135	11.2472	11.4696	11.4569	11.231	10.8851	11.4537	11.7315	11.6086	11.5022
Q8VBT0_245_256_1_1_S245	Tmx1	Q8VBT0	KVEEEQEADEEDVsEEEAEDREGASK	EFSQPLK.KVEEEQEADEEDVsEEEAEDREGASK.ATSQSSI	1	17.1958	16.9321	17.1632	17.3413	16.5605	17.2305	17.3089	17.4442	17.3306	17.4086	17.1553	17.2653	16.9002	17.378	17.0163	17.2834	17.2668	17.0183	17.1428
P07901_252_263_1_1_S263	Hsp90aa1	P07901	ESDDKPEIEDVGsDEEEEEKK	EKEKEEK.ESDDKPEIEDVGsDEEEEEKK.DGDKKKK	1	17.1938	16.3777	16.757	16.9135	16.396	17.0313	17.2371	17.571	17.4457	17.1894	17.088	17.3319	17.0665	17.2066	17.1012	17.6875	17.8071	17.0384	17.6961
Q02566_1253_1261_1_1_Y1261	Myh6	Q02566	TLEDQANEyRVK	NLEKVSR.TLEDQANEyRVK.LEEAQRS	1	17.1892	17.2668	17.2114	17.1351	17.0692	17.2548	17.3439	17.2492	17.2171	17.61	17.4696	17.1024	17.1281	17.2523	17.127	16.7519	17.0598	17.1723	17.2301
A2AQ25_1893_1908_3_0	Skt	A2AQ25	AAPTTSSSSSPPSPASPTSLNQGAR	LQTQNGR.AAPTTSSSSSPPSPASPTSLNQGAR.GIRTIHT	1	14.0269	14.1348	13.9298	14.2893	13.9763	13.8294	13.9439	14.0495	14.0381	13.9973	13.6409	14.4659	13.9988	14.0293	14.3465	13.5474	13.838	14.3845	13.9772
P48962_42_42_1_1_S42	Slc25a4	P48962	LLLQVQHAsK	APIERVK.LLLQVQHAsK.QISAEKQ	0.9986	17.183	17.3954	17.3594	16.9554	16.6816	17.6527	17.6763	17.2369	16.7593	17.6581	17.4846	16.9573	16.5634	17.2556	16.7517	17.3434	17.2613	16.9072	17.1552
Q02566_950_950_1_1_S950	Myh6	Q02566	KLEDECsELKK	ELTAKKR.KLEDECsELKK.DIDDLEL	0.9997	17.1748	16.7125	16.9131	17.2572	16.1291	17.5534	16.7991	17.5348	17.3995	18.0142	17.3353	17.6125	17.7178	16.9315	16.7766	17.1825	16.5686	16.7352	17.521
P58771_174_174_1_1_S174	Tpm1	P58771	LVIIEsDLERAEER	YEEVARK.LVIIEsDLERAEER.AELSEGK	1	17.1694	17.3998	17.1408	17.0035	17.2436	16.9888	16.8863	17.4012	17.1872	17.3545	17.2067	17.2079	16.9532	17.24	17.0546	17.0003	17.0446	17.3616	16.9958
A2AQ25_458_474_2_0	Skt	A2AQ25	YPDSHLPTLGSKTPPASPHRVGDLR	YRQKSRK.YPDSHLPTLGSKTPPASPHRVGDLR.MIDLHPH	1	15.6193	15.4793	15.5501	15.3201	15.7633	15.5599	15.6871	15.5318	15.6425	15.5095	15.651	15.5242	15.7638	15.7451	15.7337	15.5594	15.7632	15.5791	15.7285
A2AQ25_527_532_1_0	Skt	A2AQ25	NTSGLSSLVDLGPPLVEK	VYIEKPR.NTSGLSSLVDLGPPLVEK.QGFAYST	0.9999	10.3827	NA	NA	9.89883	10.2104	10.8472	NA	10.509	9.92164	9.72678	NA	10.4815	10.6313	10.7979	9.66937	NA	10.3634	9.98106	NA
A2AQ25_855_869_1_0	Skt	A2AQ25	HQEETAHAPGQPLHCSTGSPGDVK	TAAEVLK.HQEETAHAPGQPLHCSTGSPGDVK.SEVVPLS	1	12.5487	12.9068	13.0709	12.1029	12.8169	12.641	13.2289	12.0375	11.9828	12.7722	12.4186	11.9423	12.0205	12.0256	12.1963	12.3556	12.7302	12.8568	12.3292
Q9JI91_237_237_1_1_T237	Actn2	Q9JI91	MLDAEDIVNtPKPDER	KHLDIPK.MLDAEDIVNtPKPDER.AIMTYVS	1	17.1664	17.1288	17.0623	16.9605	16.8281	17.3605	17.2605	17.1962	17.3089	17.4112	17.1923	16.9495	17.0542	17.1809	17.1038	17.4505	17.5299	16.9091	17.2349
Q9D1F4_247_248_1_1_T247	Akt1s1	Q9D1F4	LNtSDFQK	GDLPRPR.LNtSDFQK.LKRKY__	0.9999	17.16	15.7677	17.8902	15.341	17.2905	15.9173	17.9214	15.5215	18.2875	16.0564	17.4267	15.3276	17.7202	15.9067	18.0314	16.0761	17.9815	15.6266	17.5585
Q62048_116_116_1_1_S116	Pea15	Q62048	DIIRQPsEEEIIK	PSAKKYK.DIIRQPsEEEIIK.LAPPPKK	1	17.1586	17.116	17.1966	17.3247	17.1756	17.1511	17.535	16.9621	16.9043	17.2848	17.5253	17.0886	16.8732	16.87	16.8626	17.3313	17.521	16.6821	16.9698
O70251_106_112_1_1_S106	Eef1b	O70251	DDDDIDLFGsDDEEESEEAKK	SGAADAK.DDDDIDLFGsDDEEESEEAKK.LREERLA	1	17.1536	16.6873	16.8621	16.4466	16.0348	17.3399	16.4582	17.5079	17.4641	17.1653	17.0492	17.8392	16.7059	17.465	17.7097	17.8935	17.157	17.2666	17.8474
P70288_394_394_1_1_S394	Hdac2	P70288	MLPHAPGVQMQAIPEDAVHEDsGDEDGEDPDKR	RLFENLR.MLPHAPGVQMQAIPEDAVHEDsGDEDGEDPDKR.ISIRASD	1	17.1388	16.9149	17.0949	17.13	16.8288	17.1204	17.3367	17.1252	17.2908	17.3047	17.1721	17.1776	17.1773	17.3572	17.1105	17.1816	17.2336	17.0303	17.2854
Q9CQ73_102_105_1_1_S102	Pkp2	Q9CQ73	LHVVENDFVGRQsPVTR	VPEYVYK.LHVVENDFVGRQsPVTR.DYDMLKA	1	17.136	17.2249	17.0438	17.1521	17.2579	17.136	17.1169	17.1416	17.2341	17.1003	17.0653	17.1706	17.0822	17.2735	17.0909	17.2182	17.2129	17.2796	17.0834
A2ARP1_949_966_1_0	Ppip5k1	A2ARP1	ASDEPDRALQTSPQPVEGTGLPR	ENLCPGK.ASDEPDRALQTSPQPVEGTGLPR.RSPLIRN	0.9758	11.4327	11.5828	10.9974	10.8569	11.427	11.9304	11.5042	10.8268	11.7237	11.5438	11.1935	11.2096	11.4969	11.6311	11.5776	11.6547	11.6437	11.6704	11.3437
A2ARP1_958_972_2_0	Ppip5k1	A2ARP1	ALQTSPQPVEGTGLPRRSPLIR	ASDEPDR.ALQTSPQPVEGTGLPRRSPLIR.NRKAGSM	0.9998	13.2419	13.2296	12.7618	13.4102	13.2832	12.8051	13.1493	13.3172	13.1537	13.3204	13.1619	13.6337	13.4852	13.3545	13.2291	13.156	13.2626	13.1565	13.3889
Q91YE8_895_903_2_2_T897S899	Synpo2	Q91YE8	AQSPtPsLPASWK	VQAHTVR.AQSPtPsLPASWK.YSSNVRA	1	17.1258	17.1698	17.2317	17.0928	17.1687	17.0303	17.1448	17.2576	17.1078	16.9879	16.9181	17.3851	17.1564	17.0932	17.1261	17.1131	17.3272	17.1737	17.0348
Q3B7Z2_349_365_1_1_S349	Osbp	Q3B7Z2	GDMsDEDDENEFFDAPEIITMPENLGHK	DQCCSGK.GDMsDEDDENEFFDAPEIITMPENLGHK.RTGSNIS	1	17.1202	16.887	16.9568	17.2416	16.8658	17.0392	16.5353	17.4244	17.2801	16.604	16.5874	17.6106	17.3011	17.4337	17.4101	17.3386	16.8698	17.5548	17.3452
Q8K4Q0_853_865_1_1_S863	Rptor	Q8K4Q0	ILDTSSLTQSAPAsPTNK	VNARPQR.ILDTSSLTQSAPAsPTNK.GMHMHQV	1	17.1179	16.8738	17.1286	16.8933	17.0883	17.045	17.324	16.8426	17.3286	17.067	17.2637	17.0943	17.2366	16.9573	17.1568	17.1957	17.5212	16.9915	17.2501
A2ASS6_1130_1134_1_0	Ttn	A2ASS6	YKVSYNK	PLTTGYR.YKVSYNK.QTGECRL	0.9682	14.4744	14.2979	14.4557	14.2788	14.1395	14.4899	14.6618	14.907	14.5349	14.7263	14.6358	14.4762	14.487	14.2714	14.4614	14.4047	14.4529	14.6216	14.7201
A2ASS6_1185_1197_1_0	Ttn	A2ASS6	TQQEMLYQTQMSTFIQEPK	DYEALVK.TQQEMLYQTQMSTFIQEPK.VGEIAPG	1	16.9474	17.2137	16.6603	17.1984	16.8314	17.6995	16.8203	16.7055	16.3259	16.947	16.9189	17.285	17.0122	17.1048	17.1447	16.6547	16.4708	17.1165	16.8733
Q3UZA1_211_234_1_1_S216	Rcsd1	Q3UZA1	SKDPGsPQLNQEAMADGVEGTPWSAEK	DDVFASK.SKDPGsPQLNQEAMADGVEGTPWSAEK.PRRRNTC	1	17.1116	16.9294	17.0677	17.0611	16.9371	17.2128	17.4027	17.192	17.0554	16.9187	17.0194	17.2957	17.0648	17.0279	17.1986	17.1452	17.2547	17.1624	17.1261
O70468_72_86_1_1_S85	Mybpc3	O70468	DASPDDQGSYAVIAGsSK	RHTLTVR.DASPDDQGSYAVIAGsSK.VKFDLKV	1	17.1091	17.1258	17.4593	17.1861	16.8707	17.5675	17.4572	16.9321	16.9001	17.2749	17.2469	17.1377	17.1179	16.9186	17.1445	16.9661	16.8932	16.9315	17.1731
A2ASS6_1213_1216_1_0	Ttn	A2ASS6	VGEIAPGFAYSEYEK	TFIQEPK.VGEIAPGFAYSEYEK.EYEKEQA	1	14.3882	14.2318	14.3975	14.1629	14.1123	14.5441	14.7483	14.2608	14.1457	14.3594	14.184	14.6902	14.5001	14.5405	14.6511	14.4468	14.5051	14.3058	14.445
A2ASS6_12869_12871_1_0	Ttn	A2ASS6	KTPSPIEAERK	PIKGVAK.KTPSPIEAERK.KLRPGSG	0.9924	15.0334	15.1906	15.3895	14.8161	14.4196	15.3314	15.2771	15.3582	15.2464	15.4412	14.8603	14.9682	14.2674	15.4325	15.2525	14.8944	14.8724	14.7341	14.8315
Q8CBE3_28_31_1_1_S30	Wdr37	Q8CBE3	TNsSEQER	HSLSIRR.TNsSEQER.TGLPREM	0.9998	17.0934	17.5027	16.8619	16.3127	16.4838	17.5654	16.0634	16.9776	17.4769	17.2253	16.5363	18.1605	16.6495	16.9077	17.2504	18.0776	16.1873	17.4507	18.1711
Q9JKS4_220_228_1_1_S228	Ldb3	Q9JKS4	ASGAGLLGGsLPVK	QMSLRGK.ASGAGLLGGsLPVK.DLAVDSA	1	17.0934	16.6234	17.8974	15.9756	17.5395	16.0883	17.6441	15.8029	17.7055	16.4998	17.432	16.3994	17.6522	16.172	17.7007	16.1447	17.4239	16.2881	17.4772
A2ASS6_12884_12897_1_0	Ttn	A2ASS6	LRPGSGGEKPPDEAPFTYQLK	IEAERKK.LRPGSGGEKPPDEAPFTYQLK.AVPLKFV	1	16.1756	16.4402	16.7285	15.9634	15.7297	16.4808	16.6207	16.1614	16.3248	16.5651	16.4978	15.8306	15.9365	16.1067	16.0683	15.8288	15.9472	15.7878	15.989
P70414_389_404_1_1_S389	Slc8a1	P70414	AVsMHEVNMEMAENDPVSK	AADQARK.AVsMHEVNMEMAENDPVSK.IFFEQGT	1	17.0912	17.0881	16.8819	16.5507	16.7194	16.9047	17.1652	17.7805	17.6907	16.7536	16.8134	17.2229	16.6079	17.3162	17.2336	17.413	17.3923	17.2663	17.0901
P26645_46_46_1_1_S46	Marcks	P26645	VNGDAsPAAAEPGAK	QENGHVK.VNGDAsPAAAEPGAK.EELQANG	0.9978	17.0909	16.8216	17.1383	17.1113	16.6929	17.2749	17.2049	16.9123	16.8556	17.4338	17.5068	16.8545	17.1015	16.9983	17.1571	17.2989	17.4304	16.684	16.8515
A2ASS6_13196_13198_1_0	Ttn	A2ASS6	EVELLKPIEDVTIYEK	KLTLGER.EVELLKPIEDVTIYEK.ESASFDA	0.9993	11.3167	10.8132	11.0318	11.6816	10.644	11.7711	11.3679	11.2747	11.4108	11.3776	11.5758	11.9289	11.7647	11.212	11.0474	11.3836	10.5027	11.2928	11.996
A2ASS6_13228_13230_1_0	Ttn	A2ASS6	GELLRPSPTCEIK	PGEWKLK.GELLRPSPTCEIK.AEGGKRF	0.9291	13.3682	13.0305	12.9294	13.5673	12.8854	13.4582	13.6217	13.3729	13.2649	13.5517	13.5471	13.2062	13.3606	13.7095	13.4297	13.0411	13.4087	13.1344	13.789
P14142_486_502_1_1_S488	Slc2a4	P14142	RTPsLLEQEVKPSTELEYLGPDEND	QISAAFR.RTPsLLEQEVKPSTELEYLGPDEND._______	1	17.0882	17.4078	17.573	17.4902	16.8383	17.4168	17.4244	17.538	17.5851	16.94	16.8963	16.6782	16.6029	17.0046	16.7362	16.9429	16.9455	16.7183	16.9214
A2ASS6_13493_13497_1_0	Ttn	A2ASS6	DGEEIVPSPKHSVK	VPVKWFK.DGEEIVPSPKHSVK.TDGLRRI	1	14.7823	14.9414	14.961	14.5366	14.1643	15.1835	14.8971	14.6923	14.7544	15.0733	15.0051	15.2128	14.1775	14.8499	15.063	14.814	14.618	14.8095	14.9043
Q9D6Z1_513_522_1_1_S513	Nop56	Q9D6Z1	EELAsDLEEMATSSAK	KKKKAPK.EELAsDLEEMATSSAK.RKKSSPK	1	17.0787	17.1595	17.0539	17.3608	16.9213	17.0554	17.1682	17.0423	17.1129	17.217	17.3043	17.0418	17.2163	17.0026	16.9706	17.1515	16.9285	16.9033	16.8386
P04247_121_133_1_1_S133	Mb	P04247	RHSGDFGADAQGAMsK	IIEVLKK.RHSGDFGADAQGAMsK.ALELFRN	1	17.0757	16.8724	16.7663	17.0921	16.9645	17.2671	17.0634	17.1731	17.142	16.8316	16.8833	17.5422	16.9864	17.3508	17.1369	17.2913	17.1105	17.3906	17.2945
Q9D8S9_81_81_1_1_S81	Bola1	Q9D8S9	FEGMsPLQR	VAVVSSR.FEGMsPLQR.HRLVHEA	1	17.0725	17.0195	17.0964	16.9203	17.094	16.9596	16.835	17.5693	17.4129	16.7237	16.691	17.2334	17.0644	17.1044	16.9777	17.0507	17.1561	17.4185	17.1501
A2ASS6_1382_1402_1_0	Ttn	A2ASS6	LYVEPAAPFSAPTYMPTPEAVSR	NAICSGK.LYVEPAAPFSAPTYMPTPEAVSR.IRSVSPR	1	14.233	14.8049	14.2717	13.9584	14.6562	14.5955	14.4856	14.0729	13.8775	14.1287	14.3869	14.2668	13.7925	13.563	13.7541	13.9754	13.6814	14.1073	13.8817
E9Q401_2692_2711_1_1_S2696	Ryr2	E9Q401	QSSMDsEGNFNPQPVDTSNITIPEK	YVSMMEK.QSSMDsEGNFNPQPVDTSNITIPEK.LEYFINK	1	17.0584	17.4565	17.2306	17.2399	16.621	17.2789	16.8824	17.1932	17.3433	17.2025	16.9378	16.822	16.804	17.1943	17.0871	17.3336	16.8216	17.1669	17.2786
A2ASS6_13903_13912_1_0	Ttn	A2ASS6	LVRPLYSVEVMETETAR	IEDREIK.LVRPLYSVEVMETETAR.FETEISE	1	14.3469	13.7284	14.1343	14.0622	13.837	14.2933	14.689	14.6168	14.4675	14.525	13.8833	14.2189	13.9303	14.859	14.2393	14.5	14.8223	14.0464	14.8514
Q02566_1917_1917_1_1_S1917	Myh6	Q02566	VQHELDEAEERADIAEsQVNK	NLSKFRK.VQHELDEAEERADIAEsQVNK.LRAKSRD	1	17.057	17.1801	16.7714	16.9516	16.831	17.2425	16.9977	17.1917	17.1	17.4314	17.4774	17.024	16.9469	17.0274	16.9453	16.9665	17.0711	16.9803	17.0998
Q8K4G5_466_483_2_2_S470T473	Ablim1	Q8K4G5	QSLGEsPRtLSPTPSAEGYQDVRDR	YEDKQER.QSLGEsPRtLSPTPSAEGYQDVRDR.MIHRSTS	1	17.0554	17.3244	17.0677	16.4508	17.2231	17.1093	17.1827	17.0744	17.1182	17.364	17.1457	16.9699	16.0537	17.2008	17.3797	16.955	17.385	16.9729	16.1851
P21550_37_44_1_1_S40	Eno3	P21550	AAVPSGAsTGIYEALELRDGDK	TAKGRFR.AAVPSGAsTGIYEALELRDGDK.ARYLGKG	1	17.0494	16.8694	16.9992	16.8047	16.5519	17.1754	17.3151	17.2346	17.2556	16.7684	16.8692	17.2226	16.7248	17.4818	17.5054	17.0482	17.1203	17.1663	17.0117
O35344_56_60_1_1_S60	Kpna3	O35344	RNVPQEESLEDsDVDADFK	DEHLLKK.RNVPQEESLEDsDVDADFK.AQNVTLE	1	17.0478	16.7064	16.9535	16.8678	16.74	17.2003	16.6105	17.217	17.3946	16.9557	16.8225	17.1481	17.0211	17.1969	17.2653	17.5296	17.2887	16.9627	17.4016
A2ASS6_1411_1415_1_0	Ttn	A2ASS6	SLSRSPIR	IRSVSPR.SLSRSPIR.MSPAMSP	0.9982	15.8519	15.6384	15.876	15.8001	16.2016	15.5461	15.7496	16.0533	16.1505	15.797	15.7292	15.911	15.9743	15.6796	15.6114	15.9075	15.854	16.0166	15.8352
Q1HFZ0_717_723_1_1_S723	Nsun2	Q1HFZ0	EGVILTNENAAsPEQPGDEDAK	VLGEKKK.EGVILTNENAAsPEQPGDEDAK.QTAQDPC	1	17.0397	16.7674	16.9336	17.2122	16.6665	16.952	17.1923	17.1778	17.0681	17.1845	17.1724	17.1538	17.1325	17.1549	16.9321	16.9833	17.2191	16.8431	16.9562
Q8VHX6_2234_2239_1_1_S2234	Flnc	Q8VHX6	ERLGsFGSITR	FGDFLGR.ERLGsFGSITR.QQEGEAS	1	17.0318	16.2385	17.2863	15.9274	17.0348	16.1904	17.4387	15.9258	17.9482	16.4958	17.4085	15.9095	17.4496	16.0515	17.5757	16.4763	17.8778	16.1148	17.3429
Q8C8U0_433_435_1_1_S435	Ppfibp1	Q8C8U0	SSsLGNLKK	STSSLQK.SSsLGNLKK.EASDGTD	0.999	17.025	16.9067	16.8596	16.9787	16.8864	17.2184	16.9852	17.201	17.0582	17.0992	17.0606	16.7783	16.7632	17.0645	16.9632	17.4625	17.515	16.8655	16.6763
A2ASS6_1411_1424_2_0	Ttn	A2ASS6	SLSRSPIRMSPAMSPAR	IRSVSPR.SLSRSPIRMSPAMSPAR.MSPARMS	1	13.8164	13.9449	13.7154	13.2819	13.679	13.0214	14.2862	13.5117	13.6051	13.6114	13.8631	13.1819	13.0009	14.018	13.4881	13.9906	14.3014	13.8031	13.7752
O54724_34_42_1_1_S42	Cavin1	O54724	ATEEPSGTGsDELIK	PTQGEAR.ATEEPSGTGsDELIK.SDQVNGV	1	17.0217	17.1034	17.2319	16.8552	16.914	17.1049	17.3263	16.9342	16.9074	17.338	17.1226	16.9565	16.7326	16.9213	16.8988	17.0917	17.1864	16.804	16.83
A2ASS6_1411_1424_3_0	Ttn	A2ASS6	SLSRSPIRMSPAMSPAR	IRSVSPR.SLSRSPIRMSPAMSPAR.MSPARMS	1	16.1725	16.0619	15.9199	16.4319	16.3701	16.0345	16.0605	16.5949	16.2667	16.2496	16.0939	16.2963	16.2319	16.0415	15.8765	16.35	16.0669	16.2674	16.0981
Q78IK2_6_13_1_1_S6	Atp5mk	Q78IK2	AGAEsDGQFQFTGIKK	_______.AGAEsDGQFQFTGIKK.YFNSYTL	1	17.0092	17.1806	17.1183	16.7537	16.917	16.9902	16.9748	17.0854	17.1036	17.3346	17.0595	16.8454	16.7402	17.068	16.95	17.05	16.9733	17.1905	17.0965
Q8CAQ8_112_115_1_1_S113	Immt	Q8CAQ8	ISsVSEVMK	VQSGPLK.ISsVSEVMK.DSKLPVA	1	17.0075	17.446	17.6881	16.7011	16.5933	17.4446	17.6141	17.0075	16.9706	17.6679	17.5776	16.3945	16.6288	16.8431	16.4846	16.3628	16.4858	16.7299	16.7377
Q61743_372_372_1_1_S372	Kcnj11	Q61743	KRsVAVAK	SSRGPLR.KRsVAVAK.AKPKFSI	0.999	16.9892	16.2919	16.5988	16.2473	16.2201	16.4589	17.329	16.7528	17.0999	16.3176	16.709	17.0416	16.8812	17.85	17.5191	17.3502	17.2455	17.0158	17.3482
Q7TQH0_591_601_1_1_S597	Atxn2l	Q7TQH0	EVDGLLTSDPMGsPVSSK	EAKGKEK.EVDGLLTSDPMGsPVSSK.TESILDK	1	16.9853	17.0033	16.9822	17.0956	16.948	17.0103	17.027	16.8415	16.8945	16.9724	16.9649	16.876	17.0041	17.0045	16.9959	17.0586	17.1566	17.0188	16.9913
Q7TQ95_404_424_1_1_S411	Lnpk	Q7TQ95	SPVLRADsVPNLEPSEESLVTK	TSTNEAK.SPVLRADsVPNLEPSEESLVTK._______	1	16.9836	17.608	17.1118	16.6554	16.9955	17.0245	17.1734	16.7983	16.872	17.1107	17.3085	17.0065	16.4762	17.2935	17.0266	16.4373	16.7722	17.0537	16.7039
A2ASS6_1420_1429_1_0	Ttn	A2ASS6	MSPAMSPARMSPAR	LSRSPIR.MSPAMSPARMSPAR.MSPARMS	0.9971	14.2235	14.397	13.9504	14.0118	14.5946	14.3646	14.4329	14.1457	14.115	14.2228	14.2301	14.0715	13.9138	14.2789	14.6514	14.0051	14.4298	14.1174	13.9954
Q62313_208_221_1_1_S210	Tgoln1	Q62313	TEsGETLAGDSDFSLKPEK	KPTLTSK.TEsGETLAGDSDFSLKPEK.GDKSSEP	1	16.9818	16.8567	17.2469	16.9948	16.3677	17.1484	16.5431	17.4841	17.5267	17.1985	17.1619	16.7306	16.7908	17.1052	16.9253	17.2404	17.073	16.711	17.044
E9Q401_1341_1341_1_1_S1341	Ryr2	E9Q401	NDLEDFDVDsDFEVLMK	AGFYGPK.NDLEDFDVDsDFEVLMK.TAHGHLV	1	16.9805	17.1656	16.8214	17.264	16.0154	17.4037	15.7895	17.3457	17.1124	16.4644	16.1803	17.6801	16.8919	17.1923	17.5934	17.4671	16.1797	17.3959	17.561
P60904_8_17_1_1_Y17	Dnajc5	P60904	SLSTSGESLyHVLGLDK	MADQRQR.SLSTSGESLyHVLGLDK.NATSDDI	1	16.9675	17.2962	17.3159	16.9508	16.8635	16.9773	16.8709	17.0839	17.2562	16.9145	17.2498	17.0116	16.8435	16.9498	17.0048	16.7896	16.488	17.2343	16.8103
A2ASS6_1420_1434_2_0	Ttn	A2ASS6	MSPAMSPARMSPARMSPAR	LSRSPIR.MSPAMSPARMSPARMSPAR.MSPARMS	0.9343	12.4049	12.2965	12.7821	11.437	12.7764	11.8924	12.9447	12.3136	12.474	12.209	12.1532	11.9172	11.736	12.603	12.4193	11.746	13.0242	12.6146	12.0501
P62754_235_242_2_2_S236S240	Rps6	P62754	LSsLRAsTSK	QIAKRRR.LSsLRAsTSK.SESSQK_	0.9998	16.9642	17.6688	16.4151	17.7943	16.1144	17.8551	16.222	17.5469	16.0902	17.4255	16.3347	17.5836	15.6235	17.6805	15.4262	17.6021	16.1182	17.2428	15.6245
A2ASS6_1424_1429_1_0	Ttn	A2ASS6	MSPARMSPAR	PIRMSPA.MSPARMSPAR.MSPARMS	0.9476	11.2805	11.5852	11.2301	11.4869	11.8271	11.4825	11.2102	10.7817	11.5705	11.0343	10.8032	10.4209	10.6732	11.5355	11.1439	11.4797	11.3701	11.4899	11.5666
Q9R0L6_88_93_1_1_S93	Pcm1	Q9R0L6	YMTQMsVPEQAELEK	HTFPHSR.YMTQMsVPEQAELEK.LKQRINF	1	16.9488	16.8425	16.946	16.9865	17.0491	16.9458	17.0334	17.1625	16.9262	16.6489	16.8404	17.0309	17.1807	17.0382	16.9819	16.7707	16.9453	17.1853	16.9305
E9Q0S6_1338_1346_2_2_T1343S1346	Tns1	E9Q0S6	TVGTNtPPsPGFGRR	SPQARHR.TVGTNtPPsPGFGRR.AVNPTMA	1	16.948	16.8835	16.7769	16.957	16.7604	16.8874	16.9835	17.1455	16.9934	16.9085	16.6386	17.1666	17.1502	17.3393	16.9729	16.9601	17.044	16.8534	16.8183
A2ASS6_1424_1434_2_0	Ttn	A2ASS6	MSPARMSPARMSPAR	PIRMSPA.MSPARMSPARMSPAR.MSPARMS	0.9058	12.4123	12.4579	12.0644	12.3102	12.8092	12.2718	12.7088	12.1093	12.3074	12.5688	12.5387	12.3146	11.7191	12.5656	12.0004	12.3213	12.6998	12.3354	12.47
Q01768_120_125_1_1_S120	Nme2	Q01768	NIIHGsDSVESAEK	FCIQVGR.NIIHGsDSVESAEK.EIHLWFK	1	16.9459	16.5297	16.6408	16.8931	16.8601	17.192	16.7186	17.3248	17.2542	16.4751	16.3953	16.948	17.0679	17.2601	17.3499	17.0325	16.8686	17.3373	17.0723
P48787_23_27_2_2_S23S24	Tnni3	P48787	RRssANYR	PAPAPVR.RRssANYR.AYATEPH	0.9993	16.9443	16.8817	16.8605	16.5948	17.1122	16.5428	16.4305	16.5037	16.8954	17.655	17.7726	17.0136	17.176	16.4883	16.7589	17.0476	16.3142	17.1576	17.4181
Q00PI9_183_183_1_1_S183	Hnrnpul2	Q00PI9	AVEEQGDDQDsEK	SEAPGDK.AVEEQGDDQDsEK.SKPAGSD	1	16.9438	16.7718	16.908	17.0056	16.5849	17.0542	17.277	16.7026	16.7949	17.4249	17.1961	16.9795	17.0967	16.9336	16.7281	16.9506	16.9291	16.4623	17.2457
Q6PHZ2_330_337_1_1_T337	Camk2d	Q6PHZ2	ESTESSNTtIEDEDVK	KKPDGVK.ESTESSNTtIEDEDVK.ARKQEII	1	16.9431	17.117	17.0999	16.6357	16.5762	17.0959	17.1736	17.1702	17.1156	17.1444	16.8641	16.8213	16.6251	17.0135	16.9623	17.0023	17.0103	16.9171	16.9224
A2ASS6_14471_14472_1_0	Ttn	A2ASS6	NEEAIFDSSK	AKAKWFR.NEEAIFDSSK.YIILQKD	1	14.6714	14.4557	14.75	15.0258	14.3047	15.2307	14.0076	14.8518	14.5537	14.985	14.9285	14.9472	14.9406	14.4079	14.6946	14.8876	14.3921	14.5271	14.8878
P59017_387_389_1_1_S387	Bcl2l13	P59017	sHTGEAAAVRGAK	RAGSRKK.sHTGEAAAVRGAK.SGLPAEG	1	16.9347	16.9637	16.6111	16.222	16.6126	15.7229	17.4824	15.9271	16.3159	16.046	16.8624	16.4141	16.4537	17.3086	17.1979	16.8475	17.6715	16.9429	16.2124
A2ASS6_14830_14831_1_0	Ttn	A2ASS6	ENEPLSTK	AEAEWFK.ENEPLSTK.TVDTTAE	0.9998	13.1538	12.946	13.0366	13.0093	12.7981	13.5757	13.447	13.3746	13.2645	13.5559	13.1838	13.0091	12.7869	13.5718	13.289	12.8598	13.0212	13.1762	12.6509
A2ASS6_281_283_1_1_S281	Ttn	A2ASS6	AQLARQQsPSPIR	PPSIAAK.AQLARQQsPSPIR.HSPSPVR	0.9887	16.9333	17.1681	16.8761	17.0517	17.0704	16.889	16.6942	17.0727	16.9194	17.1067	16.8302	17.2741	17.1025	16.7117	16.7706	16.9995	16.5712	17.0649	17.0747
Q99MR9_34_44_1_1_S40	Ppp1r3a	Q99MR9	ATFKPGFsPQPSRR	CEDEEVK.ATFKPGFsPQPSRR.GSGSSED	1	16.9246	16.6092	16.3137	17.0116	16.6746	16.9113	16.8825	17.4388	17.2431	16.3892	16.348	17.1256	17.085	17.2935	16.8481	17.3032	16.887	17.1221	16.9281
Q99L43_30_50_1_1_S32	Cds2	Q99L43	LDGETAsDSESRAETAPLPTSVDDTPEVLNR	ESESEAK.LDGETAsDSESRAETAPLPTSVDDTPEVLNR.ALSNLSS	1	16.9128	16.7782	16.9231	17.3746	16.9257	17.2179	17.1263	16.6859	16.7412	16.9498	17.1446	16.6321	17.2736	17.0855	16.866	16.5967	16.65	16.6076	16.6744
Q8CGB6_118_120_1_1_S120	Tns2	Q8CGB6	SFsLDPLMERR	QRSTLPR.SFsLDPLMERR.WDLDLTY	1	16.9006	16.9441	17.1111	16.7495	16.9018	16.8434	17.0167	16.7921	16.7522	17.0337	17.2425	16.7284	16.7094	16.7472	16.7785	17.0046	17.034	17.0684	16.7048
A2ASS6_1518_1535_1_0	Ttn	A2ASS6	EDGTQSLIIVPASPSDSGEWTVVAQNR	THKVVIK.EDGTQSLIIVPASPSDSGEWTVVAQNR.AGKSTIS	1	10.4477	10.8694	10.2803	10.4019	NA	10.761	10.2301	10.2467	10.2205	10.0107	10.609	10.7856	9.79627	10.2556	10.7461	10.3213	10.6769	10.9063	10.9976
Q02566_1039_1039_1_1_S1039	Myh6	Q02566	LEQQVDDLEGsLEQEKK	LTKSKVK.LEQQVDDLEGsLEQEKK.VRMDLER	1	16.8992	16.7637	16.8732	16.8806	16.7709	16.8331	16.9647	17.0108	16.9931	17.3219	16.9404	16.7277	17.0589	16.8737	16.6646	17.0024	16.9908	16.9799	16.9287
D3YXK2_362_372_1_1_S366	Safb	D3YXK2	APTAALsPEPQDSKEDVK	TSQELVR.APTAALsPEPQDSKEDVK.KFAFDAC	1	16.8833	16.7013	16.8829	17.1516	16.6084	17.104	16.8946	17.1503	17.0075	17.2121	16.6477	17.1184	16.8407	16.7307	16.7237	16.8251	16.7041	16.6241	17.0066
Q9Z239_70_83_2_2_S82S83	Fxyd1	Q9Z239	TGEPDEEEGTFRssIR	KFNQQQR.TGEPDEEEGTFRssIR.RLSSRRR	1	16.8803	16.5636	17.2097	18.0322	16.8486	17.1926	16.202	16.5468	15.9563	17.1627	17.2766	16.3404	17.4942	16.6746	16.2985	16.8621	16.4796	16.7888	16.922
Q8BJU0_298_303_1_1_S303	Sgta	Q8BJU0	SQVVRsR	EFVEQIR.SQVVRsR.TPSASHE	1	16.8784	16.5247	16.9952	17.062	17.4098	16.1717	16.7019	16.9937	17.1824	16.4681	16.6968	16.6929	17.5149	16.7883	16.5524	16.5601	17.0787	16.6908	16.555
A2ASS6_16025_16026_1_0	Ttn	A2ASS6	AGKTSGPDCNFR	LGTRWVK.AGKTSGPDCNFR.VTDVIEG	0.9948	13.6953	13.6316	14.2028	13.5177	13.2959	14.1518	13.7103	14.0457	14.1262	14.1806	14.1578	13.1732	13.1961	13.0246	13.7112	13.8079	13.1492	13.8319	14.1966
P48787_23_27_1_1_S23	Tnni3	P48787	RsSANYR	APAPVRR.RsSANYR.AYATEPH	0.9727	16.8777	17.064	16.824	16.7664	16.9735	16.6254	17.0774	16.4974	17.0988	16.8492	17.466	16.7517	17.1962	16.7506	16.9596	16.5944	16.4801	16.8307	17.1983
A2ASS6_16536_16548_1_0	Ttn	A2ASS6	KGEAEEEEPFSLPLTERLSINNSK	APPVRRK.KGEAEEEEPFSLPLTERLSINNSK.QGESQLR	1	12.8494	12.9135	12.8713	12.838	12.5031	13.0425	12.8339	12.8034	12.9033	13.2646	13.0272	12.9911	12.7224	12.8494	12.6115	12.9953	12.9612	12.7669	12.7389
Q9JK92_87_87_1_1_S87	Hspb8	Q9JK92	FGVPAEGRsPPPFPGEPWK	GPPATAR.FGVPAEGRsPPPFPGEPWK.VCVNVHS	1	16.8758	16.7653	16.738	16.8383	16.8338	16.7327	16.7638	16.7138	16.8224	16.9312	16.8067	17.0199	16.993	16.8579	16.8818	17.1133	17.1047	17.2171	16.8809
Q64727_721_726_1_1_S721	Vcl	Q64727	sLLDASEEAIK	DEAIDTK.sLLDASEEAIK.KDLDKCK	1	16.8716	16.6527	16.7914	16.5195	16.4282	16.778	16.8073	16.9528	17.2038	16.9669	16.7902	16.7968	16.7904	17.0077	16.9946	17.196	17.2832	16.8765	17.0109
A2ASS6_16633_16645_1_0	Ttn	A2ASS6	TKPDSDWIVITSTLR	TLEKKDK.TKPDSDWIVITSTLR.NCKYSVT	0.9893	13.1585	13.032	13.5135	13.2763	13.1214	13.2624	12.7208	13.3343	13.1916	13.3477	13.3563	12.9455	13.5005	13.1917	12.7391	13.0404	13.0482	13.3826	13.3134
Q9DB52_140_146_2_2_S140S144	Pabir1	Q9DB52	RIDFIPVsPAPsPTRGIGK	EKSASPK.RIDFIPVsPAPsPTRGIGK.QCFSPSL	1	16.8696	16.9485	16.7632	17.0009	16.9389	16.6816	16.6829	17.187	17.2088	16.539	16.7081	17.1112	16.9965	16.8451	16.7107	16.8234	16.825	17.0227	17.0022
A2AMM0_324_334_1_1_T334	Cavin4	A2AMM0	GGYSPQEGGDPPtPEPLK	TEKEVTK.GGYSPQEGGDPPtPEPLK.VTFKPQV	1	16.8682	16.7647	16.6774	16.8296	16.7085	16.7847	16.8452	17.0784	16.9809	16.9092	16.6489	16.8604	16.8784	16.9929	16.9777	17.0431	17.0798	16.8397	16.8588
A2ASS6_16963_16973_1_0	Ttn	A2ASS6	YVITATNSCGSK	LRKDHGR.YVITATNSCGSK.FAAVRVE	0.9978	11.8701	11.7888	12.2159	12.0546	11.8613	12.0239	12.1506	11.6421	11.8719	11.9082	11.7799	11.7915	11.7059	11.656	11.4808	11.4929	12.0125	12.373	11.7845
Q9R0L6_1766_1787_2_2_S1766S1769	Pcm1	Q9R0L6	NVRsDVsDQEEDEESERCPVSINLSK	YDAKGPK.NVRsDVsDQEEDEESERCPVSINLSK.AESQALT	1	16.863	16.7932	16.655	15.9433	16.3635	16.7044	17.0261	16.906	17.0025	16.725	16.6716	16.8009	16.2117	17.4586	17.3695	16.8869	17.4588	16.8664	16.4804
Q9Z1E4_652_675_2_2_S653S657	Gys1	Q9Z1E4	HSsPHQsEDEEEPRDGPLGEDSERYDEEEEAAK	PSPSLSR.HSsPHQsEDEEEPRDGPLGEDSERYDEEEEAAK.DRRNIRA	1	16.8629	15.929	16.9547	16.9426	16.7042	16.9842	16.9063	16.502	16.9035	17.2893	17.3333	17.0602	16.9896	16.6264	16.8073	16.7552	17.176	16.1954	16.9351
Q6PD31_390_394_1_1_S390	Trak1	Q6PD31	ELQLEELEsPDITHQK	IEGTMRK.ELQLEELEsPDITHQK.RVFETVR	1	16.8593	17.0793	16.9384	16.9049	16.7514	17.2591	17.2674	16.8744	16.8134	17.1526	16.8844	16.5883	16.5353	16.9592	16.6881	16.6447	16.6075	16.8631	16.7469
A2ASS6_17263_17269_1_0	Ttn	A2ASS6	GTYTITASNR	KAAREDK.GTYTITASNR.LGSVFRN	0.9756	10.8328	11.3574	11.123	10.9832	10.8833	10.4632	10.4293	11.1113	10.7358	11.057	11.3721	10.8101	10.4599	10.2811	10.8658	10.6784	10.3419	11.1474	11.382
Q4VAA7_169_172_1_1_S169	Snx33	Q4VAA7	APLERQDsLASAK	HMAFRPK.APLERQDsLASAK.RGSVVGR	0.9654	16.8566	17.6272	17.4112	16.5643	17.5308	17.194	15.7584	16.4872	16.4744	16.2263	17.3211	16.6924	16.7281	15.9901	16.9676	16.978	15.8188	17.8849	17.0172
E9Q401_1870_1870_1_1_S1870	Ryr2	E9Q401	EIsIEDAKLEGEEEAK	EGGTPEK.EIsIEDAKLEGEEEAK.GGKRPKE	1	16.8508	17.3153	17.4864	16.8502	16.3606	17.3063	17.0876	16.6192	16.5479	17.7028	17.4725	16.4415	16.5079	16.6362	16.229	16.6521	16.5609	16.0574	16.2878
Q9ESX5_477_493_1_1_S481	Dkc1	Q9ESX5	TVLEsGGETGDGDNDTTKK	KKDKKPK.TVLEsGGETGDGDNDTTKK.KKKKKVK	1	16.8427	16.9811	16.9405	16.8066	16.658	17.1269	17.0593	16.7353	16.7387	17.2169	17.0682	16.6919	16.6616	16.8977	16.8056	16.6757	16.8573	16.5748	16.4725
P19123_93_98_1_1_S93	Tnnc1	P19123	GKsEEELSDLFR	CMKDDSK.GKsEEELSDLFR.MFDKNAD	1	16.8402	17.0102	17.1364	16.0072	16.6104	16.8981	17.0677	17.1351	17.3641	17.2398	17.1764	16.7793	15.8642	16.9244	16.9766	16.4144	16.8727	16.5609	16.807
P10637_678_696_3_3_S688S692S696	Mapt	P10637	AKTDHGAEIVYKsPVVsGDTsPR	TFRENAK.AKTDHGAEIVYKsPVVsGDTsPR.HLSNVSS	1	16.8294	16.4908	16.4722	16.9004	16.6884	17.0661	16.7571	17.0401	16.6957	16.5916	16.4657	17.2061	16.9749	17.0345	16.8411	17.2539	16.8678	16.9255	17.0531
O55131_422_425_1_1_T425	Septin7	O55131	ILEQQNSSRtLEK	NWEAQQR.ILEQQNSSRtLEK.NKKKGKI	1	16.8288	16.6601	16.8011	17.0074	16.7447	17.0325	17.1604	17.091	16.8891	16.9484	16.8983	16.6196	16.539	16.7276	16.406	17.0148	17.0852	16.5893	16.5207
P07310_372_372_1_1_S372	Ckm	P07310	GQsIDDMIPAQK	MEKKLEK.GQsIDDMIPAQK._______	1	16.8264	16.8338	16.5224	16.9313	16.8333	16.7297	16.7374	17.029	17.1108	16.5384	16.676	16.7287	16.5462	16.8133	16.8512	17.0552	17.1155	17.0853	16.934
A2ASS6_18104_18118_1_0	Ttn	A2ASS6	NLFSVPGAPDKPTVSSVTR	SEPETAR.NLFSVPGAPDKPTVSSVTR.NSMTVNW	1	13.3486	13.8914	13.3262	13.8423	13.0175	13.9813	13.0675	13.2232	13.12	14.0561	13.7753	13.0058	13.4867	12.7694	13.4037	13.1179	12.5657	12.9922	13.4125
Q8BMS1_316_324_1_1_S316	Hadha	Q8BMS1	AGLEQGsDAGYLAESQK	KIIDAVK.AGLEQGsDAGYLAESQK.FGELALT	1	16.8253	16.9658	16.8856	16.7676	16.7195	17.0291	17.0011	16.9636	16.7662	16.9981	16.905	16.9797	17.0191	16.8423	16.651	16.6549	16.8274	16.678	16.6233
Q569Z6_248_248_1_1_S248	Thrap3	Q569Z6	ERsPALK	VSDLSPR.ERsPALK.SPLQSVV	0.9853	16.8247	16.8209	16.9033	17.3187	16.7997	16.7423	16.8361	16.911	16.875	16.9067	16.666	16.7522	17.0857	16.7527	16.815	16.7945	16.6698	16.6464	16.6415
Q9R020_153_165_1_1_S153	Zranb2	Q9R020	EVEDKEsEGEEEDEDEDLSK	GPASILK.EVEDKEsEGEEEDEDEDLSK.YKLDEDE	1	16.8128	16.1741	16.5833	16.6746	15.8621	16.9249	17.2837	17.0441	16.8037	17.1462	16.9097	16.942	16.8688	16.9709	16.7124	16.959	17.1238	16.2852	16.7937
Q9DBC7_75_83_1_1_S83	Prkar1a	Q9DBC7	TDSREDEIsPPPPNPVVK	LQKTGIR.TDSREDEIsPPPPNPVVK.GRRRRGA	1	16.812	16.354	16.5697	17.2237	17.0008	16.8949	16.3483	16.8419	17.0682	16.7116	16.7548	17.0807	17.2352	16.7634	16.6595	17.0107	16.6432	16.8139	17.1389
Q9CQF4_106_124_1_1_S106	Mtres1	Q9CQF4	EADEEDsDEETSYPERSEQEEELESEPGVAK	TKKTLQK.EADEEDsDEETSYPERSEQEEELESEPGVAK.DYKDLEK	1	16.8105	16.858	16.9701	16.9331	16.4704	17.0467	16.9003	17.0992	16.9809	16.9623	16.879	16.6386	16.5616	16.9253	16.6271	16.7419	16.808	16.7145	16.9035
A2AAJ9_6512_6516_1_1_S6512	Obscn	A2AAJ9	LQVPGGDsDEETK	AKISQAK.LQVPGGDsDEETK.TPSASPR	1	16.8103	16.663	16.7802	16.6949	16.504	16.9608	16.9234	16.8314	16.889	16.9628	16.7833	16.911	16.765	16.9494	16.9478	16.8775	17.0133	16.4873	16.634
P27546_503_512_1_1_S506	Map4	P27546	VAEFNNVTPLsEEEVTSVK	VILPETK.VAEFNNVTPLsEEEVTSVK.DMSPSAE	1	16.8055	16.4786	16.3957	16.78	16.7307	16.7931	16.8811	16.7837	16.7638	16.775	16.5146	16.7671	16.726	16.9398	16.9168	17.0839	17.2692	16.827	16.8851
P62754_235_242_2_2_S235S236	Rps6	P62754	RLssLRASTSK	EQIAKRR.RLssLRASTSK.SESSQK_	0.9999	16.8039	17.111	16.7899	17.327	16.484	17.1691	16.8004	17.2475	16.4066	17.4388	16.7632	16.9593	16.1155	17.3903	15.7898	16.5791	16.473	16.5537	15.8484
Q8K4G5_789_789_1_1_S789	Ablim1	Q8K4G5	MDRGVsMPNMLEPK	GHMPAVR.MDRGVsMPNMLEPK.IFPYEML	1	16.7927	16.9162	16.8703	16.7385	16.7013	17.0961	17.014	16.7537	16.6659	16.8811	16.8299	16.8084	16.4585	17.0259	16.9959	16.6157	16.7579	16.6712	16.6934
Q8BPM0_133_143_2_2_T133T143	Daam1	Q8BPM0	tIESLKTALRtK	EEEERSK.tIESLKTALRtK.PMRFVTR	0.9059	16.7896	17.6386	17.5143	16.64	17.4999	15.5014	15.8861	17.0684	17.1539	16.7218	17.4106	15.544	16.6399	16.5256	15.897	15.8992	16.2166	17.6237	15.3917
P53986_461_462_1_1_T462	Slc16a1	P53986	EGKEDEAStDVDEKPK	AEEKQKR.EGKEDEAStDVDEKPK.ETMKAAQ	1	16.7892	16.2931	16.6255	17.102	15.7184	17.1	16.9775	16.968	16.7536	17.3786	16.6705	16.8963	17.0272	16.8863	16.4131	17.2623	16.7951	16.1835	17.0849
Q5U3K5_622_644_2_2_S637S638	Rabl6	Q5U3K5	NDSDLFGLGLEEMGPKEssDEDRDSK	PGAFRLK.NDSDLFGLGLEEMGPKEssDEDRDSK.LPSKEKK	1	16.7876	15.7626	16.1408	17.1047	15.8963	17.0381	16.222	17.0235	16.9141	16.6366	16.6645	17.247	16.8793	17.1749	17.1113	17.2804	16.7571	16.7902	17.5446
Q7TQ95_411_424_1_1_S411	Lnpk	Q7TQ95	ADsVPNLEPSEESLVTK	AKSPVLR.ADsVPNLEPSEESLVTK._______	1	16.7849	16.8816	16.9355	17.2666	16.5096	17.1209	16.5954	16.7758	16.5922	17.0222	17.1031	16.8623	17.1143	16.9315	16.3951	16.362	16.1307	16.7122	16.6749
Q62234_1036_1047_1_1_S1036	Myom1	Q62234	KNsLVLQWKPPVYSGR	VKLSEVR.KNsLVLQWKPPVYSGR.TPVTGYF	1	16.7831	16.6514	16.7246	16.6813	16.6249	16.6811	16.6436	17.1795	17.2408	17.0043	16.8314	16.5291	16.3164	16.8261	16.6907	17.0952	16.9813	16.69	16.7244
P26040_533_539_1_1_S535	Ezr	P26040	QLLTLsNELSQARDENK	KNERVQR.QLLTLsNELSQARDENK.RTHNDII	1	16.7811	16.7895	16.9664	16.6679	16.6976	16.8857	17.1314	16.6615	16.4703	16.5415	16.474	16.5348	16.3847	17.427	17.1502	16.2528	16.5312	16.8092	16.8398
A2ASS6_34464_34470_1_1_S34470	Ttn	A2ASS6	SPETVKsPK	SPEPRVK.SPETVKsPK.RVKSPEP	0.9973	16.7757	16.6615	16.583	16.3973	16.1397	16.9973	17.0922	16.7694	16.6141	17.0972	16.7802	17.0449	16.336	17.0958	16.9072	16.9423	17.1233	16.5301	16.8144
P58774_271_283_2_1_T282	Tpm2	P58774	AISEELDNALNDItSL	AQKMKYK.AISEELDNALNDItSL._______	0.9897	16.772	17.2477	16.9066	16.9721	16.9746	17.0424	16.5738	16.8998	16.678	16.8983	16.9357	16.4171	16.6468	16.453	16.8445	16.7665	16.1782	17.0749	17.034
Q61699_810_810_1_1_S810	Hsph1	Q61699	IEsPKLER	VTQPKPK.IEsPKLER.TPNGPNI	0.9918	16.7711	16.498	16.7171	16.9047	16.2764	16.8693	16.8783	17.2495	17.1379	16.7721	16.5899	16.648	16.4696	16.7381	16.6079	17.0228	17.0169	16.7977	17.0458
A2ASS6_19618_19631_1_0	Ttn	A2ASS6	PLSDGGSPILGYVVEYQK	ADLVWTK.PLSDGGSPILGYVVEYQK.PGTAQWD	0.9997	11.1741	10.2109	11.7367	11.1716	10.8535	11.2413	11.1776	11.5351	11.1883	11.5167	11.0422	11.3639	10.9708	11.0237	10.731	11.2394	11.457	10.5627	11.9721
Q9R0Q7_113_118_1_1_S113	Ptges3	Q9R0Q7	DWEDDsDEDMSNFDR	VDFNNWK.DWEDDsDEDMSNFDR.FSEMMDH	1	16.769	16.8265	16.7642	17.2053	16.7964	16.6822	16.4606	16.8211	16.7935	16.4893	16.5665	16.8237	17.213	16.7092	16.8334	16.7596	16.4658	16.9834	16.8461
Q3UMF0_382_396_1_1_S384	Cobll1	Q3UMF0	TGsLQLSSTSIGTSSLK	SEAIMVR.TGsLQLSSTSIGTSSLK.RTKRKAP	1	16.7685	16.4862	16.7064	16.7994	16.4222	17.0925	16.4386	17.0053	17.0081	16.5911	16.588	16.8426	16.858	16.9234	17.1247	16.8108	17.0337	16.582	17.0079
P07310_35_39_1_1_T35	Ckm	P07310	VLtPDLYNK	HNNHMAK.VLtPDLYNK.LRDKETP	0.9997	16.7655	16.6808	16.7255	16.6083	16.6001	16.7824	17.089	16.784	16.6185	16.6228	16.6902	17.001	16.8484	16.8393	16.7558	16.6726	16.9426	16.9241	16.7282
O70468_272_273_1_1_S273	Mybpc3	O70468	RTsLAGAGRR	DLRSAFR.RTsLAGAGRR.TSDSHED	1	16.7523	16.8313	17.6566	15.9409	17.1585	16.4755	16.8962	15.9472	17.4245	16.1986	17.3753	15.9682	16.8572	16.2174	17.3365	15.7439	16.8775	16.0813	16.8065
A2ASS6_20043_20048_1_0	Ttn	A2ASS6	IDTSAESSK	TRSPRVK.IDTSAESSK.FSLTKAK	0.9618	12.2123	11.8926	11.9951	12.2465	11.9978	12.5225	12.0835	12.037	11.8893	12.7155	13.0056	12.3246	12.509	11.976	12.2295	11.9269	12.171	12.0063	12.1272
A2ASS6_20043_20053_1_0	Ttn	A2ASS6	IDTSAESSKFSLTK	TRSPRVK.IDTSAESSKFSLTK.AKRSDGG	0.9936	13.3914	13.2925	13.2773	13.4837	13.4053	13.3731	13.2775	13.5907	13.346	13.6839	13.2901	13.4277	13.3011	13.459	13.3634	13.4394	13.3272	13.4731	13.8202
Q4U4S6_2190_2192_1_1_S2192	Xirp2	Q4U4S6	SLsDVEIK	SSGELER.SLsDVEIK.ATLSKDQ	0.9977	16.7498	16.6266	16.4762	16.6928	16.2431	16.9672	16.8307	16.9205	16.608	16.8958	16.6739	16.7912	16.7452	16.92	16.7152	17.0781	17.1468	16.6617	16.4572
Q80WJ7_412_423_1_1_S423	Mtdh	Q80WJ7	SQEPISNDQKVsDDDK	DRASLLK.SQEPISNDQKVsDDDK.EKGEGAL	1	16.7425	15.7166	16.511	16.4437	15.4494	16.9224	17.111	16.9193	16.665	17.1001	16.6709	16.7339	16.6845	17.2295	16.5863	17.0703	17.2026	16.001	16.793
Q8BWB1_694_702_2_2_S699T702	Synpo2l	Q8BWB1	TLPQVsPKtPPPMAPK	LGGRSYK.TLPQVsPKtPPPMAPK.TPPPTTP	1	16.74	16.4418	16.3616	16.6256	16.214	16.9454	16.8222	16.5824	16.5082	17.1198	16.8248	16.9978	17.0936	16.5792	16.543	17.0522	17.0686	16.5461	17.0478
A2ASS6_20215_20220_1_0	Ttn	A2ASS6	SITGYYLEK	PEYDGGK.SITGYYLEK.KEKHAVR	0.9987	12.8909	13.0666	13.023	12.8643	12.6287	13.0493	12.7284	12.8337	12.9051	13.4017	13.4026	12.5608	12.5247	12.653	13.1421	12.7282	12.9448	13.0123	12.7851
Q9ET78_470_483_2_2_S479T483	Jph2	Q9ET78	ETPQPEGGPPsPAGtPPQPK	SPQLHER.ETPQPEGGPPsPAGtPPQPK.RPRPGAS	1	16.7335	16.5192	16.4567	16.7568	16.5134	16.757	16.7475	16.9995	16.909	16.7837	16.4731	16.9482	16.8493	16.9742	16.6521	16.9625	16.7393	16.6712	16.9446
A2ASS6_2032_2033_1_0	Ttn	A2ASS6	KDESYEELLK	VELKSRK.KDESYEELLK.KTKDELL	0.9422	13.0069	13.0273	12.9078	12.926	12.567	13.3625	13.3218	13.2388	13.2073	13.1602	13.0259	12.9586	12.8678	13.1764	12.8752	12.3809	13.1308	13.0873	12.7339
Q9Z204_229_232_1_1_S232	Hnrnpc	Q9Z204	QADLSFSsPVEMK	IEKEQSK.QADLSFSsPVEMK.NEKSEEE	1	16.7327	17.0636	16.9635	16.6353	16.641	17.0242	16.9246	16.4836	16.4312	17.1932	17.0513	16.5771	16.6243	16.6619	16.5786	16.7172	16.6642	16.5539	16.539
P16125_11_11_1_1_S11	Ldhb	P16125	LIAsVADDEAAVPNNK	MATLKEK.LIAsVADDEAAVPNNK.ITVVGVG	1	16.7311	16.7311	16.6649	16.704	16.7387	16.7835	16.99	16.8474	16.6807	16.4452	16.5365	16.7202	16.4893	17.0096	16.9854	16.7446	16.8295	16.9306	16.5978
Q99NB9_125_142_2_2_S129T142	Sf3b1	Q99NB9	TMIIsPERLDPFADGGKtPDPK	EYKKHRR.TMIIsPERLDPFADGGKtPDPK.MNARTYM	1	16.7308	16.2164	16.1141	16.8081	16.0648	16.7383	16.859	16.6455	16.787	16.8507	16.5757	16.9924	16.878	16.8862	17.0575	16.885	17.0098	16.632	16.7904
A2ASS6_2066_2080_1_0	Ttn	A2ASS6	ITIPTFKPERIELSPSMEAPK	ALAEEGK.ITIPTFKPERIELSPSMEAPK.IFERIQS	0.9809	11.9481	12.166	11.2434	10.0402	10.971	11.6487	12.811	11.2399	12.3128	12.2542	11.925	10.8476	9.94865	12.6756	12.6589	11.7017	12.7957	11.4586	11.2284
E9Q0S6_1554_1560_1_1_T1560	Tns1	E9Q0S6	AGSLPNYAtINGK	RMSVGDR.AGSLPNYAtINGK.VSSSPVA	1	16.7289	16.7844	16.6434	16.9959	16.6127	16.5317	16.5628	16.9171	16.8279	16.6085	16.4356	17.0514	16.8404	16.8656	16.7584	16.7961	16.635	16.9664	16.676
Q8CC35_763_790_2_2_S765T769	Synpo	Q8CC35	VASLsPARtPPASLYHGYLPENGVLRPEPTK	NAPGGFR.VASLsPARtPPASLYHGYLPENGVLRPEPTK.QQPYQMR	1	16.726	17.0357	16.7451	16.7905	16.8579	16.5078	16.6263	16.7436	16.6741	16.4259	16.5986	16.8618	16.5981	16.7561	16.6625	16.8346	16.7949	17.2211	16.3471
A2ASS6_20730_20732_1_0	Ttn	A2ASS6	KGDDEVVTSSHLAIHK	NPICKWK.KGDDEVVTSSHLAIHK.ADGSSVL	1	14.1874	14.4789	14.4449	14.2058	14.1875	14.1809	13.9837	14.3344	14.1735	14.1962	14.5244	14.2212	14.1728	14.1363	14.3714	13.6905	13.7926	14.4018	14.2502
Q9JKS4_220_228_1_1_S220	Ldb3	Q9JKS4	GKAsGAGLLGGSLPVK	MYQMSLR.GKAsGAGLLGGSLPVK.DLAVDSA	1	16.7254	16.874	17.0128	16.6754	16.8302	16.7293	16.6935	16.5743	16.5735	16.6106	16.5947	16.7602	16.9166	16.641	16.6714	16.9583	16.9309	16.8184	17.0132
O88487_66_84_1_1_S81	Dync1i2	O88487	EAEALLQSMGLTTDSPIVPPPMsPSSK	DLEKKRR.EAEALLQSMGLTTDSPIVPPPMsPSSK.SVSTPSE	1	16.7239	16.735	16.7904	17.0327	16.434	16.8473	16.3897	16.6194	16.6882	16.7786	16.642	16.8797	16.9824	16.6081	16.8003	16.9378	16.557	16.7735	17.1843
Q61879_1952_1962_1_1_S1956	Myh10	Q61879	RQLHIEGASLELsDDDTESK	SSSRSGR.RQLHIEGASLELsDDDTESK.TSDVNDT	1	16.719	16.6698	16.7141	17.102	16.6432	16.8778	16.6185	16.6142	16.4136	16.8967	16.8657	16.7902	16.5465	16.6995	16.6538	17.1238	16.7308	16.4903	16.6014
Q3UM45_24_27_2_2_S24S27	Ppp1r7	Q3UM45	RVEsEEsGDEEGKK	EMMEVDR.RVEsEEsGDEEGKK.HGGGGIV	1	16.7182	16.48	16.5937	16.9573	16.2167	17.1226	16.8083	17.0919	16.7966	16.4976	16.4412	16.7071	16.9044	16.8685	16.7078	17.0172	16.8384	16.5562	16.7205
P53986_461_462_2_2_S461T462	Slc16a1	P53986	EGKEDEAstDVDEKPK	AEEKQKR.EGKEDEAstDVDEKPK.ETMKAAQ	1	16.7177	16.1685	16.6525	16.939	15.6022	17.1388	17.0365	16.718	16.5499	17.3339	16.7377	16.7176	16.5702	17.0087	16.3932	17.0103	16.7159	15.9378	16.7159
P57776_147_162_1_1_S162	Eef1d	P57776	KGATPAEDDEDKDIDLFGsDEEEEDK	QVEPPTK.KGATPAEDDEDKDIDLFGsDEEEEDK.EAARLRE	1	16.7153	15.8024	16.1986	17.2305	15.5599	17.2384	17.3607	16.827	16.4055	16.9781	16.5521	16.5951	17.1562	16.5007	16.3695	16.6957	16.7414	15.7638	16.6861
P67871_197_209_1_1_S209	Csnk2b	P67871	IHPMAYQLQLQAASNFKsPVK	PRLYGFK.IHPMAYQLQLQAASNFKsPVK.TIR____	1	16.7085	16.6672	16.7995	16.5611	16.3978	16.7076	16.7979	16.904	16.8437	16.983	16.8879	16.6492	16.4718	16.754	16.608	16.6977	16.9655	16.6127	16.6218
Q9Z2D6_148_166_1_1_T160	Mecp2	Q9Z2D6	VGDTSLDPNDFDFTVtGRGSPSRR	LIAYFEK.VGDTSLDPNDFDFTVtGRGSPSRR.EQKPPKK	0.9999	16.707	16.371	16.4791	17.3255	16.8349	16.9653	15.8115	16.6978	16.7338	16.7982	16.6426	17.0261	17.4923	15.7846	16.1975	17.129	16.3285	16.5193	17.452
Q8BGT6_494_503_1_1_S496	Micall1	Q8BGT6	APSAsPLAIHASR	KKRPAPR.APSAsPLAIHASR.LSHSEPP	1	16.6979	16.2349	16.2636	16.6381	16.5484	16.8566	16.7882	17.1038	17.0003	16.6016	16.453	16.3621	16.6824	16.7468	16.4299	17.0821	16.9843	16.9146	17.0715
A2ASS6_21152_21165_1_0	Ttn	A2ASS6	DSGDYTITAENSSGSK	LFSVNRK.DSGDYTITAENSSGSK.SATIKLK	1	16.1054	16.0396	15.9753	15.8834	16.0214	15.8529	16.4929	15.9689	15.9594	16.2585	16.1511	16.1491	15.7961	16.422	16.0813	15.9819	16.4462	15.8098	16.1686
P12367_96_101_1_1_S96	Prkar2a	P12367	RVsVCAETFNPDEEEEDNDPRVVHPK	VPSKFTR.RVsVCAETFNPDEEEEDNDPRVVHPK.TDEQRCR	1	16.6819	16.5162	16.6863	16.6233	16.5206	16.676	16.6833	16.6314	16.7197	16.5573	16.6702	16.7915	16.836	16.8866	16.7947	16.579	16.6797	16.6803	17.0136
P07901_231_231_1_1_S231	Hsp90aa1	P07901	EVsDDEAEEKEEKEEEK	VEKERDK.EVsDDEAEEKEEKEEEK.EKEEKES	1	16.6786	16.3875	16.6342	16.6221	16.1646	16.6326	16.7334	16.9175	16.9406	16.6671	16.4014	16.4686	16.6754	16.6176	16.4513	17.0567	17.1156	16.6085	16.7058
Q9QZQ8_170_188_1_1_T178	Macroh2a1	Q9QZQ8	AASADSTTEGtPTDGFTVLSTK	KQGEVSK.AASADSTTEGtPTDGFTVLSTK.SLFLGQK	1	16.6742	17.1316	17.3027	16.741	16.8328	17.0121	17.0973	16.2159	16.1623	17.1479	17.0022	16.1605	16.2694	16.3891	16.3752	16.3526	16.3996	16.4394	16.2372
Q5DTJ9_640_641_1_1_S641	Mypn	Q5DTJ9	IPEPSsPIKEPPPVLAK	FNGQEAR.IPEPSsPIKEPPPVLAK.PKLDSTQ	1	16.6725	16.4731	16.7795	16.3189	16.3242	16.8558	17.0657	16.6295	16.817	16.7216	16.4939	16.7324	16.1377	16.9022	16.8155	16.7331	16.945	16.5921	16.924
Q70KF4_2735_2746_1_1_S2743	Cmya5	Q70KF4	YTLIDYNLsPGSGK	EEDYFEK.YTLIDYNLsPGSGK.QKSTVEE	1	16.6551	16.57	16.5413	16.4756	16.5524	16.4554	16.6062	16.4102	16.475	16.9056	16.7516	16.7548	16.7565	16.902	16.8412	16.539	16.6598	16.9258	16.8199
P11531_2062_2070_1_1_S2070	Dmd	P11531	TAALQSATsMEK	DIIHKKK.TAALQSATsMEK.VKVQEAV	1	16.6498	16.7348	16.5107	16.5308	16.5043	16.5822	16.8106	16.7209	16.6641	16.9476	16.6414	16.5671	16.5825	16.613	16.6544	16.8904	16.859	16.3404	16.8969
Q05CL8_251_260_2_2_S253S256	Larp7	Q05CL8	TAsEGsEAETPEAPKQPAKK	KATKRPR.TAsEGsEAETPEAPKQPAKK.KKKRDKV	1	16.6409	16.693	16.7539	16.1661	16.1823	16.8263	16.7925	16.608	16.7339	16.9379	16.7937	16.6913	16.1282	16.7207	16.6207	16.6597	16.6892	16.2056	16.8098
Q8BYI8_53_63_1_1_S63	Fam234b	Q8BYI8	SALGDLPEPDsDADVAGAAK	GGVKNGK.SALGDLPEPDsDADVAGAAK.PHLSEVT	1	16.6394	16.6671	16.7918	16.7773	16.512	16.5834	16.1781	17.0827	17.0792	16.5863	16.6679	16.6667	16.7472	16.5881	16.3641	16.9737	16.3686	16.6503	16.7034
Q02566_1139_1149_1_1_S1142	Myh6	Q02566	LRSDLsRELEEISER	ARAKVEK.LRSDLsRELEEISER.LEEAGGA	1	16.6381	16.5235	16.4651	17.107	16.55	16.2404	15.9032	17.043	17.3127	17.0616	16.6362	16.7253	16.8876	16.1326	15.9377	16.8465	16.3249	16.7614	16.596
A2ASS6_21724_21731_1_0	Ttn	A2ASS6	SLSLQYSTK	KWQRVMK.SLSLQYSTK.DLKEGKE	0.9943	12.4013	12.7485	12.2749	12.5597	12.4087	12.3364	12.457	12.5959	12.0378	12.7596	12.672	12.3423	12.2595	12.4675	12.1453	11.8534	12.3408	12.7018	11.7881
Q3UQS2_20_24_1_1_S24	Lsmem1	Q3UQS2	LYVVDsINDLNK	GIQEEGR.LYVVDsINDLNK.LSLCPME	1	16.6376	16.6803	16.3664	16.9318	16.2006	16.8654	16.4118	16.9899	16.5645	16.6081	16.2783	16.8097	16.8423	16.9497	16.6982	16.7193	16.4325	16.7948	16.7591
Q8BMS1_231_231_1_1_S231	Hadha	Q8BMS1	KMGLVDQLVEPLGPGIKsPEER	IRADRAK.KMGLVDQLVEPLGPGIKsPEER.TIEYLEE	1	16.6324	16.5103	16.5378	16.7094	16.48	16.796	16.6744	16.6128	16.3036	16.7018	16.8128	16.7163	16.7873	16.7474	16.6193	16.7051	16.6245	16.6476	16.7141
A2ASS6_21745_21756_1_0	Ttn	A2ASS6	VSAENENGEGTPSEIVVVAK	GKEYTFR.VSAENENGEGTPSEIVVVAK.DDVVAPD	1	14.6924	14.7102	14.7682	14.5791	14.5354	14.4097	14.8536	14.7456	14.7621	14.7981	14.7949	14.6888	14.622	14.8685	14.8559	14.3428	14.6722	14.6936	14.7833
P60840_64_70_1_1_S67	Ensa	P60840	YFDsGDYNMAK	RLQKGQK.YFDsGDYNMAK.AKMKNKQ	1	16.6305	16.4766	16.7032	16.6562	16.5904	16.5143	16.6704	17.1383	16.986	16.4698	16.5159	16.6711	16.6901	16.8504	16.5912	16.4848	16.5016	16.6678	16.4745
P27546_243_265_1_1_S254	Map4	P27546	ALETMAEQTTDVVHsPSTDTTPGPDTEAALAK	KEQLPAK.ALETMAEQTTDVVHsPSTDTTPGPDTEAALAK.DIEEITK	1	16.6281	16.7943	16.8569	16.8464	16.7128	17.0642	16.9262	16.2449	16.2205	16.6279	16.5888	16.4761	16.6061	16.1676	16.4841	16.8494	16.5711	16.6299	16.5931
A2ASS6_21895_21900_1_0	Ttn	A2ASS6	DDGGSEITNYVLEK	LKWGPPK.DDGGSEITNYVLEK.RDSVNNK	0.9966	11.8539	11.4315	11.516	11.8727	11.3683	11.1926	12.2169	12.1502	12.3212	12.0211	11.9031	11.6248	11.9109	11.933	11.925	11.702	12.2722	10.9712	12.0895
Q8C8R3_1426_1440_1_1_S1428	Ank2	Q8C8R3	ESEsDQEPEEEIGMTSEK	TLPIYAK.ESEsDQEPEEEIGMTSEK.NDETEST	1	16.6237	16.5278	16.3917	16.6012	16.3299	16.6948	16.7431	16.6547	16.5501	16.7733	16.5586	16.832	16.6895	16.8044	16.7164	16.6127	16.6908	16.6161	16.6121
P51125_216_229_1_1_S219	Cast	P51125	EQKPFTPAsPVQSTPSKPSDK	KVVGKKK.EQKPFTPAsPVQSTPSKPSDK.SGMDAAL	1	16.623	16.1897	16.411	16.2791	15.7783	17.1146	17.0303	16.6535	16.6526	16.6918	16.6473	16.7738	16.4516	16.8939	16.8107	16.8684	16.9464	16.2572	16.6864
A2ASS6_22142_22155_1_0	Ttn	A2ASS6	NTAGAISAPSESTGTIICK	EFRIRAK.NTAGAISAPSESTGTIICK.DEYEAPT	1	13.3511	13.6469	13.6705	13.0227	13.4651	13.2868	13.0419	13.2917	13.5098	13.6656	13.5212	13.2125	13.0027	13.4894	13.1384	13.3726	13.3566	13.5151	13.6053
Q01815_1670_1674_1_1_S1670	Cacna1c	Q01815	RAIsGDLTAEEELDK	DIGPEIR.RAIsGDLTAEEELDK.AMKEAVS	1	16.6215	16.4736	16.7085	16.635	16.0241	16.6101	16.5848	16.7294	16.9821	16.8275	16.4813	16.8713	16.5561	16.9436	16.5619	16.6767	16.5099	16.4593	16.6403
P70398_1591_1600_1_1_S1600	Usp9x	P70398	NGILAIEGTGSDVDDDMsGDEK	YMIPSIR.NGILAIEGTGSDVDDDMsGDEK.QDNESNV	1	16.615	16.4388	16.4288	16.7144	16.0557	16.9524	16.0292	16.8746	16.678	16.7437	16.6901	16.7011	16.8155	16.8696	16.7549	17.0014	16.5961	16.5233	16.9764
Q7TSV4_171_173_1_1_S173	Pgm2	Q7TSV4	LCAGIMITAsHNPK	YTVSHLK.LCAGIMITAsHNPK.QDNGYKV	1	16.6132	16.6252	16.9267	16.0843	16.3858	16.7945	16.8708	16.793	16.6113	16.8096	17.1672	16.2132	16.0613	16.1085	16.5897	16.9263	16.8633	16.5014	16.5653
Q5SW19_1300_1303_1_1_S1300	Cluh	Q5SW19	AEEQPMAPEPEPEPERAVEDMGsPQTAK	ANRNRDK.AEEQPMAPEPEPEPERAVEDMGsPQTAK.EGPSSLN	1	16.6127	16.6727	16.9821	16.4258	16.6639	17.0174	17.2192	16.0728	16.7092	16.6435	16.6703	16.3014	16.6195	16.4413	16.6514	16.2932	16.4744	16.3912	16.839
A2ASS6_22385_22395_1_0	Ttn	A2ASS6	RPTDDGGSEITGYHVERR	TATVSWK.RPTDDGGSEITGYHVERR.EKKGLRW	0.994	12.3536	12.4597	12.5477	12.4016	12.5934	12.2197	12.4674	12.2285	12.2684	12.6971	12.6021	12.216	12.2349	12.4909	12.2813	11.9868	12.1137	12.4173	11.9608
A2ASS6_34464_34470_2_2_S34464S34470	Ttn	A2ASS6	VKsPETVKsPK	VKSPEPR.VKsPETVKsPK.RVKSPEP	0.9999	16.6086	16.1058	16.1329	16.9073	15.6564	17.0299	16.786	16.5082	16.4259	16.8773	16.3854	16.7231	16.9069	16.8118	16.7281	17.0372	16.9706	16.0212	16.6885
P23242_325_341_1_1_S330	Gja1	P23242	MGQAGSTISNsHAQPFDFPDDSQNAK	YSAEQNR.MGQAGSTISNsHAQPFDFPDDSQNAK.KVAAGHE	1	16.6043	16.7684	16.774	17.284	16.6208	16.8833	15.7542	16.8725	16.5429	16.2756	16.2344	16.983	16.8834	16.5532	16.9181	16.5145	15.4449	16.956	16.9589
A2ASS6_22512_22529_1_0	Ttn	A2ASS6	DTTGTALRITQFVVPDLQTK	GDDAWIK.DTTGTALRITQFVVPDLQTK.EKYNFRI	1	13.0154	13.2601	13.3703	13.2788	13.2587	12.8943	12.6433	12.5023	12.5088	12.8191	12.9665	13.3027	13.214	13.0844	13.1389	13.0872	12.9524	13.1531	13.1443
P97792_316_334_1_1_S332	Cxadr	P97792	TQYNQVPSEDFERAPQsPTLAPAK	NMEGYSK.TQYNQVPSEDFERAPQsPTLAPAK.VAAPNLS	1	16.6037	16.836	16.7944	16.3728	16.268	16.7844	16.5988	16.8601	16.5383	16.585	16.5186	16.5762	16.3782	17.1	16.7165	16.375	16.6456	16.6912	16.4897
Q9JJG0_346_366_1_1_S354	Tacc2	Q9JJG0	ETQQEPGEEsPVPSEEHLAPETK	TETPPVK.ETQQEPGEEsPVPSEEHLAPETK.TESATPE	1	16.5987	16.7071	16.8748	16.5867	16.6088	16.7279	16.5768	16.7089	16.8764	16.3883	16.5681	16.7857	16.6375	16.5222	16.7784	16.6623	16.3256	16.8821	16.6082
P31001_17_32_2_2_S28S32	Des	P31001	TFGGAPGFSLGsPLSsPVFPR	RVSSYRR.TFGGAPGFSLGsPLSsPVFPR.AGFGTKG	1	16.5987	16.9654	16.6942	16.6715	16.8837	16.5021	16.3791	16.8286	16.2954	16.812	16.5637	16.583	16.4491	16.402	16.4775	16.5287	16.66	16.6886	16.4974
A2ASS6_22797_22805_1_0	Ttn	A2ASS6	GSDQWTHISTVK	VIEAQRK.GSDQWTHISTVK.GLECVVR	1	14.222	14.9297	14.2927	13.6043	14.8675	13.5964	14.1541	13.9862	14.5571	14.0897	14.3834	13.6662	13.5722	13.7089	14.1951	14.2416	14.1041	15.088	13.9257
A2ASS6_22990_23001_1_0	Ttn	A2ASS6	QTDSTTWVELATTVIR	NYVVEMR.QTDSTTWVELATTVIR.TTYKATR	0.9994	12.0497	12.2647	12.3364	12.0466	12.1022	12.495	11.6092	12.1423	12.1667	11.5255	11.8477	12.3147	12.0171	12.1183	12.4673	11.8213	11.9138	12.0955	12.4337
A2ASS6_23028_23043_1_0	Ttn	A2ASS6	YGVGPGITSASVVANYPFK	RVRAQNR.YGVGPGITSASVVANYPFK.VPGPPGT	1	11.6439	12.142	11.7478	11.1581	11.8821	12.0421	11.6718	11.0456	12.0069	11.6744	11.8608	11.6673	11.3377	11.1535	12.0195	11.6651	11.0605	11.8662	12.2091
O88343_239_249_1_1_S245	Slc4a4	O88343	MFSNPDNGsPAMTHR	TVSSASR.MFSNPDNGsPAMTHR.NLTSSSL	1	16.5935	16.7174	16.603	16.5993	16.6847	16.6153	16.5644	16.743	16.7106	16.4766	16.6954	16.4951	16.4185	16.7477	16.4165	16.516	16.4226	16.7775	16.47
Q80XU3_13_30_1_1_S19	Nucks1	Q80XU3	VVDYSQFQEsDDADEDYGRDSGPPAKK	RPVRNRK.VVDYSQFQEsDDADEDYGRDSGPPAKK.IRSSPRE	1	16.5923	16.5339	16.5976	16.6632	16.5701	16.5546	16.7469	16.6668	16.6122	16.5292	16.5595	16.5694	16.7369	16.7522	16.7273	16.7078	16.5391	16.6806	16.5002
P62908_220_224_1_1_T221	Rps3	P62908	DEILPTtPISEQK	VSIVEPK.DEILPTtPISEQK.GGKPEPP	1	16.5904	16.6737	16.9448	16.3205	16.5103	16.7548	16.5523	16.39	16.5301	16.7685	16.8231	16.7457	16.4622	16.5504	16.5994	16.7531	16.6021	16.7035	16.3867
Q3B7Z2_188_200_1_1_S191	Osbp	Q3B7Z2	MLAESDDsGDEESVSQTDK	AKAKAVK.MLAESDDsGDEESVSQTDK.TELQSTL	1	16.582	16.5318	16.6819	16.9975	16.615	16.605	16.5946	16.6034	16.7368	16.3485	16.1431	16.6439	16.9293	16.5313	16.319	16.4923	16.5268	16.5483	16.4681
Q9JJG0_580_598_2_2_S585S587	Tacc2	Q9JJG0	TPSSPsKsPASFEIPASTTEADGDGLNK	PFKASSK.TPSSPsKsPASFEIPASTTEADGDGLNK.PAKKKKT	1	16.5812	16.0799	16.1489	16.8979	16.2381	16.3758	16.627	16.7233	16.8633	16.2537	16.1952	16.6611	17.3272	16.6019	16.5789	16.5257	16.6842	16.7043	16.5177
A2ASS6_23506_23514_1_0	Ttn	A2ASS6	FKVSGLTEGHEYEFR	KALTDLR.FKVSGLTEGHEYEFR.IMAENAA	1	12.1558	12.184	12.0279	12.204	12.0311	11.5186	12.3119	11.7614	12.0785	12.5158	12.6471	11.9669	12.3599	12.4083	12.0235	12.0473	12.19	11.9185	12.2829
Q9WTX2_18_22_1_1_S18	Prkra	Q9WTX2	AEAPPLQREDsGTFSLGK	MSHSRHR.AEAPPLQREDsGTFSLGK.MITAKPG	1	16.5798	16.6346	16.4495	17.0858	16.4231	16.8296	16.2857	16.5736	16.2426	16.6561	16.4857	16.8412	17.0561	16.3871	16.3231	16.7	16.4001	16.6077	16.595
Q02566_1301_1304_1_1_S1301	Myh6	Q02566	EALIsQLTR	ARQLEEK.EALIsQLTR.GKLSYTQ	0.9995	16.5714	16.6667	16.5141	16.4945	16.7266	16.7761	16.7013	16.5754	16.5816	16.9023	16.9764	16.5357	16.3999	16.5992	16.3827	16.2207	16.3769	16.5098	16.3918
Q9DCE5_361_364_1_1_S361	Pak1ip1	Q9DCE5	GNsPVTAKK	DSKQPTK.GNsPVTAKK.RKMATMS	0.9989	16.5711	16.8936	16.5343	16.5111	16.2113	16.2963	16.8161	16.7191	16.9132	16.5115	16.9672	16.414	16.4769	16.6351	16.4285	16.5745	16.4358	16.5799	16.7045
Q9Z0U1_968_968_1_1_S968	Tjp2	Q9Z0U1	DQLRDAsPPPAFKPEPPK	MRRAASR.DQLRDAsPPPAFKPEPPK.ARSQNRE	1	16.5703	16.1646	16.3648	16.7417	16.3391	16.6754	16.5477	16.5423	16.5397	16.6379	16.5607	16.7558	16.9199	16.7205	16.4136	16.8178	16.7113	16.5629	16.7381
P16283_296_298_1_1_S296	Slc4a3	P16283	IQGGRGsPSGLAPILRR	LVKKPSR.IQGGRGsPSGLAPILRR.KKKKKKL	1	16.5702	16.5231	16.6858	16.7652	16.4552	16.4103	16.4623	16.8221	16.7148	16.5608	16.3757	16.4092	16.5266	16.6011	16.4936	16.7022	16.7081	16.5355	16.4479
A2ASS6_23809_23811_1_0	Ttn	A2ASS6	VDQLQEGCSYYFR	CHKTSWK.VDQLQEGCSYYFR.VLAENEY	0.9998	12.0554	12.1112	12.2588	11.8334	12.2968	11.8056	11.9606	12.3412	12.0768	11.4538	12.1499	12.2126	11.9742	11.7544	12.1402	12.5137	12.2141	12.425	11.6389
P70670_1395_1415_1_1_T1405	Naca	P70670	ETPTTPSPEGVtAAPLEIPISSKK	SKKAGSK.ETPTTPSPEGVtAAPLEIPISSKK.TSKMASP	1	16.5672	16.6141	16.6544	16.4608	16.5535	16.6425	16.7963	16.7702	16.7103	16.5042	16.6018	16.5675	16.6895	16.7168	16.5831	16.4733	16.2851	16.7419	16.6473
Q68EF0_209_220_1_1_S218	Rab3ip	Q68EF0	TLVLSSSPTsPTQEPLAAAK	AEVAALK.TLVLSSSPTsPTQEPLAAAK.TPFKRGH	1	16.5607	16.6526	16.6232	16.7498	16.6597	16.9274	16.7293	16.5223	16.5755	16.5718	16.5954	16.3736	16.4689	16.7249	16.4317	16.4129	16.4015	16.5583	16.412
Q8CI51_228_228_1_1_S228	Pdlim5	Q8CI51	RGsQGDIK	ELAEGQR.RGsQGDIK.QQNGPPR	0.9989	16.5604	16.2462	16.4752	16.7788	15.8784	16.7962	16.3099	16.7297	16.8862	16.6343	16.3334	16.9175	16.7639	16.5239	16.5525	17.1397	16.4582	16.3071	17.0186
Q9D1F4_184_188_1_1_S184	Akt1s1	Q9D1F4	sLPVSVPVWAFK	PTQQYAK.sLPVSVPVWAFK.EKRTEAR	1	16.5591	15.2974	16.8895	15.3076	16.8392	15.3916	17.0812	15.1332	17.2537	15.6671	16.7915	16.0237	17.0244	16.033	17.1857	16.152	17.1859	16.3552	17.1041
A2ASS6_24056_24065_1_0	Ttn	A2ASS6	YDGGSSINNYIVEK	LSWEPPK.YDGGSSINNYIVEK.RDTSTTA	1	13.5274	13.4627	13.5565	13.4675	13.407	13.5727	13.2241	13.7003	13.5226	13.8444	13.6983	13.5444	13.5163	13.6625	13.4374	13.3885	13.543	13.9321	13.3653
Q3UH68_719_727_1_1_S719	Limch1	Q3UH68	VAKPKsPEPEATLTFPFLDK	ELVLSQK.VAKPKsPEPEATLTFPFLDK.MPETNQL	1	16.5534	16.4935	16.1215	16.548	16.3245	16.6991	16.5953	16.5414	16.4949	16.4486	16.222	16.767	16.7533	16.8509	16.3741	16.614	16.7499	16.4363	16.7252
Q80XU3_113_113_1_1_S113	Nucks1	Q80XU3	QREMLLEDVGsEEEPEEDDEAPFQEK	ASKAASK.QREMLLEDVGsEEEPEEDDEAPFQEK.DSGSDED	1	16.541	16.4526	16.2793	16.4739	16.0662	16.499	16.1404	16.0257	16.2782	16.4541	16.3265	17.0312	16.7038	16.3924	16.8078	16.9909	16.6945	16.6061	17.2354
A2ASS6_1420_1429_2_2_S1424S1429	Ttn	A2ASS6	MSPAMsPARMsPAR	LSRSPIR.MSPAMsPARMsPAR.MSPARMS	1	16.5409	16.5663	16.3328	16.5982	16.7213	16.3403	16.3945	16.6896	16.6575	16.6651	16.5783	16.64	16.6343	16.4638	16.3215	16.5984	16.6581	16.5762	16.396
Q68FH0_499_514_2_2_S511S514	Pkp4	Q68FH0	LQHTGPADDGATRSPsIDsIQK	QECSYNR.LQHTGPADDGATRSPsIDsIQK.DPREFAW	1	16.5284	16.2991	16.7828	16.3664	16.3637	16.7156	16.4592	16.8746	16.8665	16.7324	16.7155	16.5074	16.5598	16.4348	16.4716	16.6791	16.3644	16.4024	16.6671
Q8CCJ3_458_465_1_1_S458	Ufl1	Q8CCJ3	GRKDEDsDDESQSSHGGK	IKKTKKK.GRKDEDsDDESQSSHGGK.KKPDITF	1	16.5283	16.816	16.9908	16.5761	16.4437	16.3881	16.0944	16.4486	16.413	16.3551	16.6908	16.786	16.6154	16.2802	16.7369	16.0779	16.07	16.7519	16.5535
D3YXK2_574_582_2_2_S577S579	Safb	D3YXK2	TTKsGsRGTER	GPSERSR.TTKsGsRGTER.TVVMDKS	0.9902	16.5246	17.2077	16.8578	15.4946	15.5683	16.4964	16.4166	16.4397	16.2054	17.2699	17.1089	16.8844	14.8201	17.2258	16.8479	15.9816	16.4265	15.832	16.6341
Q9ET78_501_520_2_2_S514T518	Jph2	Q9ET78	DGLLSPGSWNGEPGGEGsRPAtPSDGAGRR	PRPGASK.DGLLSPGSWNGEPGGEGsRPAtPSDGAGRR.SPARPAS	1	16.5205	16.3881	16.1558	16.3614	16.1605	16.2481	16.3807	17.1462	16.7906	16.1052	15.9792	16.6623	16.5283	16.9338	16.651	16.8106	16.6445	16.742	16.6445
A2ASS6_24312_24322_1_0	Ttn	A2ASS6	NAAGVFSEPSESTGAITAR	EFRVIAR.NAAGVFSEPSESTGAITAR.DEVEPPR	1	12.7617	12.7923	12.6894	12.6415	12.7198	12.6506	12.8298	13.0571	12.8845	12.7585	12.8307	12.552	12.9924	12.8958	12.7858	12.4363	12.7749	12.9994	12.5097
Q62018_925_932_1_1_T925	Ctr9	Q62018	KGGEFDEFVNDDtDDDLPVSK	GGGRRSK.KGGEFDEFVNDDtDDDLPVSK.KKKRRKG	1	16.5203	16.2995	16.4114	16.6069	16.3839	16.5854	16.5919	16.6252	16.4531	16.5911	16.5149	16.5741	16.7366	16.6475	16.5545	16.5922	16.3997	16.6303	16.679
Q9Z1R2_985_1007_1_1_S995	Bag6	Q9Z1R2	TSPEPQRENAsPAPGTTAEEAMSR	EVQGAER.TSPEPQRENAsPAPGTTAEEAMSR.GPPPAPE	1	16.517	16.61	16.1995	16.8301	16.4531	16.3787	15.9266	16.6971	16.6664	16.6682	16.6464	16.4875	16.9464	16.3602	16.5666	16.6065	16.1517	16.715	16.6832
P14142_486_488_1_1_S488	Slc2a4	P14142	RTPsLLEQEVK	QISAAFR.RTPsLLEQEVK.PSTELEY	1	16.5126	16.4849	16.897	16.9244	16.3917	16.5966	16.5656	17.184	17.1925	16.19	16.2818	16.0974	16.6512	16.4432	16.0743	16.4149	16.3407	16.2947	16.2834
A2ASS6_24415_24417_1_0	Ttn	A2ASS6	SVTINVK	KNVAGEK.SVTINVK.VLDRPGP	0.9714	14.2208	14.3329	14.3791	14.0241	14.0303	14.1781	14.3827	14.2128	14.3682	14.5454	14.4763	13.8628	14.1027	14.1561	14.1401	14.0753	14.2373	14.4968	14.2778
Q6PCP5_129_131_1_1_S131	Mff	Q6PCP5	SMsENAVRQNGQLVR	GRLKRER.SMsENAVRQNGQLVR.NDSIVTP	0.9969	16.509	16.4355	16.5165	16.0813	16.7912	15.6736	16.9158	15.8745	16.6984	15.6332	16.0478	15.8214	16.3816	16.4375	17.2314	16.0046	16.7456	16.5596	16.2254
P14602_86_95_1_1_S86	Hspb1	P14602	QLsSGVSEIRQTADRWR	FSRALNR.QLsSGVSEIRQTADRWR.VSLDVNH	1	16.5072	17.3978	16.5865	15.1702	16.379	16.0681	16.7274	15.9859	16.252	16.2239	16.821	15.4726	15.1845	17.1277	17.0074	15.9739	16.9187	17.1937	15.1988
A2ASS6_812_820_1_1_S814	Ttn	A2ASS6	TAsPHFTVSK	HVDKRPR.TAsPHFTVSK.ISVPKTE	0.9994	16.5071	17.1526	17.104	16.6518	16.8162	16.3668	15.5694	16.79	16.9535	15.7833	16.4807	16.6715	16.3241	16.2216	17.0613	16.3663	15.4114	17.1676	15.5961
Q9CQ73_80_88_1_1_S82	Pkp2	Q9CQ73	TSsVPEYVYK	VSGNLHR.TSsVPEYVYK.LHVVEND	1	16.5024	16.6288	16.5427	16.7541	16.4105	16.4794	16.2137	16.5993	16.357	16.5482	16.3956	16.468	16.5644	16.7442	16.7754	16.6273	16.6216	16.39	16.3308
A2ASS6_24781_24797_3_0	Ttn	A2ASS6	VDGDIRDAAIIDVTSSFTSLVLDNVNRYDSGK	PEVKWGK.VDGDIRDAAIIDVTSSFTSLVLDNVNRYDSGK.YTLTLEN	0.9557	13.3081	12.8918	13.3292	13.6318	12.2533	12.79	13.2347	13.953	13.6568	13.4125	13.7646	12.4658	13.7628	14.0503	12.5706	12.3707	13.4215	13.4061	11.9804
E9Q401_2692_2711_2_2_S2693S2696	Ryr2	E9Q401	QSsMDsEGNFNPQPVDTSNITIPEK	YVSMMEK.QSsMDsEGNFNPQPVDTSNITIPEK.LEYFINK	1	16.5024	16.6826	16.3474	16.3252	16.3802	16.3013	16.1183	16.7403	17.0268	16.8408	16.6665	16.558	16.0024	16.7656	16.7369	16.6924	16.5375	16.7389	16.5926
A2ASS6_24868_24874_1_0	Ttn	A2ASS6	SYAAVVTNCHK	KREATRK.SYAAVVTNCHK.NSWKIDQ	1	13.4892	13.8168	13.6308	13.3897	13.8509	13.6593	13.293	13.4363	13.8549	13.4352	13.6802	13.3479	13.0567	13.0548	13.2575	13.3517	13.0349	13.7625	13.6543
P99027_102_105_1_1_S105	Rplp2	P99027	KEESEEsDDDMGFGLFD	EEKKDEK.KEESEEsDDDMGFGLFD._______	1	16.5008	16.5052	16.4884	16.6523	15.9441	17.1905	16.0343	16.7997	16.4929	16.5907	16.5518	16.7642	16.4886	16.3184	16.9257	16.837	15.9579	16.3789	16.727
Q3UZA1_82_83_1_1_S83	Rcsd1	Q3UZA1	SsPLIEK	PPKIKVK.SsPLIEK.LQANLAF	0.9964	16.498	16.3968	16.5166	16.5097	16.5261	16.6392	16.453	16.3978	16.286	16.3992	16.7177	16.4419	16.5417	16.7005	16.5781	16.5261	16.6356	16.6367	16.3271
A2ASS6_25068_25077_1_0	Ttn	A2ASS6	INVTDSLDLTTLSIK	PLKQTTR.INVTDSLDLTTLSIK.ETHKDDG	0.9514	10.4759	10.7947	NA	10.6447	10.6618	11.0465	10.417	9.83342	9.74535	10.4981	10.2701	10.3722	10.6028	10.5049	10.1447	NA	9.88319	10.2519	NA
Q9ET78_591_613_3_3_S593S597S613	Jph2	Q9ET78	RSDsAPPsPVSATVPEEEPPAPRsPVPAK	EPEPEVR.RSDsAPPsPVSATVPEEEPPAPRsPVPAK.QATLEPK	1	16.496	16.7316	16.7012	16.4436	16.2855	16.5947	16.7377	16.3807	16.4239	16.6778	16.5215	16.4503	16.6899	16.9634	16.444	16.2026	15.9926	16.6044	16.2609
P26231_634_645_1_1_S641	Ctnna1	P26231	TPEELDDsDFETEDFDVR	KAVLMIR.TPEELDDsDFETEDFDVR.SRTSVQT	1	16.493	16.6496	16.7387	16.4978	16.4067	16.7884	16.2144	16.5458	16.2781	16.6606	16.4324	16.7368	16.4013	16.8403	16.5711	16.5428	16.2904	16.729	16.4348
Q8BU14_375_375_1_1_T375	Sec62	Q8BU14	EELEQQtDGDCDEEDDDKDGEVPK	DFEMITK.EELEQQtDGDCDEEDDDKDGEVPK.SAHEKS_	1	16.4914	16.0167	16.1634	16.084	15.3799	16.8473	16.5418	16.8239	16.7447	16.6988	16.4665	16.5115	16.1815	16.8804	16.452	16.6285	16.803	16.3647	16.7161
Q80U44_310_316_1_1_S310	Zfyve16	Q80U44	LPENEGIsPSDPASKDENFK	TIAMPCK.LPENEGIsPSDPASKDENFK.LPDFPLQ	1	16.4907	16.1389	16.5398	16.5512	16.3817	16.5659	16.664	16.4769	16.6751	16.3233	16.475	16.3476	16.6801	16.5604	16.3891	16.5682	16.6937	16.4131	16.439
Q01768_94_103_1_1_T94	Nme2	Q01768	VMLGEtNPADSKPGTIR	NVVKTGR.VMLGEtNPADSKPGTIR.GDFCIQV	1	16.4902	16.3068	16.3306	16.5289	16.3995	16.5184	16.4084	16.6477	16.7009	16.142	16.2618	16.5425	16.3642	16.5674	16.8922	16.5807	16.5388	16.5651	16.8094
A2ASS6_25394_25404_1_0	Ttn	A2ASS6	NAAGAISKPSDSTGPITAK	EFRVIAK.NAAGAISKPSDSTGPITAK.DEVELPR	1	14.461	14.516	14.3563	14.4247	14.0859	14.6116	14.3015	14.6997	14.5015	14.656	14.3906	14.687	14.6192	14.4336	14.1682	14.7525	14.6769	14.3228	14.5626
Q9CYZ2_200_213_1_1_S206	Tpd52l2	Q9CYZ2	VVGGRENGSDNLPPsPGSGDQTLPDHAPF	VGTIKSK.VVGGRENGSDNLPPsPGSGDQTLPDHAPF._______	1	16.4889	16.5889	16.6596	16.5923	16.7866	16.6029	16.6203	16.3185	16.5599	16.4525	16.4241	16.4294	16.392	16.2793	16.4416	16.356	16.5748	16.4748	16.3028
A2ASS6_25526_25543_1_0	Ttn	A2ASS6	CTLAWSPPLQDGGSDISHYVVEK	TGVTAEK.CTLAWSPPLQDGGSDISHYVVEK.RETSRLA	1	12.966	12.9739	13.1223	12.6485	13.0564	12.9593	12.2857	13.2911	13.6142	13.381	13.4084	12.8117	12.8709	12.6198	12.9331	12.762	12.6629	13.2671	12.6875
Q5DTJ9_408_435_1_1_T417	Mypn	Q5DTJ9	VSTVQQCQSPtNYLQGLNGKPIIAAPVFTK	PLAAQPR.VSTVQQCQSPtNYLQGLNGKPIIAAPVFTK.MLQNLSA	1	16.4861	16.4415	16.2083	16.5795	16.4348	16.5193	16.5034	16.813	16.7555	16.3337	16.1477	16.4826	16.4406	16.6996	16.6342	16.5003	16.5708	16.5308	16.4852
P43277_37_46_1_1_S37	H1-3	P43277	RKAsGPPVSELITK	TGAAAGK.RKAsGPPVSELITK.AVAASKE	1	16.4852	16.6948	17.0579	16.3413	16.1865	16.4805	16.3901	16.2836	16.1931	17.1771	17.1854	16.2993	16.3134	16.0573	16.4362	16.329	16.3971	15.9957	16.2219
P27546_1046_1046_1_1_S1046	Map4	P27546	VGsLDNVGHLPAGGAVK	KEKAQAK.VGsLDNVGHLPAGGAVK.TEGGGSE	1	16.4846	16.0458	15.8019	16.5029	15.9664	16.7714	16.5637	16.8305	16.8148	16.3238	16.0683	16.6586	16.3701	16.5936	16.4073	17.0564	17.0298	15.9394	16.5368
P43274_35_45_1_1_S36	H1-4	P43274	RKTsGPPVSELITK	KAAGGAK.RKTsGPPVSELITK.AVAASKE	1	16.4806	16.6362	16.9984	16.3557	16.4777	16.5197	15.9268	16.2281	16.1233	17.0826	17.1576	16.5399	16.7491	16.2958	16.197	16.3697	16.3019	16.2065	16.3972
Q60876_64_64_1_1_S64	Eif4ebp1	Q60876	FLMECRNsPVAK	RIIYDRK.FLMECRNsPVAK.TPPKDLP	1	16.48	15.5321	16.2509	16.138	16.6555	15.8775	16.7218	15.7851	16.9482	15.5479	16.3272	15.5153	17.9006	16.0155	16.6387	16.0277	16.7923	16.0953	16.5785
A2ASS6_25867_25870_1_0	Ttn	A2ASS6	GINFTQLSIDNCDRNDAGK	DKVQIEK.GINFTQLSIDNCDRNDAGK.YILKLEN	1	12.6678	12.5798	12.2548	12.8701	12.6798	12.6166	12.6056	12.7827	12.8726	13.1673	13.0379	12.5801	12.5434	12.6308	12.4467	12.3619	12.7915	12.3351	12.549
P14152_241_245_1_1_S241	Mdh1	P14152	KLsSAMSAAK	AAVIKAR.KLsSAMSAAK.AIADHIR	1	16.4637	16.1286	16.2859	16.771	16.4297	16.3644	16.2796	16.9101	16.7968	16.0288	16.1999	16.3245	16.3226	16.6971	16.3937	16.5002	16.6031	16.781	16.7697
Q9JHU2_278_278_1_1_S278	Palmd	Q9JHU2	ERVIsPGPNFQER	RPVTPQR.ERVIsPGPNFQER.IMMKTNG	0.9999	16.461	16.5185	16.4636	16.4335	16.6402	16.527	16.6326	16.529	16.353	16.4366	16.2785	16.2284	16.1177	16.5524	16.3307	16.4977	16.7048	16.505	16.3531
Q9JMH9_1966_1970_1_1_S1966	Myo18a	Q9JMH9	NKLEGDsDVDSELEDRVDGVK	TKYQKKK.NKLEGDsDVDSELEDRVDGVK.SWLSKNK	1	16.4581	16.3491	16.7199	16.5848	16.1033	16.7386	16.5086	16.3165	16.2527	16.9857	16.9132	16.6436	16.3219	16.3475	16.3474	16.3956	16.5364	16.1909	16.167
P13541_1066_1066_1_1_S1066	Myh3	P13541	LAQEsILDLENDK	KLEGDLK.LAQEsILDLENDK.QQLDERL	0.9994	16.4563	16.5844	17.292	16.469	16.4479	16.7046	16.4004	16.1588	16.051	16.668	16.5339	16.465	16.5084	16.1415	16.3515	16.3669	16.1978	16.5425	16.4076
A2ASS6_25990_25993_1_0	Ttn	A2ASS6	VMAENEFGVGVPTETSDAVK	GAIYYFR.VMAENEFGVGVPTETSDAVK.ASEPPSP	1	14.796	14.7573	14.6858	14.4519	14.8179	14.9675	14.7514	14.6727	15.0118	14.9212	14.9861	15.0368	14.9371	14.7009	14.7845	14.6282	14.7417	14.7954	14.6826
A2ASS6_26009_26031_1_0	Ttn	A2ASS6	VTLTDVSQTSASLMWEKPEHDGGSR	PPSPPGK.VTLTDVSQTSASLMWEKPEHDGGSR.ILGYVVE	1	12.2401	12.7402	12.0555	12.2368	12.6213	11.7281	11.9825	11.9271	12.3263	12.0728	12.3468	12.2312	12.2306	12.3311	11.439	12.2859	12.0897	12.962	12.542
A2ASS6_26062_26070_1_0	Ttn	A2ASS6	VCNAVVSGLSSGQEYQFR	SVVAESK.VCNAVVSGLSSGQEYQFR.VKAYNEK	1	13.1918	13.1781	13.133	13.3514	13.3229	13.1579	13.3017	13.1031	13.0915	13.1481	13.0792	13.1641	13.3419	13.3378	13.0617	13.4129	13.2775	12.9111	13.3317
Q9JKB1_126_130_1_1_S130	Uchl3	Q9JKB1	KFLEESVSMsPEER	ESGSTLK.KFLEESVSMsPEER.AKFLENY	1	16.4549	16.3486	16.5519	16.5734	16.5354	16.3039	16.3036	16.5562	16.5241	16.3623	16.4483	16.5435	16.374	16.3815	16.4496	16.4512	16.3879	16.6233	16.4505
A2ASS6_26109_26111_1_0	Ttn	A2ASS6	LPFNTYSVQAGEDLK	TIQPSFK.LPFNTYSVQAGEDLK.IEIPVIG	1	13.4667	13.5164	13.5634	13.3845	13.4377	13.405	13.3199	13.3932	13.6128	13.4479	13.3315	13.4887	13.4535	13.6671	13.502	13.678	13.5106	13.6553	13.5149
A2ASS6_262_269_1_0	Ttn	A2ASS6	SRSPTPPSIAAK	RIPPKPK.SRSPTPPSIAAK.AQLARQQ	0.9997	13.2227	13.3277	13.2279	13.1818	13.323	13.4255	13.2028	13.3206	12.9846	13.3155	13.0652	13.0663	13.0586	13.2972	13.3114	13.2458	13.4562	13.0275	13.2839
Q3UMF0_359_359_1_1_S359	Cobll1	Q3UMF0	RAsCVER	AAQGQER.RAsCVER.STSVDDT	0.9721	16.4473	16.4389	16.8075	15.9675	16.608	16.4981	16.8686	16.2359	16.9265	15.865	16.4815	15.9995	16.3294	16.3811	16.7022	16.3021	16.617	16.3426	16.5325
A2ASS6_262_269_2_0	Ttn	A2ASS6	SRSPTPPSIAAK	RIPPKPK.SRSPTPPSIAAK.AQLARQQ	0.9976	14.1064	13.9716	13.8375	14.0148	13.9311	14.314	14.1015	14.162	13.7545	14.178	13.6642	14.3121	14.1976	14.2592	14.2527	14.3407	14.2734	14.28	14.1961
Q61102_743_743_1_1_S743	Abcb7	Q61102	KLQEEIVNsVK	SKEEERK.KLQEEIVNsVK.GCGNCSC	1	16.447	16.1522	16.2505	16.007	15.8385	16.4856	16.6008	16.807	16.7368	16.8044	16.6236	16.4882	16.2743	16.6477	16.2886	16.5959	16.5378	16.2242	16.4724
Q64511_1387_1400_1_1_S1387	Top2b	Q64511	VKAsPITNDGEDEFVPSDGLDK	NDLEELK.VKAsPITNDGEDEFVPSDGLDK.DEYAFSS	1	16.4462	16.1757	16.2981	16.407	16.1105	16.2932	16.1351	16.7325	16.6337	16.4304	16.4423	16.5969	16.6904	16.4245	16.3757	16.5637	16.589	16.4811	16.4478
G5E829_1126_1137_1_1_S1127	Atp2b1	G5E829	VVNAFRSsLYEGLEKPESR	RIQTQIR.VVNAFRSsLYEGLEKPESR.SSIHNFM	1	16.4393	16.1872	16.4213	16.3605	15.9222	16.6239	16.5692	16.5673	16.4533	16.1967	16.1722	16.4435	16.2417	17.1273	16.9472	16.439	16.3594	16.6706	16.5109
Q99J36_86_88_2_2_S86S88	Thumpd1	Q99J36	FIDKDQQPsGsEGEDDDAEAALK	DMYGPEK.FIDKDQQPsGsEGEDDDAEAALK.KEVGDIK	1	16.4387	16.1095	16.1662	16.4614	16.274	16.4966	16.4837	16.5421	16.3895	16.379	16.3251	16.6719	16.426	16.5706	16.5576	16.4072	16.4656	16.474	16.5422
E9Q5C9_689_701_1_1_S701	Nolc1	E9Q5C9	GGSISVQVNSVKFDsE	KKRGSYR.GGSISVQVNSVKFDsE._______	1	16.4386	16.2208	16.4597	17.047	15.9963	16.8975	16.1342	16.7112	16.5317	16.9829	16.3379	16.7542	16.6068	16.2764	16.0524	16.4873	15.9294	16.0776	16.5192
Q8BXN7_248_248_1_1_S248	Ppm1k	Q8BXN7	KFGGFVAWNsLGQPHVNGR	DEKERIK.KFGGFVAWNsLGQPHVNGR.LAMTRSI	1	16.4328	16.5538	16.7393	16.2951	16.7088	16.159	16.6463	16.7222	16.6756	16.1094	16.0377	16.3222	16.1796	16.7596	16.6409	15.827	16.0184	16.3856	16.1981
A2ASS6_264_269_1_0	Ttn	A2ASS6	SPTPPSIAAK	PPKPKSR.SPTPPSIAAK.AQLARQQ	1	13.5412	13.7902	13.7535	14.0553	13.0642	13.6309	12.9269	13.7467	13.8001	13.6395	12.8827	13.7887	13.841	13.0467	13.2111	13.8736	12.9144	14.386	13.6709
Q9ET78_591_613_2_2_S593S597	Jph2	Q9ET78	RSDsAPPsPVSATVPEEEPPAPRSPVPAK	EPEPEVR.RSDsAPPsPVSATVPEEEPPAPRSPVPAK.QATLEPK	1	16.4326	16.6125	15.8028	13.812	15.804	14.3077	18.0029	14.3991	15.0577	14.7879	16.1931	13.9532	13.7913	17.3522	16.8729	15.3124	17.8891	15.183	15.1566
A2ASS6_26476_26486_1_0	Ttn	A2ASS6	NAADNFSEPSESSGAITAR	EFRVIAR.NAADNFSEPSESSGAITAR.DEIDAPN	1	13.0904	13.7568	12.7491	13.069	13.121	12.967	12.9139	12.9763	12.8998	13.1932	13.0193	12.6075	13.3187	12.8621	13.0785	13.0137	12.8231	13.8165	13.0335
A2ASS6_26476_26497_1_0	Ttn	A2ASS6	NAADNFSEPSESSGAITARDEIDAPNASLDPK	EFRVIAR.NAADNFSEPSESSGAITARDEIDAPNASLDPK.YRDVIIV	1	12.4729	12.3621	12.5772	12.6696	12.1017	13.0882	12.3364	12.4612	12.5318	13.0768	12.7763	12.6045	12.026	12.3229	12.6373	12.3476	12.4121	12.131	12.0729
A2ASS6_26563_26569_1_0	Ttn	A2ASS6	TDGGQYTLK	IVKDCIR.TDGGQYTLK.LSNVGGT	0.9903	12.4215	12.6389	12.5878	12.558	12.2945	12.4026	12.2045	12.0096	12.5359	12.8705	12.4661	12.156	12.7837	12.2885	12.2853	12.5347	12.0517	12.6907	12.678
P09542_188_194_1_1_S188	Myl3	P09542	LMAGQEDsNGCINYEAFVK	TEDEVEK.LMAGQEDsNGCINYEAFVK.HIMAS__	1	16.4232	16.6088	16.5446	16.3928	16.4083	16.6052	16.6215	16.534	16.287	16.8256	16.7023	16.4003	16.3608	16.3528	16.1895	15.9778	16.1077	16.4059	16.2645
Q9Z204_306_313_1_1_S306	Hnrnpc	Q9Z204	DDEKEPEEGEDDRDsANGEDDS	DDQLELK.DDEKEPEEGEDDRDsANGEDDS._______	1	16.4203	16.5454	16.6025	16.2442	16.4757	16.4704	16.0879	16.5345	16.6742	16.5207	16.6325	16.6396	16.039	16.5448	16.5296	16.587	16.3746	16.4927	16.3486
D3YXK2_623_626_1_1_S626	Safb	D3YXK2	RSVVsFDK	KSASREK.RSVVsFDK.VKESRKS	0.9981	16.4182	16.1996	16.2831	16.7922	15.3998	16.8482	15.5289	16.8886	16.9712	16.9463	16.3289	16.8632	16.6192	16.6984	16.3337	16.2053	15.6103	16.3621	16.515
A2ASS6_26753_26761_1_0	Ttn	A2ASS6	VTGLTEGHSYEFR	LTDLRFR.VTGLTEGHSYEFR.VAAENAA	0.9998	12.9716	12.6194	12.691	13.299	12.894	13.0709	12.5724	12.9381	13.0769	12.6276	13.0134	13.2872	13.1956	13.158	13.189	13.0396	13.1576	12.6678	13.3387
A2ASS6_26839_26845_1_0	Ttn	A2ASS6	AAADEWTTCTPPSGLQGK	YVIELKK.AAADEWTTCTPPSGLQGK.QFTVTKL	1	13.0376	12.9445	13.2871	12.8215	13.5378	13.0437	13.3595	12.8013	12.6778	13.0429	13.308	12.603	12.5956	12.9275	13.2971	13.2483	13.0646	13.0658	12.7517
Q64727_290_290_1_1_S290	Vcl	Q64727	GWLRDPNAsPGDAGEQAIR	SKLNQAK.GWLRDPNAsPGDAGEQAIR.QILDEAG	1	16.4147	16.4252	16.2529	16.5757	16.6616	16.1855	16.0293	16.426	16.202	16.29	16.0696	16.5353	16.6898	16.0057	16.2829	16.6038	16.5372	16.4804	16.992
Q920Q8_336_338_1_1_S338	Ivns1abp	Q920Q8	SLsFEMQPDELLEK	STPKLSK.SLsFEMQPDELLEK.PMSPMQY	1	16.4139	16.3743	16.4051	16.6001	16.2673	16.458	16.4605	16.473	16.3845	16.1823	15.9435	16.518	16.1983	16.576	16.4218	16.6622	16.6655	16.569	16.6202
Q8R502_210_215_2_2_S212S215	Lrrc8c	Q8R502	SQsLKsIPEK	PEGNLVR.SQsLKsIPEK.FVVDKSA	0.9938	16.4047	16.1253	16.3242	16.0366	15.7038	16.755	17.0107	16.2246	16.182	16.9338	16.8173	16.255	15.3713	16.3473	16.1289	16.7224	16.9825	15.7501	16.2119
Q9JMH9_726_742_1_1_S728	Myo18a	Q9JMH9	STsFRQGPEESGLGEGTK	KGGTLQR.STsFRQGPEESGLGEGTK.LSALECL	1	16.4033	16.5886	16.5947	16.2203	16.087	16.5604	16.6527	16.5363	16.4767	16.49	16.4499	16.3352	16.0239	16.639	16.4578	16.3828	16.5217	16.2102	16.3136
Q9WV60_7_25_1_1_S9	Gsk3b	Q9WV60	TTsFAESCKPVQQPSAFGSMK	_______.TTsFAESCKPVQQPSAFGSMK.VSRDKDG	1	16.4022	15.5819	17.0122	15.0527	16.4293	15.655	16.8343	15.514	17.5111	15.5037	16.8238	15.5584	16.8847	15.4219	17.2129	15.5839	16.8981	15.4174	17.0182
Q3UZA1_333_333_1_1_S333	Rcsd1	Q3UZA1	VADEDRLGQKsPDANMPEEEGVVR	GTASEER.VADEDRLGQKsPDANMPEEEGVVR.EKAPQTS	1	16.401	16.1633	16.3429	16.6256	16.155	16.6448	16.5076	16.3263	16.0821	16.6232	16.4964	16.5458	16.2368	16.1514	16.417	16.4388	16.5596	16.1198	16.4582
A2ASS6_27234_27235_1_0	Ttn	A2ASS6	VNVASSK	VLRETTR.VNVASSK.TVTTLSI	0.9622	13.1832	13.0995	13.3473	13.3863	12.7301	13.0807	12.8006	13.4662	13.2099	13.805	13.4775	12.9875	13.6673	12.9393	12.8697	12.8123	12.87	13.1888	13.6318
Q64213_67_89_2_2_S80S82	Sf1	Q64213	TGDLGIPPNPEDRsPsPEPIYNSEGK	DLTRKLR.TGDLGIPPNPEDRsPsPEPIYNSEGK.RLNTREF	1	16.3969	16.262	16.2678	16.5994	15.8064	16.5522	15.6548	16.6608	16.4871	16.4899	16.2268	16.8908	16.6894	16.6057	16.6128	16.5125	15.9981	16.5781	16.696
Q5DTJ9_194_201_1_1_S194	Mypn	Q5DTJ9	VLQENsPTFSDLTERR	KTESQNK.VLQENsPTFSDLTERR.ERASVPI	1	16.3929	16.2325	16.5181	16.0149	16.8141	16.239	16.6517	16.1481	16.6734	16.2724	16.3419	15.9052	16.7162	16.3768	16.4594	16.2954	16.4814	16.1349	16.3267
A2ASS6_27556_27568_1_0	Ttn	A2ASS6	NAADSVSEPSESTGPITVK	EFRVFAR.NAADSVSEPSESTGPITVK.DDVEAPR	1	12.581	12.9376	12.8506	12.3185	12.2636	12.4978	12.6261	12.4969	12.6258	13.0899	12.8459	12.5435	12.5644	12.5287	12.6607	12.4889	12.3825	12.6069	12.3899
Q8BWB1_694_715_2_2_T702T710	Synpo2l	Q8BWB1	TLPQVSPKtPPPMAPKtPPPTTPK	LGGRSYK.TLPQVSPKtPPPMAPKtPPPTTPK.TPPPVAP	1	16.3909	15.9497	16.0287	16.2047	15.7932	16.3386	16.5385	16.5056	16.5391	16.5294	16.1077	16.5822	16.3544	16.53	16.4851	16.6848	17.018	15.8977	16.3174
Q3UMT1_452_456_1_1_S454	Ppp1r12c	Q3UMT1	SAsSSLLEK	GVLGLQR.SAsSSLLEK.ASTQARE	1	16.3854	16.3208	16.1262	16.5024	16.2104	16.2815	16.3892	16.8885	16.5247	15.9742	15.9171	16.534	16.3443	16.4604	16.1818	16.8047	16.7677	16.4367	16.2366
A2ASS6_27770_27784_1_0	Ttn	A2ASS6	ALDPFTTPSPPTSLEITSVTK	LESMAVK.ALDPFTTPSPPTSLEITSVTK.DSMTLCW	1	11.4255	11.1385	11.4995	11.1618	NA	11.5089	11.2686	11.7196	11.4343	11.8575	11.6558	10.6109	11.4549	10.6611	11.4976	11.4797	10.7628	11.669	11.9197
Q8C0L0_247_255_2_2_S247S255	Tmx4	Q8C0L0	DDsNEEENKDsLVDDEEEK	QDAEEEK.DDsNEEENKDsLVDDEEEK.EDIGDED	1	16.3846	15.5311	16.1488	15.7801	15.8646	16.496	16.1574	16.4332	16.5208	16.6476	16.2735	16.5635	16.3251	16.7572	16.7714	16.8447	16.6336	16.2817	17.0962
P17751_209_217_1_1_S212	Tpi1	P17751	IIYGGsVTGATCK	GVAQSTR.IIYGGsVTGATCK.ELASQPD	1	16.384	16.4253	16.2719	16.4287	16.4173	16.5002	16.501	16.6296	16.7612	16.2176	16.1912	16.1545	16.104	16.6891	16.3386	16.4065	16.4056	16.4772	16.2742
Q61136_837_852_1_1_Y849	Prpf4b	Q61136	LCDFGSASHVADNDITPyLVSR	ESKTILK.LCDFGSASHVADNDITPyLVSR.FYRAPEI	1	16.3752	16.8783	16.7922	16.4566	16.7812	16.2594	16.2941	16.2302	16.556	16.3752	16.5629	16.2218	16.1424	15.8764	16.4818	16.1283	15.9056	16.6072	16.0999
Q4U4S6_1210_1212_1_1_S1212	Xirp2	Q4U4S6	TVsVNEIQK	NKKNYVR.TVsVNEIQK.GNVKTST	0.9999	16.3748	16.6225	16.3353	16.0085	16.1103	16.5845	16.3625	16.2652	16.1374	16.7369	16.574	16.1722	16.0934	16.6151	16.4003	16.7045	16.554	16.4708	16.2089
A2ASS6_27991_27996_1_0	Ttn	A2ASS6	AGSSFTMTVPFR	RKTLIVK.AGSSFTMTVPFR.GRPIPNV	0.9999	14.0675	14.2952	14.1108	14.2324	14.2121	13.8811	14.0382	13.9871	14.148	14.4322	14.1833	13.8036	13.9622	14.017	13.9997	13.8192	13.9846	14.1617	13.9097
Q6PDL0_184_194_1_1_S194	Dync1li2	Q6PDL0	EFQDYIEPEEGCQGsPQRR	LERKFMK.EFQDYIEPEEGCQGsPQRR.GPLTSGS	1	16.3723	16.5592	16.5382	16.4173	16.5819	16.2927	16.4989	16.5221	16.3242	16.4412	16.4824	16.1539	16.3084	16.1202	16.3154	16.2817	16.3772	16.592	16.3787
A2ASS6_28021_28027_1_0	Ttn	A2ASS6	AYIDSTDSR	DTDLRTR.AYIDSTDSR.TLLTIEN	1	13.1393	13.6588	13.6646	13.1954	13.4644	13.1748	12.7415	13.3248	13.1022	13.5973	13.4916	12.8084	13.1524	12.3321	12.8574	13.0687	12.6392	13.3266	12.7181
A2ASS6_28021_28032_1_0	Ttn	A2ASS6	AYIDSTDSRTLLTIENANR	DTDLRTR.AYIDSTDSRTLLTIENANR.NDSGKYT	1	12.2688	12.4294	12.7248	12.6054	12.3703	12.1822	12.2554	12.3009	12.3416	12.4122	12.4115	11.7223	12.7927	11.5926	11.7181	12.3525	11.8851	12.5914	12.0575
Q8BGC0_441_446_2_2_S441S446	Htatsf1	Q8BGC0	AEEGGEsEGDAsEK	DENKFEK.AEEGGEsEGDAsEK.DAKEGGS	1	16.372	16.1587	16.1732	16.4387	15.9827	16.5098	16.6775	16.2844	16.3467	16.5702	16.5184	16.2571	16.5542	16.3436	16.4767	16.2132	16.5664	16.2081	16.3247
Q8K2C9_114_114_1_1_S114	Hacd3	Q8K2C9	WLDEsDAEMELR	LAPDFDR.WLDEsDAEMELR.AKEEERL	1	16.3712	16.5332	16.3057	16.3899	16.3634	16.0683	16.2274	16.3351	16.3905	16.324	16.2758	16.2825	16.3258	16.6408	16.4662	16.6583	16.3166	16.5167	16.4849
Q91ZA3_241_248_1_1_S247	Pcca	Q91ZA3	FSSQEAAsSFGDDRLLIEK	ETRDGFR.FSSQEAAsSFGDDRLLIEK.FIDNPRH	1	16.3694	16.8362	16.9177	16.3467	16.1023	17.0106	16.5022	16.6762	16.4332	16.8399	16.469	16.4411	15.8642	15.9931	16.1983	16.3598	15.6935	16.0372	16.2399
A2ASS6_281_290_2_0	Ttn	A2ASS6	QQSPSPIRHSPSPVRHVR	AKAQLAR.QQSPSPIRHSPSPVRHVR.APTPSPV	1	18.0506	18.2757	18.2518	17.882	18.249	18.1349	17.9914	18.2449	18.2067	17.9101	18.1454	18.1431	18.1567	17.8255	17.5372	17.9198	18.051	18.18	18.1063
P59672_677_682_1_1_S679	Anks1a	P59672	SPsFASEWDEIEK	GKKRLEK.SPsFASEWDEIEK.IMSSIGE	1	16.369	16.1467	16.4841	16.4682	16.1265	16.2444	16.5007	16.6303	16.4807	16.3003	16.2304	16.3642	16.4604	16.7258	16.3379	16.3803	16.4013	16.3553	16.2471
Q3UHZ5_191_204_1_1_S193	Lmod2	Q3UHZ5	NSEsPAAIHPCGNPTVIEDALEK	NSGRTQR.NSEsPAAIHPCGNPTVIEDALEK.IRNNDPD	1	16.3646	16.6137	16.5095	16.0253	16.0888	16.6384	15.8269	16.7695	17.0524	16.149	16.2736	16.1734	16.1411	16.6882	16.77	16.5639	16.3066	16.4744	16.2731
A2ASS6_33859_33869_2_2_T33859S33861	Ttn	A2ASS6	RRtPsPDYDLYYYR	EMVRPAR.RRtPsPDYDLYYYR.RRRRSLG	1	16.3612	16.3903	16.389	16.4989	16.5154	16.2879	16.3488	16.3576	16.1307	16.6011	16.487	16.5146	16.4411	16.3261	16.1503	16.2583	16.3025	16.28	16.5279
A2AAJ9_5744_5768_1_1_S5754	Obscn	A2AAJ9	TGEADLSHTSsDDESRAGTPSLVTYLK	TADELAR.TGEADLSHTSsDDESRAGTPSLVTYLK.KAGGPGI	1	16.3602	16.951	16.5128	16.2463	16.7322	15.9199	16.2708	16.2146	16.3771	15.9796	16.2471	16.2065	16.0237	16.3069	16.8639	15.9175	16.393	16.9366	15.7192
Q8CC35_535_535_1_1_S535	Synpo	Q8CC35	LLGQRsPVLERR	SPMVERR.LLGQRsPVLERR.PLGNFTP	1	16.3596	16.263	16.3724	15.7375	16.6359	16.1324	16.6512	15.9144	15.8671	15.9979	16.2765	16.2206	15.7153	16.5216	16.512	16.4038	16.9782	16.1954	16.0464
Q8BWA5_625_633_2_2_S626S629	Klhl31	Q8BWA5	ASsVSsVPVSI	SVSRESR.ASsVSsVPVSI._______	1	16.3589	16.1593	16.1726	16.2768	16.4877	15.95	16.3222	16.2489	16.5921	16.2074	16.4885	16.0199	16.2725	16.5891	16.4007	16.6618	16.7005	16.4242	16.5303
Q9Z1Z0_940_940_1_1_S940	Uso1	Q9Z1Z0	DLGHPVEEEDEsGDQEDDDDEIDDGDKDQDI	SLKSKLK.DLGHPVEEEDEsGDQEDDDDEIDDGDKDQDI._______	1	16.3496	15.9603	16.1512	15.6425	15.0916	16.6496	16.2172	16.9388	16.6641	16.2147	16.4612	16.7856	16.2363	16.7608	16.7476	16.7724	16.1272	16.2474	16.7738
P35564_553_569_2_2_S553S563	Canx	P35564	QKsDAEEDGVTGsQDEEDSKPK	EEKLEEK.QKsDAEEDGVTGsQDEEDSKPK.AEEDEIL	1	16.3356	15.6554	16.1651	16.0256	14.9332	17.1285	16.9094	16.0041	15.8436	16.8845	16.4443	16.4138	15.8708	16.8261	16.5009	16.5638	16.424	15.6089	16.6129
Q5I1X5_394_398_1_1_S394	Ppp1r13l	Q5I1X5	AVLPGsPIFSR	WEHGAGR.AVLPGsPIFSR.APPPKLP	1	16.3311	16.385	16.1554	16.5951	16.5313	16.1456	16.1832	16.7067	16.567	15.9882	16.0447	16.4889	16.6099	16.1813	16.3539	16.1765	16.2229	16.3873	16.2415
Q01768_120_125_1_1_S122	Nme2	Q01768	NIIHGSDsVESAEK	FCIQVGR.NIIHGSDsVESAEK.EIHLWFK	1	16.3305	16.5097	16.3466	16.2361	16.4502	16.3287	16.0675	16.7217	16.5722	15.4187	15.9637	16.3819	16.4095	16.443	16.9026	16.3494	16.0394	16.8066	15.973
Q60932_253_263_1_1_S253	Vdac1	Q60932	VNNsSLIGLGYTQTLKPGIK	DACFSAK.VNNsSLIGLGYTQTLKPGIK.LTLSALL	1	16.3151	16.5953	16.4249	15.8183	15.8876	16.6559	16.5921	16.3023	16.4128	16.8337	16.4907	16.2943	15.7477	16.4792	16.4552	16.1497	16.1854	16.2392	16.2175
Q8K4L3_1181_1194_1_1_S1184	Svil	Q8K4L3	GLASPTsITPISSPLCSK	AGRMVKK.GLASPTsITPISSPLCSK.SRGTTPV	1	16.3149	16.371	16.1694	16.3266	16.3111	16.5039	16.4003	16.291	16.1727	16.3475	16.3081	16.1941	16.3404	16.5027	16.1686	16.4454	16.4222	16.5114	16.2035
Q9JLV1_270_281_3_3_S274S280S281	Bag3	Q9JLV1	AASPFRsPVRGAssR	WEPRPLR.AASPFRsPVRGAssR.EGSPARS	0.999	16.3035	16.4775	16.3867	16.1283	16.2945	16.1842	16.077	16.7864	16.4324	16.2149	16.1718	16.5856	16.1638	16.0086	16.0306	16.5854	16.4709	16.6506	16.102
Q02566_1462_1472_1_1_S1467	Myh6	Q02566	QKYEESQsELESSQK	KILAEWK.QKYEESQsELESSQK.EARSLST	1	16.3005	16.3228	16.3387	16.1496	15.9111	16.2813	16.4315	16.4971	16.3861	16.7888	16.5603	16.235	16.2485	16.315	16.1774	16.2532	16.3345	16.3693	16.3029
Q8VDD5_1939_1943_1_1_S1943	Myh9	Q8VDD5	GTGDCsDEEVDGKADGADAK	TRRIVRK.GTGDCsDEEVDGKADGADAK.AAE____	1	16.2996	15.9829	16.1461	16.8287	15.9842	16.7948	17.1974	16.0298	15.6806	16.541	16.3673	15.9214	16.095	15.7465	15.7448	16.1708	16.688	15.235	15.701
A2ASS6_28336_28347_1_0	Ttn	A2ASS6	YEITAANSSGTTK	VTTDAGR.YEITAANSSGTTK.TFINIIV	1	12.5383	12.3435	12.5237	12.76	12.4053	12.829	12.3794	12.3742	12.6953	12.3873	12.4251	12.5571	13.0253	12.4699	12.5018	12.8342	12.7108	12.2877	12.4928
Q8R361_293_296_1_1_S296	Rab11fip5	Q8R361	DSIQsPK	LSTEGGR.DSIQsPK.LLTHKRT	0.9957	16.2986	15.7332	15.6294	16.6845	15.9962	16.2571	16.0068	16.5814	16.2048	16.1847	15.822	16.7106	16.9627	16.1907	16.0365	16.7825	16.2949	16.0112	16.6872
A2ASS6_2861_2871_1_0	Ttn	A2ASS6	LMLQSISPSDAGEYTAMVGQLECK	SERKVHK.LMLQSISPSDAGEYTAMVGQLECK.AKLFVET	1	12.6838	12.5568	12.3574	12.4979	12.5667	12.544	12.3965	13.0066	13.008	12.6212	12.2225	13.0031	12.9956	12.7763	12.9934	12.8095	12.6523	13.0051	12.6659
Q8R001_207_222_1_1_S222	Mapre2	Q8R001	SSPASKPGSTPSRPSsAK	PTAGAAK.SSPASKPGSTPSRPSsAK.RASSSGS	1	16.2977	15.996	16.5275	16.2199	16.0137	16.4053	16.5715	16.3729	16.6986	15.9278	16.0091	16.0635	16.0272	16.5399	16.7067	16.3889	16.5193	16.1489	16.4604
Q8VEK3_58_58_1_1_S58	Hnrnpu	Q8VEK3	LQAALDNEAGGRPAMEPGNGsLDLGGDAAGR	KADLMDR.LQAALDNEAGGRPAMEPGNGsLDLGGDAAGR.SGAGLEQ	1	16.2975	16.3663	16.5182	16.3838	16.572	16.4466	16.3125	16.4972	16.3311	16.602	16.3871	16.1642	16.3506	15.9954	16.0988	16.2387	15.816	16.2856	16.1582
P19783_44_58_1_1_S58	Cox4i1	P19783	RDYPLPDVAHVTMLSAsQK	FPTYADR.RDYPLPDVAHVTMLSAsQK.ALKEKEK	1	16.2951	16.69	16.4895	16.3483	16.2543	16.2942	15.9432	16.3192	16.4475	16.1166	16.4911	16.4976	16.3032	16.2801	16.6292	16.0145	15.6787	16.702	16.1224
P83741_2018_2033_2_2_S2024S2027	Wnk1	P83741	GTEDGSGsPHsPPHLCSK	EAAFLSR.GTEDGSGsPHsPPHLCSK.SLPVQNL	1	16.2885	16.3586	16.5237	16.0684	16.4401	16.2751	16.4473	16.3343	16.5419	15.9616	16.4721	16.3038	16.3519	16.0946	16.5263	16.5836	16.1201	16.5577	16.1961
Q6PAM0_38_50_1_1_T39	Prkab2	Q6PAM0	IMVGStDDPSVFSLPDSK	GPGKEHK.IMVGStDDPSVFSLPDSK.LPGDKEF	1	16.2856	15.8835	15.7129	16.6123	16.0265	16.1913	15.958	16.7372	16.2058	15.874	15.8336	16.574	16.6477	16.4178	16.0465	16.9185	16.4058	16.6789	16.47
A2ASS6_28981_28990_1_0	Ttn	A2ASS6	PVYDGGSDVTGYVVEMK	ITLGWSK.PVYDGGSDVTGYVVEMK.QGDEEEW	1	12.5248	12.4855	12.2688	12.8438	12.5513	12.5285	12.2707	12.5145	12.8358	12.422	12.5686	12.5398	12.8366	12.1216	12.5755	12.5404	12.5287	12.6686	12.8616
Q65CL1_629_637_1_1_S637	Ctnna3	Q65CL1	TPEELEDVsDLEDDHEVR	CSVMMIR.TPEELEDVsDLEDDHEVR.SHTSIQT	1	16.2821	16.3511	16.4092	16.3202	16.388	16.586	16.5811	16.2412	16.2668	16.3337	16.3529	16.0066	16.1981	16.1302	16.3284	16.269	16.0786	16.3539	16.4191
A2ASS6_29107_29124_1_0	Ttn	A2ASS6	YSIQNTDSSSLLVIPQVTR	NLGSDTR.YSIQNTDSSSLLVIPQVTR.NDTGKYI	0.931	10.9703	11.0356	11.0593	11.0625	11.0683	11.2992	10.6902	10.761	11.5259	10.7211	10.511	10.7559	10.7415	11.133	11.4552	11.2609	10.9267	10.9187	11.1412
Q9EST3_947_949_1_1_S949	Eif4enif1	Q9EST3	SSsPVGLAK	EHRTSQR.SSsPVGLAK.WFGSDVL	1	16.2817	16.1441	16.0548	16.5773	16.3419	16.0306	16.1203	16.6428	16.4064	16.1889	15.8383	16.5169	16.4274	16.3096	16.1925	16.04	16.5163	16.3675	16.2483
A2ASS6_29209_29212_1_0	Ttn	A2ASS6	CSGTSFK	WSVVSHK.CSGTSFK.VTDLSEK	0.973	12.9892	13.0493	13.3178	12.9833	12.4274	13.2561	12.6579	12.8025	13.6035	13.3253	13.1688	12.7588	12.7713	13.0924	13.0324	12.9857	12.87	13.1052	13.293
P48962_22_22_1_1_S22	Slc25a4	P48962	DFLAGGIAAAVsK	QALSFLK.DFLAGGIAAAVsK.TAVAPIE	1	16.2811	16.3457	16.1999	16.305	16.0574	16.5662	16.2312	16.4821	16.1519	16.3973	16.2685	16.3811	16.1993	16.5219	16.3239	16.4171	16.2918	16.0568	16.2625
Q8BGC0_679_679_1_1_S679	Htatsf1	Q8BGC0	LFDDsDEK	DNDIDEK.LFDDsDEK.EDEEDTD	0.9996	16.2773	16.2652	16.0406	15.4453	15.6149	16.0028	16.143	16.3753	16.5179	16.4519	16.3923	16.2544	15.7102	16.6548	16.6632	16.7584	16.7222	16.3716	16.4139
Q8CIW6_751_756_1_1_S751	Slc26a6	Q8CIW6	sPVLATKL	HRKSVPK.sPVLATKL._______	0.9997	16.2771	16.1884	16.2118	16.8966	16.0705	16.5002	16.3604	16.5637	16.6847	16.253	16.1375	15.8954	16.7222	16.3637	16.0776	15.9162	15.7198	16.2586	16.1514
A2ASS6_29242_29243_1_0	Ttn	A2ASS6	VLAENEIGIGEPCETTEPVK	KTPFFFR.VLAENEIGIGEPCETTEPVK.AAEVPAP	1	12.8513	12.9369	13.1928	13.0347	12.9415	13.2329	12.7918	12.1273	12.6602	12.6455	12.4747	12.9914	13.0265	12.9032	13.1536	12.631	12.8855	13.005	12.9387
Q5FW52_511_541_1_1_S515	Mlip	Q5FW52	SNTTsPQPQTDTFSLADVPSVTPVLSPLSSSK	IPGSTLR.SNTTsPQPQTDTFSLADVPSVTPVLSPLSSSK.GRKDGDS	1	16.2722	16.1309	16.2607	16.1321	16.8662	15.571	16.1083	15.9765	16.7098	16.1127	16.2664	15.9226	16.369	15.9001	16.6018	15.9835	16.5051	16.122	16.3556
A2ASS6_29597_29601_1_0	Ttn	A2ASS6	VNTSPISGR	NSILWQR.VNTSPISGR.EYRATGL	0.997	11.7602	11.7988	11.786	11.3931	11.7184	11.9705	11.7598	12.4022	11.519	12.2828	12.3256	11.7673	11.5548	11.4782	11.6554	11.7189	11.2445	11.9797	11.4849
P70429_327_339_1_1_S329	Evl	P70429	SNsVEKPVSSLLSR	GRKPWER.SNsVEKPVSSLLSR.TPSVAKS	1	16.2705	16.2564	16.4639	16.2847	16.3304	16.4183	16.455	16.0637	15.867	16.5783	16.6781	16.1937	15.9053	16.0988	16.2008	16.47	16.4981	15.9568	16.0812
A2ASS6_29621_29635_1_0	Ttn	A2ASS6	VYAENSAGLSSPSDPSK	GLDYQFR.VYAENSAGLSSPSDPSK.FTLAVSP	1	14.1091	14.2855	13.9493	13.8092	14.0983	14.3434	14.1605	14.0734	14.3817	14.1124	14.2552	13.6525	13.7496	14.1874	13.9418	13.9903	14.2358	14.0468	14.3798
A2ASS6_3124_3128_1_1_S3128	Ttn	A2ASS6	LLIPSTRMsDAGK	KEKYVHR.LLIPSTRMsDAGK.YTVVAGG	1	16.2599	16.374	16.488	15.8279	16.0784	16.1695	16.574	16.2902	16.4106	16.4792	16.331	15.8624	15.5326	16.261	16.2854	16.2847	16.6218	16.1597	15.9488
Q8VDN2_366_382_1_1_T378	Atp1a1	Q8VDN2	NLEAVETLGSTSTICSDKtGTLTQNR	RKNCLVK.NLEAVETLGSTSTICSDKtGTLTQNR.MTVAHMW	1	16.2478	16.5632	16.8276	16.0101	15.4762	16.6961	16.0633	16.648	16.6399	16.5923	16.5811	16.2387	16.0227	16.5127	16.1065	15.8772	15.7145	16.1715	15.9053
A2ASS6_299_307_1_0	Ttn	A2ASS6	APTPSPVRSVSPAGR	SPVRHVR.APTPSPVRSVSPAGR.ISTSPIR	0.9924	12.5021	12.1873	11.3489	10.2703	11.7652	11.4712	13.7406	10.9895	11.8297	11.556	12.0822	11.2984	11.7061	12.2064	12.6494	11.9662	14.2623	11.527	11.3612
Q0VBL3_291_301_1_1_S293	Rbm15	Q0VBL3	SLsPGGAALGYR	GGGGGQR.SLsPGGAALGYR.DYRLQQL	1	16.2461	15.9707	16.0778	16.791	16.4096	16.4259	15.9939	16.4317	16.061	16.2559	16.0679	16.5291	16.6788	15.9547	16.0684	16.4348	15.858	16.1854	16.5858
Q8CC35_547_563_1_1_T547	Synpo	Q8CC35	RPLGNFtPPPTYAETLSTAPVASR	RSPVLER.RPLGNFtPPPTYAETLSTAPVASR.VRSPPSY	1	16.2422	16.0789	15.9468	15.9223	16.2181	16.0285	16.3655	16.5025	16.3474	15.8734	16.1832	16.1925	16.3232	16.3689	16.3793	16.1181	16.4489	15.9396	16.1046
A2ASS6_299_307_2_0	Ttn	A2ASS6	APTPSPVRSVSPAGR	SPVRHVR.APTPSPVRSVSPAGR.ISTSPIR	0.9577	13.7457	13.8181	14.0356	13.7249	13.7702	13.6555	13.8619	13.7264	13.6438	13.8819	13.7477	13.7594	13.4908	13.7091	13.8254	13.5879	13.962	13.7162	13.0367
Q65CL1_629_653_3_3_S637T649S650	Ctnna3	Q65CL1	TPEELEDVsDLEDDHEVRSHtsIQTEGK	CSVMMIR.TPEELEDVsDLEDDHEVRSHtsIQTEGK.TDRAKMT	1	16.2393	15.8734	16.0157	16.2839	15.903	16.2114	16.1676	16.2248	16.1733	16.4832	16.2154	16.1781	16.2127	16.6365	16.4803	16.4924	16.5033	16.0662	16.318
P51859_165_165_1_1_S165	Hdgf	P51859	AGDVLEDsPKRPK	KGTLKRR.AGDVLEDsPKRPK.ESGDHEE	1	16.2357	15.896	16.3009	16.1461	15.2682	16.6186	16.2398	16.4381	16.0487	16.4841	16.1872	16.4677	16.1971	16.4964	16.365	16.4571	16.5301	15.9631	16.2196
Q02566_1462_1472_1_1_Y1462	Myh6	Q02566	QKyEESQSELESSQK	KILAEWK.QKyEESQSELESSQK.EARSLST	1	16.2347	16.1626	16.1106	15.8433	15.7706	16.5346	16.6106	16.3042	16.3637	16.6967	16.3613	16.1377	15.9863	16.4812	16.3341	16.0262	16.1143	15.9562	16.1816
Q64511_1506_1513_2_2_S1509S1511	Top2b	Q64511	KIVETINsDsDSEFGIPK	KRAPKQK.KIVETINsDsDSEFGIPK.KTTTPKG	1	16.2331	16.2935	16.5188	15.8225	16.1041	16.3598	16.4491	15.9733	16.2755	16.4427	16.3878	15.7621	15.8588	16.4577	16.2022	16.2067	16.3745	16.4569	16.2646
Q8BMF3_600_600_1_1_S600	Me3	Q8BMF3	EAMsVQKV	DTYSWPK.EAMsVQKV._______	0.9994	16.2287	15.9143	16.0039	15.408	15.6573	16.2907	16.5131	16.6604	16.5399	16.0685	15.9692	15.9934	15.9687	16.9501	17.0479	15.8876	16.0336	16.0127	16.3926
Q9DBX1_97_111_1_1_S97	Rgcc	Q9DBX1	LNsPTNSSPALLPSAVTPR	FTFSDEK.LNsPTNSSPALLPSAVTPR.KAKLGDT	1	16.2281	16.5658	16.1384	16.4119	16.4215	16.0012	15.663	16.0816	15.7742	16.2924	16.0293	16.5259	16.2971	16.587	16.3487	16.5209	16.186	16.3182	16.0672
A2ASS6_30100_30113_1_0	Ttn	A2ASS6	TRYTVTDLQAGEEYK	NTEPCVK.TRYTVTDLQAGEEYK.FRVSAVN	0.9999	12.6894	12.6636	13.1673	12.981	12.4565	12.4866	12.3736	13.0531	12.8501	12.484	12.9566	12.8886	12.6055	12.545	13.1237	12.2643	12.4317	12.8118	12.8846
Q9CYR6_55_64_1_1_S64	Pgm3	Q9CYR6	STIGVMVTAsHNPEEDNGVK	LRSKQTR.STIGVMVTAsHNPEEDNGVK.LVDPLGE	1	16.2149	16.2025	15.7316	16.3881	15.7837	16.6885	16.1365	16.6523	15.6541	15.7675	15.8406	15.8591	15.5053	16.5517	16.3205	16.7106	16.5036	16.7652	16.5573
B1AY13_1940_1940_1_1_S1940	Usp24	B1AY13	NMDQGGGGsPRK	EVGENGR.NMDQGGGGsPRK.KVALTEN	1	16.2138	16.695	16.7675	16.3652	16.4228	15.9816	15.3782	16.4848	16.4038	16.3862	16.2813	15.7912	16.439	15.8829	15.4493	16.3942	15.7435	16.6956	16.3173
Q05D44_165_172_1_1_S165	Eif5b	Q05D44	KRDGsEEDEDNSK	KAQKSTK.KRDGsEEDEDNSK.RSKERSR	0.9751	16.2133	15.7105	15.8684	16.0916	15.1366	16.3733	16.5317	16.2079	16.6057	16.0396	16.3783	16.5716	16.1975	16.5912	16.3239	16.6097	16.2431	15.4372	16.7664
Q9Z1T1_274_276_1_1_S276	Ap3b1	Q9Z1T1	NFYEsEEEEEEK	GLEDNEK.NFYEsEEEEEEK.EKSSRKK	1	16.2129	15.9732	16.2968	16.318	15.9432	16.4104	16.0262	16.4352	16.2351	16.4044	16.1084	16.3958	16.1413	16.298	16.2214	16.2749	16.375	16.148	16.253
B1AY13_2040_2044_1_1_S2044	Usp24	B1AY13	VSDQNsPVLPKK	YMLFYQR.VSDQNsPVLPKK.SRVSVVR	1	16.2083	16.2349	16.2077	16.0456	15.8736	16.2615	16.3404	16.2877	16.5141	16.286	16.0859	16.0184	16.0168	16.5016	16.3136	16.3858	16.3963	16.0178	16.1846
A2ASS6_30435_30447_1_0	Ttn	A2ASS6	EPQIEPTADLTGITNQLITCK	FSSVIIK.EPQIEPTADLTGITNQLITCK.AGSTFTI	0.9939	11.2385	11.8626	10.9265	11.2858	11.2831	11.0511	11.5606	11.6937	10.9386	11.2154	10.7179	11.2633	11.3841	11.2682	11.2159	11.3188	11.2738	10.6075	10.734
A2ASS6_30452_30461_1_0	Ttn	A2ASS6	AGSTFTIDVPISGRPAPK	NQLITCK.AGSTFTIDVPISGRPAPK.VTWKLEE	1	16.6817	16.6325	16.6679	16.6825	16.3114	16.8669	16.68	16.8112	16.7084	17.126	17.1269	16.7313	16.6291	16.6372	16.5723	16.6367	16.6243	16.5854	16.5529
A2ASS6_30484_30488_1_0	Ttn	A2ASS6	MSIATTK	RLKETDR.MSIATTK.DRTTLTV	0.9473	13.4478	13.4305	13.4217	13.4545	13.3873	13.3507	13.7369	13.4247	13.5912	13.6551	13.7362	13.4397	13.3833	13.4488	13.3971	13.1449	13.3701	13.3149	13.5789
A2ASS6_305_315_1_0	Ttn	A2ASS6	SVSPAGRISTSPIR	PTPSPVR.SVSPAGRISTSPIR.SVKSPLL	0.9974	12.6105	12.926	12.5943	12.7614	12.7834	11.7776	12.4578	12.5503	12.6036	12.7358	12.8192	12.6079	12.5927	12.9248	12.7985	12.1548	12.5579	12.579	12.384
Q91XA2_213_213_1_1_S213	Golm1	Q91XA2	LQEEVPsEEQMPQEK	ALKPQPK.LQEEVPsEEQMPQEK.GDVPRNK	1	16.2037	16.3929	16.2154	16.3428	16.1122	16.2363	16.4421	16.2455	16.3226	16.4428	16.1731	15.8296	15.9776	16.2197	15.8385	16.2163	16.2887	15.9429	16.1713
A2ASS6_305_315_2_0	Ttn	A2ASS6	SVSPAGRISTSPIR	PTPSPVR.SVSPAGRISTSPIR.SVKSPLL	0.9951	15.622	15.6745	15.4169	15.4943	15.7007	15.4369	15.5352	15.5529	15.3766	15.4239	15.557	15.5657	15.5674	15.8662	15.6913	15.5416	15.6129	15.7648	15.5675
Q61316_531_540_1_1_T540	Hspa4	Q61316	MQVDQEEPHTEEQQQQPQtPAENK	NAKEEEK.MQVDQEEPHTEEQQQQPQtPAENK.AESEEME	1	16.2032	16.2097	16.391	15.824	15.8907	16.1556	16.1001	16.3692	16.3603	16.3639	16.4161	15.9743	16.1074	16.28	16.1576	16.4486	16.3469	16.3952	16.1923
A2ASS6_30572_30583_1_0	Ttn	A2ASS6	RESGTTAWQLINSSVK	TNYIVEK.RESGTTAWQLINSSVK.RTQIKVT	0.9999	12.7564	13.1233	13.798	12.5859	12.6598	12.8228	12.8317	12.7361	12.5499	13.1631	13.4524	12.3328	12.4722	12.5099	12.6473	12.2158	12.5242	12.6368	11.7234
P50752_288_288_1_1_S288	Tnnt2	P50752	NRINDNQKVsK	YEINVLR.NRINDNQKVsK.TRGKAKV	0.9998	16.1998	16.1072	16.4591	16.2495	15.3544	17.0068	16.386	16.3093	16.2356	17.1121	16.4872	16.002	16.0456	15.8637	15.6446	16.0072	15.7527	15.2614	16.2316
Q3UYV9_21_33_1_1_S22	Ncbp1	Q3UYV9	TsDANETEDHLESLICK	QPHKRRK.TsDANETEDHLESLICK.VGEKSAC	1	16.1974	16.1248	16.0828	16.0882	16.1871	16.5816	15.9212	16.1676	16.3886	16.1314	16.3258	16.3022	16.328	16.2175	16.4435	16.4625	15.9909	16.7016	16.4887
A0A088MLT8_393_405_1_1_S402	Iqcj-Schip1	A0A088MLT8	TETSLDTPLsPMSK	SDADDSK.TETSLDTPLsPMSK.QSSSYSD	1	16.1946	16.1145	16.4458	15.9837	16.2411	15.9466	15.9181	16.1448	16.2698	16.0369	16.1428	16.2061	16.1811	16.3679	16.3434	16.1923	16.3859	16.476	16.388
A2ASS6_31025_31030_1_0	Ttn	A2ASS6	NSFTIPSQPGIPEEVGAGK	SEPIVAR.NSFTIPSQPGIPEEVGAGK.EHIIIQW	0.9986	11.9981	12.3529	12.1747	11.9561	12.1349	11.6935	11.8067	11.9163	12.0991	12.1087	12.1459	11.9138	12.3761	11.9758	11.8474	11.9124	11.7939	12.3818	11.0722
Q9CQ69_29_32_1_1_S29	Uqcrq	Q9CQ69	AFPsYFSK	LSPFEQR.AFPsYFSK.GIPNVLR	0.9939	16.1939	16.462	16.3714	16.266	16.2909	15.9591	16.1604	16.468	16.2024	16.3267	16.3685	15.8721	15.9862	16.1563	16.1912	16.2864	16.0689	16.3555	15.944
A2ASS6_3124_3128_1_0	Ttn	A2ASS6	LLIPSTRMSDAGK	KEKYVHR.LLIPSTRMSDAGK.YTVVAGG	0.9997	14.6255	14.6754	14.7119	14.1655	14.4683	14.3607	14.906	14.5841	14.7901	14.9036	14.8109	14.4624	14.2957	14.72	14.6384	14.4673	14.8168	14.674	14.243
Q9DB77_367_368_1_1_S368	Uqcrc2	Q9DB77	AVAQGNLSsADVQAAK	AAYNQVK.AVAQGNLSsADVQAAK.NKLKAGY	1	16.1893	16.4729	16.4112	16.1405	16.2121	16.2162	16.388	16.3318	16.3645	16.4767	16.1881	16.0139	15.8515	16.1168	15.9802	16.1348	16.1511	16.173	15.9535
A2ASS6_313_319_1_0	Ttn	A2ASS6	ISTSPIRSVK	SVSPAGR.ISTSPIRSVK.SPLLIRK	0.997	14.3852	15.4546	14.4427	10.57	13.5524	14.0266	15.305	13.2658	14.1709	13.9608	14.4444	12.6713	11.0742	15.0184	14.9834	12.4643	15.4669	14.5762	11.8011
Q9ERA6_96_99_2_2_S96S99	Tfip11	Q9ERA6	GAAEEADsEDsDAEEKPVKQEDFPK	ISAGLKK.GAAEEADsEDsDAEEKPVKQEDFPK.DLGPKKL	1	16.1852	15.614	16.329	16.2107	15.5614	16.2558	16.2662	16.1815	16.0493	16.4311	16.4325	16.178	16.2069	16.5181	16.226	16.2254	16.3117	16.0067	16.2184
A2ASS6_313_322_2_0	Ttn	A2ASS6	ISTSPIRSVKSPLLIR	SVSPAGR.ISTSPIRSVKSPLLIR.KTQTTTM	0.9985	17.599	18.1561	17.7725	16.1432	16.9499	16.8965	17.8038	17.4345	17.7718	17.5732	17.536	16.4181	15.5692	17.9329	17.8202	16.888	18.1989	17.741	16.4786
P04247_68_75_1_1_T75	Mb	P04247	HGCTVLTALGtILKK	GSEDLKK.HGCTVLTALGtILKK.KGQHAAE	1	16.1807	16.0532	16.1596	16.0306	16.0739	16.1867	16.0734	16.6464	16.5447	15.7143	15.7871	16.3249	16.269	16.3735	16.4923	16.0801	16.1233	16.3338	16.0956
A2ASS6_313_322_3_0	Ttn	A2ASS6	ISTSPIRSVKSPLLIR	SVSPAGR.ISTSPIRSVKSPLLIR.KTQTTTM	0.996	14.2985	13.6948	14.2343	14.4565	14.2099	14.3601	13.9546	14.0169	14.4499	14.4747	14.2137	14.5725	15.0412	13.9323	14.2931	14.5049	14.1432	14.045	14.9107
A2ASS6_877_893_1_1_S879	Ttn	A2ASS6	VRAEPTPsPQFPFADMPPPDTYK	VKPGETR.VRAEPTPsPQFPFADMPPPDTYK.SQAGIEV	1	16.1766	16.1437	15.984	16.0459	16.1562	16.0587	16.0646	16.0901	16.2968	15.889	16.0632	16.14	16.0734	16.3109	16.3534	16.1231	16.3287	16.0487	16.3062
Q8BWB1_163_177_2_2_S175S177	Synpo2l	Q8BWB1	RGPARPSLPGAPPDEVYLsDsPAEPAPVK	KPRRTRR.RGPARPSLPGAPPDEVYLsDsPAEPAPVK.TGSPSQG	1	16.175	15.845	15.823	16.0011	15.6012	16.2745	16.0402	16.2036	16.3574	16.4437	16.212	16.522	16.4833	16.1275	15.9846	16.4159	16.427	16.0291	16.0016
A2ASS6_31606_31612_1_0	Ttn	A2ASS6	NVTGTTSETIK	EYTLELK.NVTGTTSETIK.VIILDKP	0.9999	13.0304	13.1823	13.3423	13.1262	12.681	13.2169	12.911	12.8865	13.1174	13.6589	13.4292	12.8317	13.0219	12.8066	13.0911	12.7362	12.7859	12.8789	13.0925
A2ASS6_31705_31709_1_0	Ttn	A2ASS6	FGIGSYLQSEVIECR	RVAATNR.FGIGSYLQSEVIECR.SSISIPG	1	10.9823	11.2995	11.7144	11.3198	11.0817	11.0318	10.7107	10.8927	10.5438	10.754	11.2535	10.814	11.4032	11.1126	10.8887	11.0371	10.8051	10.2914	10.5882
A2ASS6_31716_31733_1_0	Ttn	A2ASS6	SSISIPGPPETLQIFDVSR	SEVIECR.SSISIPGPPETLQIFDVSR.DGMTLTW	1	12.1271	12.2502	12.339	11.9157	11.816	12.1421	11.5913	12.0966	11.9105	11.9491	12.4096	12.3134	11.7074	12.334	12.9406	12.0386	11.9365	12.3294	12.5646
P14873_1497_1508_1_1_T1499	Map1b	P14873	LGGDVSPtQIDVSQFGSFK	LALDERK.LGGDVSPtQIDVSQFGSFK.EDTKMSI	1	16.1681	15.88	15.7948	16.5587	16.3914	16.6199	16.4772	15.8357	15.6044	16.3988	16.2585	16.1215	15.9103	16.0011	15.9484	16.4207	16.5271	15.7712	15.5464
Q91YE8_694_704_1_1_S697	Synpo2	Q91YE8	ETKVsPNPELLSLLQNAEGK	KPMFTFK.ETKVsPNPELLSLLQNAEGK.RGTGGDS	1	16.168	15.9393	16.3397	16.0654	16.2859	16.1147	16.3938	15.7941	16.3021	16.2225	16.2608	16.1516	16.2456	15.9133	16.5338	15.5721	16.2569	16.0303	16.2715
P70335_1331_1341_3_3_S1336T1337S1341	Rock1	P70335	TLSTRstANQsFRK	FVRASPR.TLSTRstANQsFRK.VVKNTSG	0.9997	16.1629	16.2044	16.4199	16.5655	16.0595	16.1492	16.2593	16.1235	15.9647	15.8621	15.9606	16.1846	16.0326	16.6226	16.5125	16.0079	16.2159	15.7351	16.0544
Q9WVA2_87_96_1_1_S96	Timm8a1	Q9WVA2	SKPVFSESLsD	RLEQTQK.SKPVFSESLsD._______	0.9998	16.1625	16.6496	16.832	15.5729	16.0337	16.6678	16.9602	16.0369	16.0095	16.2626	16.2369	15.8273	15.7155	16.0694	15.9559	15.6673	15.8001	15.8929	16.1774
P58771_79_87_1_1_S87	Tpm1	P58771	KATDAEADVAsLNRR	KLELAEK.KATDAEADVAsLNRR.IQLVEEE	1	16.1603	16.4085	16.3187	15.9547	16.2304	16.1604	16.3313	16.216	16.0298	16.5617	16.4542	15.9731	15.882	15.933	15.976	16.0165	15.9886	16.2619	15.9213
A2ASS6_32065_32069_1_0	Ttn	A2ASS6	AAWYTIDSR	ERREVPK.AAWYTIDSR.VRGTSLV	0.9996	13.6907	13.8472	13.6163	13.3668	13.7675	13.8014	13.7151	13.2716	13.5465	13.8516	13.9917	13.597	13.7133	13.771	13.7396	13.5352	13.7773	13.8512	14.0435
Q3UM45_24_27_1_1_S27	Ppp1r7	Q3UM45	RVESEEsGDEEGKK	EMMEVDR.RVESEEsGDEEGKK.HGGGGIV	1	16.1583	15.4498	16.1867	16.3637	15.5235	16.32	16.3592	16.4592	16.352	15.8725	15.9321	16.4938	16.61	16.2494	16.0256	16.3561	16.3076	15.7163	16.3267
Q62407_389_394_1_1_S394	Speg	Q62407	LSALGRsPR	LSEASGR.LSALGRsPR.LVRAGSR	1	16.1548	16.1447	16.1518	16.2395	16.3255	16.1395	16.3008	16.4406	16.5802	15.9367	15.6301	16.0502	16.1633	16.2492	16.1379	15.9092	16.2229	16.0617	16.0128
Q6PER3_155_164_1_1_S162	Mapre3	Q6PER3	KLIGTAVPQRTsPTGPK	QIFNKSK.KLIGTAVPQRTsPTGPK.NMQTSGR	1	16.1547	15.9817	16.2419	15.8765	15.8745	16.13	16.4184	16.3293	16.2901	16.0243	15.9745	16.0528	15.7049	16.3846	16.3543	16.3292	16.5898	15.9883	15.989
Q5SV85_1065_1067_1_1_S1067	Synrg	Q5SV85	RSLsLGDK	SVQGSHK.RSLsLGDK.EISRSSP	0.9993	16.1516	15.3809	15.8899	15.145	16.5523	16.2907	17.2258	15.0872	15.0777	15.6806	16.2853	15.0505	15.4031	16.3877	16.6507	16.0096	16.992	14.9326	16.32
A2ASS6_32317_32318_1_0	Ttn	A2ASS6	LTSGEAPGVRK	AMSVKTK.LTSGEAPGVRK.EMADVTT	0.9639	15.3964	15.7164	15.3837	15.5905	15.4298	15.2362	15.2102	15.4572	15.2864	15.6366	15.3235	15.0928	15.5591	15.439	14.9812	15.4979	15.302	15.5424	15.4941
Q61687_89_98_1_1_S92	Atrx	Q61687	YVEsDDEKPTDENVNEK	KPSIVTK.YVEsDDEKPTDENVNEK.AATENSE	1	16.1494	15.7957	16.1023	16.1433	15.369	16.5327	16.5808	16.2197	15.9998	16.5659	16.2057	16.1483	16.1482	16.3282	16.1994	16.2291	16.2436	15.5817	15.9623
Q91VR2_265_265_1_1_S265	Atp5f1c	Q91VR2	NAsDMIDK	AMDNASK.NAsDMIDK.LTLTFNR	0.9998	16.1492	16.5019	16.3134	15.9298	15.799	16.3998	15.99	16.4381	16.2706	16.5193	16.1728	16.0408	15.8459	16.1565	16.1961	16.3115	16.2355	16.2022	16.164
P53986_461_462_1_1_S461	Slc16a1	P53986	REGKEDEAsTDVDEK	KAEEKQK.REGKEDEAsTDVDEK.PKETMKA	1	16.1487	15.6183	15.9821	15.4708	15.1134	16.2008	16.0507	16.6105	16.5288	16.4804	16.5133	15.8815	15.6777	16.5612	16.215	16.5594	16.4968	15.866	16.0613
Q9EQP2_15_25_1_1_S15	Ehd4	Q9EQP2	ERsGGMDAVQTVTGGLR	GRQAGGR.ERsGGMDAVQTVTGGLR.SLYQRKV	1	16.1485	16.0091	16.0269	16.3657	16.2396	16.28	16.0661	16.1849	15.8231	16.3137	16.2226	16.2446	16.2779	15.9686	15.9818	16.2929	15.9889	16.0427	15.9771
Q62407_1993_2009_1_1_S1999	Speg	Q62407	DQEAPSPEALPsPGQESPDGPSPR	QERTPSK.DQEAPSPEALPsPGQESPDGPSPR.RPELRRG	1	16.1483	16.1602	16.0813	14.5989	15.9126	15.6226	16.6048	15.3141	15.5876	15.5856	16.1449	15.0799	15.0262	16.3806	16.3739	15.5297	16.8275	15.791	15.965
Q91YE8_587_598_1_1_S596	Synpo2	Q91YE8	PFLGSMNQPAAPFsPTR	PMNRTAK.PFLGSMNQPAAPFsPTR.SVTSPIS	1	16.1479	16.108	16.1263	16.2615	16.0605	16.2507	16.1048	16.0634	16.1741	16.2784	16.0285	16.3901	16.1399	16.1267	16.2071	16.3858	16.2225	16.0723	16.2587
A2ASS6_32870_32877_1_0	Ttn	A2ASS6	SFTSLVFSNGVERK	YQVIVTR.SFTSLVFSNGVERK.DAGFYVV	1	14.4082	13.9128	14.4065	14.7941	14.101	14.9436	13.784	14.5441	14.6682	14.438	13.8327	15.0046	14.7913	13.9694	14.6168	15.0256	13.7273	14.6618	15.2764
P97450_108_108_1_1_S108	Atp5pf	P97450	FDDPKFEVIDKPQs	DTFPTFK.FDDPKFEVIDKPQs._______	1	16.1476	16.2988	16.1667	16.1477	15.6888	16.7712	16.1927	16.2314	16.1805	16.548	16.1165	16.1479	15.7538	16.1281	16.3156	16.1528	16.1164	16.081	16.0996
Q7TQ48_40_53_1_1_S53	Srl	Q7TQ48	TLMLNEDKPADDYsAVLQR	DRSHIDK.TLMLNEDKPADDYsAVLQR.LRKIYHT	1	16.1461	15.9931	16.2473	16.0128	15.7759	16.1219	16.4113	16.3185	16.237	16.454	16.352	16.1321	16.1801	16.2005	16.1818	16.0469	16.0558	16.0179	16.0685
O08749_292_297_1_1_S297	Dld	O08749	IDVSVEAAsGGK	TKKSDGK.IDVSVEAAsGGK.AEVITCD	1	16.1461	16.1668	16.3775	15.8688	15.9142	16.313	16.0917	16.6807	16.4306	16.2524	16.1851	16.0378	16.2206	16.4596	16.2432	16.0541	15.9537	16.0843	16.0837
A2ASS6_33657_33666_1_0	Ttn	A2ASS6	VTATNTAGSTSCQAHLQVER	EDTGYYR.VTATNTAGSTSCQAHLQVER.LRYVKQE	1	10.867	10.6273	10.8789	10.888	10.8969	NA	10.9262	11.0993	10.8701	11.177	11.2871	9.67054	10.1907	10.4902	11.2626	10.6579	10.474	11.1087	NA
Q7TMY8_1903_1907_1_1_S1907	Huwe1	Q7TMY8	GSGTAsDDEFENLRIK	IALPAPR.GSGTAsDDEFENLRIK.GPNAVQL	1	16.1456	16.1264	16.1193	16.4125	16.2621	16.1307	16.1515	16.2202	16.1753	16.1198	15.9963	15.8827	16.4054	16.1135	16.0108	15.9822	16.0094	16.1646	15.9169
A2ASS6_33708_33716_1_0	Ttn	A2ASS6	MAEILSGTETVPLTPVAQEALR	QIDKTLR.MAEILSGTETVPLTPVAQEALR.EAAILYK	1	14.0536	14.3169	14.0985	13.9541	13.9983	14.1852	14.0869	13.8312	14.107	14.1458	13.722	13.7967	13.7818	13.9848	13.2226	14.0525	14.0168	14.4398	14.3884
A2ASS6_33708_33716_2_0	Ttn	A2ASS6	MAEILSGTETVPLTPVAQEALR	QIDKTLR.MAEILSGTETVPLTPVAQEALR.EAAILYK	1	11.6249	11.9493	11.2375	11.6049	11.7876	11.8627	11.2145	11.3371	11.0096	11.5274	11.8515	11.457	11.5879	11.8705	11.479	11.5829	11.218	12.0357	NA
Q6P542_187_203_1_1_S194	Abcf1	Q6P542	SKPAAADsEGEEEEEDTAK	KSKGKAK.SKPAAADsEGEEEEEDTAK.EKEPPQQ	1	16.1456	15.8856	16.2473	16.1012	15.9305	16.4325	16.3446	16.0861	16.4281	16.1235	16.4132	16.2458	15.9376	15.8525	16.0179	16.0994	16.5642	16.2113	16.2126
Q3U0S6_286_306_1_1_S286	Rasip1	Q3U0S6	AAsGGAALASPGPGSGSGTPTGSGGK	TQKNRSR.AAsGGAALASPGPGSGSGTPTGSGGK.ERSENLS	1	16.1445	16.0072	16.1738	16.1578	16.1882	16.1446	16.4682	16.0872	16.0204	16.4092	16.5667	16.0056	15.9622	15.8157	15.8311	16.36	16.5555	15.933	15.9076
Q91ZU6_1377_1381_1_1_S1381	Dst	Q91ZU6	AMVESQQKsPVK	LQTMTYR.AMVESQQKsPVK.RRRIQSS	1	16.1383	16.4391	16.6625	14.6238	15.1849	16.1098	16.3599	16.3886	16.411	16.6411	16.2693	16.0405	13.8675	16.3263	16.0941	16.5725	16.4806	16.3472	16.1655
A2ASS6_33859_33869_2_0	Ttn	A2ASS6	TPSPDYDLYYYRR	VRPARRR.TPSPDYDLYYYRR.RRRSLGD	0.9219	13.6561	13.9468	13.5501	14.4366	13.4251	14.3087	13.8694	13.3817	13.4754	13.9133	13.6191	13.4501	13.7244	13.0716	13.8625	13.4019	13.2367	13.4177	13.5551
Q02566_740_740_1_1_S740	Myh6	Q02566	ILNPAAIPEGQFIDsRK	DFRQRYR.ILNPAAIPEGQFIDsRK.GAEKLLG	1	16.137	16.2475	15.9112	15.9934	15.9888	16.1887	16.1334	16.2016	16.2854	16.614	16.5446	16.2568	15.9442	16.1907	15.9908	15.9028	16.0777	16.0556	16.1266
A2ASS6_33859_33869_3_0	Ttn	A2ASS6	RRTPSPDYDLYYYR	EMVRPAR.RRTPSPDYDLYYYR.RRRRSLG	0.9987	12.3018	12.2104	12.2503	12.1367	12.3374	12.7218	12.3237	12.5526	12.1929	12.3469	12.5102	12.3549	12.0891	12.1669	12.4004	12.3715	12.686	12.0564	11.3854
O70435_250_250_1_1_S250	Psma3	O70435	EEDEsDDDNM	YAKESLK.EEDEsDDDNM._______	1	16.1354	16.3127	16.1556	15.8891	15.9724	15.9925	15.7579	16.3316	16.3661	16.1533	16.2013	16.1649	15.8822	16.2596	16.3674	16.4	16.1654	16.3394	16.203
Q9WV60_215_219_1_1_Y216	Gsk3b	Q9WV60	QLVRGEPNVSyICSR	CDFGSAK.QLVRGEPNVSyICSR.YYRAPEL	1	16.1347	16.5511	16.153	15.3542	16.2764	16.0737	16.4945	15.9063	15.9029	15.8876	16.0849	15.9609	15.3821	16.1781	16.4371	15.7737	16.5939	16.3897	15.4795
Q02566_411_413_1_1_T413	Myh6	Q02566	VGNEYVtK	LCHPRVK.VGNEYVtK.GQSVQQV	0.9995	16.1294	16.299	16.2743	16.0069	15.8516	16.1684	16.4046	16.1566	16.1315	16.6872	16.4477	15.6013	15.8691	16.0429	16.0081	16.0794	16.0813	16.1179	16.0252
A2ASS6_30852_30852_1_1_S30852	Ttn	A2ASS6	AGsDLVLDAAVGGKPEPK	GDLVTIR.AGsDLVLDAAVGGKPEPK.IIWTKGD	1	16.127	15.7073	16.3171	16.1054	15.6307	16.3427	16.2297	16.2219	16.0465	16.7164	16.3295	16.1678	15.9742	16.197	15.9918	16.1904	16.1446	15.8025	16.3584
Q62417_345_345_1_1_S345	Sorbs1	Q62417	DIsPEEIDLK	TNEKMSR.DIsPEEIDLK.NEPWYKF	1	16.1257	16.2758	16.1206	16.205	15.8974	16.1996	16.0525	16.036	16.1227	16.2716	16.1088	16.1576	16.1698	16.0463	16.1842	16.3091	16.1701	16.1924	16.0878
P08249_235_235_1_1_T235	Mdh2	P08249	IQEAGtEVVK	LATLTGR.IQEAGtEVVK.AKAGAGS	1	16.1228	16.1405	16.1509	16.327	15.8993	16.1942	16.2935	16.3931	16.3698	16.1002	16.0824	16.0976	15.8271	16.2761	16.0498	16.1682	16.1573	16.0922	15.9245
A2ASS6_33927_33933_2_0	Ttn	A2ASS6	FELSSLRYSSPPAHVK	PSRSPPR.FELSSLRYSSPPAHVK.VEDRRRD	0.9998	15.3357	15.4377	15.2487	16.1163	15.3937	15.8084	15.1623	14.9287	14.7536	15.519	15.1944	15.4131	16.0114	14.8777	15.3424	15.0722	14.6781	15.0751	15.1683
Q922U1_619_619_1_1_S619	Prpf3	Q922U1	GDDDEEsDEEAVKK	EQTSNTK.GDDDEEsDEEAVKK.TNKCVLV	1	16.1219	16.0316	16.277	15.9499	15.7371	16.2005	16.1079	16.194	16.2441	16.5296	16.2473	16.2371	15.9835	16.1892	16.1566	16.1612	16.1766	15.9661	16.1227
A2ASS6_33927_33933_3_0	Ttn	A2ASS6	FELSSLRYSSPPAHVK	PSRSPPR.FELSSLRYSSPPAHVK.VEDRRRD	0.9991	13.907	13.8755	13.828	14.7479	13.7628	14.1002	13.5916	13.8155	13.4751	13.9758	13.9001	13.8683	14.9355	13.4627	13.7821	13.7591	13.4019	13.6718	13.7084
A2ASS6_33931_33933_1_0	Ttn	A2ASS6	YSSPPAHVK	FELSSLR.YSSPPAHVK.VEDRRRD	0.9998	13.0259	13.3225	13.4704	13.0384	12.9682	13.0038	13.0071	13.0224	13.0076	13.1814	13.1019	12.9757	13.0841	12.9464	12.8238	13.1435	12.838	12.9493	12.8211
Q99K70_85_95_1_1_S94	Rragc	Q99K70	MSPNETLFLEsTNK	QKVVFHK.MSPNETLFLEsTNK.IYKDDIS	1	16.1204	15.9801	15.6875	15.9994	15.9138	15.9654	16.255	15.8106	15.964	16.0203	16.0118	16.2595	16.2606	16.4394	16.3971	16.3188	16.2715	16.231	16.1793
A2ASS6_33949_33956_1_0	Ttn	A2ASS6	DFRYSTYHVPTK	KVEDRRR.DFRYSTYHVPTK.EETSTSY	0.9509	12.9435	13.3417	13.4158	13.0537	12.8816	13.2508	13.059	13.1128	12.8744	13.1892	12.5392	12.9706	13.0561	13.0941	12.6055	12.571	12.6685	12.5739	12.7064
A2ASS6_33960_33964_1_0	Ttn	A2ASS6	EETSTSYAELRER	TYHVPTK.EETSTSYAELRER.HAQASYR	1	14.7873	15.0959	15.1699	14.6334	14.8917	14.9844	14.9973	14.7923	14.7488	14.7866	14.6486	14.4955	14.5851	15.0204	14.8188	14.5879	14.8515	14.5652	14.4698
P51667_14_24_2_2_S14S15	Myl2	P51667	RIEGGssNVFSMFEQTQIQEFK	APKKAKK.RIEGGssNVFSMFEQTQIQEFK.EAFTIMD	1	16.1189	15.7394	15.4693	16.5128	15.5358	16.8396	15.1047	16.432	15.943	15.7539	14.9949	17.0119	15.9252	16.2284	16.832	16.4175	15.0941	16.7665	17.2129
Q9JLM9_368_380_2_2_S370S373	Grb14	Q9JLM9	SVsENsLVAMDFSGEK	QSMSPMR.SVsENsLVAMDFSGEK.SRVIDNP	1	16.1179	16.0115	16.0605	15.925	16.1195	15.949	16.2135	16.2291	16.2308	15.8365	16.1016	16.4066	16.3725	16.097	16.3973	16.2032	15.9513	16.1939	16.3072
Q80UU9_202_210_1_1_T205	Pgrmc2	Q80UU9	LLKPGEEPSEYtDEEDTK	KYDYVGR.LLKPGEEPSEYtDEEDTK.DHSKQD_	1	16.117	15.7604	15.6587	16.0227	15.7196	16.2284	16.0828	16.094	16.333	16.3949	16.2336	16.0207	16.0789	16.3598	16.0548	16.3922	16.4934	15.8255	16.05
Q99LG0_406_414_1_1_S414	Usp16	Q99LG0	MTMEEEDKDsEEEK	INDKNVK.MTMEEEDKDsEEEK.DDSYMKS	1	16.1164	15.462	15.8168	15.8208	15.4197	16.1998	16.3351	16.441	16.2457	16.3519	15.999	16.1881	16.0137	16.1174	15.8122	16.5547	16.7529	15.5476	16.5461
A2ASS6_33999_34001_1_0	Ttn	A2ASS6	EEEELLRPVTTTQR	QRIMAEK.EEEELLRPVTTTQR.LSEYKSE	0.9973	14.2936	14.2259	14.3895	14.4139	14.2749	14.1309	14.3064	14.5593	14.4663	14.2982	14.405	14.3942	14.4518	14.3735	14.2613	14.3149	14.1881	14.0348	13.7516
A2ASS6_33999_34007_1_0	Ttn	A2ASS6	EEEELLRPVTTTQRLSEYK	QRIMAEK.EEEELLRPVTTTQRLSEYK.SELDYMS	1	12.8866	12.6955	13.0472	12.9258	12.6221	12.5442	12.732	12.8098	12.6345	13.022	12.9413	13.0584	12.951	13.2178	13.2699	13.2584	12.9037	12.8828	12.8371
P08249_246_253_1_1_S246	Mdh2	P08249	AGAGsATLSMAYAGAR	TEVVKAK.AGAGsATLSMAYAGAR.FVFSLVD	1	16.1129	16.107	16.0403	15.945	16.1823	16.1506	16.1628	16.2844	16.381	16.0797	16.0777	16.329	16.2071	16.2424	15.859	15.9324	16.0258	16.0736	15.9065
A2ASS6_34005_34015_1_0	Ttn	A2ASS6	LSEYKSELDYMSK	PVTTTQR.LSEYKSELDYMSK.EEKSKKK	0.9546	13.0626	12.738	13.3603	12.8596	13.0695	12.714	12.8606	13.2162	13.3809	13.1556	13.272	13.6522	13.1711	13.0148	12.7624	12.9445	13.0031	13.0723	13.2579
Q8BMQ2_607_623_1_1_S607	Gtf3c4	Q8BMQ2	ILLVDsPGMGDGEDEQQEEGTSK	PTHEDSK.ILLVDsPGMGDGEDEQQEEGTSK.QGTKAGL	1	16.11	16.1661	16.1981	16.1977	16.0263	16.0614	16.1127	16.031	16.1043	16.3978	16.1501	16.3341	16.11	16.1832	16.1604	15.9207	15.9335	15.9903	16.1001
Q8BTI8_2067_2077_2_2_S2073S2075	Srrm2	Q8BTI8	MSCFSRPsMsPTPLDR	VALSSSR.MSCFSRPsMsPTPLDR.CRSPGML	1	16.1098	16.1739	15.9972	16.1103	16.1902	15.9587	16.1127	16.1939	16.3696	15.9676	15.9123	16.1444	16.0874	16.1753	16.1633	16.1293	16.0881	16.098	16.094
A2ASS6_34063_34068_2_2_S34063S34065	Ttn	A2ASS6	RRsLsPTYIELMR	VSRLLRR.RRsLsPTYIELMR.PVSELIR	1	16.107	15.9286	15.7688	16.654	15.9729	16.2853	15.9584	16.0012	15.6874	15.9356	15.6202	16.5252	16.9214	15.549	15.8168	16.5447	15.751	16.0977	16.7538
P42567_816_816_1_1_S816	Eps15	P42567	LNDPFQPFPGNDsPK	DSSDPLK.LNDPFQPFPGNDsPK.EKDPDMF	1	16.1002	16.022	15.8928	15.9027	15.9687	16.3131	16.3044	16.0692	16.0788	16.2038	16.2524	16.0672	16.047	16.1221	16.0516	16.3366	16.3991	16.0166	16.2415
Q3UIJ9_435_437_1_1_S435	Myzap	Q3UIJ9	EIGVGCDLLPsPTGR	KTEVETR.EIGVGCDLLPsPTGR.TREITMP	1	16.0999	16.1391	16.0821	15.7369	15.9	15.9765	16.3539	16.2146	16.0829	15.997	15.7882	16.1328	16.3743	16.0922	15.9682	16.0268	16.2141	16.1562	16.1528
Q8K4L3_960_967_1_1_S960	Svil	Q8K4L3	RGsLELGNPSAAHLGDELK	PKHVVLR.RGsLELGNPSAAHLGDELK.EVSTAKS	1	16.0946	16.3051	16.4006	16.0535	15.9944	16.2659	16.0788	15.3404	15.7426	16.0018	16.5064	16.5283	16.2552	16.0882	16.5386	16.0757	15.825	15.98	16.1999
Q63943_231_242_1_1_S231	Mef2d	Q63943	AsPGLLPVANGNSLNK	NGYVSAR.AsPGLLPVANGNSLNK.VIPAKSP	1	16.0937	15.7756	15.9246	16.4223	16.1956	16.089	15.8204	15.8703	16.2023	15.907	15.7929	16.3838	16.7487	15.8731	16.3483	16.0939	15.8373	16.1164	16.5893
A2ASS6_34063_34076_1_0	Ttn	A2ASS6	SLSPTYIELMRPVSELIR	RLLRRRR.SLSPTYIELMRPVSELIR.SHPRPAE	1	13.3694	13.5268	12.9802	14.0002	13.4619	14.0144	12.9208	13.3669	13.0067	13.3923	13.1236	13.4287	13.7187	12.787	13.3181	13.6758	12.9272	13.7604	13.5998
A2ASS6_34063_34076_2_0	Ttn	A2ASS6	RSLSPTYIELMRPVSELIR	SRLLRRR.RSLSPTYIELMRPVSELIR.SHPRPAE	1	14.9533	15.2057	14.8331	15.5106	14.6241	15.5444	14.1432	15.0943	14.8704	15.2843	14.8191	15.168	15.3132	14.2989	14.6438	14.8411	14.0887	15.2962	15.1769
Q8C0D9_419_419_1_1_S419	Cep68	Q8C0D9	MGsPQLK	PIGEDLR.MGsPQLK.TKEKEPP	0.9996	16.0932	16.0671	15.8696	16.2048	15.7318	16.1704	15.9872	16.2238	15.95	16.3097	15.9909	16.1869	16.0241	16.3679	16.1577	16.5143	16.2166	16.0986	15.8891
Q9WVL3_980_982_1_1_T980	Slc12a7	Q9WVL3	VQMtWTK	APPTPDK.VQMtWTK.EKLIAEK	0.9971	16.0923	16.068	15.7872	16.2621	15.871	15.8879	16.1282	16.4568	16.2778	15.6412	15.5309	16.2569	16.2105	16.6513	16.0816	16.1967	16.1312	16.1668	15.9747
A2ASS6_34103_34113_1_0	Ttn	A2ASS6	TRPRSPSPVSSER	RSPTPER.TRPRSPSPVSSER.SLSRFER	1	15.21	14.7304	15.1365	15.3264	15.6662	15.3909	15.127	15.0651	14.5312	15.4787	15.5216	15.0676	15.297	15.3057	15.1684	15.3579	15.3611	14.4637	15.2587
Q9CQX8_58_72_1_1_S60	Mrps36	Q9CQX8	GSTsPDLLMHQGPPDTAEIIK	AISQHSK.GSTsPDLLMHQGPPDTAEIIK.SLPQKYR	1	16.0898	15.9265	16.2244	15.8934	15.9235	16.0448	16.2506	16.2291	16.2683	16.2162	16.2124	16.1856	15.9806	16.3433	16.1755	16.0405	16.1	16.1489	16.0671
A2ASS6_34103_34113_2_0	Ttn	A2ASS6	TRPRSPSPVSSER	RSPTPER.TRPRSPSPVSSER.SLSRFER	1	19.1847	18.1894	19.1894	19.1975	19.5344	19.2838	19.0298	18.8629	18.3331	19.6352	19.5548	18.9754	19.0154	19.3759	19.099	19.2345	19.5548	18.6886	19.2185
P49586_315_325_2_2_S319S321	Pcyt1a	P49586	MLQAISPKQsPsSSPTHER	LKEGKGR.MLQAISPKQsPsSSPTHER.SPSPSFR	1	16.0897	15.7614	15.338	15.2461	16.3138	14.9626	17.7088	15.3383	16.0307	15.958	15.204	14.8699	14.816	16.1678	15.0363	14.6767	17.1236	15.1924	14.7958
Q99L43_20_22_1_1_S20	Cds2	Q99L43	VVREDAPPEDKEsESEAK	MTELRQR.VVREDAPPEDKEsESEAK.LDGETAS	1	16.0887	15.3295	15.9248	15.6883	15.0522	16.3775	16.3651	16.2288	16.0606	16.572	16.0939	16.1807	16.189	16.5004	16.147	16.3355	16.1683	15.3362	16.363
A2ASS6_34107_34113_1_0	Ttn	A2ASS6	SPSPVSSER	PERTRPR.SPSPVSSER.SLSRFER	0.9839	13.3082	13.9626	13.6696	13.5747	13.4289	13.6153	12.7461	13.5803	13.1181	13.1378	12.5384	12.9617	13.5624	12.3066	13.0691	13.6379	11.993	14.2569	13.7833
Q02566_1309_1311_1_1_T1311	Myh6	Q02566	LSYtQQMEDLK	SQLTRGK.LSYtQQMEDLK.RQLEEEG	1	16.0874	16.0618	16.1516	16.0072	15.8982	16.1648	16.1968	16.2477	16.0781	16.5156	16.3307	15.9865	15.8803	16.0669	16.0894	16.1619	15.9683	16.0196	15.9972
A2ASS6_34107_34118_2_0	Ttn	A2ASS6	SPSPVSSERSLSR	PERTRPR.SPSPVSSERSLSR.FERSARF	0.9988	12.743	12.4674	12.8682	12.8269	13.0743	12.108	12.5424	12.9884	12.1349	13.3038	13.336	12.7465	12.8953	12.6396	12.414	11.9527	12.803	12.7837	12.0083
Q7TPW1_294_301_1_1_S296	Nexn	Q7TPW1	TVsQESLTPGK	DSPEIYK.TVsQESLTPGK.LEINFEQ	1	16.0861	16.0509	15.9873	16.1938	15.943	15.8786	15.8466	16.3969	16.5324	15.9679	16.0423	16.0412	16.4001	16.1336	16.147	16.2187	16.1646	15.9748	15.8942
Q62407_1177_1177_1_1_S1177	Speg	Q62407	MPsIPEEPEHGDLER	PSSKLEK.MPsIPEEPEHGDLER.LSIPDFL	1	16.085	16.1788	16.0824	16.0501	16.2894	16.1167	16.2056	15.8013	15.9601	16.2916	16.3015	16.0229	16.0902	16.0351	16.2159	15.9537	16.012	16.069	15.848
Q8BTI8_865_870_1_1_S870	Srrm2	Q8BTI8	QSCSGSsPR	KSRTPSR.QSCSGSsPR.VKSSTPP	0.9999	16.0846	16.3206	15.9105	15.3708	15.7493	16.3707	15.1254	16.388	16.6428	16.246	15.7879	16.7774	15.8658	15.9058	16.2065	16.6933	15.4801	16.4506	17.0304
A2ASS6_34291_34299_1_0	Ttn	A2ASS6	TSELEAASSVREVK	AVSSFKR.TSELEAASSVREVK.SQMTETR	1	15.1264	15.286	15.2977	15.2141	15.0762	15.3041	15.3293	15.131	14.9339	15.5422	14.9497	15.4034	15.0527	14.8128	15.0348	15.0678	15.0553	14.9083	15.0926
Q6DFW4_509_521_1_1_S509	Nop58	Q6DFW4	HIKEEPLsEEEPCTSTAVPSPEK	KKKDKKK.HIKEEPLsEEEPCTSTAVPSPEK.KKKKKKK	1	16.0801	16.0199	16.0184	16.1185	15.8815	16.0789	16.1903	16.1786	16.1382	16.1118	16.0891	16.2309	16.1227	16.1177	16.095	15.993	16.1231	15.936	15.8536
Q62261_2327_2340_1_1_T2327	Sptbn1	Q62261	AQtLPTSVVTITSESSPGKR	STPASSR.AQtLPTSVVTITSESSPGKR.EKDKEKD	1	16.0728	16.0598	16.3158	15.8177	15.922	16.1605	15.8879	16.1978	16.036	16.3408	16.3702	15.9896	15.6659	15.8033	15.9273	16.3998	16.2812	16.1557	15.9626
Q9WVC3_19_27_2_2_S20S23	Cav2	Q9WVC3	ADVQLFMADDAYsHHsGVDYADPEK	MGLETEK.ADVQLFMADDAYsHHsGVDYADPEK.YVDSSHD	1	16.0717	15.9392	16.3268	16.1552	15.5523	16.7122	16.2717	16.0275	15.7495	16.405	16.2117	16.2838	15.7142	15.9705	16.2204	16.5475	15.9751	15.7493	15.8586
Q8R0N6_450_461_1_1_S450	Adhfe1	Q8R0N6	AQsEEDLSALFEASMK	VTKLAPR.AQsEEDLSALFEASMK.LY_____	1	16.0706	15.9265	16.2386	16.3493	15.8458	16.1855	15.9249	16.1755	16.0101	16.0392	16.1126	16.2658	16.1013	16.123	16.3844	15.9753	15.9083	16.1157	16.373
A2ASS6_34391_34393_1_0	Ttn	A2ASS6	EGQVVSTSAR	PTVTWLR.EGQVVSTSAR.HQVTTTK	0.9999	13.6812	13.8338	13.8702	13.8047	13.7741	13.5934	13.5695	13.9658	13.7572	13.963	13.4558	13.5645	13.8902	13.7332	13.3184	13.787	13.1303	13.8873	13.8311
Q9QYC0_586_593_1_1_S586	Add1	Q9QYC0	QKGsEENLDETREQK	RREVERK.QKGsEENLDETREQK.EKSPPDQ	1	16.0695	15.9946	15.9508	16.0721	15.9347	16.2593	16.1331	16.1943	16.0407	16.2564	16.2167	16.1179	15.9419	15.9619	15.9844	16.1233	16.3016	15.759	15.8621
A2ASS6_34391_34401_1_0	Ttn	A2ASS6	EGQVVSTSARHQVTTTK	PTVTWLR.EGQVVSTSARHQVTTTK.YKSTFEI	0.9998	11.6717	12.2545	11.9492	11.4889	12.2102	10.9883	11.5546	11.6653	12.0267	11.6842	11.7371	11.7857	11.109	11.4042	11.5486	11.0863	11.4395	12.103	11.4661
A2ASS6_34450_34451_1_0	Ttn	A2ASS6	AVTSPPRVK	KARVIEK.AVTSPPRVK.SPEPRVK	0.9707	12.9236	13.0267	12.7678	13.4731	12.981	13.0017	13.0062	12.7969	12.8588	12.9459	13.0846	12.2455	13.3307	12.7069	12.9495	12.7923	13.1017	12.6818	12.8021
A2ASS6_34450_34457_1_0	Ttn	A2ASS6	AVTSPPRVKSPEPR	KARVIEK.AVTSPPRVKSPEPR.VKSPETV	0.9977	14.606	14.5949	14.7363	14.3068	14.2871	14.4258	14.9139	14.5962	14.5812	14.9174	14.5837	14.4648	13.9847	14.8891	14.6917	14.5519	15.0239	14.343	14.6111
Q9JIK5_114_118_1_1_S118	Ddx21	Q9JIK5	EIITEEPsEEEADMPKPK	QADSETK.EIITEEPsEEEADMPKPK.KMKKGKE	1	16.0692	15.9922	16.0558	16.0471	15.7895	16.2277	16.2086	15.9383	16.093	16.4614	16.2381	15.9161	16.0209	16.0239	16.1163	16.073	16.1769	16.0849	16.2153
A2ASS6_34450_34457_2_0	Ttn	A2ASS6	AVTSPPRVKSPEPR	KARVIEK.AVTSPPRVKSPEPR.VKSPETV	0.9999	23.526	23.6386	23.5811	22.9587	23.3381	23.4401	23.8154	23.4788	23.4635	23.9103	23.5394	23.5848	22.6597	23.7948	23.7273	23.4543	23.9154	23.4478	23.4456
Q8BK03_267_276_1_1_S276	Miga2	Q8BK03	TLMLPLTEGsLR	MLLDLER.TLMLPLTEGsLR.LRADDED	1	16.0685	16.0255	16.3611	16.2199	16.244	15.6972	15.8587	16.2492	16.265	15.7198	16.025	16.0597	16.3901	16.1207	15.9755	15.9984	15.895	16.3341	15.6789
Q02566_1544_1552_1_1_S1552	Myh6	Q02566	LELQSALEEAEAsLEHEEGK	KQLEVEK.LELQSALEEAEAsLEHEEGK.ILRAQLE	1	16.0613	16.2144	16.1325	16.0085	15.8492	15.9475	16.0109	15.7954	15.8914	16.4565	16.3891	15.9412	15.9259	15.8866	15.9652	16.3307	16.2363	16.1666	16.2988
A2ASS6_34464_34467_1_0	Ttn	A2ASS6	VKSPETVK	VKSPEPR.VKSPETVK.SPKRVKS	0.9803	18.9214	18.4998	18.8185	19.2614	18.3549	19.2136	19.0861	18.9861	19.1424	19.1267	18.8019	18.8287	19.2458	18.9428	18.9228	18.895	19.0395	18.4318	18.7863
Q69ZR2_357_358_1_1_S357	Hectd1	Q69ZR2	RLDsSGER	GRIPGLR.RLDsSGER.SHRQLID	0.9974	16.0613	16.2237	16.2169	16.1526	16.1683	15.5847	16.0919	16.1633	16.1782	15.9901	16.2667	15.9256	16.2562	16.1137	15.7622	15.8253	15.9814	16.2769	15.8943
A2ASS6_34464_34470_1_0	Ttn	A2ASS6	VKSPETVKSPK	VKSPEPR.VKSPETVKSPK.RVKSPEP	0.9316	13.6303	13.4252	13.7631	12.9386	13.0793	14.1976	14.0894	13.5194	13.6868	14.0127	13.9613	13.8015	12.9362	13.7304	13.6388	13.0907	13.8192	12.5356	13.3909
A2ASS6_1424_1429_2_2_S1424S1429	Ttn	A2ASS6	MsPARMsPAR	PIRMSPA.MsPARMsPAR.MSPARMS	0.9997	16.061	15.8368	15.5901	16.5114	16.0894	16.1018	15.1605	16.3706	16.275	16.0131	15.7302	16.4172	16.7043	15.5457	15.4129	16.5154	15.5293	16.1874	16.5352
A2ASS6_34464_34470_2_0	Ttn	A2ASS6	VKSPETVKSPK	VKSPEPR.VKSPETVKSPK.RVKSPEP	1	17.649	16.9077	17.3543	17.4377	16.5978	18.0425	18.1012	17.6306	17.5703	18.0836	17.6094	17.6664	17.3721	17.8753	17.7044	17.8634	18.0909	17.0476	17.8415
Q9CZ13_212_219_1_1_S212	Uqcrc1	Q9CZ13	RLsRTDLTDYLNR	GPSENVR.RLsRTDLTDYLNR.HYKAPRM	1	16.0602	15.9545	16.0975	16.496	16.4054	16.0602	16.055	15.9464	16.07	16.4379	16.3181	16.1319	15.9431	15.8515	15.5872	16.0139	16.0491	15.7058	15.9026
Q9JJ28_436_436_1_1_S436	Flii	Q9JJ28	RKDsAQDVQAK	RKMRLRR.RKDsAQDVQAK.QVLKGMS	1	16.0576	15.7376	15.9872	16.0627	15.7446	15.812	16.1723	15.5219	16.2939	16.0476	16.3131	15.656	16.5878	15.8632	16.4697	15.8967	16.4094	15.3911	16.2699
A2ASS6_34476_34482_1_0	Ttn	A2ASS6	RVKSPEPVTSHPK	ETVKSPK.RVKSPEPVTSHPK.AVSPTET	1	13.6243	13.934	13.4554	12.7725	13.2602	14.0576	13.8508	13.729	13.4568	13.952	13.7339	13.5444	12.4267	14.1905	13.8289	13.9565	14.0225	12.8077	13.3204
Q6PD03_38_42_1_1_S41	Ppp2r5a	Q6PD03	RSQGsSQFR	RKAQRQK.RSQGsSQFR.SQGSQAE	1	16.0575	16.0826	16.0184	16.1675	15.7083	16.0408	15.3713	16.0592	16.148	16.0979	15.6278	16.4108	16.279	16.3861	15.9007	16.0625	15.7821	16.0102	16.124
Q6NZJ6_1032_1032_1_1_S1032	Eif4g1	Q6NZJ6	VQQLMAKGsDK	EHREHIK.VQQLMAKGsDK.RRGGPPG	1	16.0572	16.1612	16.5224	16.1132	15.4574	16.5092	16.7039	15.7637	15.5334	16.2055	16.0522	15.9773	15.6056	16.1711	16.0809	15.8571	16.2383	15.6381	16.1374
A2ASS6_34488_34495_1_0	Ttn	A2ASS6	AVSPTETKPTEK	PVTSHPK.AVSPTETKPTEK.GQHLPVS	1	17.0148	17.188	17.4405	17.0014	16.7951	17.3452	17.4483	16.9306	16.7824	17.2545	17.0896	16.984	16.8394	16.8328	16.7352	16.8234	17.1052	16.9202	17.0701
E9Q401_1864_1864_1_1_T1864	Ryr2	E9Q401	EAAVPEEEGGtPEK	IEPSVFK.EAAVPEEEGGtPEK.EISIEDA	1	16.0536	16.3468	16.817	16.3076	15.4469	16.3139	16.2497	16.1454	16.1642	16.5072	16.7014	15.4449	15.8269	16.2783	15.3981	15.1247	15.414	15.6309	15.1951
A2ASS6_34525_34531_1_0	Ttn	A2ASS6	LTCAVESSALCAK	ASKDIAK.LTCAVESSALCAK.EVAWYKD	0.9999	13.5175	13.7636	13.5295	13.1337	13.6624	13.2697	13.5685	13.8257	13.491	13.4607	13.4276	13.3972	13.6802	13.703	13.5619	13.5747	13.4458	13.6559	13.4573
A2ASS6_34571_34589_1_0	Ttn	A2ASS6	IHNLSESDCGEYVCEVSGEGGTSK	DGTYELK.IHNLSESDCGEYVCEVSGEGGTSK.TSFQFTG	1	11.1495	11.4963	11.406	10.1693	10.8656	10.6863	11.1814	11.3406	11.424	11.1873	10.7628	10.2581	10.5537	11.9354	11.5373	11.281	11.1362	11.0353	NA
Q03141_469_469_1_1_S469	Mark3	Q03141	GIAPAsPMLGNAGNPNK	SSAVGGK.GIAPAsPMLGNAGNPNK.ADIPERK	1	16.0491	15.9326	15.8775	16.0418	16.0704	15.9566	16.0839	16.2506	16.2065	15.9069	15.974	16.1864	16.1093	16.1043	15.89	16.2078	16.199	16.0538	15.7711
Q9ET54_1126_1131_2_2_S1126S1129	Palld	Q9ET54	GRsPRsPSGHPHAR	VQAVNQR.GRsPRsPSGHPHAR.RPRSRSR	1	16.0426	16.1415	16.3326	16.1299	16.5792	15.7366	15.9936	15.7791	15.8381	15.9324	16.1507	15.8631	16.1856	16.2109	16.0176	15.6662	15.6665	16.4599	15.7485
Q62261_2327_2340_1_1_S2340	Sptbn1	Q62261	AQTLPTSVVTITSESsPGKREK	STPASSR.AQTLPTSVVTITSESsPGKREK.DKEKDKE	1	16.0413	15.6454	15.8486	15.9006	15.6986	16.082	16.0533	16.2576	16.4088	16.1618	16.2671	15.8826	16.0809	16.3785	16.3214	16.0866	16.0801	16.0376	16.0598
Q9Z0G2_49_49_1_1_S49	Srpk3	Q9Z0G2	LLQGLLGsDDEEQEDPK	PATPAPR.LLQGLLGsDDEEQEDPK.DYCKGGY	1	16.0393	15.8359	16.043	15.9069	15.6686	15.9494	16.144	15.9881	16.0147	16.2045	15.9053	16.1473	15.8817	16.0748	16.3895	16.4527	16.2432	15.8015	16.1122
A2ASS6_34650_34656_1_0	Ttn	A2ASS6	DTTVSSDSVAK	VIVTGLR.DTTVSSDSVAK.FTIKVTG	1	14.1326	13.8302	14.0078	14.6918	13.7201	14.1826	13.9567	14.0996	13.9628	14.2861	13.7623	14.5383	14.7063	14.0246	13.9963	14.6347	13.8832	13.9646	14.3882
P60840_108_113_1_1_S109	Ensa	P60840	SsLVTSK	QDLPQRK.SsLVTSK.LAGGQVE	0.9893	16.0388	16.1632	16.2536	15.9848	15.9416	16.3349	15.9605	15.9976	16.2158	15.983	16.1859	15.8553	15.5626	16.1602	16.022	16.4113	16.3914	15.8731	15.5545
Q3UTJ2_237_243_1_1_S239	Sorbs2	Q3UTJ2	SHsDNGTDAFK	TYRPLSK.SHsDNGTDAFK.EVPSPVP	1	16.0374	16.0011	15.7349	15.9213	15.6097	16.321	16.2172	15.8468	15.7905	16.3992	16.0863	16.0815	15.8511	16.101	16.0838	16.3619	16.3029	16.0601	15.951
A2ASS6_34703_34725_1_0	Ttn	A2ASS6	TETSDGGLYACTVTNSAGSVSSSCK	FILEILK.TETSDGGLYACTVTNSAGSVSSSCK.LTIKAVK	1	11.0204	10.1846	11.0249	10.4999	10.9262	NA	10.9664	11.4423	11.0735	11.0924	10.6176	11.1512	10.9207	11.2922	11.0693	10.8136	11.1835	10.6542	NA
O70310_15_40_1_1_S31	Nmt1	O70310	LPAPSLPLMMEGNGNGHEHCsDCENEEDNSHNR	ESETAVK.LPAPSLPLMMEGNGNGHEHCsDCENEEDNSHNR.SGLSPAN	1	16.0358	15.8597	16.1236	15.7396	16.1025	15.9387	16.0668	16.3175	16.2734	15.9206	15.9638	16.0285	16.062	16.0925	15.9704	16.0235	15.984	16.2106	16.1215
Q64727_574_579_1_1_S579	Vcl	Q64727	ALASQLQDsLK	GESPQAR.ALASQLQDsLK.DLKAQMQ	1	16.0339	15.9605	15.9395	16.0587	15.9528	16.0891	16.0175	16.1249	15.9774	16.0686	15.8537	16.1548	16.1176	16.2165	15.8564	16.2415	16.2628	15.8299	16.0717
Q76LL6_373_392_2_2_S376S380	Fhod3	Q76LL6	SPLsAPTsPCSPSVPAFKPSQVR	HSIQNIK.SPLsAPTsPCSPSVPAFKPSQVR.DLCEKDE	1	16.033	16.0169	15.8281	16.0039	15.7886	16.4964	15.982	16.6602	16.1888	15.8062	15.6575	16.1349	15.926	16.4185	16.1476	16.1359	15.6526	16.3129	16.0841
A2ASS6_281_290_1_1_S281	Ttn	A2ASS6	QQsPSPIRHSPSPVR	AKAQLAR.QQsPSPIRHSPSPVR.HVRAPTP	1	16.0313	16.7305	16.2926	14.7763	16.5233	15.2832	16.5387	14.7463	15.2273	15.1906	16.1036	14.696	14.9146	16.2747	16.6286	15.9662	16.2603	16.7043	NA
A2ASS6_34874_34884_1_0	Ttn	A2ASS6	YGVSGSDQTLTIK	PNSEEYR.YGVSGSDQTLTIK.QASHREE	1	12.6023	12.2956	12.769	12.8847	12.837	12.7335	12.5	12.2489	12.7837	12.3569	12.7913	12.6247	13.0061	12.5708	12.3439	12.5082	12.6048	12.3139	12.8265
Q9CQ73_70_88_2_2_S81S82	Pkp2	Q9CQ73	SSAVSGNLHRTssVPEYVYK	TLARRGR.SSAVSGNLHRTssVPEYVYK.LHVVEND	1	16.0284	16.3665	16.4158	15.9545	16.1192	16.2925	16.063	15.6809	16.0562	15.7268	16.1025	15.6572	15.951	16.0616	16.4881	15.7623	15.9933	16.2267	15.7155
Q9JMH9_1994_1998_1_1_S1994	Myo18a	Q9JMH9	APsDDGSLK	KNKGPSK.APsDDGSLK.SSSPTSH	0.9998	16.0269	16.0894	16.1185	16.0035	16.0364	15.9865	16.1981	15.8642	16.1062	16.4124	16.0751	16.0072	15.9899	16.0539	15.7179	16.1053	16.2189	15.8478	15.9237
A2ASS6_349_354_1_0	Ttn	A2ASS6	QEGYVASSTEAEMR	EVPPPWK.QEGYVASSTEAEMR.ETTMTSS	1	14.0936	14.5297	13.8338	13.641	14.336	13.7425	13.6971	14.0581	14.0456	13.5784	14.2045	13.6209	13.3811	14.2535	14.4783	13.4509	14.6537	14.6485	13.5315
P39447_117_132_2_2_S125S131	Tjp1	P39447	VQIPVSHPDPEPVsDNEDDsYDEEVHDPRAGR	TIRRKKK.VQIPVSHPDPEPVsDNEDDsYDEEVHDPRAGR.GALANRR	1	16.0255	16.0248	16.1751	16.049	16.0888	16.065	16.1204	15.818	15.9922	16.1068	16.1423	16.0008	15.9217	15.9384	16.0381	15.9025	15.9912	15.9088	15.8967
A2ASS6_3497_3502_1_0	Ttn	A2ASS6	STQFDSRQEGAAPVFIR	LSEPPAR.STQFDSRQEGAAPVFIR.EISDVEI	1	13.1313	13.0549	12.9916	13.9484	13.2517	12.8797	13.0179	12.9857	12.4072	13.0749	13.0457	13.3015	13.7249	13.0733	12.7483	13.0577	13.09	13.0562	13.0194
Q6PDG5_276_286_1_1_S283	Smarcc2	Q6PDG5	TLTDEVNsPDSDRRDK	RKKISAK.TLTDEVNsPDSDRRDK.KGGNYKK	1	16.0219	16.2366	16.233	16.0626	16.3577	16.011	16.1399	15.8613	15.763	16.1211	16.1957	15.9389	15.9502	15.7544	15.9556	15.9351	15.8809	16.1086	15.8522
A2ASS6_35052_35065_1_0	Ttn	A2ASS6	QEASFSSFSSSSASSMTEMK	VQMSASK.QEASFSSFSSSSASSMTEMK.FASMSAQ	1	13.795	13.6798	14.0399	13.8891	13.7275	13.844	13.6126	13.6967	13.8863	14.0304	14.0144	13.9847	13.8037	13.9169	13.6031	13.6794	13.6523	13.9507	13.7183
A2ASS6_35052_35065_2_0	Ttn	A2ASS6	QEASFSSFSSSSASSMTEMK	VQMSASK.QEASFSSFSSSSASSMTEMK.FASMSAQ	1	12.2849	12.2297	11.9045	11.93	12.4257	12.289	12.2244	12.0216	12.3048	12.2102	11.6777	12.6888	12.2083	12.6175	12.7272	12.4208	12.378	12.6036	12.4323
A2ASS6_35096_35106_1_0	Ttn	A2ASS6	SSMTQLESSTSR	SSSFMGK.SSMTQLESSTSR.MLKAGGR	1	13.6548	14.164	13.8282	13.6637	14.0603	13.8035	13.4682	13.4395	13.3061	13.7171	13.5548	13.9687	13.3919	13.4891	13.1317	13.0559	13.2301	13.4578	12.854
Q14C51_667_682_1_1_S680	Ptcd3	Q14C51	EALGNLTELNSSDGESSSDsDSDDK	TVDPEQK.EALGNLTELNSSDGESSSDsDSDDK._______	1	16.0175	15.9932	16.1033	15.958	15.4614	16.1737	16.129	16.1789	16.0375	16.4245	16.3155	16.0395	15.8381	16.1556	15.9839	16.1405	15.9677	15.7627	15.9964
Q8VDN2_40_47_2_2_S40S47	Atp1a1	Q8VDN2	EVsMDDHKLsLDELHRK	DMDELKK.EVsMDDHKLsLDELHRK.YGTDLSR	1	16.0161	16.147	15.9708	15.7133	15.4064	16.2905	16.3964	16.3823	16.4144	16.2597	16.051	16.0088	15.5841	16.4078	16.0027	15.7895	15.8428	15.7045	15.821
P56695_30_32_1_1_S32	Wfs1	P56695	LNATAsLEQDK	QPQARAR.LNATAsLEQDK.IEPPRAP	1	16.0129	16.0788	16.4	16.5589	15.6203	16.0142	15.645	15.865	15.8725	16.8389	16.7024	15.8975	16.036	15.8945	15.3604	15.5153	15.4474	15.4134	15.8038
A2ASS6_35125_35128_1_0	Ttn	A2ASS6	IEALPSDISIDEGK	GRGIPPK.IEALPSDISIDEGK.VLTVACA	0.9005	12.1764	12.4618	11.8916	12.1561	12.2297	12.3092	11.9131	12.2725	12.0905	12.1816	12.1571	12.2453	12.4212	12.0951	12.3645	11.9935	12.1675	12.274	12.5168
Q9JIF9_203_208_1_1_S203	Myot	Q9JIF9	RLLGPQNAAAVFQAQNsDVQDSPQHNPEQAR	YEEKMAR.RLLGPQNAAAVFQAQNsDVQDSPQHNPEQAR.LHVPTSQ	1	16.0077	16.2979	16.2986	16.0028	16.0514	16.1911	16.0666	15.8018	16.0599	15.7745	16.0307	15.8818	15.7063	15.8976	15.843	16.2384	16.1405	16.0992	16.1039
A2ASS6_25867_25870_1_1_S25870	Ttn	A2ASS6	GINFTQLsIDNCDRNDAGK	DKVQIEK.GINFTQLsIDNCDRNDAGK.YILKLEN	1	16.0048	16.0377	15.9337	15.9398	15.8897	15.8931	15.8775	15.9319	16.1252	16.383	16.2976	15.9698	15.8992	15.9322	15.8084	16.0121	16.0916	16.2268	16.0626
A2ASS6_3605_3610_1_0	Ttn	A2ASS6	GERSTEMESGEK	HLRISPR.GERSTEMESGEK.KALEKPK	0.9975	11.2034	11.2127	11.2565	11.0094	11.2478	11.3812	11.0115	10.5882	10.8339	11.662	11.2827	11.2053	10.8912	11.241	10.9329	11.5088	11.3705	11.1249	NA
Q8C129_80_80_1_1_S80	Lnpep	Q8C129	LLGMsFMNR	DYESSAK.LLGMsFMNR.SSGLRNS	0.9979	16.0007	15.9253	16.5048	15.8066	16.1702	14.9135	15.7639	15.5637	16.3703	15.9744	16.1657	16.4067	16.3373	16.3076	16.1637	15.4829	15.7222	15.6648	15.9758
P46467_102_108_1_1_S102	Vps4b	P46467	GNDsDGEAESDDPEKK	SGPVDEK.GNDsDGEAESDDPEKK.KLQNQLQ	1	15.9998	15.7022	15.7311	16.1194	15.6116	16.022	16.3524	16.0836	16.007	15.9363	15.6242	16.0482	16.1557	16.0747	15.915	16.292	16.3974	15.598	16.1196
A2ASS6_361_367_1_0	Ttn	A2ASS6	ETTMTSSTQIRR	STEAEMR.ETTMTSSTQIRR.EERWEGR	0.9998	12.9669	12.9417	12.8245	13.4957	12.9752	12.9765	12.3281	13.2949	12.627	13.1345	12.7576	13.3626	13.3701	12.7045	12.5553	13.5231	12.5112	13.3946	13.0788
A2ASS6_3731_3743_1_0	Ttn	A2ASS6	EESTLGVPGDFLETSAR	VPDASCK.EESTLGVPGDFLETSAR.GPLVQGV	1	12.8929	13.2741	12.7506	13.4569	12.7606	13.4522	13.0409	12.6192	12.6941	13.0424	13.0712	12.5642	12.7983	12.9047	13.1392	12.4	12.4961	12.7178	12.9219
A2ASS6_3731_3754_1_0	Ttn	A2ASS6	EESTLGVPGDFLETSARGPLVQGVDSR	VPDASCK.EESTLGVPGDFLETSARGPLVQGVDSR.QEITAFA	1	12.8079	13.3376	12.3728	13.7054	13.6166	13.1451	12.7438	12.0415	12.0589	13.1059	12.8782	12.2436	12.5697	12.56	12.2211	12.6179	12.3095	12.7173	12.2675
Q8BHG1_85_93_1_1_S85	Nrdc	Q8BHG1	LGADEsEEEGRSFSNVGDPEIIK	ESGRLAR.LGADEsEEEGRSFSNVGDPEIIK.SPSDPKQ	1	15.9983	15.9039	16.0826	15.8089	15.7158	16.1992	16.4368	16.1879	16.3445	15.9088	15.764	15.9611	15.5738	16.1696	16.0219	16.0019	16.3379	15.5044	15.7819
A2ASS6_3759_3767_1_0	Ttn	A2ASS6	QEITAFAEGTISK	VQGVDSR.QEITAFAEGTISK.AALIAEE	1	12.8109	12.59	12.6311	12.792	12.8174	12.7607	12.4104	12.4982	12.8487	12.7369	12.475	13.5335	12.7686	13.1121	13.1162	12.9484	12.941	12.7631	13.2346
O08715_487_498_1_1_T487	Akap1	O08715	AMtPPLPVSTQPFSNGVLK	ISSSGDK.AMtPPLPVSTQPFSNGVLK.EELSDLG	1	15.9976	15.9426	15.9916	16.0173	15.9443	15.8689	16.0146	16.0577	15.9321	15.9247	15.7758	15.9642	16.0465	16.1496	16.2015	16.0637	16.0885	16.043	15.9936
Q3UQS8_1088_1097_1_1_S1093	Rbm20	Q3UQS8	SLNVRsPEFTEAELK	PRYMEVK.SLNVRsPEFTEAELK.EPLSLPS	1	15.9962	16.1084	16.1202	16.0747	15.9274	15.9854	16.0153	16.0091	16.0873	16.135	16.0635	16.0356	16.0067	16.0278	16.0813	15.8332	16.0711	15.8135	15.7616
Q5DTJ9_1039_1046_1_1_S1042	Mypn	Q5DTJ9	SRLsPALSHR	VQGLPIR.SRLsPALSHR.GRSRMQE	1	15.9957	16.2295	15.9339	15.7997	16.1307	15.4517	16.0116	16.4621	16.0848	15.6484	15.9395	16.2042	15.7075	15.9249	15.6371	16.096	16.1423	16.0246	15.8082
A2ASS6_3833_3844_1_0	Ttn	A2ASS6	GPPPTLNLQAVQAQTTLPK	VHTQPGR.GPPPTLNLQAVQAQTTLPK.EATLQFE	1	12.4361	12.373	12.0849	12.9721	12.3737	12.1699	11.8869	12.2313	12.6258	12.9367	12.6244	13.0399	12.6269	12.3787	12.2377	12.5372	12.1686	11.7666	12.6545
A2ASS6_3850_3873_1_0	Ttn	A2ASS6	EATLQFEEPEGVFPGASSAAQVSPVTIK	AQTTLPK.EATLQFEEPEGVFPGASSAAQVSPVTIK.PLITLTA	1	15.2412	15.0023	15.0571	15.5098	15.4153	14.9445	15.215	15.359	15.2158	15.0353	15.0808	15.278	15.5432	15.2124	15.3039	15.2549	15.3049	15.4473	15.3176
E9Q401_1317_1328_1_1_S1317	Ryr2	E9Q401	sVAGGLPGAGFYGPK	CAEVFSK.sVAGGLPGAGFYGPK.NDLEDFD	1	15.9949	16.2351	16.2611	15.9343	15.6624	15.8799	16.1898	16.0732	16.0644	16.25	15.9145	15.9154	15.7226	16.2407	15.7836	16.2001	15.8804	16.0016	16.0488
A2ASS6_3850_3873_2_0	Ttn	A2ASS6	EATLQFEEPEGVFPGASSAAQVSPVTIK	AQTTLPK.EATLQFEEPEGVFPGASSAAQVSPVTIK.PLITLTA	1	13.6988	13.6709	13.4892	14.1649	13.5755	13.3873	13.3816	13.6314	13.6301	13.6674	13.3083	14.1334	13.7097	13.6892	13.1131	14.0378	13.7393	14.0352	13.9022
P35831_434_434_1_1_S434	Ptpn12	P35831	NLsFEIK	IDKKLER.NLsFEIK.KVPLQEG	0.9865	15.9946	16.2308	16.2456	16.2128	16.3181	15.9016	15.974	15.715	15.608	16.1267	16.0492	15.9177	15.6081	15.9133	15.7968	16.1255	16.2107	16.0886	15.6819
A2ASS6_3850_3881_1_0	Ttn	A2ASS6	EATLQFEEPEGVFPGASSAAQVSPVTIKPLITLTAEPK	AQTTLPK.EATLQFEEPEGVFPGASSAAQVSPVTIKPLITLTAEPK.GNYPQSS	1	12.4612	12.8799	12.5988	11.8474	12.088	12.2865	12.3707	11.966	12.2693	12.4955	11.688	12.9399	12.2308	12.4907	13.0577	12.7703	12.7896	12.9031	12.6205
Q9DBR7_851_877_1_1_S870	Ppp1r12a	Q9DBR7	STGVSFWTQDSDENEQERQsDTEDGSSKR	RPREKRR.STGVSFWTQDSDENEQERQsDTEDGSSKR.ETQTDSV	1	15.9909	15.719	15.7092	16.1965	15.7317	15.7745	15.3151	16.2775	16.139	16.0246	15.8118	16.3066	16.0075	16.0152	15.9948	16.3069	16.23	16.0353	16.2891
A2ASS6_3991_3993_1_0	Ttn	A2ASS6	SLSFPLALEEK	LRTEEGK.SLSFPLALEEK.QVLLKEE	0.9484	11.3687	11.4084	11.2566	11.6672	11.1491	10.3587	10.935	11.1352	10.7331	10.96	10.7946	11.9417	11.5043	11.79	12.1015	11.4465	11.5572	11.6383	11.8037
Q8K4G5_466_470_1_1_S466	Ablim1	Q8K4G5	QERQsLGESPR	TSGYEDK.QERQsLGESPR.TLSPTPS	0.9995	15.9897	16.4209	16.1457	16.1251	16.3014	15.9727	15.8667	15.757	15.7713	16.1633	16.001	15.8891	16.0239	15.6821	16.0397	15.9891	15.8686	15.937	16.305
Q64727_592_604_1_1_S600	Vcl	Q64727	AQMQEAMTQEVSDVFsDTTTPIK	DSLKDLK.AQMQEAMTQEVSDVFsDTTTPIK.LLAVAAT	1	15.9862	16.1606	15.9528	16.1445	15.837	16.2419	15.8871	15.8259	15.7915	16.1007	15.9201	15.9279	16.074	15.9323	16.0678	16.4593	16.0022	16.0058	16.0015
A2ASS6_4010_4021_1_0	Ttn	A2ASS6	EEQSEVVAVPTSQTSK	EKQVLLK.EEQSEVVAVPTSQTSK.SEKEPEA	1	12.0164	12.0516	12.4307	11.9558	11.7105	12.1757	12.2494	11.7333	12.1384	12.1217	11.935	11.8143	12.2377	12.3119	12.0465	11.7991	11.9777	11.9149	11.8217
Q8K4Z5_340_357_1_1_S357	Sf3a1	Q8K4Z5	AEETPSQLDQDTQVQDMDEGsDDEEEGQK	DEEDQEK.AEETPSQLDQDTQVQDMDEGsDDEEEGQK.VPPPPET	1	15.9852	15.8514	15.908	16.1543	15.6942	15.9949	15.9799	16.0938	16.1194	16.202	16.1937	15.983	16.1152	15.8356	15.8637	16.0964	16.0672	15.8312	15.935
Q9CWU4_153_156_1_1_S156	Q9CWU4	LLPEGEETVEsDDDKDER	QNAKKAR.LLPEGEETVEsDDDKDER.ASKIRRV	1	16.8047	15.9847	16.3639	16.6392	15.9357	17.0088	17.0518	16.8381	17.0214	16.6732	16.4392	16.9156	16.9924	16.9876	16.8932	17.1214	17.309	16.7141	17.2183
Q3B7Z2_188_208_2_2_S188S191	Osbp	Q3B7Z2	MLAEsDDsGDEESVSQTDKTELQSTLR	AKAKAVK.MLAEsDDsGDEESVSQTDKTELQSTLR.TLSSKVE	1	15.984	16.0853	16.0222	15.769	15.864	16.1836	16.3145	15.9293	15.7255	15.976	15.7049	16.2113	15.3903	16.1728	16.201	16.0674	16.1207	16.0665	16.0638
Q569Z6_379_379_1_1_S379	Thrap3	Q569Z6	GGFsDADVK	KEKLKEK.GGFsDADVK.MKSDPFA	1	15.9828	16.2819	16.0899	16.0822	15.7986	16.2304	16.2725	15.9958	15.9239	16.2221	15.999	15.8982	15.5372	16.2388	15.9414	15.8182	15.9203	15.7919	15.634
Q6PDH0_518_528_2_2_S520S522	Phldb1	Q6PDH0	TRsPsPTLGESLAPRK	LGARGRR.TRsPsPTLGESLAPRK.GSFSGRL	1	15.9818	16.1209	15.7587	15.5717	15.8798	16.1032	15.9632	16.3597	15.9486	15.8127	15.7222	16.0718	15.0148	16.7193	16.2434	15.8011	16.2118	16.4009	15.1118
A2ASS6_4233_4245_1_0	Ttn	A2ASS6	TSTEMSQEEAEGTLADLCPAVLK	EESGTQK.TSTEMSQEEAEGTLADLCPAVLK.HLVDTIS	0.9999	10.1883	10.086	9.75171	10.3404	9.65972	NA	9.32457	10.3369	10.1761	10.4772	11.1156	10.7293	9.74349	9.6269	9.9854	NA	10.1791	9.87989	10.5518
Q7TSC1_1213_1220_1_1_S1217	Prrc2a	Q7TSC1	LISGPLsPMSR	KEPLKEK.LISGPLsPMSR.AGNMGVG	1	15.9757	16.0144	15.8525	16.0577	16.0994	15.766	16.1042	15.9422	15.9034	16.0075	15.9653	16.0478	16.1927	16.0209	15.9707	15.8871	15.8865	16.1575	15.8309
Q9JIX8_477_487_1_1_S479	Acin1	Q9JIX8	SLsPLSGTTDTK	HPAQLLR.SLsPLSGTTDTK.AESPAGR	1	15.9756	15.9904	16.0455	16.2276	15.9614	16.0884	16.1591	16.0629	15.8643	16.1306	16.0505	15.9277	15.7811	16.1591	16.0518	15.7979	15.9314	15.7146	15.72
A2ASS6_536_544_1_0	Ttn	A2ASS6	EQETRITGEITTK	ISATKAK.EQETRITGEITTK.QEQKRIT	0.9942	12.4622	12.4891	12.6919	12.2065	12.4667	12.5042	12.5742	12.4585	12.5324	12.5239	12.7142	12.2266	12.3814	12.4902	12.7431	11.9863	12.2751	12.9342	12.4663
A2ASS6_628_630_1_0	Ttn	A2ASS6	EQDLVSRSR	VATPKIK.EQDLVSRSR.EAITTKR	0.9974	14.1833	14.3375	14.3398	14.1598	14.2239	13.8099	14.3581	14.1767	14.2994	14.2182	14.5807	14.266	14.3329	14.3089	13.7609	14.3388	13.9599	13.9881	13.9912
A2ASS6_654_664_1_0	Ttn	A2ASS6	EVETTALSTIAVATAK	TQEKKRK.EVETTALSTIAVATAK.AKEQETV	1	12.1287	12.2097	12.0911	12.3605	12.0737	11.7619	11.9597	11.6409	12.1171	11.8491	12.4093	12.3357	12.7025	12.2323	12.0201	12.2206	12.0111	12.3362	12.1692
Q99P72_165_186_1_1_S165	Rtn4	Q99P72	RRGsGSVDETLFALPAASEPVIPSSAEK	STPAAPK.RRGsGSVDETLFALPAASEPVIPSSAEK.IMDLKEQ	1	15.9752	15.8699	15.2746	16.2524	15.771	15.8385	15.2728	16.6031	16.4439	15.4485	15.7947	15.9965	16.1208	16.2511	16.0239	16.3571	15.6709	16.0407	16.1115
A2ASS6_722_738_1_0	Ttn	A2ASS6	EPTHVEESHSQQTTLEYGYK	ARVREPR.EPTHVEESHSQQTTLEYGYK.EHISTTK	1	12.2901	12.4842	12.2257	12.3191	12.1596	12.5147	12.4084	12.4652	12.2744	12.3993	12.1597	12.4838	12.4404	12.1434	11.5916	12.3172	12.2272	12.5243	12.5415
A2AAE1_2755_2757_1_1_S2755	Bltp1	A2AAE1	VVFENEQDNNsLTK	PTEPTCR.VVFENEQDNNsLTK.TQRKRSL	1	15.9747	15.5329	15.9874	15.7717	15.7428	16.0722	16.1778	16.0674	16.0345	15.9793	16.1299	16.0269	16.09	16.4332	16.0915	16.1224	15.9177	15.7987	15.768
Q3UTJ2_339_355_1_1_S339	Sorbs2	Q3UTJ2	sEPAVGPLRGLGDQSSSR	DFRKRRK.sEPAVGPLRGLGDQSSSR.TSPGRAD	1	15.9721	15.7197	16.011	15.4958	16.4115	15.7068	16.4131	15.1619	15.5552	15.3673	16.056	15.5926	15.3335	16.1775	16.5121	15.5001	16.7761	16.0327	15.3828
P06801_336_336_1_1_S336	Me1	P06801	IWLVDsK	KENARKK.IWLVDsK.GLIVKGR	0.9981	15.9656	15.6866	15.7179	15.6965	15.7716	15.8274	16.2763	16.1494	15.9556	15.6702	15.671	15.8964	16.0968	16.2927	16.1397	15.954	16.2566	16.0412	16.181
Q8CAQ8_387_389_1_1_S389	Immt	Q8CAQ8	GMSIsDLAGK	DITPGWK.GMSIsDLAGK.LSTDDLN	1	15.9648	16.2569	16.3679	15.539	15.7842	16.0426	16.4084	15.9443	15.9718	16.4119	16.5107	15.6423	15.6447	15.9244	15.6098	15.7238	15.8464	15.7064	15.6856
Q64727_346_346_1_1_S346	Vcl	Q64727	GQGAsPVAMQK	VADLRAR.GQGAsPVAMQK.AQQVSQG	1	15.9637	16.093	15.8765	16.0171	15.7796	16.1938	16.066	16.0551	15.9259	15.9648	15.7222	15.8994	15.9911	16.1002	15.7739	16.1016	16.0522	16.0613	15.9193
Q3B7Z2_188_200_2_2_S188S191	Osbp	Q3B7Z2	MLAEsDDsGDEESVSQTDK	AKAKAVK.MLAEsDDsGDEESVSQTDK.TELQSTL	1	15.9626	15.4191	15.9679	16.1742	15.7563	15.8912	15.9457	16.3936	16.1787	15.7243	15.9452	16.0486	16.1768	16.189	16.0091	15.9369	16.014	15.7661	15.8687
Q6NZJ6_1226_1231_1_1_S1231	Eif4g1	Q6NZJ6	REATLPPVsPPK	RGRDPVK.REATLPPVsPPK.AALSVDE	1	15.9617	15.5862	15.8683	15.7587	15.942	15.7151	16.1069	16.0054	15.9936	16.0817	16.0577	15.9933	15.8818	16.1833	15.9188	16.0024	16.1733	15.9749	15.9687
A2ASS6_8237_8238_1_0	Ttn	A2ASS6	DEVEIQESSK	IKVLWYK.DEVEIQESSK.FRMSFED	0.9999	13.0281	13.2314	12.8171	12.8341	12.9251	12.9752	12.9578	13.2154	12.9123	13.1079	13.2903	13.1746	12.8183	13.0827	13.073	12.8156	13.206	13.0978	13.2903
A2ASS6_848_853_1_0	Ttn	A2ASS6	ELSATSSTQK	AIATLQK.ELSATSSTQK.ITKSVKA	0.9997	13.0976	13.5648	13.6298	13.34	13.2475	13.037	12.8275	12.9472	12.8657	14.0259	13.9722	13.5913	12.6142	12.4384	12.2948	12.1125	12.4467	12.4586	12.0834
A2ASS6_8700_8701_1_0	Ttn	A2ASS6	GSTELVPGAR	FTVSWFK.GSTELVPGAR.CNVSLQD	1	12.7893	12.8851	12.6018	12.925	12.8247	12.4565	12.5928	13.0509	12.7915	12.5172	12.8573	12.5764	12.8226	12.8942	12.9791	13.1032	12.9562	12.9996	12.6421
A2ASS6_877_893_1_0	Ttn	A2ASS6	VRAEPTPSPQFPFADMPPPDTYK	VKPGETR.VRAEPTPSPQFPFADMPPPDTYK.SQAGIEV	1	14.7195	14.533	14.3023	14.5795	15.0496	14.649	15.1514	14.452	14.6869	14.1447	14.5127	14.4117	14.5161	14.7304	15.3115	14.5455	15.2751	14.7025	14.4358
P10637_523_531_1_1_S527	Mapt	P10637	TPPKsPSASK	KKVAVVR.TPPKsPSASK.SRLQTAP	0.9966	15.9599	15.8709	15.6493	15.1145	15.3155	16.194	16.2918	16.0805	16.0838	15.9942	15.5857	16.1875	14.8225	16.4199	16.2579	16.3752	16.3983	16.0423	15.9829
Q9D9Z5_93_102_1_1_S95	Dda1	Q9D9Z5	VARTDsPDMPEDT	SSAPPRK.VARTDsPDMPEDT._______	1	15.9571	15.9384	15.9524	16.1534	16.1082	15.867	15.9127	15.7678	15.9464	15.9387	15.8173	16.011	15.9955	15.854	16.0468	15.9148	15.9589	15.9808	15.8498
A2ASS6_9144_9154_1_0	Ttn	A2ASS6	KLSETVEETEGNSFK	IPPSFTK.KLSETVEETEGNSFK.LEGRVAG	1	16.0325	16.0954	16.3699	16.1145	15.6763	16.3836	16.3433	16.1311	16.2611	15.7167	15.363	15.7149	15.7621	16.6065	16.474	15.4989	15.5671	16.3021	16.3075
P40630_121_123_1_1_S123	Tfam	P40630	EQLTPsQLMGMEK	EAVSKYK.EQLTPsQLMGMEK.EARQRRL	1	15.9558	16.0948	15.9062	15.9064	15.9863	15.7615	16.0156	16.0807	16.0239	16.0152	15.8935	16.0935	15.8845	15.9412	16.0526	16.0006	15.95	16.1567	15.8544
A2ASS6_9181_9182_1_0	Ttn	A2ASS6	NNVEIHPTSNCEIMFK	ITVAWYK.NNVEIHPTSNCEIMFK.NNALLLQ	1	12.2425	12.3795	12.3577	12.0067	12.4045	12.1229	12.281	12.3467	12.5242	11.8771	12.1363	12.3853	12.3035	12.1851	12.3992	12.483	11.8636	12.6801	12.3092
A2ASS6_944_950_1_0	Ttn	A2ASS6	VPAPAEVPVTPPTLVSGLK	KVTETAR.VPAPAEVPVTPPTLVSGLK.NVTVIEG	0.9998	10.8188	10.6218	10.1797	11.6092	10.6041	10.7992	11.0266	10.659	10.1027	10.574	10.4013	11.3864	10.7252	10.9768	10.6808	11.0247	10.6747	11.433	10.7985
A2AWA9_35_42_1_0	Rabgap1	A2AWA9	QGDETPSTNNGSDDEK	DFVLVSR.QGDETPSTNNGSDDEK.TGLKIVG	0.9926	12.4782	12.0191	12.6648	12.2611	12.1284	12.7266	12.6795	12.4669	12.6591	12.4153	11.9532	12.473	12.314	12.8395	12.5627	12.7728	12.8356	12.2374	12.7289
A2AWA9_987_991_1_0	Rabgap1	A2AWA9	GVSDEDTDEEK	KGISSAK.GVSDEDTDEEK.ETLKNQL	0.9999	11.5974	11.4399	11.5338	11.6515	11.6544	11.4356	11.8263	12.103	11.6696	11.7656	11.1804	11.6224	11.4821	11.6972	11.6208	11.4102	11.6004	11.1568	11.927
Q8K4Z5_320_329_1_1_S329	Sf3a1	Q8K4Z5	FGESEEVEMEVEsDEEDQEK	IQERYEK.FGESEEVEMEVEsDEEDQEK.AEETPSQ	1	15.9552	15.9605	15.9412	16.3318	15.4567	16.6247	15.54	16.123	15.768	16.0051	15.9201	16.6498	15.7743	15.9121	16.2907	16.2664	15.5279	15.8582	16.3658
Q9CQ73_151_155_1_1_S151	Pkp2	Q9CQ73	RLEIsPDSSPER	SWRQPLR.RLEIsPDSSPER.AHYGHSE	1	15.9544	16.1247	16.1317	16.0007	16.1576	15.8586	15.932	15.7966	15.9256	16.1376	15.9589	15.9019	15.7782	16.0934	16.0147	15.97	16.0093	15.8652	15.8652
Q8CC35_740_748_2_2_T742S744	Synpo	Q8CC35	CPSPtMsLPSSWK	GHAELAR.CPSPtMsLPSSWK.YTTNAPG	1	15.951	15.8772	15.8112	16.0015	15.8083	16.1875	15.6532	16.032	16.1263	15.6105	15.6772	16.1304	15.9124	16.2237	16.277	16.1342	16.1327	16.1023	15.8728
E9Q5K9_146_152_2_2_S146T148	Ythdc1	E9Q5K9	RAKsPtPDGSER	RKRDSER.RAKsPtPDGSER.IGLEVDR	1	15.9479	15.5355	15.781	15.5759	15.851	16.0687	16.3852	15.9422	15.4868	16.2057	16.0464	15.6629	15.59	16.1579	15.9377	15.9492	16.2208	15.2426	15.8874
Q8BTI8_1554_1557_2_2_S1556S1557	Srrm2	Q8BTI8	SGssPEMK	HSPRLSR.SGssPEMK.DKPRVLQ	0.9966	15.9432	15.8767	16.0535	15.9295	15.3388	15.9468	15.6901	15.962	15.9697	16.46	15.9969	15.936	15.85	16.1352	16.1062	16.0644	16.0258	15.5071	16.2092
Q3UMU9_366_367_2_2_S366S367	Hdgfl2	Q3UMU9	ERAERGGssGEELEDEEPVK	EEKERRK.ERAERGGssGEELEDEEPVK.KRSRKAR	1	15.9425	15.7392	15.9923	16.3672	15.5831	16.0662	16.1342	15.9413	15.8076	16.1133	15.9219	15.9475	16.0974	15.8807	15.6822	15.9184	15.867	15.7243	15.8617
P28867_643_645_1_1_S643	Prkcd	P28867	PQLsFSDK	PEFLNEK.PQLsFSDK.NLIDSMD	0.9976	15.9425	15.483	15.7378	16.2224	15.5494	16.0112	16.051	15.8376	16.0178	15.8015	15.8367	16.1819	16.3211	15.7506	15.805	16.3159	16.3908	15.4472	15.9101
A2BE28_506_511_1_0	Las1l	A2BE28	AIEGSSSSSTGK	GENGLAK.AIEGSSSSSTGK.APYTLDT	1	11.2652	10.8216	11.39	10.5846	11.0971	11.0138	11.8322	10.1394	10.3603	11.3977	11.355	11.1265	11.6934	11.4598	11.7174	11.1083	11.1194	11.515	NA
Q8CI12_337_347_1_1_S339	Smtnl2	Q8CI12	RSQsFGVASASSIK	ETRAKLK.RSQsFGVASASSIK.QILLEWC	1	15.9355	15.9299	15.9104	16.1	16.0414	15.9725	15.7824	15.6314	15.7017	15.8308	15.8303	15.9884	15.938	16.3321	16.1658	15.7447	15.7341	16.2181	15.9977
A2BH40_379_384_1_0	Arid1a	A2BH40	TPQSSSPMDQMGK	GGQPLAR.TPQSSSPMDQMGK.MRPQPYG	0.9998	13.4496	13.646	13.6215	13.3799	13.6786	13.1617	13.5404	13.2896	13.4021	13.3801	13.4902	13.048	13.6867	13.0261	13.5019	13.1647	13.6049	13.8419	13.2732
Q78PG9_196_204_1_1_S204	Ccdc25	Q78PG9	VENMSSNQDGNDsDEFM	SYSSLMK.VENMSSNQDGNDsDEFM._______	1	15.9289	15.888	15.8046	15.9296	15.9639	15.8749	15.8555	16.1411	16.0144	15.6777	15.8258	16.0569	16.0831	15.8662	16.0389	16.1145	16.0404	16.141	16.0911
Q8CI59_17_20_2_2_S17S20	Steap3	Q8CI59	RLVDsDGsLAEVPK	DKPLISR.RLVDsDGsLAEVPK.EAPKVGI	1	15.9179	15.6889	15.7255	15.7336	15.6758	15.6063	15.6531	15.7888	16.0498	16.2153	16.0468	16.0387	15.9868	16.3583	15.8502	16.1209	15.8659	15.891	15.8486
P70670_895_898_1_1_S898	Naca	P70670	VTSPsPQK	LATSIPK.VTSPsPQK.TPKSVSL	0.9998	15.9168	15.7454	15.909	15.9218	15.6936	15.9532	16.134	16.1368	16.0064	15.8207	15.6379	15.9519	16.091	15.942	16.0138	15.8185	15.9745	16.0044	16.1107
P23198_93_102_2_2_S93S95	Cbx3	P23198	RKsLsDSESDDSK	KEKDGTK.RKsLsDSESDDSK.SKKKRDA	1	15.9136	15.3564	16.0072	15.9159	15.1657	16.2024	16.3811	15.8656	15.7696	16.2876	16.0211	16.016	15.9171	16.0867	15.9566	15.898	16.0732	15.3062	15.8629
P09411_76_77_1_1_Y76	Pgk1	P09411	ySLEPVAAELK	GVPMPDK.ySLEPVAAELK.SLLGKDV	1	15.9129	15.764	15.9973	16.0641	15.6342	15.9794	15.8307	16.3325	16.2497	15.3606	15.4355	16.1247	15.9591	16.2469	16.1549	15.8739	15.7957	16.102	16.0168
A2CG63_755_758_1_0	Arid4b	A2CG63	EEQSSPSLLEENK	RNELISK.EEQSSPSLLEENK.VHTDLVI	1	14.4104	14.4518	14.4352	14.2148	14.3219	14.7277	14.6068	14.4098	14.1448	14.8503	14.311	14.1929	14.3466	14.3967	13.9557	14.6425	14.6966	13.8264	14.2832
P56695_236_239_1_1_S236	Wfs1	P56695	LVsSESK	QRRMLER.LVsSESK.NYIALDD	0.9987	15.9124	16.4749	16.1882	16.0935	15.172	16.571	16.1705	15.9415	15.3184	16.6408	16.5062	15.5098	15.3122	16.5093	15.5723	15.3623	15.0063	15.3407	15.1106
Q8CH25_289_289_1_1_S289	Sltm	Q8CH25	DVQDAIAQsPEK	SEASKPK.DVQDAIAQsPEK.EAKDYEM	1	15.9074	15.8053	15.8523	15.8432	15.7596	16.1365	16.1126	16.0066	15.7959	16.1402	15.8784	15.9567	15.7872	16.0545	15.9711	16.0799	16.0832	15.594	15.6285
A2RSJ4_986_998_1_0	Bltp3b	A2RSJ4	SGSGEMTSEGSHTK	SSGLSHK.SGSGEMTSEGSHTK.DVASTDS	0.9999	12.3444	12.2723	12.5186	11.886	12.0945	12.0304	12.1222	12.6791	12.4899	12.269	12.2175	12.7889	12.3481	12.523	12.8063	12.4751	12.5451	12.2272	12.2222
A2RSQ0_176_179_1_0	Dennd5b	A2RSQ0	YNSYDINR	SLLKLQR.YNSYDINR.DTLYVSK	0.997	13.0049	13.1014	12.9337	13.2402	13.144	12.5401	12.5117	13.4414	13.1277	13.3691	13.2531	12.424	13.0201	12.9203	12.7811	13.1919	12.8971	12.9875	13.3908
O55022_178_190_1_1_S181	Pgrmc1	O55022	EGEEPTVYsDDEEPKDETARK	HVGKLLK.EGEEPTVYsDDEEPKDETARK.NE_____	1	15.9052	15.2317	15.6799	16.5978	15.3677	16.3685	16.4602	15.7796	15.4438	16.4326	15.976	15.8953	16.5539	15.6767	15.0756	15.7387	15.8762	14.8015	15.8239
A2RTL5_45_46_1_0	Rsrc2	A2RTL5	LNSSENGEDRHK	SDKGRER.LNSSENGEDRHK.RKERKSS	1	13.9774	13.8024	14.3166	14.1535	13.5077	13.8977	13.4909	14.1111	13.8284	14.1546	13.9029	14.3007	13.9923	14.4106	14.0919	14.0866	14.118	13.7083	13.8299
A2AAJ9_7147_7150_1_1_S7150	Obscn	A2AAJ9	GGGELYMQsPALR	NRLGSTR.GGGELYMQsPALR.ARDQHHR	1	15.9009	15.9799	15.8858	15.8088	15.9854	16.1236	15.9108	16.01	16.0154	15.8717	15.8226	15.7564	16.094	16.1276	16.107	15.8051	15.7278	15.944	15.6153
P19123_93_98_1_1_S98	Tnnc1	P19123	SEEELsDLFR	KDDSKGK.SEEELsDLFR.MFDKNAD	1	15.8982	15.9175	15.982	14.652	15.6893	15.5855	15.594	16.5239	16.4774	16.0059	16.0646	16.2241	14.9191	16.0566	15.86	16.1307	16.0921	16.178	16.07
Q6P5H2_1010_1021_1_1_S1021	Nes	Q6P5H2	SLEDESQETFGsLEK	ESQDSRK.SLEDESQETFGsLEK.ENLESLR	1	15.8958	15.6069	15.4452	15.8935	15.662	15.9436	16.1546	16.2076	15.9506	16.2113	15.9619	15.7863	15.6344	15.6266	15.7149	16.1295	16.3059	15.8031	15.7898
Q91XA2_319_319_1_1_S319	Golm1	Q91XA2	QEQQRAsEEGGGQK	QLVIRDR.QEQQRAsEEGGGQK.NPGDEYD	1	15.8935	15.8729	16.1298	16.2154	15.7578	16.1466	15.7987	16.3306	16.0405	16.1916	15.8766	15.5243	15.8119	15.8492	15.5551	15.9149	15.5994	15.9387	15.9893
Q8VBT1_476_498_1_1_S486	Txlnb	Q8VBT1	TSEEEPEPSVsENEEVDAEEANSFQK	KEDQVQR.TSEEEPEPSVsENEEVDAEEANSFQK.AVENLAT	1	15.8927	15.7941	15.6047	15.6374	15.5721	16.132	15.6606	15.9508	15.9735	15.7141	15.796	15.9181	15.8056	16.3739	16.378	16.002	15.9904	15.9215	16.0685
A3KGF9_138_159_2_0	Ccdc9b	A3KGF9	APLSPGVTTTLTDDEDAADAPGTFSMGHR	VSRNWAR.APLSPGVTTTLTDDEDAADAPGTFSMGHR.VELAVTM	1	11.0252	11.5222	11.9624	11.4979	11.5663	11.2901	10.7587	10.894	10.6976	10.834	10.0714	9.8176	11.2545	10.3318	11.1267	11.0628	10.4975	10.4608	NA
Q3UM45_12_27_2_2_S24S27	Ppp1r7	Q3UM45	GAGQQQSQEMMEVDRRVEsEEsGDEEGK	_______.GAGQQQSQEMMEVDRRVEsEEsGDEEGK.KHGGGGI	1	15.8878	15.0033	15.6322	14.476	14.906	16.0717	16.5535	15.9026	16.178	15.8564	15.5475	15.7818	14.3336	16.7944	16.3431	16.1261	16.5711	15.0281	15.8559
Q9QYB5_455_464_1_1_S455	Add3	Q9QYB5	VNVPEEsRNGETSPRTK	SPNTYMK.VNVPEEsRNGETSPRTK.ITWMKAE	0.9392	15.887	16.0736	15.8643	14.705	15.6043	15.5935	16.7576	15.6073	15.7798	16.0225	16.0703	15.3695	14.2081	16.5484	16.0213	15.2233	16.6134	15.4211	14.3821
A2ASS6_3784_3795_1_1_S3788	Ttn	A2ASS6	SVDDsEVGTGVTIGAQK	LQLSYER.SVDDsEVGTGVTIGAQK.LPPVVLS	1	15.8849	15.9282	15.8453	15.8041	16.1043	15.9136	15.8305	15.5602	15.539	16.1409	15.9507	16.1023	15.9028	15.7735	15.6372	15.9084	16.1683	15.8188	15.8052
A3KGS3_373_379_2_0	Ralgapa2	A3KGS3	RLSNSSLCSIEEEHR	SSTLSDR.RLSNSSLCSIEEEHR.TVYEMVQ	1	13.2702	13.2977	13.3855	13.3148	13.4234	13.1012	12.9411	13.2742	13.1881	13.3419	13.2317	13.2392	13.4236	13.0514	13.4114	13.3603	13.3079	13.2191	13.8451
Q0VBL3_51_51_1_1_S51	Rbm15	Q0VBL3	ERsPVKPK	PSTMKGK.ERsPVKPK.RSRGGED	0.9999	15.8828	15.6248	15.8121	15.9471	15.2486	15.8246	16.1384	15.8465	16.0081	16.0909	16.0096	16.0983	15.867	16.0703	15.8611	15.9939	15.902	15.493	16.244
A3KGS3_763_770_1_0	Ralgapa2	A3KGS3	SSSTSDITER	GQQQVPR.SSSTSDITER.LYSDSSQ	0.9917	11.6355	11.794	11.3042	12.1372	11.5837	10.9338	11.5272	11.9229	11.6579	11.0854	10.844	11.4245	11.6342	11.975	11.6754	11.4356	12.125	11.6279	11.9457
Q8K4G5_574_589_2_2_S582T586	Ablim1	Q8K4G5	NSPLPYRPDsRPLtPTYAQAPK	NEPSSGR.NSPLPYRPDsRPLtPTYAQAPK.HFHVPDQ	1	15.8722	16.058	15.6356	15.9973	15.7241	16.394	14.8925	15.9657	15.2465	16.1079	15.4592	16.5336	15.8337	16.1134	15.4969	16.4399	15.8459	16.2027	15.9372
A3KGS3_818_820_1_0	Ralgapa2	A3KGS3	SSSPAELELK	ITMLVRR.SSSPAELELK.DDLQQAH	0.9995	13.4387	13.1505	13.2634	13.4663	13.0213	13.5888	13.357	13.474	13.6403	13.4885	13.1814	13.513	13.422	13.8097	13.7137	13.3985	13.6123	13.5022	13.6988
P70670_759_765_1_1_S765	Naca	P70670	GAPVPSTGAPPsPK	PTPPSSK.GAPVPSTGAPPsPK.GAPIVPT	1	15.8713	15.6762	15.6947	15.8948	15.6854	15.9116	16.1106	15.9405	15.9677	15.816	15.7051	15.8255	15.8833	16.2143	15.8464	15.8628	16.0415	15.8004	15.7903
P23242_244_257_1_1_S255	Gja1	P23242	GRSDPYHATTGPLsPSK	GVKDRVK.GRSDPYHATTGPLsPSK.DCGSPKY	1	15.8706	16.2865	16.0635	15.9219	16.2453	15.9028	15.6571	15.6714	15.7935	15.3926	15.7396	16.2157	15.7632	15.6684	16.1194	15.2734	14.9331	16.1182	15.4988
Q8BMS1_637_643_1_1_S643	Hadha	Q8BMS1	GFYIYQEGsK	LGRKSGK.GFYIYQEGsK.NKSLNSE	1	15.8693	15.9299	15.9355	15.8475	15.7114	15.875	15.8484	15.8747	15.858	16.0037	15.8921	15.8288	15.8969	16.1501	15.8944	15.6898	15.8576	15.8846	16.0572
O55111_705_711_1_1_S709	Dsg2	O55111	GSSSAsVTK	LKEGMMK.GSSSAsVTK.GQHELSE	1	15.8685	16.294	15.7031	15.7046	15.4061	15.0971	16.2637	15.5498	15.8071	15.7119	15.8842	15.8153	15.8004	16.4246	16.1356	16.054	15.6404	15.8983	15.9147
Q61595_1281_1295_1_1_S1290	Ktn1	Q61595	AAGDTVVIENSDIsPEMESPEK	HSKISLK.AAGDTVVIENSDIsPEMESPEK.ETMSVSL	1	15.8678	16.1668	16.0866	16.0192	15.6038	15.8758	16.1443	15.8358	15.7663	16.0658	15.83	15.7741	15.7202	15.9589	15.6643	15.8969	15.7917	15.8117	15.5334
A6H619_914_932_2_0	Phrf1	A6H619	GSAEGTSDLEQEGLGEIEPTEIR	MLELLSK.GSAEGTSDLEQEGLGEIEPTEIR.GSTARTQ	0.9998	10.3291	NA	10.7602	9.98157	10.5366	10.3022	10.1335	10.4599	9.45979	10.6566	9.54649	10.2578	10.1727	10.9123	10.1241	10.5922	10.2718	10.2159	10.7973
A6H619_914_938_1_0	Phrf1	A6H619	GSAEGTSDLEQEGLGEIEPTEIRGSTAR	MLELLSK.GSAEGTSDLEQEGLGEIEPTEIRGSTAR.TQRPPPP	0.9985	11.7197	11.6061	11.8722	10.0324	12.0276	11.501	12.2446	11.4133	11.7216	11.628	12.1214	10.9318	10.8117	11.8979	11.1693	NA	12.0018	11.5714	NA
P54310_557_574_1_1_S559	Lipe	P54310	SVsEAALAQPEGLLGTDTLKK	PTESMRR.SVsEAALAQPEGLLGTDTLKK.LTIKDLS	1	15.867	15.9753	15.6355	16.1034	15.6622	15.7372	15.9961	16.139	15.6401	15.8804	15.8074	16.0754	15.8436	16.3658	16.1227	15.6617	15.5887	15.8399	15.947
A6H6A9_464_502_1_0	Rabgap1l	A6H6A9	ESDKEEPITPTSAGGPMSPQEDEAEEESDNELSSGTGDVSK	EVVSLQR.ESDKEEPITPTSAGGPMSPQEDEAEEESDNELSSGTGDVSK.DCPEKIL	1	12.0334	11.5768	12.0973	12.2736	11.4884	11.5201	11.5502	12.3803	11.8989	11.5372	11.7963	12.4481	12.1498	12.293	12.53	12.2849	12.7072	11.6831	11.2583
P35486_227_232_1_1_S232	Pdha1	P35486	YGMGTsVER	FICENNR.YGMGTsVER.AAASTDY	1	15.8654	15.6309	15.7721	16.0405	16.0706	15.9185	15.7895	16.289	16.1598	15.7063	15.346	15.9362	16.2028	15.705	15.564	15.9826	15.6908	15.8888	16.0989
A6H6A9_464_502_2_0	Rabgap1l	A6H6A9	ESDKEEPITPTSAGGPMSPQEDEAEEESDNELSSGTGDVSK	EVVSLQR.ESDKEEPITPTSAGGPMSPQEDEAEEESDNELSSGTGDVSK.DCPEKIL	1	13.1514	12.6934	13.5438	12.8916	12.6028	13.168	13.3176	12.6358	13.3835	13.1307	13.3851	13.1683	13.4072	13.3147	13.3754	13.3258	13.2171	13.0579	13.2593
Q8C1D8_343_353_2_2_S343S345	Iws1	Q8C1D8	AAVLsDsEDDAGNASAKK	EKVAKRK.AAVLsDsEDDAGNASAKK.SRVVCDA	1	15.8654	15.7911	15.89	15.8387	15.8781	15.8839	15.7777	15.9715	16.0165	15.906	15.9323	15.8064	15.9919	16.0448	15.7718	15.7885	15.8495	15.7602	15.6173
Q9WVL3_968_973_1_1_T973	Slc12a7	Q9WVL3	TQAPPtPDK	HTTATAR.TQAPPtPDK.VQMTWTK	0.9947	15.8642	15.9434	15.8942	15.8855	15.6615	15.7521	15.6298	15.6563	16.0899	15.7459	15.6717	15.9138	15.9763	16.4887	16.0484	15.8207	16.0006	15.467	15.9127
A6H8H2_1246_1261_1_0	Dennd4c	A6H8H2	SCSMELHGEGNQEPGSPAVFAHPLER	KSPLGSK.SCSMELHGEGNQEPGSPAVFAHPLER.SSSLPSD	1	12.4483	12.5866	12.7568	12.2007	12.6394	12.2064	12.5006	12.356	12.5386	11.9313	12.6121	12.1982	12.1717	12.7346	12.7396	12.3433	12.3409	12.2484	12.0119
Q60932_253_263_1_1_S254	Vdac1	Q60932	VNNSsLIGLGYTQTLKPGIK	DACFSAK.VNNSsLIGLGYTQTLKPGIK.LTLSALL	1	15.8642	15.9542	15.7699	16.2463	15.9662	15.939	15.7151	15.9033	15.8276	15.9725	15.7645	15.6237	16.328	15.7393	15.9117	15.5883	15.8746	15.8725	15.8724
Q9CS72_979_987_1_1_S979	Filip1	Q9CS72	AMsPVTITTISR	PTLGPER.AMsPVTITTISR.EKSPEGG	1	15.8606	15.9268	15.7185	15.8438	15.9269	15.5832	15.8135	16.0289	16.0322	15.7423	15.7713	15.8632	15.9006	15.7899	15.752	16.1684	15.938	15.8884	15.8946
A6H8H2_1328_1342_1_0	Dennd4c	A6H8H2	SSPNSSLGSVVNSLSGLK	SLSALVR.SSPNSSLGSVVNSLSGLK.LDNILSG	1	13.1172	13.2235	12.7847	13.4272	13.3572	12.7648	12.9087	13.5165	13.4278	12.8471	12.688	13.0713	13.3009	13.0731	13.2039	13.1475	12.9776	13.2157	13.4042
A6H8H2_1328_1342_2_0	Dennd4c	A6H8H2	SSPNSSLGSVVNSLSGLK	SLSALVR.SSPNSSLGSVVNSLSGLK.LDNILSG	1	14.5923	13.9944	14.3656	15.0568	14.2176	15.0354	14.2657	14.9486	14.7672	14.0431	13.846	15.1521	14.6337	14.7448	15.1028	14.594	14.2256	14.9985	14.861
A6H8H2_1635_1663_2_0	Dennd4c	A6H8H2	SHsVGGPLQNIDFSQRPFHGVSTVSLPSSLQEDVDHLGK	RNVSLTR.SHsVGGPLQNIDFSQRPFHGVSTVSLPSSLQEDVDHLGK.RPSPPPV	1	13.6074	13.75	13.5843	14.0177	13.8039	13.3168	13.3336	13.6778	13.3749	13.1394	13.562	13.6657	13.8763	13.6883	13.8116	13.6126	13.2739	14.0864	13.6425
A6H8H2_735_740_2_0	Dennd4c	A6H8H2	LCFNRHPPGSSITNSPALMAK	DSPQKLK.LCFNRHPPGSSITNSPALMAK.RTKQEIK	0.9996	13.165	13.1908	13.1239	12.9418	13.0891	12.8257	13.0849	13.7439	13.1784	13.0132	13.1566	13.3632	12.8031	13.8472	13.4505	13.0056	12.9192	13.3297	13.0612
A6H8H2_966_981_1_0	Dennd4c	A6H8H2	HLQPTPEPQSPTEPPAWGSSIVK	ISAIVSK.HLQPTPEPQSPTEPPAWGSSIVK.VPSGLFD	1	14.4424	14.5548	14.6773	14.4233	14.7059	14.4046	14.5358	14.6316	14.457	14.1291	14.3787	14.1913	14.3929	14.7688	14.4384	14.3186	14.4186	14.4466	14.583
Q8BTI8_452_457_2_2_S453S454	Srrm2	Q8BTI8	EISssPTSK	PAPGSRR.EISssPTSK.NRSHGRA	0.9992	15.8603	15.898	16.2251	15.9662	15.6445	15.9093	15.7991	15.9572	15.9171	16.2154	15.9538	15.7392	15.7321	15.9409	15.7925	15.8561	15.897	15.6126	15.6861
Q3B7Z2_375_392_2_2_S377S380	Osbp	Q3B7Z2	RTGsNIsGASSDVSLDEQYK	PENLGHK.RTGsNIsGASSDVSLDEQYK.HQLEETK	1	15.8574	15.7219	15.9784	15.7049	15.6902	15.9799	16.1793	15.8466	15.8984	15.7968	16.0357	15.6856	15.8301	16.083	15.7914	15.8599	15.8764	15.9843	15.8075
A6X8Z5_1092_1100_1_0	Arhgap31	A6X8Z5	HRPSSLNLDSATPIADLFR	CGPSKGK.HRPSSLNLDSATPIADLFR.LENGAPF	1	14.0552	14.3648	14.3301	14.3984	14.2449	13.9852	13.8757	13.7062	13.9722	14.0513	14.4535	13.7041	13.74	13.944	14.1222	14.2387	14.084	14.0922	13.9376
E9Q557_22_22_1_1_S22	Dsp	E9Q557	AEsGPDLR	TLGRMTR.AEsGPDLR.YEMTYSG	0.9952	15.8563	15.9219	15.7941	16.2144	16.0592	15.7289	15.7092	16.0495	15.7023	15.9877	15.7052	16.0161	16.0246	15.8241	15.7303	15.7413	15.6512	15.8835	15.6845
A6X8Z5_1236_1242_2_0	Arhgap31	A6X8Z5	DDSPSSLGSPEEEQPK	IPQKSTK.DDSPSSLGSPEEEQPK.QETGASA	1	12.9111	12.7049	12.8213	12.6637	12.6038	12.8607	13.4613	12.4739	12.4626	13.0208	13.1512	12.7055	12.8113	13.2357	12.6115	12.9304	13.4866	12.7573	12.5534
A6X8Z5_443_448_1_0	Arhgap31	A6X8Z5	LLGMFYTSSDSPGK	SEQSAPK.LLGMFYTSSDSPGK.SVFTSSL	0.9933	11.072	10.7452	11.041	11.3245	11.0221	11.2829	10.8982	10.8053	11.1218	11.1602	11.4747	10.708	11.3644	10.848	11.5443	11.3097	11.0729	10.9834	10.8091
A6X8Z5_652_658_1_0	Arhgap31	A6X8Z5	IIESEEEFSSLPPAAQK	EIQQELK.IIESEEEFSSLPPAAQK.TSPIPES	1	12.341	12.1639	12.2892	12.2392	12.2898	12.3627	12.1259	12.6519	12.3428	12.0309	12.2332	12.1241	12.2017	12.5254	12.6439	12.7182	12.5375	12.6934	12.5703
Q91ZU6_7184_7196_1_1_S7186	Dst	Q91ZU6	MLRSEsNSSITATQPTLAK	VHHHGSK.MLRSEsNSSITATQPTLAK.GRTNMEL	1	15.8487	15.9544	15.7087	16.1612	16.1157	15.9209	15.6215	15.9719	15.5794	15.6841	15.8359	15.8295	16.1813	15.9533	15.6751	15.895	15.8201	16.0283	15.573
A6X8Z5_666_690_2_0	Arhgap31	A6X8Z5	TSPIPESSPAPFPFPEAPGSLPSSSAPR	LPPAAQK.TSPIPESSPAPFPFPEAPGSLPSSSAPR.EVWTRDA	1	10.5511	NA	NA	10.6396	9.90778	NA	9.63384	9.80316	NA	10.594	11.485	10.5593	10.9738	10.1424	10.3803	NA	NA	10.0016	NA
A6X8Z5_765_787_2_0	Arhgap31	A6X8Z5	NLSPPLTPAPPPPTPLEEEPEVLLSK	IEIGGPR.NLSPPLTPAPPPPTPLEEEPEVLLSK.EGPDRED	0.9974	11.6657	11.4446	11.9217	11.8941	11.2745	11.7203	11.9077	11.9268	10.5848	11.5459	12.03	11.3024	11.6046	11.3182	11.5213	12.0342	12.0301	12.015	11.7349
Q02566_1598_1607_1_1_S1602	Myh6	Q02566	MVDSLQTsLDAETR	AKRNHLR.MVDSLQTsLDAETR.SRNEALR	1	15.8462	16.0951	15.8262	15.8393	15.9228	15.8152	15.7579	15.6628	15.9193	15.9919	15.995	15.7614	15.6752	16.0032	15.804	15.8669	15.8913	15.8633	15.7904
Q62077_1221_1227_1_1_S1221	Plcg1	Q62077	ENGDLsPFSGISLR	IDIFPAK.ENGDLsPFSGISLR.ERASDAS	1	15.8438	15.9137	15.8784	15.8247	15.9904	15.8873	15.9231	15.8586	15.6369	15.9534	16.2448	15.5582	15.7979	15.8083	15.5906	15.7445	15.7883	16.2212	15.7694
Q9Z0R4_884_897_1_1_S897	Itsn1	Q9Z0R4	SAFTPATATGSSPsPVLGQGEK	AGQLRQR.SAFTPATATGSSPsPVLGQGEK.VEGLQAQ	1	15.8436	15.7656	15.6961	15.7895	15.7452	15.6621	15.6781	15.8434	15.9763	15.7311	15.6305	15.996	16.0072	16.0754	15.8749	16.1153	16.1319	15.8652	15.725
Q8K207_93_95_1_0	Q8K207	ANMHISESQQEFFR	GLVHQPR.ANMHISESQQEFFR.MLDEKIE	1	13.6828	14.1173	13.3591	13.8448	14.2054	13.6468	13.5633	13.793	13.7184	13.5748	13.9283	13.3576	13.3146	13.5515	13.8432	13.5752	13.4797	13.5085	13.6911
Q8C3W1_163_172_1_0	Q8C3W1	APQGTQGSKPAQSSR	DARSLAK.APQGTQGSKPAQSSR.SSSLDAL	0.9997	12.7702	12.9567	12.7822	12.4277	12.5761	12.956	12.6651	13.0753	12.9744	12.8008	12.7445	12.8091	11.9941	13.022	12.7829	13.1209	12.8042	12.9065	13.0438
Q80WR5_166_187_1_0	Q80WR5	ASVLQMDSSIFLDDDSNQPMPVSR	PRTEEVR.ASVLQMDSSIFLDDDSNQPMPVSR.FFGNVEL	0.9917	10.5966	11.0237	10.0669	11.2075	9.68479	NA	10.0398	10.6243	10.7898	10.1256	10.3326	10.5642	NA	10.614	11.0369	NA	10.0594	11.185	10.9815
B1AQJ2_538_560_1_0	Usp36	B1AQJ2	SAPLQSLTTSPTTSQGSPGTGESR	PGKKVKK.SAPLQSLTTSPTTSQGSPGTGESR.SQRPGSW	1	10.9083	10.9241	11.1354	11.1588	10.912	11.2897	10.6437	10.0328	11.0743	10.8366	11.3804	9.78327	10.91	11.3442	11.1909	11.4107	10.6559	10.7481	11.0385
Q8K4G5_395_417_1_1_S411	Ablim1	Q8K4G5	TSSESIYSRPGSSIPGsPGHTIYAK	NPRQPTR.TSSESIYSRPGSSIPGsPGHTIYAK.VDNEILD	1	15.8435	16.0352	15.8562	15.7611	16.1685	15.83	15.741	15.7204	15.823	16.0785	15.904	15.6928	15.8334	15.903	15.7427	15.5517	15.6895	16.1175	15.6357
Q5FW52_123_153_1_1_S129	Mlip	Q5FW52	AEYVFIVDsDGEDEATCRQGEQGPPGGPGNIATRPK	QKGDLFK.AEYVFIVDsDGEDEATCRQGEQGPPGGPGNIATRPK.SLAISSS	1	15.8421	15.9813	16.1842	13.4484	14.7098	16.2657	15.5756	15.9689	16.0087	14.9803	15.3217	15.9407	13.675	16.7842	17.6658	15.3868	15.8493	16.4151	14.7589
B1AVZ0_20_25_1_0	Uprt	B1AVZ0	QVNSTSSPSPEHLLAEDR	SMPCHNR.QVNSTSSPSPEHLLAEDR.VLDHAEE	1	12.2747	12.0896	12.3603	12.3085	12.3197	12.3417	12.149	12.3684	12.4893	12.2495	11.9365	12.3061	12.4874	12.279	12.4623	12.3839	12.2915	12.3221	12.3265
Q6DFV3_470_482_1_1_S472	Arhgap21	Q6DFV3	SAsQGALTSPPVSFNNHR	LMKYCPR.SAsQGALTSPPVSFNNHR.TRSWDYI	1	15.8349	15.9995	16.0626	15.7363	15.511	15.8796	16.0327	15.5887	15.8488	16.38	16.2381	15.2947	15.6533	15.4432	15.7558	15.6132	15.9421	15.781	15.7305
B1AVZ0_20_25_2_0	Uprt	B1AVZ0	QVNSTSSPSPEHLLAEDR	SMPCHNR.QVNSTSSPSPEHLLAEDR.VLDHAEE	1	12.5342	12.5974	12.492	12.9069	12.8085	13.1075	12.2061	12.5941	12.1468	12.5328	12.2732	12.6343	12.8658	12.3681	12.5213	12.4408	12.3149	12.3393	12.8485
Q3UTJ2_251_251_1_1_S251	Sorbs2	Q3UTJ2	EVPsPVPPPHVPPRPR	NGTDAFK.EVPsPVPPPHVPPRPR.DQSSTLK	1	15.8338	15.7664	15.7321	15.6366	15.974	15.805	15.9541	15.7972	15.4903	15.7446	15.892	15.6818	15.8168	15.5404	15.8405	16.079	16.131	16.1053	15.9637
B1AXH1_1142_1159_1_0	Nhsl2	B1AXH1	NTADSPTGEAAAAPGPSSSACLDAGRNDDFK	SSHSPVK.NTADSPTGEAAAAPGPSSSACLDAGRNDDFK.ALLQKKG	1	12.14	11.9383	12.2118	12.2885	12.0316	12.2399	12.1147	12.4142	12.1403	12.4063	12.6072	10.8788	11.6766	12.1319	11.9637	12.349	12.6232	11.9679	11.8888
Q91YE8_300_300_1_1_S300	Synpo2	Q91YE8	GCVAsPVEGGR	CRLQTGR.GCVAsPVEGGR.SEAPPSL	1	15.8308	15.6451	15.4084	16.0674	16.068	15.7649	15.7356	16.3272	16.2657	15.6138	15.1638	15.7067	15.922	15.7149	15.6659	16.284	15.6731	16.1573	15.8278
Q9Z0R6_836_843_1_1_S843	Itsn2	Q9Z0R6	TVSPGSVsPIHGQGQAVENLK	QKSAFTR.TVSPGSVsPIHGQGQAVENLK.AQALCSW	1	15.8272	15.5552	15.5648	15.331	15.6326	15.661	16.2122	15.432	15.8275	16.1227	15.8568	15.7098	15.6831	15.7467	15.7421	16.0577	16.4619	15.7247	15.8914
Q8VDN2_452_454_1_1_S452	Atp1a1	Q8VDN2	RAVAGDAsESALLK	ENLPILK.RAVAGDAsESALLK.CIEVCCG	1	15.827	15.7981	16.0823	16.3246	15.5626	15.7202	15.5567	16.2207	16.3449	16.3095	15.6643	15.5273	16.2126	15.885	15.2278	15.5252	15.3557	15.4969	15.4929
Q64727_592_604_1_1_S596	Vcl	Q64727	AQMQEAMTQEVsDVFSDTTTPIK	DSLKDLK.AQMQEAMTQEVsDVFSDTTTPIK.LLAVAAT	1	15.827	15.9991	15.7626	16.1297	15.6431	16.1583	15.7288	15.7464	15.7016	15.9539	15.7318	15.8035	16.03	15.7961	15.6655	15.8558	15.7295	15.7928	15.8037
B1AY10_48_51_1_0	Nfx1	B1AY10	NYSSSPPCHLPR	SSRIGRR.NYSSSPPCHLPR.HIPYEDI	0.9969	11.8458	12.0529	11.9741	11.265	11.7798	12.2128	12.0648	11.6925	12.0792	11.7793	11.7308	11.4298	12.0263	12.1891	12.2605	11.4679	11.7594	11.8483	11.6657
B1AY10_48_51_2_0	Nfx1	B1AY10	NYSSSPPCHLPR	SSRIGRR.NYSSSPPCHLPR.HIPYEDI	1	11.6742	11.6171	11.2428	11.3982	11.6872	11.5855	11.9691	11.5931	11.7557	11.9211	11.813	11.7575	11.2294	11.7058	11.8954	11.4756	11.8863	11.746	11.7864
B1AY13_1126_1143_1_0	Usp24	B1AY13	TLLSETSSQSSKSPSLSSK	DSLGRKK.TLLSETSSQSSKSPSLSSK.QQHQPSA	1	15.0204	15.1284	14.9503	14.8274	14.8801	15.0545	15.0986	14.8794	15.0196	14.8343	14.8616	15.1053	14.831	15.3564	15.3658	15.2239	15.0234	14.913	15.1536
O55143_441_446_1_1_T441	Atp2a2	O55143	VGEAtETALTCLVEK	AKGVYEK.VGEAtETALTCLVEK.MNVFDTE	1	15.8252	15.777	15.9816	15.7409	15.4519	15.8215	15.979	15.6992	15.7011	15.8696	15.8806	15.683	15.5754	16.1195	16.0916	16.0493	15.849	15.7816	15.8501
Q9JI91_594_603_1_1_S596	Actn2	Q9JI91	ISSsNPYSTVTMDELR	IQSYSIR.ISSsNPYSTVTMDELR.NKWDKVK	1	15.8249	15.9771	15.7967	15.6858	15.8412	15.7227	15.8332	15.8741	15.8771	15.9294	15.8669	16.0425	15.8083	15.7323	15.7214	15.6318	15.7947	16.1741	15.8297
B1AY13_1365_1378_1_0	Usp24	B1AY13	SRLSSSGSNCSSSSEGEPAALHAGICVR	LFPAGIR.SRLSSSGSNCSSSSEGEPAALHAGICVR.QQSVSTK	1	11.3734	11.3408	11.8225	9.97754	11.6359	11.3022	11.5408	10.3001	12.0882	11.2848	11.3463	10.6485	11.6696	10.1206	12.242	11.1324	11.665	11.451	11.8473
B1AY13_1368_1378_1_0	Usp24	B1AY13	LSSSGSNCSSSSEGEPAALHAGICVR	PAGIRSR.LSSSGSNCSSSSEGEPAALHAGICVR.QQSVSTK	1	11.9012	11.9793	11.9232	12.0324	11.251	11.7473	11.9302	11.5902	13.0183	11.5815	11.9118	11.1558	12.2389	11.9757	12.2474	11.8265	11.9153	11.6831	11.9733
B1AY13_1922_1940_1_0	Usp24	B1AY13	QDSSSEVGENGRNMDQGGGGSPR	TVAGMAR.QDSSSEVGENGRNMDQGGGGSPR.KKVALTE	0.9998	12.6919	13.3158	13.4773	12.3261	12.7342	12.5933	12.1794	13.1069	12.9217	12.6043	12.6244	12.5582	11.9517	12.0614	12.4193	12.6632	12.8006	13.5348	12.4074
Q8K4G5_395_417_2_2_S407S411	Ablim1	Q8K4G5	TSSESIYSRPGSsIPGsPGHTIYAK	NPRQPTR.TSSESIYSRPGSsIPGsPGHTIYAK.VDNEILD	1	15.8206	15.9867	15.6772	15.965	15.9607	15.8665	15.6805	15.5769	15.6739	16.0267	15.9319	15.9053	15.9993	15.822	15.7829	15.5998	15.6354	15.9345	15.7244
Q8K1A6_435_442_1_1_S435	Cc2d1a	Q8K1A6	LANHDEGsDDEEEETPKK	VLETAMR.LANHDEGsDDEEEETPKK.QNTPAAS	1	15.8192	15.5115	15.7516	15.8342	15.5205	15.906	16.1675	15.9362	15.821	15.7838	15.7075	15.7218	15.7329	15.9851	15.9329	15.8782	16.1312	15.4115	15.8753
A2ASS6_34756_34762_1_1_S34756	Ttn	A2ASS6	KAsAQEEISQK	SEVTSQK.KAsAQEEISQK.ALTSEEI	0.9997	15.8183	15.7743	15.8978	15.8235	15.4839	15.5836	15.9045	16.2505	16.2961	15.8334	15.6702	15.8089	15.7081	15.5886	15.726	15.9694	16.1577	15.5873	15.6882
P35123_675_692_1_1_S680	Usp4	P35123	EQLSEVEGsGEDDQGDDHSESAQK	DHQEEGK.EQLSEVEGsGEDDQGDDHSESAQK.VKGQPRH	1	15.8081	15.8826	15.7242	15.5877	15.6714	15.9669	15.8164	15.9861	16.0542	15.2497	15.8924	16.1056	15.8291	15.8865	15.8627	15.8601	15.8891	15.9073	15.9379
B1AY13_2599_2601_1_0	Usp24	B1AY13	HLQQGSESPMMIGELR	ANENGER.HLQQGSESPMMIGELR.SDLDDVD	1	14.9397	15.1418	14.7483	15.0882	15.1356	14.8034	14.7735	15.0428	14.8815	14.8275	14.8762	14.716	15.2509	15.0684	14.9386	14.9336	14.858	14.9782	15.0488
Q70KF4_155_174_1_1_S155	Cmya5	Q70KF4	KRNsLESQDVLTNQEDGPSISESPVLNIENEK	LRRKGSK.KRNsLESQDVLTNQEDGPSISESPVLNIENEK.SSIGTYD	1	15.8076	16.0464	16.1499	15.6199	15.3658	15.9184	16.1147	15.6082	15.7041	16.2876	16.0498	15.8211	15.6611	15.9093	15.863	15.6475	15.688	15.4046	15.6662
B1AY13_2599_2610_1_0	Usp24	B1AY13	HLQQGSESPMMIGELRSDLDDVDP	ANENGER.HLQQGSESPMMIGELRSDLDDVDP._______	0.9934	11.3278	11.7332	11.6612	11.1352	11.5815	11.3667	11.2118	10.8864	10.9615	11.8491	11.8713	11.279	11.1012	11.0555	11.1239	11.3973	11.2398	11.3763	10.7614
Q62261_893_903_1_1_S903	Sptbn1	Q62261	FESLEPEMNNQAsRVAVVNQIAR	LEVIQHR.FESLEPEMNNQAsRVAVVNQIAR.QLMHNGH	1	15.8022	16.1543	16.2341	15.892	15.9491	16.1412	16.0474	15.4545	15.4074	15.9919	16.1	15.6628	15.7983	15.6464	15.8137	15.5582	15.6224	15.5905	15.6641
P70170_927_928_1_1_T928	Abcc9	P70170	DMEADQTtLERK	QDQELEK.DMEADQTtLERK.TLRRAMY	1	15.8009	15.6146	15.823	15.7034	15.3671	15.7971	15.8882	15.9703	15.9745	15.8607	15.7123	16.0895	15.7183	16.3043	15.9003	15.7738	15.7477	15.7683	15.648
B1AZI6_1199_1227_2_0	Thoc2	B1AZI6	NAVASVQNGPGGGTSSSSIGNASKSDESGAEETDK	HKDPPPR.NAVASVQNGPGGGTSSSSIGNASKSDESGAEETDK.SRERSQC	1	11.0259	11.0159	10.8562	10.5862	10.3882	10.8653	11.0256	10.8787	11.256	11.5997	11.0465	9.91077	10.7366	11.5406	11.404	11.5133	11.0144	10.5078	NA
Q91YE8_540_546_1_1_S543	Synpo2	Q91YE8	MQSSVsESSFQMGR	RKEESVR.MQSSVsESSFQMGR.SLASVPQ	1	15.7974	15.8232	15.7462	15.8369	15.8696	15.9812	15.9165	15.6625	15.7504	15.8469	15.6545	15.7777	15.6934	15.6866	15.9371	15.961	15.9458	15.8732	15.6884
Q9CWE0_234_235_1_1_S235	Mtfr1l	Q9CWE0	ASsFADMMGILK	DCISLSK.ASsFADMMGILK.DFHRIKQ	1	15.7966	16.0923	15.753	16.1515	15.7468	15.8726	15.8575	16.0017	15.5865	16.0611	15.7576	15.8966	15.7573	15.896	15.629	15.809	15.4604	15.8609	15.2248
B1AZI6_1414_1423_1_0	Thoc2	B1AZI6	IDSHPSPSHSSTVK	REQKRRK.IDSHPSPSHSSTVK.DSLIDLK	0.9998	11.6573	12.31	11.5138	11.8073	12.3649	11.4466	11.8136	11.3285	11.2635	11.1525	10.972	11.3444	11.4472	10.9457	11.6966	10.9167	11.1482	12.4939	NA
Q8R3N6_560_560_1_1_S560	Thoc1	Q8R3N6	ENEsPDVRR	DNDALLK.ENEsPDVRR.DKPITGE	0.9997	15.7951	16.0741	16.0048	15.4753	15.8984	15.9255	15.8046	15.6791	15.6022	16.045	15.7563	15.4438	15.473	15.745	16.0072	15.86	15.8339	15.7159	15.6215
B1AZP2_597_622_1_0	Dlgap4	B1AZP2	SEVTSQSGLSNSSDSLDSSTRPPSVTR	LDSQDHK.SEVTSQSGLSNSSDSLDSSTRPPSVTR.GGITPGP	1	13.703	14.6994	14.5559	13.4999	14.3379	12.9923	13.1201	13.5535	13.4324	13.2503	14.3645	12.6387	13.5338	13.1899	13.0086	13.0848	13.0244	14.2298	12.6822
Q9QYG0_330_342_1_1_S332	Ndrg2	Q9QYG0	TAsLTSAASIDGSR	TRLSRSR.TAsLTSAASIDGSR.SRSRTLS	1	15.7944	15.9095	15.7085	15.6801	15.5642	15.7637	15.4785	15.634	15.7996	15.6763	15.5725	15.7825	15.612	16.1526	16.2455	15.7551	16.1257	16.0036	15.9439
Q7TPW1_522_533_1_1_S523	Nexn	Q7TPW1	NTsVVDSEPVRFTVK	WFKKPLR.NTsVVDSEPVRFTVK.VTGEPKP	1	15.793	16.0526	15.8712	15.7275	15.8522	16.5498	15.3898	15.9271	15.7347	16.2836	15.905	16.0541	15.3085	15.7224	15.871	15.7427	15.1938	15.8825	15.6415
Q02566_1234_1235_1_1_S1235	Myh6	Q02566	LELDDVTsNMEQIIK	KEKSEFK.LELDDVTsNMEQIIK.AKANLEK	1	15.7924	15.5847	15.7375	15.3707	15.6359	15.6407	15.6305	15.6975	15.6898	16.0615	16.151	15.9427	15.8562	15.9557	15.9085	15.6702	15.7676	16.0939	15.8651
B2RR83_1086_1107_1_0	Ythdc2	B2RR83	LASNALQEPSSFRADGIPNDSSDSEMEDR	VFCGPAR.LASNALQEPSSFRADGIPNDSSDSEMEDR.TTANLAA	1	12.9322	13.2191	13.3947	13.149	13.1307	12.718	12.94	12.7835	13.3167	12.8584	12.9707	12.5322	12.5184	12.7853	13.2483	13.0412	12.9209	13.0375	12.7742
Q8K019_395_406_1_1_S395	Bclaf1	Q8K019	FHDsEGDDTEETEDYRQFRK	KESAKQK.FHDsEGDDTEETEDYRQFRK.SVLADQG	1	15.7898	16.0459	15.6871	15.6168	15.7857	15.7808	15.7538	15.6409	15.8145	15.8967	15.8538	15.8166	15.3899	15.6822	15.8417	15.6848	16.0705	15.7637	15.2937
B2RR83_1104_1107_1_0	Ythdc2	B2RR83	ADGIPNDSSDSEMEDR	QEPSSFR.ADGIPNDSSDSEMEDR.TTANLAA	1	14.4995	14.5374	14.4728	14.5015	14.525	14.6358	14.452	14.7874	14.5035	14.2194	14.4112	14.3896	14.7255	14.377	14.6092	14.5171	14.4976	14.6026	14.5824
Q6P4S6_551_551_1_1_S551	Sik3	Q6P4S6	RAsDGGANIQLHAQQLLK	GMGPLGR.RAsDGGANIQLHAQQLLK.RPRGPSP	1	15.7892	15.6261	15.6429	15.7633	15.9028	15.6428	15.8828	15.7779	15.8028	15.4026	15.7773	15.9112	16.0147	15.797	16.0221	15.7022	15.9733	15.8254	15.735
B2RRE7_1016_1024_1_0	Otud4	B2RRE7	EESSEDENEVSNILR	DRLQRPK.EESSEDENEVSNILR.SGRSKQF	1	12.4476	12.1312	12.1812	12.2381	12.4393	12.6051	12.211	12.3626	12.8234	12.4567	12.7041	12.4519	12.4031	12.9289	12.5973	12.4733	12.4817	12.2836	12.7205
P98203_643_643_1_1_T643	Arvcf	P98203	DAEMDRNFDtLDLPK	WFHQGKK.DAEMDRNFDtLDLPK.RTEAAKG	0.9998	15.7851	15.712	15.7653	15.584	15.5679	15.8862	15.8668	15.7812	15.8363	16.0238	15.7819	15.9101	15.7506	15.9017	15.8196	15.8391	15.9402	15.7422	15.6848
P70414_282_282_1_1_S282	Slc8a1	P70414	GMIIEHEGDRPAsK	YRAGKQR.GMIIEHEGDRPAsK.TEIEMDG	1	15.7841	15.651	15.9451	15.4819	14.932	15.6526	15.5448	15.9054	16.1743	16.2971	16.2139	15.6057	15.8069	16.0248	15.8245	15.7903	15.8039	15.7004	15.7828
B2RRE7_1036_1042_1_0	Otud4	B2RRE7	QFYNQTYGSRK	LRSGRSK.QFYNQTYGSRK.YKSDWGS	0.9953	13.519	13.6244	14.033	13.675	13.4503	13.3168	13.312	13.8399	14.2254	13.2059	13.6873	13.3221	13.4153	13.5813	13.7777	13.3645	13.3504	13.3177	12.9645
Q8BJS4_9_34_1_1_S12	Sun2	Q8BJS4	LTRYsQDDNDGGSSSSGASSVAGSQGTVFK	MSRRSQR.LTRYsQDDNDGGSSSSGASSVAGSQGTVFK.DSPLRTL	1	15.7831	15.8129	15.6106	15.7733	15.5941	16.1519	15.9213	15.6089	15.5898	16.0077	15.9798	15.8308	15.9082	16.2838	15.8516	15.4992	15.3746	15.8644	15.5078
Q8R1B4_166_166_1_1_S166	Eif3c	Q8R1B4	QNPEQsADEDAEK	SHITNYK.QNPEQsADEDAEK.NEEDSEG	1	15.7829	15.7097	15.9919	15.4721	15.5952	15.7427	15.7311	16.0133	15.9393	15.7757	15.8037	15.8085	15.4881	15.9881	15.8526	15.8175	15.9067	16.0325	15.7113
Q8VDN2_10_16_1_1_S16	Atp1a1	Q8VDN2	YEPAAVsEHGDKK	KGVGRDK.YEPAAVsEHGDKK.GKKAKKE	1	15.7825	15.6687	15.9128	15.9834	15.2732	15.8493	15.8551	15.8351	15.9078	15.9881	15.9488	15.812	15.5663	16.2191	15.7414	15.7895	15.8189	15.6782	15.7762
Q9D0F9_460_460_1_1_S460	Pgm1	Q9D0F9	QFsANDK	DRSFVGK.QFsANDK.VYTVEKA	0.9951	15.7822	15.7563	15.8862	15.5821	15.6437	15.9215	15.9035	15.983	15.8947	15.7622	15.4888	15.9964	15.7273	15.9841	15.7223	15.925	15.7714	15.7961	15.9358
B2RUJ5_284_289_1_0	Apba1	B2RUJ5	QSMSSQSLDK	QIVAEVK.QSMSSQSLDK.AAEDMPE	0.9921	11.3341	11.5667	11.3894	10.9213	11.3991	11.5477	11.1474	11.1827	11.5894	11.5912	11.3939	10.7038	11.4959	11.2179	11.2766	11.2999	11.3663	10.991	NA
Q68FH0_326_336_1_1_S336	Pkp4	Q68FH0	VASPSQGQVGSSsPK	LTDAQTR.VASPSQGQVGSSsPK.RSGMTAV	1	15.7817	15.6925	15.8206	16.1937	15.7371	16.0542	15.9105	16.1728	15.9874	15.8626	15.7712	15.3368	15.671	15.8392	15.1944	15.2943	15.7888	14.5112	15.3647
Q3UM45_45_48_2_2_S45S48	Ppp1r7	Q3UM45	KHGGGGIVANLsEQsLK	SGDEEGK.KHGGGGIVANLsEQsLK.DGVDRGA	1	15.7801	15.5795	15.6575	15.6666	15.4004	16.1233	16.2827	16.0063	15.7359	15.7648	15.7516	16.1048	15.7111	15.6663	15.3897	15.795	15.9038	15.49	15.7115
P42859_396_415_1_1_S411	Htt	P42859	SGSIVELLAGGGSSCsPVLSRK	EARGRGR.SGSIVELLAGGGSSCsPVLSRK.QKGKVLL	1	15.7785	16.0848	14.8999	16.2541	15.2593	16.2904	15.2148	16.8214	15.1303	15.8501	14.9222	16.3831	15.2091	16.315	15.0808	16.1653	15.52	16.2225	15.3412
B2RUR8_460_482_2_0	Otud7b	B2RUR8	STPESGESDKESVGSSSLGNEGSR	SAGDEPR.STPESGESDKESVGSSSLGNEGSR.RKEKSKR	1	11.7504	11.5756	11.7932	11.68	12.0136	11.8808	11.6626	11.4073	11.722	11.6456	11.4133	11.8008	12.124	11.522	12.1809	11.8626	12.0248	11.0389	12.1187
Q80UG5_80_89_1_1_S85	Septin9	Q80UG5	LVDSLSQRsPKPSLR	NSEPAAR.LVDSLSQRsPKPSLR.RVELAGA	1	15.7723	15.4345	15.8829	16.0069	15.8836	15.8224	16.2696	15.7185	15.5603	15.8387	15.9524	15.3676	15.6976	15.719	15.4105	15.6645	16.0674	15.4372	15.3711
Q62407_439_439_1_1_S439	Speg	Q62407	ARsLEQPK	PWVPLRK.ARsLEQPK.SEGGAAW	0.9993	15.7722	14.2942	15.5154	15.4715	15.8253	16.0931	16.5211	15.4374	15.3185	16.2968	16.12	15.0297	15.2647	16.3178	15.8854	15.5098	16.1229	14.2346	15.5771
Q62407_2169_2187_1_1_S2182	Speg	Q62407	RLQESPSLSALSETQPPsPARPSVPK	VARLGAR.RLQESPSLSALSETQPPsPARPSVPK.LSITKSP	1	15.7714	15.8058	15.6212	15.8764	15.7812	15.6926	15.9767	15.8514	15.6947	15.6968	15.6365	15.9168	15.9273	15.767	15.7404	15.7494	15.7976	16.0301	15.8132
Q9JLV1_353_360_1_1_S360	Bag3	Q9JLV1	EADSKPVSQKsPPPAEK	PIQVIRR.EADSKPVSQKsPPPAEK.VEVKVSS	1	15.7636	15.4846	15.6627	15.506	15.1891	16.0111	16.1144	15.7143	15.6294	16.0524	15.6326	15.938	15.5326	16.0563	15.7839	15.9303	16.093	15.6358	15.8365
Q5I012_887_887_1_1_S887	Slc38a10	Q5I012	AVAGQRQDVFGEGsEERK	PEKQVAK.AVAGQRQDVFGEGsEERK.ETGKEAM	1	15.7612	15.7382	15.8628	14.9316	14.988	15.6544	16.0312	15.0753	15.4637	15.6232	15.9178	15.156	14.8612	16.4387	16.0325	15.6604	16.1069	15.4049	15.9652
O09044_102_116_1_1_S110	Snap23	O09044	ATWGDGGDNsPSNVVSK	ESGKNYK.ATWGDGGDNsPSNVVSK.QPSRITN	1	15.7578	16.0475	15.7438	15.6391	15.4168	15.7873	15.8498	15.9276	15.8196	15.9789	15.7623	15.6371	15.5844	16.1532	15.7181	15.8023	15.715	15.7182	15.5637
Q8CAQ8_106_106_1_1_S106	Immt	Q8CAQ8	KPVQsGPLK	YTVPLPK.KPVQsGPLK.ISSVSEV	0.9971	15.7555	16.1266	15.9472	15.4482	15.3505	15.9723	16.1388	15.6879	15.7402	16.4637	16.3276	15.4053	15.5552	15.673	15.208	15.3124	15.5612	15.5737	15.2902
Q9ET78_230_240_3_3_S234S237S240	Jph2	Q9ET78	TSLGsQRsRLsFLK	LRRSESR.TSLGsQRsRLsFLK.SELSSGA	0.9972	15.7496	15.8529	16.0895	15.9947	15.4864	15.8802	15.4061	15.642	15.6773	15.7154	15.773	15.8597	15.7567	16.2861	16.1244	15.8227	15.3277	15.6165	15.8963
Q9EQW7_1369_1386_1_1_T1372	Kif13a	Q9EQW7	SLStPNVHNVSSSRPDLSGFDEDDK	KARHIRR.SLStPNVHNVSSSRPDLSGFDEDDK.GWPENQL	1	15.7438	15.4805	15.7109	15.9296	15.493	15.9192	15.8014	15.8485	16.0083	15.2876	15.7172	16.0515	15.8584	15.9218	15.9618	15.8131	15.4641	16.0245	15.6197
B9EJ80_964_984_1_0	Pdzd8	B9EJ80	HTPNTSDNEGSDTEVCGSNSPSK	LVEPSPK.HTPNTSDNEGSDTEVCGSNSPSK.RGNSAGI	0.9999	10.7484	10.2378	11.2721	11.0578	10.0684	10.1118	10.9683	10.5156	10.2513	11.0875	11.0152	9.21761	10.6313	11.1564	10.7182	10.4851	11.054	10.6107	NA
Q8K4G5_466_470_2_2_S466S470	Ablim1	Q8K4G5	QERQsLGEsPR	TSGYEDK.QERQsLGEsPR.TLSPTPS	1	15.7434	16.1857	15.7168	15.9973	15.9772	15.5711	14.9484	15.8444	15.7782	15.8767	15.7512	15.9231	15.702	15.5167	15.2801	15.7064	15.5371	16.2794	15.6925
B9EJ80_964_984_2_0	Pdzd8	B9EJ80	HTPNTSDNEGSDTEVCGSNSPSK	LVEPSPK.HTPNTSDNEGSDTEVCGSNSPSK.RGNSAGI	1	13.3427	13.3155	13.5551	12.8821	13.0788	13.5413	13.4538	13.0533	13.8176	13.5257	13.5082	12.7311	13.2513	13.5297	13.4018	13.4206	13.4666	13.4021	13.3135
B9EJ80_964_984_3_0	Pdzd8	B9EJ80	HTPNTSDNEGSDTEVCGSNSPSK	LVEPSPK.HTPNTSDNEGSDTEVCGSNSPSK.RGNSAGI	1	12.4407	12.1368	12.2138	12.1949	11.8978	12.2691	11.9752	12.5739	12.6032	12.2875	12.1964	12.7696	12.8189	12.8814	12.9262	12.8266	12.3358	12.4165	13.1936
B9EJ86_327_328_1_0	Osbpl8	B9EJ86	DQDLYSDK	IERQHFK.DQDLYSDK.SDKENDP	0.9913	13.9753	14.529	14.1879	14.0964	13.9577	14.0119	13.621	13.9117	14.0825	14.05	13.7379	13.9839	13.6747	13.8216	14.2001	13.9311	13.9809	14.3575	13.8675
P70336_1374_1374_1_1_S1374	Rock2	P70336	IQQNQsIR	SPRTSMK.IQQNQsIR.RPSRQLA	0.9993	15.743	15.5429	15.7187	16.5436	16.0519	15.4877	15.1794	16.2268	15.8541	15.1899	15.0539	15.7353	16.3395	15.1943	14.9488	16.1826	15.5249	15.8713	16.1372
P35235_59_66_1_1_Y62	Ptpn11	P35235	IQNTGDyYDLYGGEK	GAVTHIK.IQNTGDyYDLYGGEK.FATLAEL	1	15.7423	15.6756	15.6511	15.7604	15.5939	15.7823	15.9934	15.9526	15.9563	15.4148	15.4738	15.8147	15.7787	15.9091	15.9248	15.7354	15.819	15.7702	15.578
Q99PL6_74_78_1_1_S78	Ubxn6	Q99PL6	GPTSQDsIRNQVRK	QKQPRAR.GPTSQDsIRNQVRK.ELQAEAT	1	15.7414	15.8663	16.4763	16.2833	15.2668	15.2922	15.367	16.0275	16.0349	15.7512	15.9602	16.0806	16.5436	15.6059	14.8089	14.8514	14.8836	15.081	15.545
B9EKI3_131_142_1_0	Tmf1	B9EKI3	SSLQESSSPGQSR	RPEEEVK.SSLQESSSPGQSR.VSETAEV	1	11.8209	12.1074	11.6055	11.1565	11.7539	11.5407	11.7755	11.2391	12.2654	11.6335	12.008	11.518	11.8895	11.5121	12.0429	11.7152	12.1067	11.4086	NA
Q7TPW1_281_292_2_2_S281S288	Nexn	Q7TPW1	AAFAEARRsMVLDDDsPEIYK	RRIEEEK.AAFAEARRsMVLDDDsPEIYK.TVSQESL	1	15.7389	16.0035	16.1226	15.6228	15.4888	16.2806	16.0624	15.6254	15.7276	15.406	15.7233	15.5463	15.4938	15.9406	15.9435	15.4435	15.507	15.7275	15.72
Q63918_178_178_1_1_S178	Cavin2	Q63918	EPVPsAAEGKEELADENK	PASVFVK.EPVPsAAEGKEELADENK.SLEETLH	1	15.7363	15.2551	15.4938	15.7564	15.18	15.9433	16.2861	15.4326	15.6255	16.212	16.0098	15.5804	15.6116	15.6089	15.5878	15.8268	16.0605	15.2453	15.5451
B9EKI3_923_931_2_0	Tmf1	B9EKI3	LFSVCSTPTMSR	LKEKDHK.LFSVCSTPTMSR.SSSISGV	0.9741	12.6139	12.3118	12.4358	12.6231	12.703	11.8783	12.7042	12.2661	12.347	12.1708	12.7228	12.6324	12.6579	12.5421	13.1986	12.6619	12.907	13.1272	12.9271
A6H8H2_987_992_1_1_S987	Dennd4c	A6H8H2	VPsGLFDTNNR	WGSSIVK.VPsGLFDTNNR.TSTGSTS	0.9977	15.7357	15.85	15.8202	15.8654	15.9301	15.8191	15.569	15.7925	15.885	15.6915	15.6821	15.6492	15.8609	15.8174	15.654	15.6233	15.5925	15.8149	15.6126
Q8R411_101_107_1_1_S101	Myct1	Q8R411	QAsMELVNSFPRK	ASLTFQR.QAsMELVNSFPRK.SSFRAST	1	15.7356	15.8023	15.7539	15.5031	15.7195	15.6125	15.7871	15.4688	15.6339	15.9293	15.9957	15.5754	15.6584	15.6549	15.7497	16.0286	16.054	15.7041	15.554
A2ASS6_1185_1197_1_1_S1196	Ttn	A2ASS6	TQQEMLYQTQMsTFIQEPK	DYEALVK.TQQEMLYQTQMsTFIQEPK.VGEIAPG	1	15.7323	15.8541	15.8272	15.7444	15.4698	16.4926	15.4559	15.74	15.4629	15.8132	15.691	16.1406	15.5948	16.2031	16.0736	15.4978	14.9194	16.0872	15.3398
P67778_101_101_1_1_S101	Phb1	P67778	ILFRPVAsQLPR	NVNITLR.ILFRPVAsQLPR.IYTSIGE	1	15.731	16.1483	16.1328	15.3388	15.7238	15.5059	15.7183	15.9631	15.8424	16.0915	15.9266	15.5743	15.5327	15.6909	15.4827	15.432	15.6015	15.9269	15.605
C0HKD8_80_82_1_0	Mfap1a	C0HKD8	EQEAEPEEQEEDSSSDPRLR	QFIKKAK.EQEAEPEEQEEDSSSDPRLR.RLQNRIS	1	11.9468	12.3848	12.2634	12.1415	11.9616	12.1239	11.8296	11.5708	11.8587	12.0378	11.2236	11.8252	11.7531	12.2394	11.5566	11.715	11.4617	11.7791	12.0173
D0QMC3_109_113_2_0	Mndal	D0QMC3	GQDELSSSESLFINK	KTAVKKK.GQDELSSSESLFINK.ESYKSVP	0.9977	12.3439	12.4328	12.4008	12.7824	12.4344	12.0631	12.1764	12.0331	12.2912	12.5014	12.3189	12.6377	12.4546	12.3107	11.9052	12.5181	12.1433	12.6075	12.4795
D0QMC3_162_182_1_0	Mndal	D0QMC3	TEEDCLQNSPKPPPTSPSSSSNK	TSGTDIK.TEEDCLQNSPKPPPTSPSSSSNK.KKRKEIT	1	12.218	12.1727	12.621	12.2156	11.8399	12.3107	12.1301	11.9862	11.957	12.7386	12.4504	12.1638	11.9369	12.3574	12.1412	11.8771	12.7128	11.7403	11.9891
Q9JII1_87_89_1_1_S89	Inpp5e	Q9JII1	TLsLDDK	IRPKLER.TLsLDDK.GWRRRRF	0.9772	15.7309	15.6139	15.6044	15.8223	15.5113	15.9267	15.8363	15.8991	15.9426	15.6029	15.5331	15.8297	15.6664	16.0133	15.6678	15.6763	15.9071	15.61	15.7081
D0QMC3_162_182_2_0	Mndal	D0QMC3	TEEDCLQNSPKPPPTSPSSSSNK	TSGTDIK.TEEDCLQNSPKPPPTSPSSSSNK.KKRKEIT	1	12.6856	12.5305	12.8538	12.2722	12.6796	12.8025	12.4782	12.7183	12.0281	13.3274	13.4287	12.5783	12.4226	12.4727	12.4268	12.5752	13.1762	12.1485	12.6343
D3YVF0_160_172_1_0	Akap5	D3YVF0	AQTQPDDQAIQAGSTQGLQEGVLVR	ADDLEIK.AQTQPDDQAIQAGSTQGLQEGVLVR.DGKKSQE	1	10.833	10.7846	10.2864	10.9174	10.6834	11.0347	10.9911	10.1364	10.8469	11.1714	10.9965	10.9276	10.991	9.88345	11.4477	10.6787	10.5528	10.9081	NA
Q8BGC0_679_688_1_1_S679	Htatsf1	Q8BGC0	LFDDsDEKEDEEDTDGKK	DNDIDEK.LFDDsDEKEDEEDTDGKK.DDDASDK	1	15.7284	15.3036	15.5141	15.5531	15.0224	15.8472	15.8005	15.6881	15.5122	15.8419	15.7098	15.8527	15.7594	16.032	15.6988	15.9535	16.1059	15.6004	15.9913
O70373_295_307_1_1_S295	Xirp1	O70373	VIRGIsLEEGALPDVSATR	QDPSQVR.VIRGIsLEEGALPDVSATR.WIFETQP	1	15.7264	15.799	15.6269	15.6804	15.819	15.699	15.9494	15.7403	15.7698	15.4939	15.7121	15.4655	15.6193	15.9457	15.6254	15.6725	15.7618	15.862	15.5646
E9Q8I9_2495_2498_1_1_S2495	Fry	E9Q8I9	sLDSLDK	NWGVRRR.sLDSLDK.CDMQILE	0.9889	15.7244	16.216	15.9277	16.0745	15.178	15.714	14.6085	15.9343	16.06	15.694	15.3692	16.3963	16.037	15.1665	15.6776	16.0226	15.0711	16.3108	15.8459
D3YVF0_235_251_2_0	Akap5	D3YVF0	PSVQTQRASLLESSAAGSPR	TKVITEK.PSVQTQRASLLESSAAGSPR.SVTSAAP	0.998	13.6558	13.12	13.2948	13.5446	13.3438	13.9418	14.2674	13.3914	13.478	13.7767	13.2513	13.5693	13.3462	13.5779	13.6808	13.944	14.2732	13.403	13.738
O08784_1191_1191_1_1_S1191	Tcof1	O08784	RKLsGDLEAGAPK	SGKKSQK.RKLsGDLEAGAPK.NKKKKEQ	1	15.7204	15.542	15.7845	15.7976	15.4629	15.9835	16.1915	15.408	15.3753	16.1356	15.9267	15.6694	15.7336	15.833	15.5759	15.4428	15.8341	15.2369	15.369
Q61425_11_19_1_1_S13	Hadh	Q61425	SMsSSSSASAAAKK	VTRQFLR.SMsSSSSASAAAKK.ILIKHVT	1	15.7194	15.9093	15.7509	15.5187	15.471	16.3379	16.545	15.8461	15.5995	15.3481	15.2375	15.6532	15.3531	16.2861	15.9937	15.0298	15.4116	15.559	15.4753
D3YXK2_235_247_1_0	Safb	D3YXK2	EEGSELEQPFAQATSSVGPDRK	CKSEPVK.EEGSELEQPFAQATSSVGPDRK.LAEEEDL	0.9995	11.8901	11.4708	11.9469	11.9272	11.6852	11.5422	12.1383	12.1971	11.829	11.8808	11.7416	12.0355	11.8925	11.9519	12.115	11.5862	12.0303	11.7081	12.4619
Q8BTI8_1094_1101_1_1_S1097	Srrm2	Q8BTI8	SGMsPEQSK	STDPKLK.SGMsPEQSK.TKPDSSI	0.9979	15.7141	15.8643	15.8214	15.8478	15.6665	15.7609	15.7633	15.7265	15.7673	15.9004	15.7475	15.5256	15.7874	15.6355	15.4697	15.484	15.7074	15.7027	15.3056
O09106_393_393_1_1_S393	Hdac1	O09106	MLPHAPGVQMQAIPEDAIPEEsGDEDEEDPDK	RLFENLR.MLPHAPGVQMQAIPEDAIPEEsGDEDEEDPDK.RISICSS	1	15.7135	15.3026	15.6987	15.7002	15.4356	15.8454	15.8765	15.5333	15.6726	16.0335	15.8813	15.439	15.6789	15.6084	15.4658	15.9074	16.0412	15.4742	15.6954
Q62417_84_96_1_1_S96	Sorbs1	Q62417	LSSSADTNGNAQPsPLAAK	PSADEWK.LSSSADTNGNAQPsPLAAK.GYRSVHP	1	15.7093	15.4461	15.5609	15.7773	15.7427	15.5209	15.7078	15.7299	15.7181	15.6461	15.4796	15.7644	15.7691	15.9162	15.7404	15.6986	15.7738	15.9005	15.7981
D3YXK2_394_397_1_0	Safb	D3YXK2	ESSASEGADQK	DVPAPPK.ESSASEGADQK.MSSVEED	0.9985	11.5562	11.7613	11.6013	11.9184	10.8217	11.2972	11.8106	11.5289	11.5064	11.8321	12.0927	11.5678	11.6316	11.3274	11.7669	11.3124	11.6286	10.561	11.5324
P53986_220_230_1_1_S230	Slc16a1	P53986	SDANTDLIGGsPKGEK	SLQEAGK.SDANTDLIGGsPKGEK.LSVFQTI	1	15.7092	15.4839	15.5295	15.4297	15.0553	15.9975	15.7322	15.8811	15.6394	16.1733	15.8193	15.6908	15.561	16.1063	15.5798	15.865	15.9018	15.3501	15.5753
Q6ZQB6_497_510_1_1_S499	Ppip5k2	Q6ZQB6	TSsEEEDNRREEPSLLLVLK	LPHGCPK.TSsEEEDNRREEPSLLLVLK.WGGELTP	1	15.7067	15.7331	15.6948	15.5244	15.2475	15.7583	15.4493	15.8448	15.8875	15.5978	15.448	15.8447	15.6512	16.1583	16.3759	15.8072	15.3818	16.0654	15.9782
Q6A0A2_587_603_2_2_S595S603	Larp4b	Q6A0A2	EPSVPAPCAVsAAFERSPsPVHLPEDPK	VPVVGPR.EPSVPAPCAVsAAFERSPsPVHLPEDPK.VAEKQRE	0.9988	15.7057	15.5132	15.4938	16.0732	15.58	15.8379	15.4193	15.607	15.7662	15.5321	15.3781	15.9276	16.0734	15.6144	15.6233	16.1572	15.9013	15.6559	15.9421
Q8CDN6_113_113_1_1_S113	Txnl1	Q8CDN6	QHLENDPGsNEDADIPK	GLEEKIK.QHLENDPGsNEDADIPK.GYMDLMP	1	15.7044	15.7433	15.599	15.5284	15.2225	15.9676	15.6914	15.8498	15.7668	15.4685	15.4191	15.8894	15.6507	15.9205	15.9013	15.8929	16.0036	15.8513	15.7126
D3YXK2_78_79_1_0	Safb	D3YXK2	AIEDEGGNPDEIEVTSECNK	LMERLKK.AIEDEGGNPDEIEVTSECNK.KMPKRPS	0.9845	12.5763	12.6028	12.2458	12.778	12.7129	12.6191	12.9217	12.3324	12.1393	12.9303	12.5257	12.581	12.6801	12.8231	12.3124	12.2157	12.2483	12.6978	12.7591
Q61234_95_95_1_1_S95	Snta1	Q61234	ADAGGLGIsIK	RRVTVRK.ADAGGLGIsIK.GGRENKM	1	15.7027	15.7571	15.6692	15.7592	15.6539	15.9605	16.1459	15.3556	15.2593	15.496	15.3507	15.4011	15.664	16.0154	15.8907	15.8379	15.9107	15.6969	15.6826
Q62407_531_546_2_2_S545T546	Speg	Q62407	APSPREPGEPPLFSRPstPK	LRATLQR.APSPREPGEPPLFSRPstPK.TSRAVSP	1	15.7011	15.4942	15.1165	15.2531	15.2225	15.9617	15.8165	16.052	15.4863	15.7121	15.3197	16.1307	14.9661	16.4639	15.868	15.9148	16.0812	15.7556	15.4047
Q62407_542_546_2_1_S542	Speg	Q62407	EPGEPPLFsRPSTPK	QRAPSPR.EPGEPPLFsRPSTPK.TSRAVSP	0.9998	15.7009	15.129	15.0777	16.4675	15.0565	16.0226	14.9884	16.2809	15.6641	15.6586	15.0381	16.2214	16.5424	15.7515	15.3225	15.9768	15.1244	15.8663	15.8558
D3YZP9_316_321_1_0	Ccdc6	D3YZP9	QLSESESSLEMDDER	RREALCR.QLSESESSLEMDDER.YFNEMSA	1	13.0497	13.1314	12.8369	13.1505	13.2335	13.0641	13.0199	12.8993	13.0977	12.774	13.097	13.2516	13.0532	13.1934	13.0293	12.7954	13.1286	13.2615	12.9177
Q8BWB1_127_147_2_2_T138S140	Synpo2l	Q8BWB1	SPPDSEAYYGEtDsDVDGPATQEK	LQPTSLR.SPPDSEAYYGEtDsDVDGPATQEK.PRRTRRR	1	15.6987	15.3198	15.6859	15.717	15.5273	15.8217	15.546	16.0039	15.8846	15.7295	15.491	15.9594	15.9947	15.556	15.6495	16.1102	15.8322	15.788	15.4465
D3YZP9_342_379_2_0	Ccdc6	D3YZP9	TVSSPIPYTPSPSSSRPISPGLSYASHTVGFTPPTSLTR	AQGLRPR.TVSSPIPYTPSPSSSRPISPGLSYASHTVGFTPPTSLTR.AGMSYYN	1	10.5236	10.4728	NA	11.2686	10.7171	NA	10.4045	10.9628	9.31864	9.62095	9.89203	10.7927	10.5454	10.4709	9.60494	10.3871	10.0118	11.1606	NA
P49586_315_315_1_1_S315	Pcyt1a	P49586	MLQAIsPK	LKEGKGR.MLQAIsPK.QSPSSSP	0.9989	15.6948	15.6945	15.0613	15.6272	15.3438	16.1727	15.4727	15.5524	15.501	15.5826	15.4627	16.2423	15.7307	15.5033	15.7229	16.3678	15.4714	16.3659	16.2452
P48962_191_197_1_1_Y195	Slc25a4	P48962	AAYFGVyDTAK	QGIIIYR.AAYFGVyDTAK.GMLPDPK	1	15.6944	16.1525	15.9951	15.7156	15.549	15.42	15.4212	15.9274	15.7763	15.9962	15.6625	15.0782	15.2919	15.696	15.6651	15.7361	15.6043	15.939	15.7001
Q9CQ62_65_69_1_1_T69	Decr1	Q9CQ62	VAFITGGGtGLGK	PDAFQGK.VAFITGGGtGLGK.AMTTFLS	1	15.6941	15.6926	15.8142	15.666	15.6186	15.4452	15.7958	15.774	15.7803	15.679	15.7396	15.6655	15.6915	15.7791	15.8803	15.4741	15.7973	15.8035	15.599
Q9D1R2_144_169_1_1_S157	Kti12	Q9D1R2	SQAAGAVEEQRATsPVANGGVLAAVSK	RAETGGK.SQAAGAVEEQRATsPVANGGVLAAVSK.ELDPEEI	1	15.6911	15.3996	15.6054	15.3153	15.8166	15.4379	16.0377	15.4629	15.6091	15.6751	15.7131	15.5773	14.9856	16.1602	16.1127	15.5081	16.1669	15.7076	15.4691
Q62407_421_423_1_1_S423	Speg	Q62407	SDsPPAPLRPWVPLRK	RRRSLER.SDsPPAPLRPWVPLRK.ARSLEQP	0.9999	15.6905	15.6594	15.6646	15.5416	15.6975	15.5521	15.4045	15.9029	15.8973	15.7622	15.6668	15.7982	15.6209	15.9677	15.9423	15.6296	15.7207	15.7697	15.6044
P17182_419_419_1_1_S419	Eno1	P17182	IEEELGsK	KYNQILR.IEEELGsK.AKFAGRS	0.9986	15.6874	15.5782	15.6285	15.61	15.0617	15.9472	16.0057	15.8116	15.5626	15.7784	15.6316	15.7881	15.5759	16.0876	15.7103	15.6874	15.8044	15.5677	15.7223
Q3U0S6_320_325_2_2_S322S325	Rasip1	Q3U0S6	SVsELsLQGRR	ENLSLRR.SVsELsLQGRR.RRQQERR	0.9989	15.6867	15.7847	15.8856	15.6813	16.0382	15.6889	15.9905	15.5935	15.5531	15.7676	15.9739	15.2625	15.2656	15.5894	15.4998	15.8282	15.835	15.5665	15.1741
Q61136_94_94_1_1_S94	Prpf4b	Q61136	EGLsPAK	VIEASDK.EGLsPAK.RTKLDDL	0.9247	15.6863	15.8583	15.9115	15.071	15.5863	15.9749	15.7211	15.8054	15.7877	16.1964	16.0709	15.5752	14.9193	15.6574	15.622	15.6943	15.8022	15.5641	15.4011
P15066_100_100_1_1_S100	Jund	P15066	LAsPELER	PDLGLLK.LAsPELER.LIIQSNG	0.9981	15.6842	15.9296	15.9752	15.7752	15.8008	15.9886	16.0305	15.251	15.0316	15.9737	15.9822	15.2429	15.7189	15.5225	15.5155	15.5777	15.6504	15.5131	15.5571
Q8BU14_307_315_1_1_S313	Sec62	Q8BU14	SDSEEKsDSEKK	ETKKQQK.SDSEEKsDSEKK.EDEEGKG	0.9998	15.6838	15.2047	15.2695	14.8932	14.2979	15.3519	15.9278	15.1157	15.9309	15.6963	16.1886	16.1692	15.7707	16.7351	15.6844	16.3085	15.5871	14.9755	15.8898
Q63918_218_218_1_1_S218	Cavin2	Q63918	DEEALEDsAEEK	SDDELPR.DEEALEDsAEEK.MEESRAE	1	15.6837	16.1349	15.6028	15.7908	15.0592	15.4955	15.6814	16.0213	15.6878	16.1578	15.8282	15.6141	15.7582	15.4005	14.9532	15.6444	15.9291	15.5273	15.68
Q9DBS9_271_278_1_1_S272	Osbpl3	Q9DBS9	LHSsNPNLSTLDFGEEK	PFSGPVR.LHSsNPNLSTLDFGEEK.SYSDGSE	1	15.6836	16.0493	16.3534	15.4772	15.7487	15.7473	15.7035	15.6326	15.8424	16.0519	16.3981	15.0087	15.1966	15.4329	15.8487	15.4013	15.4391	15.6631	14.8172
Q8BGV8_55_66_2_2_S55T58	Mief1	Q8BGV8	AIsAPtSPTRLSHSGK	VKRMYDR.AIsAPtSPTRLSHSGK.RSWEEPN	1	15.6794	16.1218	15.9772	14.7719	15.476	15.2687	16.1283	16.0983	15.9194	15.8309	15.9342	14.9434	13.6362	16.3033	15.8132	15.0358	16.0067	15.74	14.3893
D3Z1D3_462_481_1_0	CEFIP	D3Z1D3	HVLETSDTQPVEISPSPPGQLNGYQEK	TPIISTK.HVLETSDTQPVEISPSPPGQLNGYQEK.ESSEAQS	1	14.595	14.3404	14.6051	14.7055	14.661	14.1852	14.3627	14.7123	14.6459	14.3779	14.6414	14.7595	14.8886	14.5174	14.5475	14.6383	14.7288	14.4825	14.6049
Q6ZWR6_8305_8308_1_1_S8308	Syne1	Q6ZWR6	TLPsEDEEGEEDK	DLESASR.TLPsEDEEGEEDK.EFYLRGA	1	15.6758	15.5055	15.321	15.6811	15.3313	15.7822	15.9088	15.8214	15.5852	15.7828	15.6761	15.6581	15.7497	16.0358	15.7588	15.6319	15.8457	15.6993	15.9638
Q8CAQ8_112_115_1_1_S115	Immt	Q8CAQ8	ISSVsEVMK	VQSGPLK.ISSVsEVMK.DSKLPVA	1	15.6756	15.9306	16.1148	15.5174	15.2992	16.1053	16.2219	15.5511	15.4145	16.3908	16.4512	15.1942	15.3497	15.3308	15.1223	15.1415	15.2797	15.2822	15.4018
Q69ZR2_626_641_1_1_S633	Hectd1	Q69ZR2	VSALAGPSsDDENEEESKPEK	RLGVISK.VSALAGPSsDDENEEESKPEK.EDEPQED	1	15.674	15.1263	15.5907	15.2385	15.0048	15.6082	15.5664	15.9261	16.0857	15.7869	15.7021	15.7174	15.5334	15.9531	15.777	16.0605	16.0162	15.8215	15.7073
D3Z1D3_675_690_1_0	CEFIP	D3Z1D3	SVSQETETERETGFQSLPLNQK	LENGLSR.SVSQETETERETGFQSLPLNQK.FSPGPLS	1	14.2303	14.0842	14.2645	14.0555	14.0204	14.1656	14.039	14.4503	14.3594	14.0513	14.0751	14.2385	14.3379	14.4377	14.5055	14.4546	14.4125	14.509	14.2052
D3Z1D3_675_690_2_0	CEFIP	D3Z1D3	SVSQETETERETGFQSLPLNQK	LENGLSR.SVSQETETERETGFQSLPLNQK.FSPGPLS	1	15.302	15.1818	14.8682	15.473	15.2491	15.0852	14.9244	15.4463	15.2295	15.2202	15.0261	15.8106	15.4617	15.5834	15.1359	15.667	15.481	15.4187	15.2058
D3Z1D3_729_739_1_0	CEFIP	D3Z1D3	FSTSSSDQSFASFEDQQK	CRQTKAK.FSTSSSDQSFASFEDQQK.VCFTEGP	1	13.4765	13.3859	12.9984	12.9426	13.3513	13.3034	13.2128	13.8193	13.8444	13.1539	13.2842	13.7051	13.3194	13.8466	13.8265	13.9558	13.7352	13.5154	13.6941
D3Z1D3_729_739_2_0	CEFIP	D3Z1D3	AKFSTSSSDQSFASFEDQQK	TPCRQTK.AKFSTSSSDQSFASFEDQQK.VCFTEGP	1	13.9448	13.3593	13.8679	13.4407	13.3001	13.7905	14.0867	13.9727	13.9876	13.8111	14.0986	14.0484	14.1727	14.5679	14.1409	14.0191	14.0275	14.2749	14.0579
Q9QZQ1_1172_1182_1_1_S1182	Afdn	Q9QZQ1	SSPNVANQPPsPGGK	KNRADHR.SSPNVANQPPsPGGK.GPYTSGT	1	15.6739	15.4452	15.5693	15.6262	15.3198	15.8687	15.8333	15.4873	15.3762	15.9904	15.9468	15.7139	15.5479	15.8145	15.6997	15.8597	16.0041	15.3426	15.3853
D3Z1D3_874_883_1_0	CEFIP	D3Z1D3	TVSSEDSLSSGHQENELPK	IILPLLR.TVSSEDSLSSGHQENELPK.QLWGEDA	1	14.7559	15.4091	15.001	14.672	15.2152	14.807	14.6244	14.1541	14.4747	13.9013	14.7853	15.6215	15.3943	13.9838	14.7284	14.2426	13.4299	15.56	13.9759
D3Z1D3_954_956_1_0	CEFIP	D3Z1D3	KGSFSFLPPVEEENR	ETSQQTR.KGSFSFLPPVEEENR.MKPSPDT	1	15.7757	15.7554	15.7359	15.4714	16.2501	14.9895	15.8697	15.104	16.1535	14.7376	15.7069	15.7855	16.1929	15.6286	15.6955	15.5746	15.8682	16.053	16.0977
D3Z7P3_190_195_1_0	Gls	D3Z7P3	LTLQTTSDGVMLDK	ECMDMLR.LTLQTTSDGVMLDK.DLFKKCV	0.964	12.597	12.5751	12.7556	12.5328	12.7866	12.3739	12.5345	12.6482	12.5267	12.5744	12.5738	12.5619	13.0065	12.5906	12.7119	12.6387	12.5255	12.5576	12.5861
Q9JKS4_279_283_1_1_T279	Ldb3	Q9JKS4	ILAQMtGTEYMQDPDEEALRR	LQSRSFR.ILAQMtGTEYMQDPDEEALRR.SSTPIEH	1	15.6732	15.6655	15.5761	15.6008	16.3835	14.9515	15.4532	15.3414	15.5985	15.3085	15.3696	16.4457	15.763	15.6093	15.7222	15.3533	15.8589	15.6742	15.3815
Q70KF4_1548_1554_1_1_S1554	Cmya5	Q70KF4	LGRDEVLTDPSLAsPVEHPGLK	LDSNSTK.LGRDEVLTDPSLAsPVEHPGLK.GIGKSEL	1	15.6654	15.8318	15.8342	15.5884	15.4733	16.4094	16.0401	15.4775	15.3533	15.9205	15.9687	15.5411	15.5127	15.9174	15.6484	15.3852	15.2296	15.4326	15.5241
E2JF22_1378_1390_2_0	Piezo1	E2JF22	DPQDPSQEPGPDSPGGSSPPR	RGQLQSK.DPQDPSQEPGPDSPGGSSPPR.RQWWRPW	0.9866	10.6969	10.7147	9.46773	10.8454	10.6003	11.0951	10.4611	NA	10.2436	11.2891	10.7545	10.5392	10.6168	10.588	9.81668	10.8738	10.9594	10.8173	NA
Q922J3_190_203_1_1_S199	Clip1	Q922J3	TASESISNLsEAGSVK	QISNLTK.TASESISNLsEAGSVK.KGERELK	1	15.6639	15.6579	15.5034	15.7001	15.747	15.5391	15.6337	15.754	15.9745	15.4587	15.5749	15.5687	15.7052	15.786	15.7274	15.8328	15.8783	15.6116	15.4497
P55292_793_796_1_1_S796	Dsc2	P55292	GGQQTLDsRR	ETIEMVK.GGQQTLDsRR.GAGYHHH	1	15.6626	16.1292	16.0211	15.7219	15.5996	15.7701	15.7927	15.8894	15.9303	15.8806	15.448	15.3621	15.4318	15.7459	15.5404	15.6174	15.3081	15.7789	15.3397
Q9DB77_156_156_1_1_S156	Uqcrc2	Q9DB77	WEVAALRsQLK	TAPEFRR.WEVAALRsQLK.IDKAVAF	1	15.6614	15.6061	15.7888	15.7202	15.5206	15.6476	15.7583	15.7324	15.8407	15.967	15.915	15.7343	15.5859	15.3914	15.4418	15.6705	15.6858	15.6707	15.5767
Q62417_432_441_1_1_S432	Sorbs1	Q62417	REsDGTPGGLASLENER	SNFHAVK.REsDGTPGGLASLENER.QIYKSVL	1	15.6604	15.8236	15.7432	15.8896	15.8507	15.8158	15.6386	15.688	15.7574	15.733	15.6607	15.5103	15.5213	15.5174	15.5907	15.6709	15.6416	15.5203	15.6772
E9PWZ3_304_310_1_0	Rpl3l	E9PWZ3	NNASTSYDVTDK	EDGKMVR.NNASTSYDVTDK.SITPLGG	1	14.6481	14.8459	15.0017	14.845	14.729	14.9437	14.4315	14.651	14.4912	14.7718	14.6569	14.5351	14.5224	14.743	14.7412	14.3398	14.3776	14.6278	14.9231
P58771_53_61_1_1_S61	Tpm1	P58771	GTEDELDKYsEALK	SLQKKLK.GTEDELDKYsEALK.DAQEKLE	1	15.6596	15.2759	15.4707	15.6064	14.7202	15.8267	15.8755	15.7308	15.6007	16.2907	16.0538	15.5709	15.6307	15.8146	15.5407	15.5814	15.8271	15.2787	15.752
Q02566_1462_1472_1_1_S1472	Myh6	Q02566	QKYEESQSELESsQK	KILAEWK.QKYEESQSELESsQK.EARSLST	1	15.6542	15.6183	15.6954	15.3803	14.9317	15.8949	15.7692	15.7101	15.6032	16.3616	15.9176	15.4884	15.162	15.6619	15.6245	15.9732	15.8388	15.4564	15.591
O55106_239_253_1_1_S245	Strn	O55106	FLESAAADVsDEDEDEDTDGRAK	SVLDNFK.FLESAAADVsDEDEDEDTDGRAK.SVIDTST	1	15.6526	16.4049	16.8738	13.7348	14.7474	16.873	16.7954	13.6596	13.7697	13.9475	13.7294	13.6664	13.3866	13.8496	14.1812	16.6371	16.9785	13.6898	14.6339
E9PXF8_1301_1305_1_0	Sbf2	E9PXF8	LISSPTSFIDVGAR	SLRSSTR.LISSPTSFIDVGAR.LAGKDHS	0.9934	10.9287	10.0633	11.3062	10.7796	10.8381	10.8064	10.0094	11.0512	11.0965	10.1413	10.2716	10.8859	11.0966	11.5823	11.6164	11.1379	10.9937	10.9891	NA
E9PYH6_1174_1190_2_0	Setd1a	E9PYH6	TVSFSAAEEAPVPEPSTAAPLQAK	PPKKRRK.TVSFSAAEEAPVPEPSTAAPLQAK.SSGPVSR	1	12.4316	12.3772	12.434	12.0941	12.7591	12.3422	12.772	11.8231	12.564	12.2731	12.4411	12.1714	12.6432	12.6172	12.6851	11.7785	12.1153	12.2762	12.5736
Q9JLV1_136_150_1_1_S138	Bag3	Q9JLV1	SQsPLRGGMTEAAQTDK	AAATPQR.SQsPLRGGMTEAAQTDK.QCGQMPA	1	15.6508	15.4978	15.5628	15.6904	15.3566	15.6891	15.6964	15.8624	15.9493	15.5567	15.4372	15.7611	15.5618	15.5987	15.7074	15.8353	16.0114	15.6389	15.5645
Q9CQ73_130_132_1_1_S132	Pkp2	Q9CQ73	AAAQYSsQK	YGSRWGR.AAAQYSsQK.SVEERSW	1	15.6505	15.5235	15.7596	15.9938	15.3309	15.2986	15.677	15.7622	15.7292	15.4674	15.3575	15.6238	15.6614	15.9823	15.7715	15.7226	15.9807	15.516	15.2985
Q9R210_108_121_3_3_S108S113S121	Tfeb	Q9R210	FAAHVsPAQGsPKPAPAAsPGVR	SETYGNK.FAAHVsPAQGsPKPAPAAsPGVR.AGHVLST	1	15.6493	14.8342	15.4501	14.9515	15.3734	14.7297	15.8937	15.239	16.3044	15.1057	14.9468	16.0575	15.7792	16.238	16.2304	15.781	15.9771	15.6591	15.987
Q61584_640_643_1_1_S643	Fxr1	Q61584	AINGPTSAsGDEIPKLPR	EHGPSEK.AINGPTSAsGDEIPKLPR.TLGEEKT	1	15.6489	15.5171	15.6409	16.0169	15.4542	15.7809	15.5373	15.7733	15.5616	15.585	15.6166	15.5702	15.3662	15.8778	15.6412	15.691	15.7322	15.524	15.6332
Q8CHW4_540_540_1_1_S540	Eif2b5	Q8CHW4	AGsPQLDDIR	PEELDSR.AGsPQLDDIR.VFQNEVL	0.9995	15.6466	15.1206	15.7916	16.4017	15.9081	15.4427	15.416	15.442	15.5903	15.4872	15.6792	15.3894	16.5165	15.2753	15.1881	15.4949	15.3211	15.6605	15.8471
Q8CAQ8_128_128_1_1_S128	Immt	Q8CAQ8	LPVAQsQK	EVMKDSK.LPVAQsQK.TKGDTPA	0.9953	15.6462	15.5824	15.7539	15.8679	15.4999	15.8368	15.8009	15.8292	15.9327	15.9575	15.7517	15.4921	15.4303	15.6088	15.3419	15.6379	15.6289	15.3769	15.3712
Q62234_207_216_1_1_T216	Myom1	Q62234	RTTSTLQREEtFEK	KQSATSK.RTTSTLQREEtFEK.KSRNIAI	1	15.6447	15.5416	15.9846	15.463	14.9797	15.6645	15.1109	16.3117	16.5732	16.4317	15.9582	15.7715	15.5451	15.439	15.1613	15.4654	15.1396	14.5796	15.6463
Q7TQG1_933_937_1_1_S933	Plekha6	Q7TQG1	sAVFSGEGK	SRQERPK.sAVFSGEGK.VKMSVEE	1	15.6435	15.6135	15.7723	15.585	15.5804	15.879	15.9485	15.5435	15.8901	15.3057	15.26	15.6842	15.6093	15.8104	15.8317	15.7451	15.7425	15.4296	15.5543
P09542_115_115_1_1_S115	Myl3	P09542	QEELNsK	RVLGKPK.QEELNsK.MMDFETF	0.9936	15.6433	16.0864	16.1442	15.5228	15.0635	16.3021	16.1122	15.4848	15.5433	16.2356	15.9596	15.374	15.1304	15.7133	15.4005	15.2839	15.2084	15.0542	15.3526
E9Q0S6_1008_1015_2_0	Tns1	E9Q0S6	ETTSDPSRTPEEEPLNLEGLVAHR	QPQLPPK.ETTSDPSRTPEEEPLNLEGLVAHR.VAGVQAR	1	14.4693	14.5465	14.1728	14.3481	14.5948	14.4471	14.6744	14.3127	14.4945	14.5174	14.4109	14.4222	14.3743	14.4422	14.3707	14.7205	14.6614	14.5963	14.4614
Q8K039_50_50_1_1_S50	Q8K039	KIQPQLPDEDGNHsDKEDEQPQVVVLK	GPTVETK.KIQPQLPDEDGNHsDKEDEQPQVVVLK.KGDLTAE	1	16.211	15.642	15.7931	16.2595	15.6825	16.2966	16.5088	16.3605	16.1718	16.1617	16.1584	16.4589	16.7054	16.1703	16.2782	16.4235	16.4702	15.8456	16.471
Q9QXS1_4391_4404_1_1_S4393	Plec	Q9QXS1	SSsVGSSSSYPISSAGPR	AGGFRSR.SSsVGSSSSYPISSAGPR.TQLASWS	1	15.6407	15.3035	15.8432	15.5064	15.8894	15.3465	15.7899	15.4932	15.922	15.5387	15.9196	14.9194	15.9245	15.3694	15.7295	15.3795	15.9266	15.2793	15.7492
E9Q0S6_1054_1067_2_0	Tns1	E9Q0S6	RAASDGQYENQSPEATSPR	PPGPLRR.RAASDGQYENQSPEATSPR.SPGVRSP	0.995	11.0289	11.1905	10.4535	10.6486	11.3729	11.1101	10.8519	10.1042	10.0766	10.9488	11.3358	10.9575	11.377	11.3273	11.0964	11.1248	11.2596	10.7126	NA
P62071_186_190_1_1_S186	Rras2	P62071	KFQEQECPPsPEPTRK	ELVRVIR.KFQEQECPPsPEPTRK.EKDKKGC	1	15.6372	15.4457	15.6633	15.3899	15.3273	15.64	15.6811	15.8854	15.7078	15.7385	15.6712	15.3604	15.3628	15.7766	15.778	15.7526	15.8623	15.8446	15.5213
O08582_44_63_2_2_S44S47	Gtpbp1	O08582	LHGGFDsDCsEDGEALNGEPELDLTSK	AAAAAAR.LHGGFDsDCsEDGEALNGEPELDLTSK.LVLVSPT	1	15.6327	15.1777	15.4165	15.4707	15.219	15.7732	15.6551	15.9913	15.9094	15.3496	15.3867	15.6511	15.6879	16.0075	15.922	15.8724	15.5831	15.5885	15.8303
E9Q0S6_1054_1070_1_0	Tns1	E9Q0S6	AASDGQYENQSPEATSPRSPGVR	PGPLRRR.AASDGQYENQSPEATSPRSPGVR.SPVQCVS	1	10.2392	10.2133	10.5871	10.6365	10.3725	10.5411	9.7767	10.1406	9.50741	10.4321	NA	9.53619	NA	9.95735	10.2142	NA	9.9065	10.4411	NA
O35551_407_419_1_1_S410	Rabep1	O35551	AQSTDsLGTSSSLQSK	FKDGLRR.AQSTDsLGTSSSLQSK.ALGYNYK	1	15.6321	15.6518	15.4263	15.8491	15.6482	15.3883	15.6652	15.7191	15.65	15.3847	15.153	15.9179	15.6641	15.9188	15.7727	15.6406	15.7095	15.7705	15.5543
E9Q0S6_1054_1070_2_0	Tns1	E9Q0S6	RAASDGQYENQSPEATSPRSPGVR	PPGPLRR.RAASDGQYENQSPEATSPRSPGVR.SPVQCVS	1	13.8466	13.5381	13.8329	13.5462	14.2884	13.5211	14.1754	13.4926	13.7875	13.9256	13.9506	13.5571	13.9141	13.8639	13.711	13.2044	14.0402	13.6469	14.1476
Q02566_1271_1277_1_1_T1277	Myh6	Q02566	SLNDFTtQR	KLEEAQR.SLNDFTtQR.AKLQTEN	0.9991	15.632	15.8161	15.8489	15.7506	15.9251	15.7798	15.3683	15.6999	15.7334	15.8688	15.8922	15.641	15.7896	15.4317	15.3204	15.3748	15.1374	15.7709	15.5086
E9Q0S6_1054_1070_3_0	Tns1	E9Q0S6	AASDGQYENQSPEATSPRSPGVR	PGPLRRR.AASDGQYENQSPEATSPRSPGVR.SPVQCVS	0.9827	11.8577	12.1334	12.7302	11.8881	12.3223	11.6795	11.7875	11.9217	11.7617	11.6586	12.5146	11.3248	11.6403	11.4624	11.7142	11.5136	11.5469	12.1168	11.1926
E9Q0S6_1114_1122_1_0	Tns1	E9Q0S6	EAFEEMEGTSPSSPPHSVAR	PHLHSYK.EAFEEMEGTSPSSPPHSVAR.SPPGLAK	1	13.6427	13.9233	13.3879	13.5463	14.0029	13.8687	13.7781	13.6327	13.5337	13.4979	13.2171	13.7344	13.3871	13.3982	13.6987	13.5181	13.662	13.8712	13.4744
E9Q0S6_1114_1122_2_0	Tns1	E9Q0S6	EAFEEMEGTSPSSPPHSVAR	PHLHSYK.EAFEEMEGTSPSSPPHSVAR.SPPGLAK	1	13.3918	13.297	13.1886	13.4522	13.3949	13.2351	13.5416	13.4279	13.2898	13.2845	13.7919	12.7084	13.1926	13.3237	12.9963	13.372	13.5435	13.1935	13.0476
P48787_23_27_1_1_S24	Tnni3	P48787	RRSsANYR	PAPAPVR.RRSsANYR.AYATEPH	0.9935	15.6307	15.7298	15.1781	14.5186	16.2761	15.4279	16.526	13.9984	14.5713	14.8796	16.4354	14.9914	15.0373	15.8524	16.4037	15.4597	15.8396	15.0927	15.7825
E9Q0S6_1114_1126_1_0	Tns1	E9Q0S6	EAFEEMEGTSPSSPPHSVARSPPGLAK	PHLHSYK.EAFEEMEGTSPSSPPHSVARSPPGLAK.TPLSALG	1	13.0892	13.4212	13.3611	13.018	13.2713	12.7168	13.3827	12.9767	13.047	12.5872	13.1804	12.8906	13.245	13.0884	13.3317	12.624	13.2388	13.0515	12.6943
E9Q0S6_1114_1126_2_0	Tns1	E9Q0S6	EAFEEMEGTSPSSPPHSVARSPPGLAK	PHLHSYK.EAFEEMEGTSPSSPPHSVARSPPGLAK.TPLSALG	1	14.7802	14.7024	14.8001	14.8313	14.7833	14.7237	15.0571	14.384	15.0338	14.717	14.9793	14.7958	14.8845	14.7725	14.9637	14.3469	14.8074	14.7284	15.1239
E9Q0S6_1114_1126_3_0	Tns1	E9Q0S6	EAFEEMEGTSPSSPPHSVARSPPGLAK	PHLHSYK.EAFEEMEGTSPSSPPHSVARSPPGLAK.TPLSALG	1	15.701	15.5389	15.7788	15.1849	15.7335	15.4174	16.0853	15.7112	15.7025	15.7885	16.0585	15.3513	15.5945	15.6947	15.6515	15.6436	15.9928	15.6506	15.6803
E9Q0S6_1260_1269_1_0	Tns1	E9Q0S6	TPFQPMLDSSIR	SSDQGPR.TPFQPMLDSSIR.SGSLGQP	1	12.0143	12.145	12.0847	12.28	12.4194	11.6722	11.5119	11.6891	10.9725	12.1675	11.8205	12.3626	12.1777	12.2268	12.3537	12.4142	11.6127	12.0938	12.1927
E9Q0S6_1338_1346_1_0	Tns1	E9Q0S6	TVGTNTPPSPGFGR	SPQARHR.TVGTNTPPSPGFGR.RAVNPTM	0.9198	11.7778	11.5931	11.5368	11.9694	11.9036	11.9172	11.8945	12.1812	11.5731	11.7721	11.6956	11.7832	12.1461	12.073	11.639	10.8521	11.513	11.8212	11.7743
A2AAJ9_5703_5715_1_1_T5703	Obscn	A2AAJ9	EPtLDSISELPEEDSR	RKRRMSR.EPtLDSISELPEEDSR.VQHLRQE	1	15.6302	15.3908	15.2592	15.3285	15.179	15.5424	15.5726	16.2181	15.9154	14.8395	15.2673	15.9419	15.6855	15.9331	15.8067	15.848	16.0684	15.7006	15.7163
E9Q0S6_1338_1346_2_0	Tns1	E9Q0S6	TVGTNTPPSPGFGRR	SPQARHR.TVGTNTPPSPGFGRR.AVNPTMA	0.997	13.8478	13.8869	13.6258	14.1775	13.7896	13.6086	13.7551	13.4143	13.6559	13.6233	13.7856	14.1843	14.1597	14.3132	13.8501	13.6241	14.0157	13.8145	13.7026
Q02566_411_413_1_1_Y411	Myh6	Q02566	VGNEyVTK	LCHPRVK.VGNEyVTK.GQSVQQV	1	15.6299	15.8286	15.6569	15.6118	15.4487	15.9672	15.7283	15.6138	15.6962	16.1857	15.9988	15.4459	15.2831	15.6323	15.5359	15.2786	15.4889	15.5029	15.4164
Q63918_192_204_2_2_S203S204	Cavin2	Q63918	SLEETLHNVDLssDDELPR	ELADENK.SLEETLHNVDLssDDELPR.DEEALED	1	15.6298	16.0319	15.498	15.7678	15.5282	15.4631	15.2112	15.7634	15.5264	15.8058	15.6071	15.5772	15.8447	15.5937	15.3584	15.5059	15.6592	15.9029	15.3778
E9Q0S6_1357_1367_1_0	Tns1	E9Q0S6	AVNPTMAAPGSPSLSHR	SPGFGRR.AVNPTMAAPGSPSLSHR.QVMGPSG	0.9968	15.7372	15.8701	15.7177	15.4727	16.0526	14.8542	15.2586	15.8706	15.9509	15.5121	15.5281	16.1331	15.3956	15.9193	15.9831	15.8226	15.5646	16.2134	15.6764
P70670_1484_1492_2_2_S1489S1492	Naca	P70670	DAPTTLAEsPSsPKK	PLTPSPK.DAPTTLAEsPSsPKK.APKTAAP	1	15.628	15.4693	15.3734	15.7191	15.1761	16.2371	16.2341	15.3863	15.6082	15.8733	15.3818	15.9404	15.5277	15.7504	15.4081	15.2872	15.5139	15.0464	15.6883
E9Q0S6_1357_1367_2_0	Tns1	E9Q0S6	RAVNPTMAAPGSPSLSHR	PSPGFGR.RAVNPTMAAPGSPSLSHR.QVMGPSG	1	14.3483	14.5125	14.1398	14.4801	14.52	14.2308	14.478	14.2717	14.539	14.2057	13.9482	14.3119	14.3883	14.2459	14.2805	14.2177	14.3659	14.3909	14.2669
E9PYK3_1266_1270_1_1_S1266	Parp4	E9PYK3	KCsLDISEDFEDR	RKIKTIK.KCsLDISEDFEDR.TAVAQSP	1	15.6256	15.2785	15.2859	15.6161	15.5141	15.5795	15.5352	15.5728	15.4224	15.6375	15.6163	15.9652	15.9981	15.4589	15.5345	15.8944	15.8272	15.7687	16.0577
E9Q0S6_1375_1399_1_0	Tns1	E9Q0S6	QVMGPSGPGFHGNVVSGHPASAATTPGSPSLGR	SPSLSHR.QVMGPSGPGFHGNVVSGHPASAATTPGSPSLGR.HPVGSHQ	1	13.8057	13.8022	13.9289	14.3837	14.4868	13.6575	13.4918	13.7255	13.7246	13.1321	13.4586	13.6903	14.3529	13.1599	13.5215	13.3279	13.1176	14.4383	13.8651
A2ASS6_1420_1429_1_1_S1429	Ttn	A2ASS6	MSPAMSPARMsPAR	LSRSPIR.MSPAMSPARMsPAR.MSPARMS	1	15.6228	15.7361	15.5651	14.7725	15.9647	15.1005	15.826	15.4268	15.7703	15.3405	15.6368	15.3649	14.6882	15.666	15.9435	15.2606	16.2767	15.6216	14.9709
Q9JJV9_483_486_3_3_S483S484T486	Scn5a	Q9JJV9	RLssGtEDGGDDRLPK	RRSKRRK.RLssGtEDGGDDRLPK.SDSEDGP	1	15.622	15.1832	15.5437	15.4524	15.0984	15.6009	15.7622	15.7661	15.6723	15.7994	15.656	15.7347	15.5193	15.8921	15.6422	15.8926	15.8291	15.6344	15.6449
E9Q0S6_1461_1470_1_0	Tns1	E9Q0S6	HLGGSGSVVPGSPSLDR	GSPSLGR.HLGGSGSVVPGSPSLDR.HAAYGGY	0.9999	10.929	10.8366	11.3265	10.395	11.5124	11.3321	10.4845	11.0418	10.7521	10.878	11.2627	10.6064	11.1835	10.8441	11.0161	10.9692	10.4746	10.7565	11.4412
P25446_211_222_1_1_S220	Fas	P25446	ETIPMNASNLsLSK	ESRTSSR.ETIPMNASNLsLSK.YIPRIAE	1	15.6208	15.6863	15.45	15.8476	15.4763	15.7219	15.3035	15.5771	15.4873	15.792	15.6349	15.7921	15.8121	15.7115	15.7447	15.8038	15.4242	15.839	15.937
E9Q0S6_1461_1470_2_0	Tns1	E9Q0S6	HLGGSGSVVPGSPSLDR	GSPSLGR.HLGGSGSVVPGSPSLDR.HAAYGGY	1	14.031	13.7449	13.7918	14.0779	13.9974	13.6605	13.8296	14.2916	13.9655	13.8335	13.6338	14.2515	14.3156	14.3922	13.8322	14.274	14.1091	14.2526	13.8612
Q8VHX6_2147_2154_1_1_S2153	Flnc	Q8VHX6	QAPSIATIGsTCDLNLK	ESITRRR.QAPSIATIGsTCDLNLK.IPGNWFQ	1	15.6207	15.8586	15.5875	15.3602	15.2567	15.6804	15.6019	15.7817	15.4968	16.1737	16.017	15.5717	15.4308	15.5354	15.2463	15.8329	15.75	15.6133	15.5211
P07310_14_24_1_1_S24	Ckm	P07310	LNYKPQEEYPDLsK	NTHNKFK.LNYKPQEEYPDLsK.HNNHMAK	1	15.6198	15.2444	15.5	15.485	15.0804	15.8189	15.9842	15.7193	15.8703	15.5502	15.5018	15.7996	15.7723	15.9283	15.7825	15.5591	15.6878	15.3556	15.5869
Q5HZI1_1143_1152_1_1_T1144	Mtus1	Q5HZI1	QLStEQAALQESLEK	KHMAISR.QLStEQAALQESLEK.ESKVNKR	1	15.6142	15.865	15.7352	15.3959	15.2577	15.6584	15.8098	15.4016	15.5435	15.8948	15.5402	15.6728	15.3364	16.1507	15.8806	15.3532	15.3383	15.8126	15.6502
E9Q0S6_1477_1482_1_0	Tns1	E9Q0S6	HAAYGGYSTPEDR	GSPSLDR.HAAYGGYSTPEDR.RPTLSRQ	1	10.3644	10.8082	9.57612	10.6882	10.9587	10.8475	10.3231	9.50463	9.79538	10.0727	10.1399	NA	10.7263	9.76154	9.74314	10.8311	9.68023	10.8448	NA
E9Q0S6_1477_1491_2_0	Tns1	E9Q0S6	HAAYGGYSTPEDRRPTLSR	GSPSLDR.HAAYGGYSTPEDRRPTLSR.QSSASGY	1	12.2849	12.1622	11.96	12.7153	12.4708	12.5732	11.9236	12.262	12.0465	11.8114	12.2343	12.2381	12.1423	12.5362	12.4508	12.7953	12.1298	12.6445	12.6033
E9Q0S6_1494_1528_1_0	Tns1	E9Q0S6	QSSASGYQAPSTPSFPVSPAYYPGLSSPATSPSPDSAAFR	RRPTLSR.QSSASGYQAPSTPSFPVSPAYYPGLSSPATSPSPDSAAFR.QGSPTPA	1	11.1115	11.4869	11.294	11.246	11.5245	11.0768	10.4768	11.237	11.4734	9.95569	10.6138	11.1801	11.1817	11.1193	10.9549	NA	10.015	11.3616	NA
Q9JKS4_211_214_1_1_Y211	Ldb3	Q9JKS4	EMAQMyQMSLR	YSAETLR.EMAQMyQMSLR.GKASGAG	0.9944	15.6104	15.7374	16.0443	16.0299	16.4271	15.5987	15.0498	15.3356	15.6584	15.6412	16.4041	16.368	16.085	14.6145	14.6717	14.2711	14.6045	14.5821	14.933
E9Q0S6_1494_1528_3_0	Tns1	E9Q0S6	QSSASGYQAPSTPSFPVSPAYYPGLSSPATSPSPDSAAFR	RRPTLSR.QSSASGYQAPSTPSFPVSPAYYPGLSSPATSPSPDSAAFR.QGSPTPA	1	10.3851	NA	10.653	10.1822	10.7274	11.1792	10.3373	9.73277	10.6316	10.2962	10.6759	10.8814	9.45293	10.0561	8.99197	10.6657	10.2138	10.5172	10.969
Q60875_172_177_1_1_S174	Arhgef2	Q60875	QILSQsTDSLNMR	ESPLGLR.QILSQsTDSLNMR.NRTLSVE	1	15.6102	15.5636	15.8308	15.6856	15.688	15.6695	15.6745	15.7469	15.6144	15.4491	15.6201	15.391	15.7336	15.7319	15.5955	15.5067	15.8395	15.729	15.5927
E9Q0S6_150_169_1_0	Tns1	E9Q0S6	NLEEGGSMRVSPSIQPQPQSQPTSLSR	RVGSSPK.NLEEGGSMRVSPSIQPQPQSQPTSLSR.NTSVSRA	1	13.2966	13.603	13.6636	12.8876	13.622	13.4838	13.4043	13.3071	12.9374	13.5223	13.6072	12.865	13.0026	12.8749	13.3946	13.6194	13.3743	12.9074	13.0915
Q9Z204_241_249_1_1_S241	Hnrnpc	Q9Z204	NEKsEEEQSSASVKK	SSPVEMK.NEKsEEEQSSASVKK.DETNVKM	1	15.6095	15.6083	15.7814	15.5982	14.8749	16.0862	15.2362	15.6752	15.4597	16.1488	15.9382	15.6866	15.4696	15.7034	15.6545	15.7105	15.5545	15.3523	15.7629
E9Q0S6_150_169_2_0	Tns1	E9Q0S6	NLEEGGSMRVSPSIQPQPQSQPTSLSR	RVGSSPK.NLEEGGSMRVSPSIQPQPQSQPTSLSR.NTSVSRA	1	12.3881	12.5642	12.755	12.4421	12.4305	12.6044	12.0721	11.6927	11.7132	12.6943	12.7751	12.8444	12.7497	12.2043	12.0912	12.5388	12.1913	12.596	12.006
E9Q0S6_1535_1537_1_0	Tns1	E9Q0S6	QGSPTPALPEK	PDSAAFR.QGSPTPALPEK.RRMSVGD	1	15.275	15.1369	15.198	15.5703	15.0684	15.4306	15.0222	15.6752	15.3878	15.3989	14.9909	15.5921	15.3084	15.3265	15.4739	15.4754	15.0823	15.2701	15.7055
E9Q0S6_154_169_1_0	Tns1	E9Q0S6	VSPSIQPQPQSQPTSLSR	EEGGSMR.VSPSIQPQPQSQPTSLSR.NTSVSRA	1	13.2031	13.4689	13.4525	13.3348	13.7899	13.1199	13.3722	12.853	12.6772	13.1739	13.048	13.0181	13.7249	12.7836	12.5603	13.0429	12.9178	13.6083	12.8828
Q61160_187_204_1_1_T204	Fadd	Q61160	SENMSPVLRDSTVSSSEtP	AQESVSK.SENMSPVLRDSTVSSSEtP._______	1	15.609	16.1859	15.8986	14.8779	15.7813	15.3455	15.9218	15.3292	15.6993	15.3797	15.9511	14.9561	15.0512	15.8231	15.8911	14.89	16.0181	15.5949	14.7127
E9Q0S6_154_175_1_0	Tns1	E9Q0S6	VSPSIQPQPQSQPTSLSRNTSVSR	EEGGSMR.VSPSIQPQPQSQPTSLSRNTSVSR.AMEDSCE	1	11.7748	12.3432	11.5367	11.5103	11.7597	12.4601	11.9224	11.9477	11.556	11.873	11.5916	11.7892	11.4115	11.9953	11.2423	11.5841	11.5846	11.2565	NA
E9Q0S6_154_175_2_0	Tns1	E9Q0S6	VSPSIQPQPQSQPTSLSRNTSVSR	EEGGSMR.VSPSIQPQPQSQPTSLSRNTSVSR.AMEDSCE	1	14.0565	14.1147	14.2866	14.2048	14.0906	14.1125	14.2612	13.7252	13.7707	14.1039	13.9079	14.1477	13.8147	14.3738	14.0968	14.0809	14.0982	14.0984	13.6879
Q9DBY8_184_196_1_1_S190	Nvl	Q9DBY8	ESLPLDLsDDQSNSK	KTPGGKK.ESLPLDLsDDQSNSK.KQDSEIQ	1	15.6089	15.7311	15.7243	15.637	15.4863	15.7476	15.8045	15.7224	15.6458	15.8246	15.6132	15.5856	15.4352	15.7357	15.7795	15.3924	15.5117	15.4062	15.4859
E9Q0S6_1554_1560_1_0	Tns1	E9Q0S6	AGSLPNYATINGK	RMSVGDR.AGSLPNYATINGK.VSSSPVA	0.994	11.8851	11.8955	11.7316	11.6294	11.4898	12.2683	11.9154	11.9979	11.7453	12.1106	12.3734	11.9226	12.0931	11.9008	11.7629	11.9158	11.9364	11.8471	11.75
O70311_345_352_2_2_S345S348	Nmt2	O70311	FsHLsRNMTLQR	RKLVEVK.FsHLsRNMTLQR.TMKLYRL	0.9792	15.6085	15.8524	15.5797	15.927	16.0185	15.2838	15.3273	15.1726	15.1116	15.3511	15.2873	15.7179	15.865	15.8286	15.7923	15.3607	15.7869	15.7019	15.4581
Q9DCD5_417_417_1_1_T417	Tjap1	Q9DCD5	AFVDRtPPPAAVVQR	LLASWQR.AFVDRtPPPAAVVQR.TAFGRDS	0.9823	15.6072	15.5601	15.3916	15.7447	15.8721	15.2247	14.4958	15.4017	15.1958	15.2878	15.4567	15.95	15.6473	16.2359	15.8802	15.8127	15.8847	15.8791	15.5561
E9Q0S6_1566_1591_2_0	Tns1	E9Q0S6	VSSSPVANGMASGSSTVSFSHTLPDFSK	YATINGK.VSSSPVANGMASGSSTVSFSHTLPDFSK.YSMPDNS	1	11.2304	11.1638	11.8177	11.3125	11.885	10.4243	10.8348	11.1172	11.4301	11.0543	11.3175	10.7237	11.5311	11.1688	11.5699	11.2977	10.4803	11.1428	11.6202
E9Q0S6_1593_1602_1_0	Tns1	E9Q0S6	YSMPDNSPETR	TLPDFSK.YSMPDNSPETR.AKVKFVQ	0.9682	11.1053	11.1028	10.8186	11.6107	10.9454	10.8048	11.0461	10.8388	11.3856	11.3961	10.7139	11.0036	11.5193	10.8334	11.0507	NA	10.5035	11.1084	11.5836
Q6P5H2_1837_1844_1_1_S1837	Nes	Q6P5H2	APLVGsPVHLGPSQPLK	QEQGTLK.APLVGsPVHLGPSQPLK.FTLSGVD	1	15.603	15.6744	15.8757	15.9031	16.0238	15.7324	16.0199	15.4111	15.4578	15.3586	15.7028	15.2861	15.4498	15.0273	15.4216	15.6597	15.6658	15.5369	15.1229
E9Q0S6_1657_1664_1_0	Tns1	E9Q0S6	VSSPPPTITQQGK	AYGLAMK.VSSPPPTITQQGK.KGDMTHE	1	12.8765	13.2615	13.0749	12.8489	13.1	12.8436	12.9272	13.0238	12.8287	12.9242	13.0274	12.3841	12.937	12.685	13.1008	12.3736	12.9255	12.8787	12.2805
E9Q0S6_1735_1743_1_0	Tns1	E9Q0S6	DSSGPANSTTDLLK	DPTDESK.DSSGPANSTTDLLK.QGAACNV	1	13.1704	13.2607	12.8689	13.2483	12.9634	13.0346	13.1313	13.0137	13.2875	13.2677	13.1237	13.3727	13.0562	13.2151	13.4078	13.2607	13.4071	13.2786	13.1721
E9Q0S6_545_584_1_0	Tns1	E9Q0S6	DSLNGSSGPVTTARPALSATPNHVEHTLSVSSDSGNSTASTK	YAKVKKK.DSLNGSSGPVTTARPALSATPNHVEHTLSVSSDSGNSTASTK.TDKTDEP	0.9975	11.3416	11.5658	11.5776	10.613	11.8245	10.0235	11.2266	10.6039	12.0661	10.5296	11.7991	10.9301	11.2423	10.6015	12.3559	NA	11.0813	11.3877	11.608
E9Q0S6_545_584_2_0	Tns1	E9Q0S6	DSLNGSSGPVTTARPALSATPNHVEHTLSVSSDSGNSTASTK	YAKVKKK.DSLNGSSGPVTTARPALSATPNHVEHTLSVSSDSGNSTASTK.TDKTDEP	1	12.2175	12.1137	12.274	11.3924	12.4762	12.0938	12.442	11.932	12.9909	12.1753	12.5813	11.8397	12.267	11.2036	13.4094	11.7752	11.9521	11.7526	12.5225
P26041_576_576_1_1_S576	Msn	P26041	QRIDEFEsM	IRQGNTK.QRIDEFEsM._______	0.9998	15.6028	15.61	15.4454	15.5695	15.8773	15.6481	15.7147	15.4215	15.0851	15.3796	15.4658	15.565	15.4198	15.5669	15.7377	15.9435	16.0314	15.6333	15.5979
P31001_42_51_1_1_S45	Des	P31001	AGFGTKGsSSSMTSR	SSPVFPR.AGFGTKGsSSSMTSR.VYQVSRT	1	15.5998	16.9925	16.5114	13.8858	15.1236	16.1029	16.1399	15.1373	15.0025	16.5476	15.9459	15.2314	12.4427	15.3441	14.9544	15.2086	15.3729	14.8856	14.7473
Q64727_787_791_1_1_S787	Vcl	Q64727	AAsDELSK	KFREAVK.AAsDELSK.TISPMVM	0.9999	15.5979	15.5061	15.7158	15.8707	15.3131	15.519	15.7422	15.7084	15.5726	15.6141	15.4697	15.4151	15.4987	15.5854	15.6286	15.8634	15.8525	15.5185	15.5462
P62960_156_165_1_1_S163	Ybx1	P62960	GPPRNYQQNYQNsESGEK	RRYPRRR.GPPRNYQQNYQNsESGEK.NEGSESA	1	15.5977	15.5891	15.7979	15.6838	15.5056	15.5803	15.3389	15.3722	15.7422	15.6993	15.6769	15.5033	15.6929	15.8213	15.7493	15.6256	15.5561	15.3932	15.5591
Q64511_1387_1412_1_1_S1387	Top2b	Q64511	VKAsPITNDGEDEFVPSDGLDKDEYAFSSGK	NDLEELK.VKAsPITNDGEDEFVPSDGLDKDEYAFSSGK.SKATPEK	1	15.5976	15.4401	15.5787	15.7732	15.3987	15.7383	15.9087	15.3128	15.4201	16.065	15.6921	15.7961	15.5615	15.6226	15.4679	15.1304	15.5718	15.5267	15.455
E9Q0S6_790_810_2_0	Tns1	E9Q0S6	SQSFPDVEPQLPQAPTRGGSSR	DPSGLFR.SQSFPDVEPQLPQAPTRGGSSR.EAVQRGL	1	12.6549	12.8169	12.5556	12.3623	12.7502	12.5029	12.8708	12.5383	12.5774	12.241	12.5663	12.3035	12.3826	13.1863	13.1194	12.3869	12.9794	12.9981	11.6603
Q9CQ73_63_63_1_1_T63	Pkp2	Q9CQ73	IQEQVQQtLARR	PAARSQR.IQEQVQQtLARR.GRSSAVS	1	15.5972	15.46	15.2995	15.7172	15.6683	15.4612	15.3939	15.8247	15.6251	15.5475	15.155	15.8517	15.4665	15.807	15.4463	15.4836	15.6511	15.7629	15.5249
Q80WQ6_293_298_2_2_S295S298	Rhbdf2	Q80WQ6	GVPHSAsPVsPDGVHIPLK	LSASYFR.GVPHSAsPVsPDGVHIPLK.EYSGGRA	1	15.5964	15.6914	15.6722	15.6478	15.5848	15.7081	15.5582	15.3788	15.4815	15.8558	16.0148	15.5819	15.5533	15.5949	15.2656	15.5108	15.6885	15.6195	15.4377
Q6URW6_1973_1998_1_1_S1973	Myh14	Q6URW6	LEEGVAsDEEEAEGAEPGSAPGQEPEAPPPATPQ	TVRQVFR.LEEGVAsDEEEAEGAEPGSAPGQEPEAPPPATPQ._______	1	15.5956	15.4146	15.5339	16.1354	15.62	15.7661	15.4802	15.4365	15.0408	15.1984	15.5459	15.6703	15.4724	15.3756	15.1585	15.6832	15.5883	15.6334	15.7
P41216_423_424_1_1_S423	Acsl1	P41216	IQsSLGGK	DKLIFHK.IQsSLGGK.VRLMITG	0.9999	15.5941	15.928	15.8908	15.3901	15.2589	15.6981	15.5278	15.7291	15.7424	16.0718	15.8854	15.1541	15.0836	15.6637	15.7688	15.6657	15.4505	15.4838	15.7474
P58404_223_234_1_1_S223	Strn4	P58404	AsPGPGGLSGGESLLVK	PVEGAPR.AsPGPGGLSGGESLLVK.QIEEQIK	1	15.5939	15.5488	15.4702	15.7487	15.8087	15.4619	14.953	15.7621	15.8498	15.6492	15.4903	16.1052	16.5094	15.0955	15.2142	15.3252	14.9623	15.367	15.5148
Q5XJE5_179_179_1_1_S179	Leo1	Q5XJE5	LQNsDDDEEK	QGSDEDK.LQNsDDDEEK.MQNTDDE	1	15.5927	15.5339	15.7517	15.4737	15.0933	15.5904	15.8612	15.7518	15.6542	16.0465	15.848	15.5091	15.3403	15.7157	15.4179	15.7366	15.6951	15.1011	15.4654
A2ASS6_25817_25817_1_1_S25817	Ttn	A2ASS6	LEAPELDLDsELRK	TVKPEDK.LEAPELDLDsELRK.GIVVRAG	0.9999	15.592	15.6618	15.8582	15.5819	15.4149	15.5552	15.5274	15.6394	15.6434	15.9559	15.8389	15.5429	15.5682	15.5878	15.6776	15.4408	15.4071	15.5823	15.6832
E9Q0S6_922_928_1_0	Tns1	E9Q0S6	QSHPLTQSR	PLLGSSR.QSHPLTQSR.SGYIPSG	0.9882	13.7402	14.1034	13.5933	14.0585	13.8589	13.6653	13.797	13.4877	13.2931	13.3742	13.3863	13.8294	13.7233	14.1514	14.0124	13.6934	13.6687	14.0128	13.5302
E9Q137_302_303_1_0	Tex264	E9Q137	ELSTPERGEE	KLLGPPR.ELSTPERGEE._______	0.9957	12.294	12.3118	12.3288	12.4998	12.1163	12.3426	12.1039	12.511	12.3431	12.2576	12.4203	11.9764	12.7457	12.2297	12.3124	12.7143	11.5432	12.5436	12.8452
Q5XJE5_631_638_1_1_S631	Leo1	Q5XJE5	KLNsDEEGESSGK	QRLLKAK.KLNsDEEGESSGK.RKAEDDD	1	15.5881	15.3992	15.642	15.7838	15.1122	15.832	15.7712	15.5911	15.3938	15.8661	15.7146	15.861	15.5553	15.6721	15.5633	15.596	15.6977	15.3439	15.5413
P27546_609_617_1_1_S617	Map4	P27546	AAEQMSTLPIDAPsPLENLEQK	ASPEPVK.AAEQMSTLPIDAPsPLENLEQK.ETPGSQP	1	15.5873	15.5492	15.3338	15.5787	15.4773	15.5962	15.9675	15.4744	15.4909	15.715	15.7737	15.4446	15.5874	15.4366	15.291	15.6604	15.9108	15.502	15.6065
E9Q1P8_375_392_1_0	Irf2bp2	E9Q1P8	IPITPTSSFVSPPPPTASPHSNR	TSTEGLK.IPITPTSSFVSPPPPTASPHSNR.TTPPEAA	1	12.0248	12.0069	11.8853	12.1092	12.3226	11.5558	12.027	12.1143	11.8718	12.0081	11.953	12.1833	12.5356	12.2662	11.6852	12.1721	11.9026	11.899	11.4866
P62897_98_98_1_1_Y98	Cycs	P62897	ADLIAyLK	IKKKGER.ADLIAyLK.KATNE__	0.9999	15.5852	15.5398	15.6197	15.6254	15.3555	15.5813	15.5199	15.9599	15.7729	15.3603	15.6023	15.8059	15.6749	15.783	15.7903	15.556	15.3686	15.5947	15.6306
E9Q236_641_648_1_0	Abcc4	E9Q236	ENEEAEPSTAPGTPTLRK	FGSLLKK.ENEEAEPSTAPGTPTLRK.RTFSEAS	1	13.2521	13.2737	13.3432	13.162	12.7205	13.3185	13.5249	12.9506	13.5493	13.2023	13.2528	12.9385	13.1354	13.5352	13.1683	13.7127	13.3444	13.4635	13.33
Q3UFY8_68_89_1_1_S69	Trmt10c	Q3UFY8	SsIQEDGVSEVSDKDEDSLASTR	GWKATMK.SsIQEDGVSEVSDKDEDSLASTR.ELIEMWR	1	15.5846	15.4999	15.6928	15.6662	15.3406	15.6077	15.4321	15.672	15.7674	15.7739	15.7386	15.5964	15.6692	15.3653	15.5711	15.6858	15.6723	15.6157	15.662
E9Q236_641_648_2_0	Abcc4	E9Q236	KENEEAEPSTAPGTPTLRK	DFGSLLK.KENEEAEPSTAPGTPTLRK.RTFSEAS	1	15.6266	15.4749	15.3569	15.6169	14.9283	15.5671	15.6549	16.1299	16.1546	15.7161	15.3498	15.7731	15.5412	15.8274	15.5315	15.8746	15.7407	15.8066	15.5948
O09039_200_206_1_1_S200	Sh2b3	O09039	sPGPGHSHFLQLFDPPK	RGRLVLR.sPGPGHSHFLQLFDPPK.SSKPKLQ	0.9032	15.5844	15.1969	15.3495	15.1696	15.2105	15.4377	15.6575	16.0768	15.9109	15.1298	15.193	15.7485	15.4635	15.9294	15.8399	15.7885	15.8815	15.8886	15.7444
O35711_405_405_1_1_S405	Ppfibp2	O35711	CVDGNQLsPVGEPK	RRESGDK.CVDGNQLsPVGEPK.DSSFLAE	1	15.5799	15.9088	15.096	15.6691	15.5987	16.2896	15.8237	15.6102	15.6358	15.6818	15.826	15.4039	15.7978	15.4773	15.3012	15.5043	15.1155	15.1902	15.7201
Q8K4L3_508_513_1_1_S510	Svil	Q8K4L3	SLsDYTGPPQLQVPR	KRKVLAR.SLsDYTGPPQLQVPR.HKDEAPS	1	15.5781	15.6962	15.2602	15.5633	15.7695	15.4263	15.5196	15.3671	15.5128	15.5559	15.3841	15.7714	15.7306	15.8168	15.7112	15.7481	15.5034	15.7283	15.4541
O54988_181_183_1_1_T183	Slk	O54988	NTRtIQR	DFGVSAK.NTRtIQR.RDSFIGT	0.9989	15.5779	15.4505	15.725	16.006	16.032	15.3866	14.8582	15.7032	15.79	15.2944	15.4915	15.6777	16.0843	15.2964	15.4614	15.7555	15.4149	15.4364	15.473
Q05D44_127_145_1_1_S139	Eif5b	Q05D44	TARPNSEAPLSGsEDADDSNK	KDSKSKK.TARPNSEAPLSGsEDADDSNK.LSKKGKK	1	15.5775	15.3931	15.5574	15.4826	15.1668	15.674	15.3611	15.9749	15.7671	15.7062	15.3764	15.763	15.5139	15.774	15.7315	15.7617	15.7155	15.3763	15.7602
O55143_648_649_1_1_T648	Atp2a2	O55143	IGIFGQDEDVtSK	AVAICRR.IGIFGQDEDVtSK.AFTGREF	1	15.5758	15.3777	15.6355	15.5086	15.2421	15.6645	15.5443	15.3973	15.6207	15.8267	15.6232	15.7619	15.7777	15.8996	15.6877	15.5092	15.3237	15.5619	15.8471
Q9Z2D6_229_229_1_1_S229	Mecp2	Q9Z2D6	MPFQAsPGGK	PGKLVVK.MPFQAsPGGK.GEGGGAT	1	15.5741	15.6356	15.4229	15.8483	15.6423	15.5707	15.461	15.6272	15.4622	15.9512	15.7096	15.5273	15.7729	15.6422	15.4139	15.2735	15.5233	15.6284	15.143
Q6KCD5_2645_2652_1_1_S2652	Nipbl	Q6KCD5	AITSLLGGGsPK	STNARNK.AITSLLGGGsPK.NNTAADT	1	15.5714	15.5453	15.5357	15.7436	15.3331	15.6371	15.8395	15.5144	15.4776	15.7129	15.5147	15.6278	15.6828	15.4386	15.4824	15.6541	15.7728	15.1803	15.5905
P19783_44_58_1_1_S56	Cox4i1	P19783	DYPLPDVAHVTMLsASQK	PTYADRR.DYPLPDVAHVTMLsASQK.ALKEKEK	1	15.5672	16.0043	15.6449	15.9093	15.5785	15.4858	15.2043	15.6095	15.6966	15.3242	15.8386	15.6683	15.644	15.6247	15.607	15.1707	14.9466	16.0417	15.2782
Q61687_717_719_2_2_S717S719	Atrx	Q61687	AKQPVIGDQNsDsDEMLAVLK	KPHKVPK.AKQPVIGDQNsDsDEMLAVLK.EASQMGH	1	15.565	15.6042	15.6659	15.6021	15.5111	15.5634	15.758	15.5416	15.5356	15.4519	15.5581	15.7307	15.4026	15.5443	15.8724	15.5769	15.51	15.7134	15.7047
E9Q394_1608_1613_1_0	Akap13	E9Q394	NSLMSLSEEHLEPDQR	FGGEEQR.NSLMSLSEEHLEPDQR.QHHRMFD	0.9467	13.8529	13.6799	13.7089	13.885	13.8202	13.4836	13.9491	13.5559	13.5268	13.58	13.6035	14.3256	14.3878	13.4809	14.2874	14.0595	13.7687	14.1268	14.3627
Q9JI91_429_435_1_1_S433	Actn2	Q9JI91	DYESAsLTEVR	EQILLQK.DYESAsLTEVR.ALLRKHE	1	15.5632	15.7804	15.6573	15.4342	15.3658	15.4343	15.6285	15.6636	15.5292	15.6787	15.4501	15.5874	15.4303	15.2951	15.6383	15.7802	15.8879	15.713	15.3229
Q80TV8_792_795_1_1_S794	Clasp1	Q80TV8	VLSTsTDLEAAVADALK	GSVNAMR.VLSTsTDLEAAVADALK.KPVRRRY	1	15.5625	15.5581	15.4371	15.6401	15.2453	15.4133	15.5394	16.0792	16.1117	15.2266	15.3365	15.7621	15.5628	15.6852	15.4402	15.606	15.5556	15.7585	15.5776
P41234_1322_1331_2_2_S1327S1331	Abca2	P41234	VSEEDQsLENsEADVK	LEEVFLK.VSEEDQsLENsEADVK.ESRKDVL	1	15.5585	15.7252	15.4229	15.571	15.5499	15.2918	15.5881	15.5151	15.1914	15.8934	15.7933	15.5222	15.8688	15.3129	15.6038	15.4727	15.619	15.6085	15.5285
P27546_503_512_1_1_T503	Map4	P27546	VAEFNNVtPLSEEEVTSVK	VILPETK.VAEFNNVtPLSEEEVTSVK.DMSPSAE	1	15.5579	15.3654	15.4085	15.7691	15.4206	15.7347	15.7918	15.6292	15.5943	15.4878	15.4918	15.6776	15.4463	15.6444	15.6332	15.6019	15.6546	15.3536	15.4755
Q9WUD1_15_26_1_1_S24	Stub1	Q9WUD1	LGTGGGGSPDKsPSAQELK	EKEGGAR.LGTGGGGSPDKsPSAQELK.EQGNRLF	1	15.5576	15.1727	15.3158	15.7885	15.2281	15.8008	15.8053	15.453	15.3751	15.6388	15.332	16.0079	15.6673	15.784	15.6982	15.6056	15.5522	15.3721	15.5036
Q62407_614_626_1_1_S614	Speg	Q62407	AIQECRsPVPPYTADPPESR	FPLTRSR.AIQECRsPVPPYTADPPESR.TKAPSGR	1	15.5527	15.4767	15.5281	15.7452	15.7581	14.998	15.2768	15.8714	15.7435	15.2431	15.4501	15.577	15.5195	15.8097	15.341	15.4512	15.3819	15.8276	15.5703
P59017_295_302_1_1_S302	Bcl2l13	P59017	SENNSSNsDIVHVEK	SSGAGEK.SENNSSNsDIVHVEK.EEVPEEA	1	15.551	15.7118	15.498	15.4538	15.3417	15.4391	15.5701	15.5024	15.2795	15.6687	15.6276	15.7529	15.4917	16.0061	15.7415	15.721	15.4466	15.4148	15.5657
E9Q394_2682_2692_1_0	Akap13	E9Q394	SGSLDSELSVSPK	SAPSVTK.SGSLDSELSVSPK.RNSISRT	1	12.5335	12.5111	12.6725	12.5569	12.8137	12.6445	12.7184	12.7023	12.8301	12.578	12.729	12.1072	12.0561	12.3308	12.5174	12.3134	12.5411	12.4878	12.665
Q9QXX4_44_51_1_1_S51	Slc25a13	Q9QXX4	YLNIFGEsQPNPK	PHDFVTR.YLNIFGEsQPNPK.TVELLSG	1	15.5502	15.7384	15.8097	15.4908	15.4222	15.3278	15.4566	15.7949	15.8713	15.7393	15.6489	15.4479	15.6565	15.4367	15.5571	15.5392	15.3822	15.6336	15.4927
E9Q3C1_492_495_1_0	C2cd2	E9Q3C1	QLSESSK	VAEVAIR.QLSESSK.LKLKSPR	0.9384	11.7484	11.5951	11.8248	11.8995	11.4832	11.3165	11.6387	11.7972	11.925	11.3534	11.3795	12.0335	11.9986	12.0582	11.9935	12.0976	11.566	11.8813	12.235
O54724_173_177_2_2_S173S177	Cavin1	O54724	sLKEsEALPEK	AKLSVSK.sLKEsEALPEK.EGDELGE	0.9995	15.5501	15.1732	15.5452	15.2678	14.9566	15.9247	16.1693	15.22	14.924	16.1252	15.9495	15.411	15.3887	15.455	15.2561	15.7032	15.9391	14.79	15.4716
Q8VCF0_137_165_1_1_S152	Mavs	Q8VCF0	ETPSCPKPVQDTQPPEsPVENSEQLLQTNSGAVAR	IPDHGLR.ETPSCPKPVQDTQPPEsPVENSEQLLQTNSGAVAR.MSGGSLI	1	15.5495	15.7868	15.5688	15.1844	15.405	16.1246	15.8227	15.7247	15.4923	15.6022	15.5204	15.5704	14.7808	15.6636	15.5665	15.796	15.2865	15.7871	15.6418
A2ASS6_19128_19133_1_1_S19128	Ttn	A2ASS6	EPLDDGGsVVTNYVVERK	SCYLTWK.EPLDDGGsVVTNYVVERK.DVATAQW	1	15.5495	15.6115	15.5901	15.509	15.655	15.5853	15.4751	15.6485	15.6859	15.5904	15.7432	15.1613	15.5546	15.5738	15.5673	15.293	15.6745	15.5526	15.1923
E9Q3L2_1423_1447_1_0	Pi4ka	E9Q3L2	KYLTASQLVPPDNQDTRSNLDITVGSR	TAMFSDK.KYLTASQLVPPDNQDTRSNLDITVGSR.QQATQGW	1	12.8429	13.1744	12.6482	12.1143	12.8016	12.8077	12.8049	12.9525	12.9758	12.8077	12.2968	12.9942	12.0962	13.5301	12.9508	13.1939	13.1609	13.0233	12.3535
Q9JJG0_735_743_1_1_T743	Tacc2	Q9JJG0	LGSSLPQDDDtPKK	EIEYMEK.LGSSLPQDDDtPKK.QALYLMF	1	15.5469	14.536	15.0448	15.557	14.418	15.7651	15.5124	16.0589	15.6016	15.6068	15.0834	15.946	15.5453	15.9392	15.3304	16.1114	16.1046	15.0097	15.6823
E9Q3L2_1423_1447_2_0	Pi4ka	E9Q3L2	YLTASQLVPPDNQDTRSNLDITVGSR	AMFSDKK.YLTASQLVPPDNQDTRSNLDITVGSR.QQATQGW	0.9999	10.6878	10.7009	9.66025	10.5706	10.7459	10.2148	10.6948	10.5571	10.6249	10.2144	10.8468	10.4083	10.8764	11.0692	10.8417	10.8065	10.7669	10.9756	NA
P10637_678_696_2_2_S688S696	Mapt	P10637	TDHGAEIVYKsPVVSGDTsPR	RENAKAK.TDHGAEIVYKsPVVSGDTsPR.HLSNVSS	1	15.5459	14.9033	15.2712	15.5856	15.3023	15.3428	15.1118	15.9505	16.0361	15.0354	15.0963	15.9473	16.0443	15.3927	15.784	15.9738	15.6189	15.752	15.8371
Q3UZA1_378_392_1_1_S380	Rcsd1	Q3UZA1	QKEEAPLEPSCsPGADHAAGEITSEIQNEK	IAEPDTK.QKEEAPLEPSCsPGADHAAGEITSEIQNEK.AVSMDDI	1	15.5431	15.6628	15.693	15.4376	15.2381	15.8493	15.9464	15.5628	15.5304	15.5334	15.6323	15.653	15.3192	15.4493	15.6925	15.4368	15.6976	15.5456	15.5422
E9Q3L2_258_268_1_0	Pi4ka	E9Q3L2	KTSSVSSISQVSPER	QEGTLKR.KTSSVSSISQVSPER.GIPPPSS	1	13.4555	13.1674	13.5261	14.101	13.522	13.4521	13.2416	13.5551	13.2055	13.1482	12.8353	13.5115	14.27	13.4051	12.9245	13.3181	13.0437	13.4714	13.4029
Q9DCL8_122_131_2_2_S122S123	Ppp1r2	Q9DCL8	EQEssGEEDNDLSPEEREK	EPKYRTR.EQEssGEEDNDLSPEEREK.KRQFEMK	1	15.5414	15.4752	15.015	15.683	15.4041	15.5872	15.7485	15.6262	15.6204	15.3862	15.6776	15.5385	15.6054	15.7154	15.3526	15.683	15.7038	15.7868	15.6015
E9Q3L2_258_268_2_0	Pi4ka	E9Q3L2	RKTSSVSSISQVSPER	CQEGTLK.RKTSSVSSISQVSPER.GIPPPSS	1	13.8947	13.6135	13.8232	14.2006	13.6846	14.1881	13.7583	13.9827	13.926	13.9234	13.7774	13.7881	14.5107	13.8032	13.599	13.6003	13.9136	13.5473	13.8151
E9Q401_1035_1036_1_0	Ryr2	E9Q401	LVPYTLLDDR	KNRRNPR.LVPYTLLDDR.TKKSNKD	0.9911	12.2614	12.2472	12.133	12.6256	12.1917	11.7838	12.0169	12.3847	12.0989	12.4392	12.3998	12.2166	12.2709	12.2091	12.3047	12.4533	12.0636	12.7889	12.5194
P97863_325_333_1_1_S328	Nfib	P97863	PLFSSTsPQDSSPR	TMKKPEK.PLFSSTsPQDSSPR.LSTFPQH	1	15.5403	15.3319	15.3566	15.5022	15.585	15.6557	15.7997	15.4421	15.3398	15.698	15.4851	15.45	15.6645	15.5772	15.5072	15.6182	15.6534	15.3483	15.7952
Q3TWF6_634_646_1_1_S641	Wdr70	Q3TWF6	TMFAQVEsDDEESK	YSKTQPK.TMFAQVEsDDEESK.NEPEWKK	1	15.5402	15.45	15.5944	15.3808	15.4283	15.7695	15.5282	15.5299	15.5591	15.6849	15.5344	15.7158	15.7012	15.4764	15.3703	15.506	15.6653	15.4521	15.4858
P48722_593_600_1_1_T593	Hspa4l	P48722	QLtQDLLNSYIENEGK	IQSSLYR.QLtQDLLNSYIENEGK.MIMQDKL	1	15.5401	15.6173	15.45	14.4119	15.0853	15.2744	15.7758	15.7842	15.8495	15.5429	15.4267	15.6176	14.3927	15.4954	15.8691	15.3913	16.1788	15.4857	15.2022
Q922J3_190_203_2_2_S199S203	Clip1	Q922J3	TASESISNLsEAGsVK	QISNLTK.TASESISNLsEAGsVK.KGERELK	1	15.5399	15.0589	15.1524	15.417	15.1678	15.5507	15.7656	15.8516	15.8862	15.1302	15.0799	15.7427	15.6189	15.7921	15.6977	15.9502	15.9266	15.2122	15.3784
P20152_325_327_1_1_S325	Vim	P20152	QVQsLTCEVDALK	ESNEYRR.QVQsLTCEVDALK.GTNESLE	1	15.5395	15.4825	15.8007	15.7023	15.5332	15.9525	15.6605	15.2291	15.2414	16.0569	15.7826	15.3512	15.5299	14.5935	15.1496	15.712	15.8957	15.2874	15.1594
E9Q401_2357_2368_1_0	Ryr2	E9Q401	IAEDPSRDGPSPTSGSSK	AMEEAIK.IAEDPSRDGPSPTSGSSK.TLDIEEE	1	15.415	15.1043	15.4408	15.2389	14.8451	15.3236	15.4547	15.7971	15.9695	15.7557	15.6551	15.3209	15.6494	15.6615	15.4588	15.489	15.4075	14.9532	15.2601
P56812_119_126_1_1_S119	Pdcd5	P56812	VMDsDEDDADY	VKFNRRK.VMDsDEDDADY._______	1	15.539	15.6837	15.5545	15.4321	15.631	15.53	15.5757	15.5145	15.4844	15.4167	15.2459	15.583	15.478	15.601	15.5724	15.6048	15.6332	15.6861	15.5967
E9Q401_2357_2368_2_0	Ryr2	E9Q401	IAEDPSRDGPSPTSGSSK	AMEEAIK.IAEDPSRDGPSPTSGSSK.TLDIEEE	0.9995	13.3395	13.2042	13.3042	13.4213	13.0352	13.5402	13.5176	13.4565	13.358	13.6236	13.2426	13.0395	13.3716	13.306	13.337	13.5544	13.4159	13.1309	13.4784
O35691_346_346_1_1_S346	Pnn	O35691	EAGIVHsDAEK	AGEEEEK.EAGIVHsDAEK.EQEEEEQ	1	15.5353	15.4291	15.4556	15.4198	15.3236	15.5958	15.6897	15.6134	15.5106	15.9701	15.6756	15.4864	15.5765	15.5421	15.3959	15.6669	15.6279	15.1869	15.4601
O70468_455_455_1_1_S455	Mybpc3	O70468	sLEDQLVMVGQR	PPVLITR.sLEDQLVMVGQR.VEFECEV	1	15.534	15.4636	15.3951	15.879	15.4588	15.8545	15.0808	15.4336	15.1911	15.2093	14.8824	16.1733	15.9581	15.1561	15.7302	15.9796	15.1213	15.9218	16.3128
E9Q401_2692_2711_1_0	Ryr2	E9Q401	QSSMDSEGNFNPQPVDTSNITIPEK	YVSMMEK.QSSMDSEGNFNPQPVDTSNITIPEK.LEYFINK	1	17.3671	17.6415	17.389	17.2172	16.88	17.432	17.1342	17.6025	17.8352	17.7326	17.5752	17.3258	17.0755	17.4087	17.164	17.4217	17.284	17.4146	17.4763
Q62417_341_345_2_2_S341S345	Sorbs1	Q62417	MsRDIsPEEIDLK	SVLTNEK.MsRDIsPEEIDLK.NEPWYKF	0.9993	15.5322	15.5009	15.1804	15.584	15.0366	16.1066	15.1717	15.7114	14.889	15.8054	15.1891	15.8997	15.3577	16.066	15.3585	16.02	15.7864	15.2206	15.3274
Q8BGH4_150_175_1_1_S152	Reep1	Q8BGH4	SFsMQDLTTIRGDGAPAPSGPPPPGTGR	ALSERLR.SFsMQDLTTIRGDGAPAPSGPPPPGTGR.SSGKHSQ	1	15.5318	15.5974	15.4915	15.7936	15.2275	15.1413	15.5393	15.7381	15.7865	15.6027	15.5727	15.4981	15.4758	15.8089	15.4503	15.4607	15.4487	15.5247	15.4721
E9Q401_2692_2711_2_0	Ryr2	E9Q401	QSSMDSEGNFNPQPVDTSNITIPEK	YVSMMEK.QSSMDSEGNFNPQPVDTSNITIPEK.LEYFINK	1	15.7143	15.8969	15.899	15.484	15.2802	15.574	15.6101	15.9601	16.0426	16.0745	15.7552	15.6024	15.1464	15.9918	15.7108	15.6887	15.5358	15.9759	15.9754
Q9WVE8_386_388_1_1_S387	Pacsin2	Q9WVE8	NVSsYEK	KEDIKAK.NVSsYEK.TQTYPTD	0.9981	15.531	15.3126	16.0214	15.1758	15.5229	15.5515	15.6842	15.309	15.7258	15.3523	15.6043	15.4247	15.7746	15.4056	15.698	15.3721	15.7398	15.4397	15.6394
Q02566_385_393_1_1_Y387	Myh6	Q02566	SAyLMGLNSADLLK	GTEDADK.SAyLMGLNSADLLK.GLCHPRV	1	15.5297	15.6123	15.8928	15.4459	15.493	15.6753	15.4928	15.7215	15.4585	15.828	15.6188	15.4731	15.4035	15.5769	15.4794	15.1938	15.4567	15.5344	15.262
A2ASS6_34009_34015_1_1_Y34013	Ttn	A2ASS6	SELDyMSK	QRLSEYK.SELDyMSK.EEKSKKK	1	15.529	15.5184	15.6361	15.4086	15.4445	15.3684	15.542	15.685	15.5003	15.8483	15.646	15.4685	15.4959	15.6938	15.381	15.5772	15.6462	15.7384	15.6642
P14873_1768_1775_1_1_S1775	Map1b	P14873	VQSLEGEKLsPK	ASLASEK.VQSLEGEKLsPK.SDISPLT	1	15.5276	14.9547	15.0878	15.7729	15.2142	15.9388	16.092	15.0661	14.9838	15.8082	15.6857	15.5371	15.4443	15.187	15.2751	16.0081	16.0683	14.7147	15.2903
E9Q401_2796_2803_1_0	Ryr2	E9Q401	EGDSMALYNRTR	WRIERTR.EGDSMALYNRTR.RISQTSQ	0.9983	12.9408	12.8145	13.1858	13.489	12.3734	12.8848	12.5999	13.2259	12.6882	12.8876	12.3672	13.1768	13.0457	13.5155	13.0075	13.0522	12.6647	13.1634	13.0706
Q64727_357_364_1_1_S357	Vcl	Q64727	AQQVsQGLDVLTAK	SPVAMQK.AQQVsQGLDVLTAK.VENAARK	1	15.527	15.282	15.5687	15.6431	15.4008	15.5845	15.6261	15.6453	15.6574	15.3522	15.4072	15.5425	15.6266	15.6525	15.4676	15.5463	15.6504	15.6997	15.5156
E9Q401_2803_2821_2_0	Ryr2	E9Q401	TRRISQTSQVSIDAAHGYSPR	SMALYNR.TRRISQTSQVSIDAAHGYSPR.AIDMSNV	1	11.8316	11.4436	10.7033	10.8577	13.2935	10.4099	12.2376	10.9848	10.7225	11.3724	11.0016	11.1962	11.3202	11.1781	12.5065	NA	12.3756	10.9863	11.2754
E9Q401_2803_2821_3_0	Ryr2	E9Q401	TRRISQTSQVSIDAAHGYSPR	SMALYNR.TRRISQTSQVSIDAAHGYSPR.AIDMSNV	0.9994	12.0158	11.6046	10.9886	11.208	13.3394	11.3232	12.947	10.0198	11.0151	11.3126	11.7513	10.8337	10.9882	11.6832	12.62	10.8911	12.876	11.062	11.5009
E9Q401_2807_2821_1_0	Ryr2	E9Q401	RISQTSQVSIDAAHGYSPR	ALYNRTR.RISQTSQVSIDAAHGYSPR.AIDMSNV	1	15.1709	15.4769	15.4485	15.2226	15.2981	15.0627	14.9941	15.2076	15.4894	14.8669	15.0636	15.1348	15.3036	15.2237	15.1866	15.1315	14.9018	15.2654	15.0022
Q80TV8_555_568_1_1_S559	Clasp1	Q80TV8	SSSSsQESLNRPLSAK	SLPQSDR.SSSSsQESLNRPLSAK.RSPTGST	1	15.5269	15.4874	15.334	16.0762	15.6357	15.5482	15.116	15.8902	15.4775	15.4028	15.1573	15.8598	15.7574	15.5353	15.515	15.5986	15.2742	15.5211	15.6011
O70250_92_96_1_1_Y92	Pgam2	O70250	LNERHyGGLTGLNK	PVVRTWR.LNERHyGGLTGLNK.AETAAKH	1	15.5268	15.3268	15.4602	15.38	15.4457	15.6555	15.2801	15.5401	15.6695	15.2379	15.4621	15.8123	15.8558	15.6947	15.7478	15.7138	15.5944	15.8067	15.6379
Q80U58_136_136_1_1_S136	Pum2	Q80U58	GKAsPFEEDQNRDLK	PEKGDQK.GKAsPFEEDQNRDLK.QDDEDSK	1	15.5261	14.9508	15.3185	15.8232	15.4466	15.3429	15.1393	15.6354	15.6208	15.2689	15.1951	15.6151	15.8605	15.6499	15.6984	15.9636	15.5223	15.5968	15.7647
O54724_34_42_2_2_T40S42	Cavin1	O54724	ATEEPSGtGsDELIK	PTQGEAR.ATEEPSGtGsDELIK.SDQVNGV	1	15.5247	15.4088	15.7335	15.349	15.3723	15.4667	15.6712	15.4235	15.4082	15.8367	15.7194	15.4741	15.5268	15.5273	15.6587	15.5656	15.6969	15.1633	15.4379
E9Q401_2807_2821_2_0	Ryr2	E9Q401	RISQTSQVSIDAAHGYSPR	ALYNRTR.RISQTSQVSIDAAHGYSPR.AIDMSNV	1	18.9626	19.2929	19.3084	19.1055	19.07	18.7142	18.6533	18.7203	19.306	18.9379	19.0773	18.8937	19.0345	18.8369	19.0455	18.8804	18.2478	19.1698	18.7752
A2ASS6_23354_23358_1_1_S23358	Ttn	A2ASS6	VLDRPGPPEGPLAVSDVTsEK	KHIFNVK.VLDRPGPPEGPLAVSDVTsEK.CVLSWLP	1	15.5246	15.3713	15.3962	14.8959	14.9866	15.5249	15.7775	15.5684	15.701	16.121	15.8181	15.5694	15.0705	15.7281	15.5683	15.4684	15.6697	15.3712	15.7081
E9Q401_2807_2821_3_0	Ryr2	E9Q401	RISQTSQVSIDAAHGYSPR	ALYNRTR.RISQTSQVSIDAAHGYSPR.AIDMSNV	1	13.6404	13.5375	13.5577	13.6313	13.3756	13.6257	13.6982	13.7598	14.0658	13.4904	14.1326	13.4113	13.806	14.0302	13.4831	13.3767	13.6526	13.8245	13.6913
Q8VEB1_484_485_1_1_S484	Grk5	Q8VEB1	DVLDIEQFsTVK	PRAVYCK.DVLDIEQFsTVK.GVNLDHT	1	15.5244	15.5204	15.4163	15.6228	15.3362	15.8208	15.5378	15.5801	15.4832	15.4462	15.3952	15.534	15.2452	15.7872	15.7082	15.7995	15.6518	15.474	15.6306
Q8C2Q3_618_629_1_1_S627	Rbm14	Q8C2Q3	LSESQLSFRRsPTK	ELSDYRR.LSESQLSFRRsPTK.SSLDYRR	1	15.5227	15.6835	15.7763	14.2588	15.6554	14.889	16.3113	15.2721	15.5262	15.0473	15.7614	14.6554	13.9673	16.0414	15.9102	14.1927	16.281	15.4256	13.7802
Q9JIX8_729_729_1_1_S729	Acin1	Q9JIX8	LQPEQGsPKK	QQHVIQR.LQPEQGsPKK.CEAEEAE	0.9995	15.5182	15.3034	15.6067	15.5855	15.1628	15.5294	15.9668	15.8063	15.5431	15.904	15.7727	15.3634	15.3631	15.5505	15.1805	15.4252	15.5432	14.8409	15.2906
E9Q401_3080_3084_1_0	Ryr2	E9Q401	QGQFTHTRSQPK	KTMENLK.QGQFTHTRSQPK.GVTQIIN	0.9988	11.792	12.5002	11.867	11.7054	11.6562	11.3751	11.8412	11.3416	11.5733	12.4267	12.4585	11.7236	11.4333	12.1445	11.5108	11.0608	11.7788	11.0922	11.3626
P50752_252_252_1_1_S252	Tnnt2	P50752	ELWQsIHNLEAEK	QLREKAK.ELWQsIHNLEAEK.FDLQEKF	1	15.5179	15.7877	15.7586	15.376	15.4247	15.5565	15.6056	15.7002	15.4866	15.8652	15.7672	15.6228	15.3842	15.3144	15.3044	15.2822	15.4374	15.4921	15.4159
E9Q0S6_1357_1367_1_1_S1363	Tns1	E9Q0S6	RAVNPTMAAPGsPSLSHR	PSPGFGR.RAVNPTMAAPGsPSLSHR.QVMGPSG	1	15.5178	15.6981	15.4994	15.565	15.9257	15.4057	15.5147	15.2688	15.456	15.1377	15.5378	15.4767	15.2906	15.4654	15.521	15.492	15.3422	15.7476	15.1771
E9Q401_51_55_1_0	Ryr2	E9Q401	LCFLESTSNSK	AEGFGNR.LCFLESTSNSK.NVPPDLS	1	13.083	12.8413	13.2816	13.0098	12.4906	13.7217	12.9739	13.2327	13.1201	13.4398	13.4068	13.1704	13.1361	13.1157	12.9967	13.1481	12.873	13.1734	12.9319
Q8K4L3_1073_1079_1_1_S1077	Svil	Q8K4L3	VPVGDSFLDsPSK	FASGEVK.VPVGDSFLDsPSK.TMSIKER	1	15.5157	15.5161	15.4146	15.588	15.4889	15.4264	15.6967	15.2093	15.2449	15.3688	15.3567	15.7864	15.5633	15.68	15.7453	15.6788	15.6951	15.4738	15.3665
P26231_690_690_1_1_S690	Ctnna1	P26231	IAEQVAsFQEEK	PQEQKAK.IAEQVAsFQEEK.SKLDAEV	1	15.5152	15.6223	15.5697	15.5968	15.2113	15.924	15.675	15.5624	15.1864	15.8061	15.4868	15.558	15.3675	15.4755	15.3779	15.5302	15.6736	15.4191	15.4959
F6ZDS4_445_455_1_1_S453	Tpr	F6ZDS4	GAILSEEELAAMsPTAAAVAK	LSATKRK.GAILSEEELAAMsPTAAAVAK.IVKPGMK	1	15.5147	15.8098	15.4974	15.5219	15.4769	15.6843	15.5741	15.6419	15.3631	15.689	15.4987	15.3151	15.357	15.568	15.6475	15.4291	15.3934	15.4619	15.5347
Q921C5_410_411_1_1_S411	Bicd2	Q921C5	ERQTsLDNEK	RRLQAGK.ERQTsLDNEK.DRDSHED	0.9992	15.5141	15.6218	15.3545	15.7142	14.8559	16.02	15.0077	15.683	15.5716	15.8117	15.6147	15.5146	15.4376	15.6087	15.2658	15.4513	15.0666	15.5411	15.3412
P68033_54_62_1_1_S62	Actc1	P68033	DSYVGDEAQsK	MVGMGQK.DSYVGDEAQsK.RGILTLK	1	15.5139	15.3355	15.3112	15.334	15.108	15.6459	15.6132	15.6176	15.4359	15.9423	15.7004	15.5659	15.349	15.778	15.4542	15.4646	15.4648	15.1695	15.6054
P62897_41_50_1_1_S48	Cycs	P62897	TGQAAGFsYTDANK	HGLFGRK.TGQAAGFsYTDANK.NKGITWG	1	15.5131	15.6704	15.4536	15.7994	15.2876	15.4091	14.9986	15.6073	15.5598	15.5113	15.1086	15.8383	15.5747	15.8856	15.7395	15.6378	15.4867	15.6348	15.4351
E9Q4Z2_2440_2448_1_0	Acacb	E9Q4Z2	IQVAQLLSTTESPASS	HLTPAER.IQVAQLLSTTESPASS._______	1	13.5485	13.673	13.7217	13.3151	13.5708	13.6016	13.6612	13.4732	13.4171	13.5062	13.5471	13.6373	13.1221	13.8293	13.6531	13.5614	13.5293	13.5826	13.7145
E9Q4Z2_2440_2448_2_0	Acacb	E9Q4Z2	IQVAQLLSTTESPASS	HLTPAER.IQVAQLLSTTESPASS._______	0.963	10.8669	10.7781	11.0922	10.5157	10.8031	11.0487	10.7975	10.6504	11.0834	10.536	10.9115	10.6218	10.8794	11.2398	11.2382	11.0242	10.836	11.15	11.09
E9Q555_40_46_1_0	Rnf213	E9Q555	NDNTLVVSSTPEGK	TVQGDLK.NDNTLVVSSTPEGK.TEQGAVL	1	12.13	12.3208	12.4344	11.8373	12.3256	11.8904	12.2467	12.1737	12.0108	12.129	11.9822	12.0072	12.0596	12.1824	12.4615	12.003	12.159	12.0029	12.4463
Q9D6Z1_536_546_2_2_S536S543	Nop56	Q9D6Z1	EEVAsEPEEAAsPTTPKK	RKKSSPK.EEVAsEPEEAAsPTTPKK.KRKFSEE	1	15.5127	15.4106	15.7953	15.4366	15.1067	15.7402	15.7937	15.5814	15.437	15.8312	15.8704	15.4723	15.4984	15.5567	15.1363	15.3727	15.682	15.1727	15.1163
E9Q557_1294_1296_1_0	Dsp	E9Q557	ACGSETMQK	ENALQQK.ACGSETMQK.KQRLEIE	0.9601	11.3736	11.288	11.5709	10.8522	11.2036	11.3911	11.3435	11.6719	11.6607	11.0879	11.6164	11.3582	11.325	11.5434	11.6317	11.6938	11.5529	10.9126	11.556
Q70KF4_3125_3141_1_1_S3128	Cmya5	Q70KF4	EVLSQGsESFEHIREQELTSEGEPR	GSESSPK.EVLSQGsESFEHIREQELTSEGEPR.MSASQEV	1	15.5122	15.9399	15.649	15.767	15.8216	15.3833	15.537	15.3979	15.6375	15.5552	15.7449	15.6693	15.5034	15.3248	15.1824	15.2086	15.2415	15.4667	14.9996
Q9ERS5_182_195_1_1_S184	Plekha2	Q9ERS5	RSQsYIPTSGCRPSTGPPLIK	GTHAFLR.RSQsYIPTSGCRPSTGPPLIK.SGYCVKQ	1	15.5121	15.4475	15.4794	15.4598	15.4825	15.5969	15.6227	15.7271	15.5874	15.2692	15.0215	15.4434	15.4851	15.9676	15.6688	15.614	15.4765	15.8374	15.4703
E9Q557_1532_1538_1_0	Dsp	E9Q557	ANNSATEAMSK	VQYDLQK.ANNSATEAMSK.LKVQEQE	0.996	10.3099	10.3167	10.133	10.4261	10.5354	10.3953	10.9922	NA	9.37523	10.8723	10.0031	9.58488	9.63847	10.2267	10.1904	11.0046	9.55594	9.89842	NA
A2ASS6_28173_28176_1_1_S28174	Ttn	A2ASS6	LGVTsVSK	KPSPPEK.LGVTsVSK.DSVSLSW	0.9983	15.5119	15.5828	15.6935	15.4189	15.3448	15.4783	15.8872	15.6738	15.6128	15.9634	15.6577	15.1859	15.2847	15.429	15.3867	15.4257	15.4735	15.3607	15.2821
Q62261_1386_1388_1_1_S1388	Sptbn1	Q62261	AELFTQsCADLDK	RLFDANK.AELFTQsCADLDK.WLHGLES	1	15.5115	15.5946	15.5847	15.4923	15.687	15.4811	15.389	15.3665	15.4249	15.7786	15.6841	16.0887	15.3619	15.2816	15.3846	15.3552	15.7215	15.1241	15.2895
E9Q557_1720_1726_1_0	Dsp	E9Q557	LQSLTENLTK	SKIEIER.LQSLTENLTK.EHLMLEE	0.9624	11.9941	12.2935	12.1156	11.4682	12.0485	11.1314	11.9746	12.4541	11.8808	12.0173	12.1517	11.8896	11.9868	11.8525	11.5105	12.0726	12.1382	11.9615	NA
A2ASS6_26573_26578_1_1_T26578	Ttn	A2ASS6	LSNVGGtK	GGQYTLK.LSNVGGtK.TIPITVK	0.9948	15.511	15.6073	15.5894	15.5213	15.2796	15.7221	15.7084	15.7643	15.3867	15.9927	15.7397	15.2018	15.344	15.7645	15.2627	15.2306	15.2996	15.4569	15.3375
E9Q557_18_22_1_0	Dsp	E9Q557	MTRAESGPDLR	RINTLGR.MTRAESGPDLR.YEMTYSG	0.9137	12.8314	12.841	12.7015	11.8178	12.9571	13.248	13.3462	12.1199	11.8824	12.9546	12.9986	12.9482	11.2937	13.2384	13.3719	12.7148	13.372	12.6546	12.7166
Q8BRT1_329_343_1_1_S333	Clasp2	Q8BRT1	SSSSsQESLNRPFSSK	SLPQSDR.SSSSsQESLNRPFSSK.WSTANPS	1	15.5109	15.4026	15.5106	15.8398	15.7029	15.4562	15.2113	15.8564	15.6712	15.2064	15.1247	15.6229	15.5396	15.5547	15.4729	15.7693	15.4551	15.6194	15.6047
A2AJI0_74_91_1_1_S78	Map7d1	A2AJI0	QLPLEPGNPTGQIsPQPAPPQEECPSSEAK	KTATNPK.QLPLEPGNPTGQIsPQPAPPQEECPSSEAK.SRGPTPT	1	15.5104	15.5691	15.7809	15.6856	15.3259	15.6688	15.8323	15.5953	15.2901	15.4971	15.2961	15.3501	15.4172	15.4382	15.5511	15.612	15.578	15.4983	15.4981
Q8CAQ8_387_389_1_1_S387	Immt	Q8CAQ8	GMsISDLAGK	DITPGWK.GMsISDLAGK.LSTDDLN	1	15.5091	16.1228	16.1699	15.3365	15.3123	16.1418	16.1195	15.1925	15.0354	15.8588	16.018	15.0124	15.3125	15.2962	15.0091	15.0175	15.1837	15.1908	15.1413
P50136_44_55_1_1_S44	Bckdha	P50136	QQQQQFPsLDDKPQFPGASAEFVDK	ARSHPSR.QQQQQFPsLDDKPQFPGASAEFVDK.LEFIQPN	1	15.5086	15.0803	14.9057	15.4106	15.151	15.5667	15.4475	15.7192	15.6688	15.3899	15.2139	15.8419	15.5095	15.6589	15.7268	15.7468	15.6757	15.9811	15.8312
P23242_325_341_1_1_S341	Gja1	P23242	MGQAGSTISNSHAQPFDFPDDsQNAKK	YSAEQNR.MGQAGSTISNSHAQPFDFPDDsQNAKK.VAAGHEL	1	15.5067	15.5562	15.6717	15.8169	15.4427	15.5142	15.1929	15.6966	15.7559	15.5043	15.4434	15.7239	15.5266	15.5907	15.6148	15.1763	14.8947	15.6235	15.4366
Q62407_2196_2207_1_1_S2207	Speg	Q62407	SPEPSAVTSRDsPQPPEPQPVPEK	PKLSITK.SPEPSAVTSRDsPQPPEPQPVPEK.VPEPKPE	1	15.5057	15.5755	15.5119	15.35	15.348	15.6668	15.6641	15.7041	15.7741	15.4586	15.3608	15.5623	15.248	15.7443	15.6284	15.4739	15.5308	15.5557	15.4144
Q9DAS9_5_10_1_1_S10	Gng12	Q9DAS9	TASTNsIAQAR	_______.TASTNsIAQAR.RTVQQLR	1	15.505	15.8114	15.8913	15.6574	15.5808	15.3415	15.0063	15.4029	15.3907	15.7508	15.5993	15.6088	15.6355	15.5958	15.1662	15.6923	15.3263	15.6049	15.3586
Q52KI8_461_463_2_2_S461S463	Srrm1	Q52KI8	KVELsEsEEDK	SPAPKPR.KVELsEsEEDK.GSKMAAA	1	15.5044	14.9285	15.4692	15.4588	14.7714	15.8119	15.9649	15.6269	15.2815	15.9917	15.6874	15.2397	15.3475	15.6347	15.3162	15.599	15.8516	14.7537	15.5399
Q63918_307_313_1_1_S308	Cavin2	Q63918	VREGESsVENETK	LSFGRKK.VREGESsVENETK.LEDQMQE	1	15.5043	15.3599	15.4137	15.2266	15.4947	15.4042	15.5645	15.3268	15.2856	15.8171	15.8206	15.2615	15.3232	15.3042	15.0344	15.6249	15.3874	15.0261	15.1602
Q52KR3_2634_2650_1_1_S2638	Prune2	Q52KR3	DSGPEsPGRTPEPFLSLSLDK	DPPTETR.DSGPEsPGRTPEPFLSLSLDK.GPKSQVL	1	15.5043	15.1889	15.1628	15.3033	15.2589	15.4896	15.2615	15.785	15.4963	15.4344	15.3415	15.6616	15.6993	15.5785	15.5617	16.048	15.7481	15.5917	16.0091
E9Q557_2467_2472_2_0	Dsp	E9Q557	QVQTSQKNTLRK	PLKEKKK.QVQTSQKNTLRK.RRVVIVD	0.9922	13.5647	13.7757	13.2783	13.9448	12.9406	14.0633	13.9644	14.0093	13.3532	13.6998	12.9415	13.8277	13.2872	13.9739	13.4693	13.6303	13.1755	13.313	13.2669
P70670_1395_1415_2_2_S1400T1405	Naca	P70670	ETPTTPsPEGVtAAPLEIPISSKK	SKKAGSK.ETPTTPsPEGVtAAPLEIPISSKK.TSKMASP	1	15.5017	15.5147	15.5404	15.6423	15.3485	15.9964	15.6852	15.0051	15.3061	15.5444	15.4767	15.6118	15.4618	15.712	15.5322	15.2766	15.5018	15.481	15.7247
E9Q557_2561_2574_1_0	Dsp	E9Q557	SGSLSLTQFADMISLK	KFFDQYR.SGSLSLTQFADMISLK.NGVGNSS	1	12.1346	12.2906	12.6106	12.0921	12.1342	12.3162	11.969	11.6166	11.9145	12.1758	12.0663	11.9825	12.3503	11.989	12.6887	11.739	11.8679	11.8876	12.5075
E9Q557_2582_2597_1_0	Dsp	E9Q557	NGVGNSSGLGGSVNDDVFSSSR	ADMISLK.NGVGNSSGLGGSVNDDVFSSSR.HDSVSKI	1	13.1175	13.3838	13.3327	13.2378	13.2104	13.3112	12.875	12.8288	13.1107	13.1734	13.2376	13.1238	13.4726	12.9363	13.3921	13.0408	12.5453	13.2293	13.3864
Q58A65_728_733_1_1_S733	Spag9	Q58A65	SASQSsLDKLDQELK	TEGSKQR.SASQSsLDKLDQELK.EQQKEFK	1	15.5008	15.4987	15.5989	15.8547	14.938	15.9094	15.1963	15.622	15.5714	15.6712	15.2372	15.6049	15.4597	15.7339	15.6439	15.7068	15.6086	15.3325	15.4559
E9Q557_2582_2603_1_0	Dsp	E9Q557	NGVGNSSGLGGSVNDDVFSSSRHDSVSK	ADMISLK.NGVGNSSGLGGSVNDDVFSSSRHDSVSK.ISTISSV	1	15.3811	15.5878	16.0983	14.5373	15.7955	14.4706	15.7983	14.3865	15.8626	14.7995	16.0342	14.8142	15.0742	14.6115	16.6947	14.8043	15.204	15.2398	15.1014
Q9ET54_635_650_2_2_T642T644	Palld	Q9ET54	AYGNKSPPtPtALLSPTK	NGLINGK.AYGNKSPPtPtALLSPTK.EPPPLLA	1	15.4982	15.4156	15.3695	15.5297	15.5943	15.3116	15.4726	15.6676	15.6406	15.4938	15.4261	15.7811	15.4162	15.4797	15.498	15.5176	15.5488	15.5319	15.6318
Q9CXG3_159_182_1_1_S178	Ppil4	Q9CXG3	INHTVILDDPFDDPPDLLIPDRsPEPTK	VPYQDIR.INHTVILDDPFDDPPDLLIPDRsPEPTK.EQLDSGR	1	15.4978	15.2344	15.3817	15.399	15.3328	15.7214	15.4403	15.5568	15.5451	15.7082	15.5609	15.7825	15.4053	15.6149	15.7188	15.4661	15.406	15.6772	15.62
E9Q557_2615_2637_1_0	Dsp	E9Q557	NLTIRSSSLSDPLEESSPIAAIFDTENLEK	STISSVR.NLTIRSSSLSDPLEESSPIAAIFDTENLEK.ISIAEGI	1	12.635	12.9379	13.0101	12.1904	12.6929	12.4741	12.3329	12.0742	12.7196	13.1795	12.7952	12.4112	12.5994	12.9714	12.8722	12.5097	12.4611	12.706	12.4597
E9Q557_2618_2637_1_0	Dsp	E9Q557	SSSLSDPLEESSPIAAIFDTENLEK	VRNLTIR.SSSLSDPLEESSPIAAIFDTENLEK.ISIAEGI	0.9998	11.3918	11.1134	11.4952	10.8469	11.3531	12.1304	11.2142	11.4585	11.0213	11.6003	11.1455	10.9486	11.4312	11.6244	11.5921	NA	10.7991	11.0155	NA
P43277_100_105_1_1_S105	H1-3	P43277	GTGASGsFK	GTLVQTK.GTGASGsFK.LNKKAAS	1	15.4972	15.7463	16.0904	15.3815	15.2446	15.3075	15.6452	15.1909	15.101	16.24	16.1771	15.0923	15.181	15.231	15.2204	15.3469	15.4965	15.2371	15.2881
E9Q557_2618_2637_2_0	Dsp	E9Q557	SSSLSDPLEESSPIAAIFDTENLEK	VRNLTIR.SSSLSDPLEESSPIAAIFDTENLEK.ISIAEGI	1	11.572	11.5888	10.5623	10.9887	11.2291	12.5652	11.373	11.4323	10.8377	10.901	10.6179	11.9977	11.3242	11.6693	11.6912	12.4256	11.8508	12.0519	12.7963
P08228_106_112_1_1_S108	Sod1	P08228	VISLsGEHSIIGR	NVSIEDR.VISLsGEHSIIGR.TMVVHEK	1	15.4967	15.6599	15.2909	15.5742	15.9363	15.3675	15.443	15.8245	15.7214	15.2045	15.2905	15.4968	15.4986	15.6224	15.2555	15.0055	15.1566	15.9792	15.3496
E9Q557_28_48_1_0	Dsp	E9Q557	YEMTYSGGGGGGGGGGGGGTSR	ESGPDLR.YEMTYSGGGGGGGGGGGGGTSR.TFYSHSR	1	13.7403	13.4676	13.9742	13.8746	14.083	13.7964	13.9212	13.6746	13.6483	13.8653	14.0828	13.3545	13.6483	13.8138	13.5892	13.6334	13.5089	13.9612	13.5078
P52479_555_570_1_1_S570	Usp10	P52479	SDLIEDEELEDTGKGsEDEWEQVGPK	SVSNGPR.SDLIEDEELEDTGKGsEDEWEQVGPK.NKTSITR	1	15.4964	15.0296	15.3275	15.6204	14.7817	15.7267	15.2065	15.5053	15.5316	15.5997	15.3254	15.9229	15.5745	15.6052	15.8286	15.9332	15.5736	15.4856	15.9933
Q99MR9_390_407_1_1_S392	Ppp1r3a	Q99MR9	SSsPGNEYGHPHSEEIISDMGEK	RDFYHSR.SSsPGNEYGHPHSEEIISDMGEK.GPSLGDT	1	15.4954	15.3199	15.5943	15.6616	15.0514	15.5864	15.6198	15.778	15.4186	15.4972	15.5662	15.6547	15.6778	15.6243	15.4233	15.3367	15.4928	15.4909	15.4994
Q9QXZ0_3082_3098_2_2_S3082S3085	Macf1	Q9QXZ0	LNsQEsDEEPQISDVPHISK	EIPRPER.LNsQEsDEEPQISDVPHISK.GDMAAQI	1	15.4944	15.5735	15.6425	15.8151	15.7011	15.0326	14.9317	15.4681	15.0518	15.1812	15.2541	15.747	15.7462	15.6137	15.7292	15.5209	15.3596	15.9892	15.4675
E9Q557_2827_2836_2_0	Dsp	E9Q557	GLPSPYNMSAPGSR	AASVSSK.GLPSPYNMSAPGSR.SGSRSGS	0.999	12.2985	12.2954	12.0637	12.3932	12.3927	12.3456	11.8991	12.3383	12.6255	12.6204	12.2262	12.0666	12.2938	12.2825	12.3477	12.3831	12.3378	12.4875	12.3367
A2AR02_685_688_1_1_S685	Ppig	A2AR02	KADREQsPVSK	SSNNREK.KADREQsPVSK.TKQSSQD	1	15.4935	15.6214	15.5154	15.603	15.1701	15.7889	15.7884	15.4533	15.3315	15.7496	15.5537	15.326	15.4124	15.243	15.4382	15.4968	15.569	15.2876	15.1355
Q2NL51_19_46_1_1_S21	Gsk3a	Q2NL51	TSsFAEPGGGGGGGGGGPGGSASGPGGTGGGK	GGSGRAR.TSsFAEPGGGGGGGGGGPGGSASGPGGTGGGK.ASVGAMG	1	15.4893	14.8737	16.2457	14.5662	15.542	14.8116	15.3446	14.6203	16.5409	14.917	15.8825	14.4605	16.3451	14.8243	16.0514	14.7126	15.996	14.7342	15.8912
E9Q557_50_55_1_0	Dsp	E9Q557	TFYSHSRR	GGGGTSR.TFYSHSRR.CTVNDQN	0.995	14.8672	15.0943	15.4071	14.768	15.0386	14.9178	14.7513	14.4181	14.8054	14.6015	14.7189	14.5981	14.9009	14.8776	15.0312	14.7502	14.9379	14.9741	14.9426
Q9ERG2_202_214_1_1_S214	Strn3	Q9ERG2	SLLGLSNSEPNGsVEAK	VRSQRVR.SLLGLSNSEPNGsVEAK.NLEQILN	1	15.4858	15.5401	15.3468	15.6221	15.3798	15.6895	15.4328	15.6754	15.3873	15.8411	15.6926	15.6735	15.6949	15.2249	15.2892	15.3823	15.4278	15.3161	15.3033
E9Q557_59_75_1_0	Dsp	E9Q557	RCTVNDQNSDGYCQTGTMSR	TFYSHSR.RCTVNDQNSDGYCQTGTMSR.HQNQNTI	1	13.5263	13.8607	13.2346	13.2161	13.5876	13.7564	13.0567	14.2368	13.3596	13.1661	13.0914	13.5561	13.2332	13.3713	12.8816	13.5388	13.0709	14.0147	13.5661
O70373_332_332_1_1_S332	Xirp1	O70373	DFQPsPDLIPPGPDVQHQR	EIEVDEK.DFQPsPDLIPPGPDVQHQR.HLFETCS	1	15.4847	15.4913	15.5179	15.5257	15.3932	15.1147	15.2908	15.4211	15.4811	15.5717	15.431	15.4015	15.4101	15.4655	15.3112	15.967	16.1825	15.4421	15.3324
Q8K4I3_639_643_1_1_S639	Arhgef6	Q8K4I3	KAsEEEYVIRK	HKRKTER.KAsEEEYVIRK.STAALEE	1	15.4836	15.316	15.6223	15.661	15.2705	15.5698	15.5873	15.2411	15.2702	16.0266	15.8322	15.3763	15.5307	15.2375	15.3985	15.5838	15.4688	14.9666	15.3995
Q6NV83_946_948_2_2_S946S948	U2surp	Q6NV83	RVKsPsPK	SRSSSGR.RVKsPsPK.SERSERS	0.9783	15.4834	14.9398	15.0337	15.0463	14.6172	15.7715	16.0683	15.4886	15.3054	15.9558	15.733	15.6358	15.195	15.585	15.3627	15.76	15.8529	14.5139	15.5853
Q63918_287_296_2_2_S293S296	Cavin2	Q63918	SSPFKVsPLsFGRK	QKASSGK.SSPFKVsPLsFGRK.KVREGES	0.9977	15.4825	15.1573	15.3167	15.4444	15.134	15.6262	15.6766	15.3258	15.4231	15.4295	15.5028	15.5698	15.3489	15.8511	15.7549	15.6198	15.7208	15.3101	15.7202
E9Q5C9_563_572_1_0	Nolc1	E9Q5C9	ESEEEEEEEETEEK	LNGKAAK.ESEEEEEEEETEEK.KKAAGTK	1	11.8324	11.9222	11.2027	11.6479	11.2438	12.6991	11.6243	12.1782	11.5771	11.9652	11.899	11.7654	11.7006	11.807	11.9042	12.4077	12.071	11.5774	12.2466
A2ASS6_1424_1434_2_2_S1429S1434	Ttn	A2ASS6	MSPARMsPARMsPAR	PIRMSPA.MSPARMsPARMsPAR.MSPARMS	1	15.4782	15.5997	15.5749	14.541	15.8656	15.2714	15.9277	15.0693	15.6381	15.3406	15.7042	14.6558	14.3152	15.7668	15.8248	15.0073	16.1893	15.1585	14.6858
E9Q5C9_594_600_1_0	Nolc1	E9Q5C9	QNETADEATTPQAK	GSGKKRK.QNETADEATTPQAK.KVKLETP	1	12.7497	13.0373	13.3525	12.2678	12.6211	13.0507	12.7858	12.8797	12.3529	12.629	12.7686	12.7498	12.5342	12.6768	12.3255	12.9013	12.6864	13.1674	13.115
Q9DCZ4_41_50_1_1_S44	Apoo	Q9DCZ4	IDELSLYsVPEGQSK	PHKSYMK.IDELSLYsVPEGQSK.YVEEPRT	1	15.4781	15.568	15.634	15.52	15.243	15.6765	15.4097	15.5008	15.564	15.8171	15.6707	15.3397	15.3883	15.4832	15.4846	15.3547	15.5514	15.3272	15.3705
Q9ES83_262_268_1_1_T268	Bves	Q9ES83	LYSLNDPtLNDKK	GKDITNK.LYSLNDPtLNDKK.VKKLEPQ	1	15.4768	15.372	15.3497	15.5694	14.8838	15.4308	15.2465	15.5645	15.7592	15.7391	15.6728	15.5217	15.3641	15.8496	15.6194	15.6659	15.444	15.4761	15.4535
P70670_1647_1667_1_1_S1659	Naca	P70670	SPAAPAAASASLsPATAAPQTAPK	VLPVSSK.SPAAPAAASASLsPATAAPQTAPK.EATTIPS	1	15.4764	15.8506	15.6508	15.3109	15.4021	15.866	15.9096	15.4355	15.5509	15.6845	15.5187	15.1041	15.2703	15.5173	15.2816	15.0329	15.0961	15.6661	15.4947
Q149T7_23_41_2_2_S25T41	Ppm1j	Q149T7	SKsPDLPNATSAPPAAQEtPK	GGTSSQR.SKsPDLPNATSAPPAAQEtPK.SSREKPG	1	15.4761	14.9608	14.9636	15.3982	15.1085	15.4328	15.6746	15.7988	15.4657	15.3301	14.9852	15.6435	15.5111	15.8398	15.5701	15.7563	15.8142	15.234	15.6056
Q8BTM8_2152_2163_1_1_S2152	Flna	Q8BTM8	RAPsVANIGSHCDLSLK	ESITRRR.RAPsVANIGSHCDLSLK.IPEISIQ	1	15.4759	15.6171	15.5595	15.6978	15.495	15.534	15.6355	15.504	15.4394	15.7788	15.5572	15.2797	15.2882	14.9822	15.125	15.5284	15.7953	15.1452	15.2944
E9Q634_1001_1013_1_0	Myo1e	E9Q634	QQSTGSDRLSQTPESLDFLK	ARPPLPR.QQSTGSDRLSQTPESLDFLK.VPDQGVA	1	15.0646	15.2407	15.4439	15.0051	15.1943	15.2198	15.3547	14.8855	14.8495	15.3526	15.3069	14.7584	14.5339	14.6247	14.9084	15.1528	15.4173	14.9101	14.471
E9Q634_1001_1013_2_0	Myo1e	E9Q634	QQSTGSDRLSQTPESLDFLK	ARPPLPR.QQSTGSDRLSQTPESLDFLK.VPDQGVA	1	15.0246	15	14.9707	15.265	15.0528	14.9828	14.9997	14.8213	14.7849	15.1339	15.3921	15.0578	14.8562	14.5112	14.6515	15.2819	15.5662	14.8023	14.9151
O08749_285_297_1_1_S285	Dld	O08749	KsDGKIDVSVEAASGGK	KVTGATK.KsDGKIDVSVEAASGGK.AEVITCD	1	15.4742	15.2658	15.3639	15.395	14.8617	15.8367	15.5477	15.5477	15.4131	15.5143	15.4	15.7933	15.4563	15.6509	15.568	15.4956	15.5623	15.4084	16.0895
E9Q6J5_1676_1685_1_0	Bod1l	E9Q6J5	AGSLSSEDVDGSQENR	SAGTEIR.AGSLSSEDVDGSQENR.IQVGPKK	1	11.8036	11.6198	12.316	12.0981	11.861	11.7967	11.994	11.569	11.78	11.7632	12.1711	11.9899	11.6895	12.0167	11.8043	11.2284	11.5262	11.4671	11.7751
E9Q6J5_236_245_1_0	Bod1l	E9Q6J5	LSSQPSTDVSTDK	SERTSRK.LSSQPSTDVSTDK.ERGSEDA	1	12.2946	12.4684	12.299	12.6484	12.3959	12.363	12.5822	12.4585	11.9136	12.6225	12.4772	12.7001	12.1809	11.5897	11.9878	11.8476	12.2664	12.0664	11.8705
E9Q6J5_2681_2689_1_0	Bod1l	E9Q6J5	KGSTEALSGCSVEADPEEVEEEEK	EEICCGR.KGSTEALSGCSVEADPEEVEEEEK.QISQRNR	1	12.3594	11.8748	11.9271	12.4825	11.7124	12.3701	12.8583	12.2242	12.3	12.5389	12.0084	12.5713	12.5236	12.4389	12.3127	12.5113	12.5486	12.6431	12.1322
P58871_245_247_1_1_S247	Tnks1bp1	P58871	NLTSsPAMNGDLAK	SKTPEER.NLTSsPAMNGDLAK.LACSEAP	1	15.4737	15.4257	15.6031	15.5911	15.571	15.5724	15.4356	15.4983	15.2952	15.484	15.5516	15.2912	15.1305	15.4325	15.5315	15.7033	15.7865	15.4638	15.5056
E9Q6J5_2764_2782_1_0	Bod1l	E9Q6J5	TNSSTGLEDRDEFSSSEGTGEK	FSSVTSK.TNSSTGLEDRDEFSSSEGTGEK.TEPNEDD	1	11.9281	11.7894	11.6708	11.9494	11.8537	12.3618	11.8802	12.0248	11.82	11.7833	11.7119	12.0247	12.0914	11.9811	12.2874	11.8973	12.0345	12.2231	11.58
E9Q6J5_2764_2782_2_0	Bod1l	E9Q6J5	TNSSTGLEDRDEFSSSEGTGEK	FSSVTSK.TNSSTGLEDRDEFSSSEGTGEK.TEPNEDD	0.9985	11.998	11.8345	12.125	12.0943	12.048	12.4056	12.1049	12.1911	11.3526	12.3993	11.7182	12.2672	11.6256	11.9485	12.141	11.8365	11.8626	12.1048	12.1464
E9Q6J5_2830_2843_1_0	Bod1l	E9Q6J5	TETDITTVEQSSPSGK	KSKEDSK.TETDITTVEQSSPSGK.LKVSQAD	1	13.0601	13.1817	13.2839	12.8987	13.1495	13.0622	12.8869	12.9867	13.0535	13.108	13.2216	13.2415	13.2462	12.9114	12.9973	13.0525	13.1819	13.0042	13.0943
Q3TXS7_270_290_1_1_T273	Psmd1	Q3TXS7	TVGtPIASVPGSTNTGTVPGSEK	SVIQNLR.TVGtPIASVPGSTNTGTVPGSEK.DSDPMET	1	15.4722	15.8422	16.0143	15.5693	15.3266	15.6071	15.8511	15.4029	15.2955	15.7138	15.7766	14.8332	15.3951	15.2855	15.0311	15.1252	15.5962	15.0781	14.7921
Q05D44_107_114_2_2_S108S114	Eif5b	Q05D44	KTsFDENDsEELEDK	KKGQKGK.KTsFDENDsEELEDK.DSKSKKT	1	15.4712	14.5399	15.0772	15.5019	14.5927	15.5564	15.7849	15.8572	15.7854	15.7187	15.3962	15.3902	15.5089	15.4811	15.359	15.5911	15.9155	14.9885	15.7329
Q6PDH0_565_566_1_1_S565	Phldb1	Q6PDH0	KLsSGDLRVPIPR	QSPRAQR.KLsSGDLRVPIPR.ERKNSIT	0.9794	15.4711	15.3668	15.4435	15.469	15.6919	15.2018	15.5169	15.4173	15.4066	15.1484	15.1987	15.3848	15.8629	15.348	15.7966	15.3481	15.4443	15.3925	15.7638
E9Q6J5_632_637_1_0	Bod1l	E9Q6J5	RLSESLHSADENK	EPSRPAR.RLSESLHSADENK.TESKVER	0.9961	11.5895	12.0217	11.5532	11.4259	11.737	11.6405	11.565	11.5625	10.9532	11.1595	11.8965	10.9708	12.0277	11.7598	11.4421	NA	10.9862	11.2463	NA
Q921U8_796_806_1_1_S798	Smtn	Q921U8	STsFGVPNANSIK	PRTAVQR.STsFGVPNANSIK.QMLLDWC	1	15.4679	15.4858	15.5107	15.5886	15.6068	15.4111	15.4302	15.5735	15.2787	15.1894	15.3131	15.459	15.5513	15.7674	15.4911	15.3571	15.2962	15.7704	15.8189
E9Q6P5_158_176_1_0	Ttc7b	E9Q6P5	LPVSSSTSNLHVDREQDVITCYEK	KGLCLEK.LPVSSSTSNLHVDREQDVITCYEK.AGDIALL	1	15.3914	15.8614	15.6615	15.2237	15.4018	15.4779	15.0894	15.475	15.7237	15.2313	15.6844	15.2123	15.2572	15.166	15.8443	15.5971	14.7477	15.9235	14.814
E9Q6P5_615_630_1_0	Ttc7b	E9Q6P5	SCYNLTNPSDSGRGSSLLDR	HMLQIWK.SCYNLTNPSDSGRGSSLLDR.TIADRRQ	1	13.9371	14.3656	14.062	13.2864	13.8704	13.987	14.0082	14.1069	14.3561	14.0352	14.14	13.3796	13.2463	13.8581	14.0139	13.9786	14.1386	14.1872	13.5055
E9Q6P5_615_630_2_0	Ttc7b	E9Q6P5	SCYNLTNPSDSGRGSSLLDR	HMLQIWK.SCYNLTNPSDSGRGSSLLDR.TIADRRQ	0.9999	12.5639	12.9315	13.012	12.6191	12.6108	13.033	12.2306	12.8526	12.8693	12.5449	12.4143	12.165	12.0956	12.0675	12.1326	12.9659	12.4988	12.9392	12.8992
Q8BH64_438_447_1_1_S438	Ehd2	Q8BH64	MGPFVERGPDEAIEDGEEGsEDDAEWVVTK	GAFEGTR.MGPFVERGPDEAIEDGEEGsEDDAEWVVTK.DKSKYDE	1	15.4678	15.2868	15.5103	15.6955	15.2446	15.53	15.127	15.421	15.3921	15.5553	15.6296	15.6198	15.3084	15.5231	15.287	15.8928	15.6036	15.27	15.6465
A2AAJ9_5703_5715_1_1_S5706	Obscn	A2AAJ9	EPTLDsISELPEEDSR	RKRRMSR.EPTLDsISELPEEDSR.VQHLRQE	0.9994	15.4672	15.4845	15.7815	15.8096	15.5356	15.4699	15.6933	15.466	15.5983	15.9122	15.8788	14.8996	15.6832	15.2533	14.8931	14.8834	15.0589	15.191	15.4428
Q9Z2A0_244_258_1_1_S244	Pdpk1	Q9Z2A0	ANsFVGTAQYVSPELLTEK	PESKQAR.ANsFVGTAQYVSPELLTEK.SACKSSD	1	15.4661	15.2488	15.4504	15.351	15.1799	15.3636	15.508	15.5339	15.9003	15.2974	15.4021	15.4087	15.5725	15.343	15.8411	15.6781	15.628	15.4549	15.4446
Q9JKP8_122_122_1_1_S122	Chrac1	Q9JKP8	EKREEEEDNEDDGsDLGEALA	KYLKMLK.EKREEEEDNEDDGsDLGEALA._______	1	15.4653	15.312	15.2999	15.6824	15.0755	15.3818	15.9008	15.5559	15.3083	15.3575	15.4255	15.3097	15.458	15.6169	15.4276	15.6998	15.7502	15.1795	15.3556
E9Q784_316_328_2_0	Zc3h13	E9Q784	SSSPGQHHSPLSSR	EKRDKPR.SSSPGQHHSPLSSR.HHSSSSQ	1	12.5414	12.8812	12.6646	12.9362	13.2828	11.8634	12.2187	12.6167	12.6879	12.4381	12.3708	11.9107	12.5757	12.5706	12.8617	12.037	12.0934	12.6642	11.6893
A2AMM0_324_334_1_1_S325	Cavin4	A2AMM0	GGYsPQEGGDPPTPEPLK	TEKEVTK.GGYsPQEGGDPPTPEPLK.VTFKPQV	1	15.4652	15.9575	16.1236	15.5106	15.3549	15.778	15.9958	15.1592	14.9195	15.7774	15.2596	15.3703	15.3363	15.0783	15.3048	14.9563	15.1725	15.5096	15.3566
E9Q7D5_1101_1110_1_0	Arhgef5	E9Q7D5	LDSLAEPHGLSSPR	EIQSQQR.LDSLAEPHGLSSPR.HRRKALV	1	13.3014	13.1733	13.5678	13.3159	13.4471	13.3811	13.1179	13.3029	13.4408	13.2453	12.9676	13.5282	13.2721	12.9734	13.5364	13.4608	13.1749	13.738	13.2052
P23242_306_314_1_1_S306	Gja1	P23242	QAsEQNWANYSAEQNR	SCRNYNK.QAsEQNWANYSAEQNR.MGQAGST	1	15.4651	15.7048	15.5073	15.5741	15.4617	15.5531	15.5557	15.5314	15.49	15.3899	15.3051	15.6123	15.3942	15.5335	15.4048	15.4316	15.2842	15.4834	15.5555
Q80Y81_189_191_1_1_S191	Elac2	Q80Y81	QQPSQsPR	SERRCGK.QQPSQsPR.TSPNRLS	0.9998	15.4643	15.6466	15.3316	15.949	15.6379	15.4144	14.9476	15.6199	15.6873	15.0376	15.0305	15.6862	15.9616	15.0243	15.0867	15.7669	14.9802	16.0278	15.7785
E9Q7D5_720_722_1_0	Arhgef5	E9Q7D5	RHSYSHIVER	LPIPPEK.RHSYSHIVER.DGLLHEV	0.9345	10.6766	10.2579	10.9693	10.641	11.207	10.6024	10.4019	10.6972	10.8603	10.6571	10.3789	10.3437	10.0493	10.494	10.3955	NA	10.4253	NA	NA
A2ASS6_34874_34884_1_1_S34879	Ttn	A2ASS6	YGVSGsDQTLTIK	PNSEEYR.YGVSGsDQTLTIK.QASHREE	1	15.4641	15.5359	15.7827	15.6081	15.481	15.4637	15.3379	15.6816	15.5851	15.7411	15.5803	15.5797	15.5435	15.2134	15.1866	15.3156	15.1356	15.5419	15.4458
Q8BTI8_1066_1077_2_1_S1068	Srrm2	Q8BTI8	SSsPVTELTARSPVK	PKGSLSR.SSsPVTELTARSPVK.QDKSEIS	0.9993	15.4622	15.4122	15.467	15.5901	15.3251	15.593	15.3602	15.5759	15.4754	15.6907	15.7075	15.4364	15.3278	15.5188	15.5521	15.4936	15.6269	15.1403	15.3356
E9Q7E2_1375_1400_1_0	Arid2	E9Q7E2	TSNHVGNGEISPVEPQGTSGATQQDTAK	KNIPNHK.TSNHVGNGEISPVEPQGTSGATQQDTAK.GDQLERV	1	12.5301	12.7739	12.5125	12.8307	13.0168	12.8232	12.6543	12.2164	12.2913	12.3817	12.3368	12.38	12.4873	11.9415	12.3933	12.2779	12.4292	12.5629	12.3402
P26039_142_144_1_1_T144	Tln1	P26039	KDEGTGtLRK	RELMEEK.KDEGTGtLRK.DKTLLRD	0.9589	15.4577	15.4426	15.6201	15.6057	15.018	15.7338	15.8851	15.5824	15.594	15.586	15.8731	15.1399	15.0707	15.2952	15.1866	15.5487	15.7171	14.9185	15.1303
E9Q7F2_303_319_2_0	Rnf169	E9Q7F2	ITTITPGSTPIIGVLLSTQNNR	APPNRAK.ITTITPGSTPIIGVLLSTQNNR.CLSAPDL	1	10.572	10.1839	10.2732	10.1214	9.9931	11.3377	10.1219	10.7863	10.6326	10.5735	NA	10.6667	10.3877	10.8541	10.3851	11.5649	10.3074	11.003	11.2801
P58871_1061_1065_1_1_S1063	Tnks1bp1	P58871	MQAESQsPTNVDLEDK	ITRLQGR.MQAESQsPTNVDLEDK.EREQRGW	1	15.4573	15.1676	15.3949	15.3149	15.2781	15.6451	15.8592	15.3632	15.382	15.5913	15.7813	15.3511	15.0213	15.0909	15.0445	15.6908	15.8769	15.1815	15.2921
E9Q7G0_1726_1742_1_0	Numa1	E9Q7G0	TQPDGTSVPGEPASPISQRLPPK	VASKLPR.TQPDGTSVPGEPASPISQRLPPK.VESLESL	1	13.7039	13.871	13.4167	13.7889	13.8833	13.9272	13.7892	13.6074	13.3514	13.9583	13.3715	13.5802	13.9545	13.353	13.7577	13.5863	13.5815	13.8435	13.873
Q6P8J7_233_237_1_1_S233	Ckmt2	Q6P8J7	LIDDHFLFDKPVsPLLTCAGMAR	TEQDQQR.LIDDHFLFDKPVsPLLTCAGMAR.DWPDARG	0.9939	15.456	15.1708	15.2259	15.8669	15.0535	15.675	14.9496	16.0387	15.7056	15.043	14.5597	15.8848	15.4652	15.7452	15.8451	15.5435	15.2221	15.8139	15.7285
Q9CRD0_161_193_1_1_S193	Ociad1	Q9CRD0	YEPIPFSASMNESTPTGITDHIAQGPEPNLEEsPK	EKEALPR.YEPIPFSASMNESTPTGITDHIAQGPEPNLEEsPK.RKGVTYE	1	15.4556	15.1908	15.7137	15.4976	14.9579	15.2738	15.62	16.013	15.8976	15.7072	15.7455	15.4292	15.2829	15.2297	14.9461	15.5317	15.5231	15.2748	15.4637
Q7TPW1_371_373_1_1_S373	Nexn	Q7TPW1	RSGsIQAK	EELIKLK.RSGsIQAK.NLKSKFE	0.9999	15.4554	15.6576	14.997	14.7624	15.4118	15.1739	16.1073	14.7886	15.3926	14.6608	15.463	15.3528	15.2189	16.178	15.8266	15.8435	15.4219	15.5395	15.6599
Q62417_253_264_1_1_T259	Sorbs1	Q62417	YSFSDDtKSPLSVPR	SDVHSPR.YSFSDDtKSPLSVPR.SKSEMNY	1	15.4546	15.4008	15.1065	15.4584	15.2555	15.4789	15.1687	15.8287	15.6302	15.498	15.3547	15.8199	15.2927	15.5336	15.6036	15.6433	15.5641	15.6054	15.5056
P38532_303_307_2_2_S303S307	Hsf1	P38532	VKQEPPsPPHsPR	SSSTLVR.VKQEPPsPPHsPR.VLEASPG	1	15.4514	15.803	15.7053	15.2112	15.5729	15.2742	15.5989	15.3473	15.5515	15.482	15.694	15.3239	15.3897	15.3856	15.2605	15.0883	15.5696	15.5718	15.2442
E9Q8I9_1379_1383_2_0	Fry	E9Q8I9	LLLPGSSPSSPEDEVK	IELVDSR.LLLPGSSPSSPEDEVK.DREGEVT	1	13.3833	13.3469	13.427	13.8336	13.3	13.5413	13.4546	13.3982	13.3491	13.4568	13.7491	13.5897	13.8349	13.1776	12.9237	13.151	13.0529	13.1257	12.8676
O35071_1031_1036_1_1_S1031	Kif1c	O35071	RNsLDGGSR	RRPHRSR.RNsLDGGSR.SRGGGST	0.9998	15.4439	15.6026	15.881	15.7477	15.4222	14.934	15.2226	15.3133	15.922	15.3015	15.4821	15.2846	15.7746	15.357	15.579	15.3832	15.1012	15.5203	15.5588
E9Q8I9_1929_1947_2_0	Fry	E9Q8I9	NSDLFTVLSRSSSPDLSSSSK	NLSDCLK.NSDLFTVLSRSSSPDLSSSSK.LTASRKS	1	13.0478	13.0081	13.4859	13.0633	12.9259	13.2266	12.14	13.485	13.5218	13.3626	13.1176	13.1716	12.6573	13.2306	13.3153	12.8688	12.6296	13.2796	12.7562
E9Q8I9_1938_1947_1_0	Fry	E9Q8I9	SSSPDLSSSSK	LFTVLSR.SSSPDLSSSSK.LTASRKS	0.9993	11.3563	11.5655	11.6405	11.6637	11.422	10.8701	11.2045	10.9524	11.0566	11.2394	11.0871	10.7505	11.6112	11.4009	10.9931	11.6758	11.5735	11.9578	11.5508
A2AAJ9_6512_6522_3_3_S6512T6516S6522	Obscn	A2AAJ9	LQVPGGDsDEEtKTPSAsPR	AKISQAK.LQVPGGDsDEEtKTPSAsPR.HGRSRPS	0.9997	15.4436	15.3325	14.9013	15.4397	15.1091	15.8359	15.6035	15.5429	15.2977	15.5534	15.1585	15.5493	15.4197	15.5488	15.3195	15.6526	15.7439	15.4793	15.6081
E9Q8I9_1955_1980_1_0	Fry	E9Q8I9	STGQLNVNPGTPGSGGGGGGSGNTTTAER	KLTASRK.STGQLNVNPGTPGSGGGGGGSGNTTTAER.SRHQRSF	1	10.9127	11.2394	10.9221	10.9426	10.8833	10.5458	10.5489	10.9842	11.4401	10.9499	10.9934	10.8599	10.0178	11.0494	11.2604	11.4858	10.577	11.3861	10.7161
Q9CZJ2_21_29_2_2_S25S29	Hspa12b	Q9CZJ2	SPVPsPPGsPR	ISSSPER.SPVPsPPGsPR.TQESCGI	1	15.4429	15.3968	15.3332	15.8579	15.8591	15.4744	15.2181	15.3126	15.0904	15.6382	15.7135	15.2834	16.0089	15.0389	15.0795	15.5135	15.2807	15.2122	15.2956
E9Q8I9_2373_2390_1_0	Fry	E9Q8I9	SASSTSSGSNSNVLVPVSWK	RAMAVTR.SASSTSSGSNSNVLVPVSWK.RPQYSQK	1	12.3372	12.468	12.7275	12.214	12.5214	12.8295	11.9595	12.6785	12.3319	12.2775	12.6324	12.3782	12.2684	12.4074	12.3145	12.1797	12.1185	12.3207	11.8872
E9Q8I9_2457_2459_1_0	Fry	E9Q8I9	EQENMDDTNSEQQFR	SSEDGPR.EQENMDDTNSEQQFR.VFRDFDF	1	12.0969	12.024	11.9041	12.3351	12.0572	11.8722	12.0747	12.1375	11.9072	12.2382	12.2326	12.1336	12.3846	12.001	11.5296	12.2046	11.9037	12.3471	12.0087
O70373_134_149_1_1_S139	Xirp1	O70373	KFEEGSFTNSsDQEPEGLRPSGGDVQAAR	NVQATSR.KFEEGSFTNSsDQEPEGLRPSGGDVQAAR.QMFETKP	1	15.4418	15.4836	15.0386	15.0745	15.493	15.1008	15.474	15.4527	15.4511	15.6839	15.4296	15.1563	15.2611	15.2934	15.1331	15.9746	16.0877	15.4371	15.0013
Q6ZQB6_497_510_2_2_S498S499	Ppip5k2	Q6ZQB6	TssEEEDNRREEPSLLLVLK	LPHGCPK.TssEEEDNRREEPSLLLVLK.WGGELTP	0.9997	15.4389	15.4475	15.3305	15.1618	14.9205	15.8508	14.6419	15.7748	15.8821	15.1625	15.1644	15.7172	15.3246	15.3083	15.5914	16.2727	15.3457	15.8865	16.1088
Q9WTQ5_265_282_2_2_T272S273	Akap12	Q9WTQ5	EPTKPLESPtsPVSNETTSSFK	GEENREK.EPTKPLESPtsPVSNETTSSFK.KFFTHGW	1	15.4329	15.0717	15.4067	15.4435	15.1746	15.5641	15.798	15.3228	15.4184	15.5815	15.6351	15.0696	14.971	15.2806	15.4131	15.8515	15.9256	15.2481	15.3372
E9Q8I9_3007_3019_1_0	Fry	E9Q8I9	VLTAFLPDSSVSGTSL	RRAQNYR.VLTAFLPDSSVSGTSL._______	0.9975	10.5439	NA	10.1553	10.5495	10.783	11.0733	10.2142	9.4216	10.8012	9.6318	10.3026	10.0666	10.4427	10.5676	11.3156	10.4302	10.7608	10.9414	11.152
Q9QYC0_600_614_1_1_T610	Add1	Q9QYC0	SPPDQSAVPNtPPSTPVK	TREQKEK.SPPDQSAVPNtPPSTPVK.LEEDLPQ	1	15.4312	15.1988	15.2937	15.3752	15.3187	15.3269	15.5876	15.145	15.3727	15.6143	15.4675	15.4152	15.196	15.7774	15.7548	15.2594	15.3452	15.5134	15.6831
Q569Z6_238_248_2_2_S243S248	Thrap3	Q569Z6	ASVSDLsPRERsPALK	GAGSASR.ASVSDLsPRERsPALK.SPLQSVV	1	15.4309	15.3902	15.6896	15.1419	15.3662	15.3299	15.9014	15.3148	15.5695	15.6922	15.5976	15.0624	14.7957	15.7269	15.507	14.8921	15.8218	14.5276	14.5426
Q9Z0E8_548_550_1_1_S548	Slc22a5	Q9Z0E8	DGEEsPTVLK	SQTRMQK.DGEEsPTVLK.STAF___	1	15.4306	15.4513	15.6461	15.3084	14.5363	15.8162	15.466	15.4166	15.3986	15.9144	15.5323	15.5771	15.2929	15.9049	15.455	15.288	15.2297	15.338	15.3616
Q8BYJ6_595_598_1_1_S595	Tbc1d4	Q8BYJ6	LGsMDSFER	ANRMRGR.LGsMDSFER.ANSLASE	0.9999	15.4306	15.6386	16.6824	15.6558	15.8303	15.765	16.5485	16.0725	16.987	14.0163	13.9676	13.5341	14.3231	13.5203	13.6792	13.7338	14.3485	13.6527	13.9641
E9QAT4_1027_1037_1_0	Sec16a	E9QAT4	MYSPSPSDGPASQQPLPNHPR	TLENPVR.MYSPSPSDGPASQQPLPNHPR.QSGPGLH	1	13.3871	13.3022	13.5101	13.1246	13.4699	12.8661	13.9371	13.1422	13.4276	12.9561	13.0414	13.1733	13.1203	13.2068	12.8435	13.3289	13.509	13.5389	13.2085
Q8C4V1_399_405_2_2_S401S405	Arhgap24	Q8C4V1	TNsPRNsIHK	TALSGSK.TNsPRNsIHK.LDISRSP	0.9994	15.4303	15.2939	15.334	15.4172	15.1746	15.4317	14.9956	15.3411	15.3286	15.5345	15.3337	15.4316	15.359	15.7735	15.6387	15.8603	15.8765	15.4086	15.3743
E9QAT4_1231_1239_1_0	Sec16a	E9QAT4	YSEPERPSSR	AYAENHR.YSEPERPSSR.ASHYSDQ	0.9865	12.8395	12.5047	12.7938	13.4149	13.3905	13.1159	12.891	12.5555	12.2991	12.7552	12.4752	12.8587	13.5026	12.5813	12.3403	12.934	12.5348	12.3187	12.8917
E9QAT4_1231_1245_3_0	Sec16a	E9QAT4	YSEPERPSSRASHYSDQLAPR	AYAENHR.YSEPERPSSRASHYSDQLAPR.QGYPEGY	1	11.6543	11.717	11.6766	11.9715	12.0424	11.8836	11.5577	12.1557	11.3697	11.5228	9.55136	12.3217	12.1771	11.4718	11.4408	11.306	10.9985	11.6351	11.9048
E9QAT4_1242_1245_1_0	Sec16a	E9QAT4	ASHYSDQLAPR	PERPSSR.ASHYSDQLAPR.QGYPEGY	1	12.6712	12.9595	12.7442	12.5323	12.7302	12.8327	12.8198	12.7726	12.8357	12.8541	12.6277	11.9692	12.4143	12.7101	12.666	12.8161	12.3231	12.9383	13.1382
E9QAT4_1320_1323_1_0	Sec16a	E9QAT4	DHYAYSDRPEK	EHDPYRK.DHYAYSDRPEK.CDDHWRY	0.9174	12.2084	12.3164	12.5431	12.2433	12.0169	12.2103	12.4571	12.0177	11.911	12.2733	12.3859	12.3784	12.2705	12.0299	12.4904	12.027	12.1164	12.1382	12.3901
E9QAT4_1995_2011_1_0	Sec16a	E9QAT4	GPLELSPAYGPPGSALGFPESSR	FPVPMSR.GPLELSPAYGPPGSALGFPESSR.SDPAVLH	1	10.7525	9.84725	10.7663	11.247	10.5452	11.2656	10.5098	10.9966	10.8672	10.7814	10.6429	10.4977	10.0337	10.2797	10.1313	NA	10.9891	10.9314	NA
E9QAT4_2101_2106_1_0	Sec16a	E9QAT4	APSLTSDSEGK	GSSSLTR.APSLTSDSEGK.KPAQAVK	0.9374	12.3949	12.4285	12.0266	12.2555	12.6376	12.033	12.1283	12.6817	12.6352	12.1905	12.4745	12.9733	12.6396	11.9184	12.2538	12.3386	12.2528	12.7239	12.8673
P23242_325_341_1_1_S328	Gja1	P23242	MGQAGSTIsNSHAQPFDFPDDSQNAKK	YSAEQNR.MGQAGSTIsNSHAQPFDFPDDSQNAKK.VAAGHEL	1	15.4293	15.642	15.677	16.0119	15.4027	15.8624	15.3664	15.6536	15.3695	15.4621	15.2475	15.7654	15.5163	15.3398	15.695	14.9253	14.6729	15.441	15.0159
E9QAT4_2101_2106_2_0	Sec16a	E9QAT4	APSLTSDSEGK	GSSSLTR.APSLTSDSEGK.KPAQAVK	0.9108	12.6266	12.3718	12.8536	12.764	12.6224	12.4892	12.6855	12.7788	12.1352	12.8332	12.5607	12.9971	12.9575	12.5928	12.7016	12.5824	12.4065	12.6665	12.4116
P48787_134_134_1_1_Y134	Tnni3	P48787	IyDLRGK	IADLTQK.IyDLRGK.FKRPTLR	0.9993	15.4286	16.0044	15.8251	14.9059	15.2199	15.5326	15.6188	15.5123	15.6005	15.8786	15.9561	14.8523	14.4848	15.6734	15.3866	14.5796	15.4935	15.3129	14.6992
Q9WVH4_252_256_1_1_S252	Foxo3	Q9WVH4	AVsMDNSNK	GKAPRRR.AVsMDNSNK.YTKSRGR	1	15.4284	14.5287	16.0843	14.3067	15.3192	14.4833	15.976	14.6308	16.591	14.3385	15.6704	14.0097	16.1921	14.2868	16.2094	14.3145	15.969	14.244	15.7898
Q6ZPZ3_1266_1287_2_2_S1270S1276	Zc3h4	Q6ZPZ3	TGTGsPFAGNsPAREGEQDAGSLK	TVKPAPK.TGTGsPFAGNsPAREGEQDAGSLK.DVFKGFD	1	15.428	15.4572	15.0996	15.6866	15.2035	15.5863	14.9053	15.7327	15.3173	15.4232	15.3076	15.6215	15.4193	15.6682	15.6042	15.5131	15.5039	15.3777	15.5586
Q9Z0P4_151_162_2_2_T153S157	Palm	Q9Z0P4	ENRTStPVRsPGGSTMMK	TPLGTPK.ENRTStPVRsPGGSTMMK.AAMYSVE	1	15.4269	15.2868	15.7022	14.6015	15.0018	15.2902	15.9973	15.0812	15.3371	15.8192	15.8917	14.4974	14.8964	15.7934	15.6562	14.9611	15.9775	15.0793	14.7604
Q5DTJ9_902_903_1_1_S903	Mypn	Q5DTJ9	ISsFEQR	SHQQEYK.ISsFEQR.LMNEIEF	0.9592	15.426	15.3396	15.9489	14.9235	15.7756	14.9701	15.5499	15.2873	16.1406	15.257	15.5137	14.7678	15.6222	14.9083	15.5264	14.9031	15.7271	15.2574	15.4693
Q61699_537_566_1_1_S558	Hsph1	Q61699	NIQQDNSEAGTQPQVQTDGQQTSQSPPsPELTSEESK	ESSDVDK.NIQQDNSEAGTQPQVQTDGQQTSQSPPsPELTSEESK.TPDADKA	1	15.4251	15.3404	15.4839	15.4028	15.3014	15.015	15.0164	15.7937	15.6619	15.4558	15.5942	15.5642	15.1079	15.4433	15.459	15.6388	15.5766	15.5867	15.6135
Q3UH68_737_754_1_1_S751	Limch1	Q3UH68	MPETNQLHLPNPSSQADsPSSEK	TFPFLDK.MPETNQLHLPNPSSQADsPSSEK.SPGSTPF	1	15.4224	15.179	15.1383	15.573	15.3306	15.5269	15.4399	15.4735	15.5208	15.3726	15.2225	15.4099	15.6255	15.6331	15.5823	15.392	15.4493	15.4794	15.4042
Q9CY58_232_234_1_1_S234	Serbp1	Q9CY58	DELTEsPK	HNWGTVK.DELTEsPK.YIQKQIS	0.9981	15.4223	15.0717	15.4252	15.1629	14.7801	15.8944	15.7193	15.6839	15.5324	15.7109	15.4865	15.3121	15.262	15.5539	15.2345	15.5265	15.679	15.0427	15.4492
F6ZDS4_2201_2223_2_0	Tpr	F6ZDS4	TVPSTPTLVVPHRTDGFAEAIHSPQVAGVPR	FFDDEDR.TVPSTPTLVVPHRTDGFAEAIHSPQVAGVPR.FRFGPPE	1	12.2355	12.5931	12.4136	12.1947	12.7961	12.0895	11.9531	12.1517	12.6155	11.6218	11.8207	12.3501	12.166	11.8078	12.6494	12.2718	11.6991	12.8174	12.3528
P14152_111_114_1_1_S111	Mdh1	P14152	sQGTALEK	ANVKIFK.sQGTALEK.YAKKSVK	1	15.4206	15.4703	15.4154	15.4614	15.2047	15.6805	15.6071	15.7248	15.6163	14.941	14.7212	15.503	15.2574	15.8274	15.6833	15.3679	15.4417	15.5188	15.3262
Q9JJW5_68_77_1_1_S77	Myoz2	Q9JJW5	YTFENFQYEsR	RQRRSDK.YTFENFQYEsR.AQINHNI	1	15.4179	15.5754	15.6023	15.536	15.5899	15.8217	15.2556	15.4405	15.3225	15.419	15.3109	15.5416	15.547	15.4038	15.3529	15.3911	14.9581	15.7982	15.2268
F6ZDS4_719_737_1_0	Tpr	F6ZDS4	RSSTSQTVSTPAPEPVIDSTEAIEAK	SLLSTPK.RSSTSQTVSTPAPEPVIDSTEAIEAK.AALKQLQ	1	13.4749	13.7744	13.4804	13.3973	13.4916	13.5742	13.7076	13.6221	13.3451	13.8604	13.5966	13.2445	13.2933	13.2017	13.4944	13.5555	13.4171	13.1133	13.3931
F6ZDS4_719_737_2_0	Tpr	F6ZDS4	RSSTSQTVSTPAPEPVIDSTEAIEAK	SLLSTPK.RSSTSQTVSTPAPEPVIDSTEAIEAK.AALKQLQ	1	13.4903	13.6456	13.8452	13.4989	13.1425	13.9447	13.4164	13.7387	13.4275	13.481	13.5821	13.7834	13.3213	13.588	13.6193	13.5106	13.1152	13.4403	13.7351
F7BJB9_534_543_1_0	Morc3	F7BJB9	IINLNLASPASEPENSSMK	TSPFAAR.IINLNLASPASEPENSSMK.RKLGVHS	1	11.5663	11.6504	11.8871	11.3099	11.3545	11.4452	11.4115	11.5812	11.5368	11.5248	11.3351	11.7173	11.211	12.1315	11.5244	11.6903	11.8358	11.6765	11.6935
P70670_1741_1750_1_1_S1744	Naca	P70670	EASVLsPTATSSGK	TTLPSLK.EASVLsPTATSSGK.DSHISPV	1	15.4127	15.3464	15.315	15.4865	15.4292	15.4465	15.6546	15.1349	15.5273	15.3728	15.2486	15.4115	15.4612	15.5503	15.41	15.4085	15.5558	15.3905	15.3906
P49312_4_6_1_1_S6	Hnrnpa1	P49312	SEsPKEPEQLRK	_______.SEsPKEPEQLRK.LFIGGLS	1	15.4087	15.006	15.0131	15.2198	14.6223	15.5737	15.7364	15.3294	15.3682	15.858	15.5004	15.5193	15.4953	15.5839	15.4705	15.4278	15.6889	14.8971	15.6042
A2ASS6_16963_16973_1_1_S16970	Ttn	A2ASS6	YVITATNsCGSK	LRKDHGR.YVITATNsCGSK.FAAVRVE	1	15.4083	15.3159	15.3373	15.3938	15.2222	15.5487	15.5173	15.6065	15.5838	15.7265	15.4774	15.3154	15.3612	15.4241	15.3786	15.4395	15.2513	15.4344	15.4554
F8VPU2_20_24_1_0	Farp1	F8VPU2	LGAPENSGISTLER	KPTPASR.LGAPENSGISTLER.GQKPPPT	1	12.8688	12.9053	12.7917	13.148	13.1295	12.7349	12.6723	13.2275	12.9351	12.6937	12.5584	12.933	12.6432	12.883	13.041	13.1703	12.9821	12.6697	12.6933
F8VPU2_389_408_1_0	Farp1	F8VPU2	QSPQSASLTFGEGTESPGGQSCQQAK	PNSEVPK.QSPQSASLTFGEGTESPGGQSCQQAK.ETKACTL	0.9651	10.1019	10.2873	10.4058	10.3543	10.1413	NA	9.95025	9.78585	10.4909	9.48942	10.2557	10.5639	9.48174	9.16963	9.90388	10.5302	10.1372	9.621	NA
F8VPZ3_1361_1372_2_0	Usp32	F8VPZ3	SPSSLSANVTSSPK	EDVLLSK.SPSSLSANVTSSPK.GSPSSSR	0.9999	13.3202	13.1204	12.9819	13.1365	13.5035	12.3552	12.8403	13.1533	13.6479	12.7518	13.083	13.5662	13.4404	13.7493	14.0225	13.3393	13.706	13.2226	13.515
F8VPZ3_1393_1398_2_0	Usp32	F8VPZ3	NSSPNSSPR	ASCPSSK.NSSPNSSPR.TLGRNKG	0.9995	13.0535	13.7338	13.0686	13.1258	12.9626	12.407	12.2092	13.4655	13.1771	12.7363	12.9232	13.5448	13.1719	13.1337	12.9769	13.4634	12.4304	13.43	13.4445
F8VPZ9_1427_1433_1_0	Bicra	F8VPZ9	GAGSPTPLPTK	GAQGRPR.GAGSPTPLPTK.VDEATSG	1	13.5564	13.4558	13.5637	13.8358	13.6953	13.2087	13.9392	13.2587	13.2549	13.6521	13.7212	13.5046	13.5136	13.6193	13.4128	13.4108	13.6368	13.6965	13.1189
Q9CZJ2_32_46_2_2_T42S46	Hspa12b	Q9CZJ2	TQESCGIAPLtPSQsPKPEAR	SPPGSPR.TQESCGIAPLtPSQsPKPEAR.ALQQASF	1	15.4069	15.3422	15.3728	15.2048	15.0073	15.5712	15.5349	15.2753	15.1338	15.6509	15.6686	15.0569	15.3087	15.1602	15.5735	15.7052	15.8153	15.3347	15.3058
Q62407_2774_2777_2_2_T2774S2777	Speg	Q62407	VFIRGtPDsPAQPAAAPR	FSNPSEK.VFIRGtPDsPAQPAAAPR.DAPVTSG	1	15.4036	15.6534	15.6922	15.5003	15.607	15.3487	15.5404	15.2918	14.9764	15.5423	15.338	15.5391	15.4983	15.3636	15.3231	15.1405	15.3355	15.3559	15.1451
Q6Y7W8_19_30_2_2_S26S30	Gigyf2	Q6Y7W8	ALSSGGSITsPPLsPALPK	FGPEWLR.ALSSGGSITsPPLsPALPK.YKLADYR	1	15.4021	15.1027	15.3729	15.4005	15.4215	15.0877	15.5742	15.5309	15.5493	15.1659	14.9552	15.7082	15.6795	15.5621	15.3768	15.25	15.4936	15.573	15.3424
Q9JIA7_364_379_1_1_S364	Sphk2	Q9JIA7	AKsELVLAPAPAPAATHSPLHR	PGHSLPR.AKsELVLAPAPAPAATHSPLHR.SVSDLPL	1	15.402	15.4068	15.2648	15.7551	15.6235	15.3773	15.3135	15.2892	15.4633	15.1858	15.0151	15.4862	15.8094	15.1129	15.4604	15.2811	15.2854	15.5396	15.5512
E9Q7G0_398_398_1_1_S398	Numa1	E9Q7G0	LQEsPAPEK	LEDQATR.LQEsPAPEK.GEVLGDA	0.9995	15.4007	15.5093	15.5542	15.3927	15.3492	15.6409	15.5813	15.2932	15.2277	15.736	15.832	15.2788	15.2516	15.2121	15.13	15.3624	15.4336	15.2891	15.1841
P10637_554_555_1_1_S554	Mapt	P10637	IGsTENLK	LKNVRSK.IGsTENLK.HQPGGGK	0.9999	15.4002	15.1254	15.3883	15.2144	14.5981	15.9977	15.6805	16.0939	15.6255	15.3465	14.8876	15.4157	15.3544	15.5959	15.117	15.5499	15.6633	14.8755	15.5205
P50462_153_160_1_1_S153	Csrp3	P50462	sLESTNVTDK	RCAICGK.sLESTNVTDK.DGELYCK	1	15.3989	15.144	15.0682	15.2887	15.128	15.2871	15.4502	15.636	15.8086	14.9545	14.9764	15.4409	15.429	15.4797	15.46	15.7174	15.8936	15.4566	15.4423
G5E829_1126_1129_1_0	Atp2b1	G5E829	VVNAFRSSLYEGLEK	RIQTQIR.VVNAFRSSLYEGLEK.PESRSSI	0.9999	13.6584	13.3198	13.7484	13.9003	13.7998	13.1429	13.3011	13.2807	13.6511	13.3279	13.5215	13.6836	13.8264	14.1898	14.1216	13.844	13.6993	13.7392	13.7618
P70399_374_384_1_1_S382	Tp53bp1	P70399	STPFIVPSsPTEQGGRK	PSPDAFR.STPFIVPSsPTEQGGRK.DEPMDMS	1	15.3948	15.284	15.449	15.564	15.457	15.465	15.2854	15.4712	15.4847	15.3608	15.3506	15.3488	15.3768	15.5204	15.5162	15.5129	15.4298	15.4365	15.2674
A2ASS6_313_322_2_2_S315S322	Ttn	A2ASS6	ISTsPIRSVKsPLLIR	SVSPAGR.ISTsPIRSVKsPLLIR.KTQTTTM	0.9999	15.3942	16.4566	15.3673	12.9851	14.2432	13.9314	16.0099	14.5699	15.1212	15.1688	15.5345	13.9303	12.4482	16.2338	15.7547	13.8528	16.6186	15.5393	13.2722
Q3B7Z2_188_208_1_1_S191	Osbp	Q3B7Z2	MLAESDDsGDEESVSQTDKTELQSTLR	AKAKAVK.MLAESDDsGDEESVSQTDKTELQSTLR.TLSSKVE	1	15.393	15.5029	15.825	15.107	15.7074	15.8226	15.8275	15.2236	15.3405	15.4554	15.118	15.4613	14.8502	15.5156	15.7522	15.2761	15.3312	15.3743	15.3689
G5E829_1155_1173_1_0	Atp2b1	G5E829	IEDSEPHIPLIDDTDAEDDAPTK	MTHPEFR.IEDSEPHIPLIDDTDAEDDAPTK.RNSSPPP	1	12.4404	12.5866	12.5956	12.7615	12.1286	12.4391	12.523	12.3943	12.5842	12.4461	12.6422	11.853	12.6887	11.9906	11.9119	12.9316	12.5257	12.2928	12.2902
Q99PL6_36_36_1_1_S36	Ubxn6	Q99PL6	GKsPQLALRQPR	AGEKTTK.GKsPQLALRQPR.QGPTDEA	1	15.3927	15.1303	15.0495	16.1184	15.5081	15.2957	15.1882	15.4215	15.3658	15.1505	14.9112	15.513	16.0879	15.1879	15.3101	15.3128	15.2167	15.3823	15.2925
Q3UH68_377_379_1_1_S379	Limch1	Q3UH68	SAsQDLIK	RWKSRRR.SAsQDLIK.KEEERKK	0.9993	15.3921	15.3996	15.5495	15.0462	15.0861	15.5493	15.5947	15.3154	15.8733	15.4065	15.6561	15.231	15.3852	15.5785	15.6513	15.0623	15.4398	15.1363	15.2921
Q8BTI8_1276_1288_1_1_S1278	Srrm2	Q8BTI8	ELSHsPPRENSFESSLEFK	QVSPEHK.ELSHsPPRENSFESSLEFK.NSGPVSE	1	15.3918	15.2131	15.562	15.5681	15.145	15.5201	15.2261	15.5937	15.4263	15.4628	15.4558	15.6356	15.3487	15.3241	15.5739	15.6478	15.3239	15.1343	15.6704
Q8R1Q8_412_427_1_1_S421	Dync1li1	Q8R1Q8	SVSSNVASVsPIPAGSK	SPRTPNR.SVSSNVASVsPIPAGSK.KIDPNMK	1	15.3888	15.4733	15.3181	15.4827	15.3926	15.4537	15.2894	15.8812	15.7116	15.1781	15.2593	15.543	15.3367	15.4271	15.3024	15.4944	15.328	15.4034	15.2318
O70433_236_238_1_1_S238	Fhl2	O70433	YIsFEER	SGLGGTK.YIsFEER.QWHNDCF	0.968	15.385	15.7589	15.3558	15.4115	15.6624	15.3555	15.4246	15.712	15.5254	15.448	15.4878	15.0935	15.1344	15.1915	15.1931	15.3897	15.3053	15.4895	15.0239
G5E870_1063_1069_1_0	Trip12	G5E870	VDNQAKSPTTTQSPK	PPRDDDK.VDNQAKSPTTTQSPK.SSFLASL	1	13.0148	13.0683	12.8871	12.1202	12.3188	13.3055	13.3555	13.0024	12.6412	13.4965	13.0392	13.4492	11.7011	13.1826	13.1079	13.2665	13.3609	13.3228	12.9967
P59017_285_289_1_1_S288	Bcl2l13	P59017	SLDsSGAGEK	MDPEEVK.SLDsSGAGEK.SENNSSN	1	15.385	15.5732	15.6902	15.4839	14.9747	15.4925	15.5771	15.5554	15.4877	15.4437	15.1459	15.3476	15.2148	15.7422	15.4513	15.3562	15.4328	14.9546	15.1319
G5E870_1063_1069_2_0	Trip12	G5E870	VDNQAKSPTTTQSPK	PPRDDDK.VDNQAKSPTTTQSPK.SSFLASL	0.9997	13.1694	12.5552	13.13	12.2654	12.6854	13.1168	13.9314	12.631	13.6444	13.2884	13.4108	12.1742	12.9108	13.0487	13.6261	12.5622	13.6922	12.6787	13.9889
G5E870_1274_1283_1_0	Trip12	G5E870	VHDFPSGNGAGGSFSLNR	MEQFPVK.VHDFPSGNGAGGSFSLNR.GSQALKF	0.9992	13.3661	13.472	13.0372	13.2563	13.7112	13.3737	13.1571	13.0794	13.6568	13.2669	13.1414	13.4586	13.4322	13.6239	13.3622	13.1859	13.3842	13.5495	13.2875
G5E870_1400_1414_1_0	Trip12	G5E870	QFSVQAEDERESTDDESNPLGR	TVYQAVR.QFSVQAEDERESTDDESNPLGR.AGIWTKT	1	12.8811	12.7567	13.1624	12.7906	12.8758	12.8811	12.9137	12.5526	12.7593	12.8903	13.0984	13.1045	12.6922	12.6945	12.9527	12.8742	12.9337	13.1117	13.4074
G5E870_1409_1414_1_0	Trip12	G5E870	ESTDDESNPLGR	VQAEDER.ESTDDESNPLGR.AGIWTKT	0.9929	11.3407	12.1479	11.3811	11.545	11.3883	10.0287	11.2048	11.1469	10.8896	11.6742	11.6783	11.0852	11.6977	11.3742	10.566	11.0691	11.4061	11.3199	11.1757
E9Q0S6_1338_1346_1_1_S1346	Tns1	E9Q0S6	TVGTNTPPsPGFGRR	SPQARHR.TVGTNTPPsPGFGRR.AVNPTMA	1	15.3836	15.4235	15.5171	15.5239	15.2814	15.3271	15.4618	15.4585	15.395	15.3864	15.3658	15.2989	15.3956	15.4524	15.3474	15.1732	15.3634	15.5549	15.0573
Q8R3S6_468_473_1_1_S470	Exoc1	Q8R3S6	LTGsTSSLNK	LHGSSGK.LTGsTSSLNK.LSVQSSG	1	15.3832	15.3285	15.3715	15.2839	15.4009	15.3369	15.6602	15.5346	15.2812	15.3076	15.259	15.3686	15.4835	15.5545	15.2305	15.3882	15.5652	15.3916	15.1617
G5E870_159_166_2_0	Trip12	G5E870	SGSGSESTGAEER	TESSCVK.SGSGSESTGAEER.SAKPIKL	0.9998	11.7523	11.9523	11.7528	12.1165	11.6435	11.7793	11.377	11.3387	11.6207	11.9337	11.5575	11.965	11.9674	12.0413	11.6219	11.8401	11.9195	11.5487	11.5782
G5E870_310_319_1_0	Trip12	G5E870	SESPPAELPSLR	RKSTKKR.SESPPAELPSLR.RSTRQKT	0.9995	12.9743	13.3384	12.8267	13.3924	13.0233	12.9427	12.6265	13.0009	13.057	12.9102	12.7568	13.2979	13.3002	12.7754	12.5091	13.1366	12.9303	12.9381	13.0763
Q9QXN0_425_443_2_2_S439S443	Shroom3	Q9QXN0	TPFAEDQLHTVPERsPENsPPVK	NSSGSQK.TPFAEDQLHTVPERsPENsPPVK.SKHNYTQ	1	15.3822	15.328	15.0357	15.2634	15.1946	15.3541	15.4394	15.5083	15.6545	15.5003	15.2038	15.4534	15.402	15.6261	15.3925	15.5812	15.6405	15.3292	15.3753
G5E870_75_80_1_0	Trip12	G5E870	RSASPDYNR	DNSRGVK.RSASPDYNR.TNSPSSA	1	14.7536	14.4543	14.406	14.6463	15.6469	14.7962	14.9185	14.0262	13.7757	14.6325	14.8346	14.6695	14.9791	14.5865	14.7749	14.9799	14.9109	14.0544	15.0329
G5E8B9_491_500_1_0	Zbtb11	G5E8B9	TDSGPDDDTYR	LTEATEK.TDSGPDDDTYR.SRLRQRS	0.9999	11.7521	12.0428	11.6959	11.786	12.1511	11.7698	11.0046	12.1156	11.4003	12.3597	11.7807	11.5846	10.8655	11.6007	11.5916	12.1295	11.8809	11.8011	11.5416
Q91YE8_813_813_1_1_S813	Synpo2	Q91YE8	IAQPAAPPARPAsALNLAGPFK	TAVSSIK.IAQPAAPPARPAsALNLAGPFK.GPQAVVV	1	15.3798	15.2894	15.3561	15.5078	15.5053	15.23	15.4703	15.4191	15.5257	15.019	15.0938	15.5056	15.422	15.5136	15.5695	15.4368	15.5049	15.3159	15.3264
G5E8K5_1779_1795_1_0	Ank3	G5E8K5	AELAMSSLAGWQNETPSGSLESPAQAR	MLNRVQR.AELAMSSLAGWQNETPSGSLESPAQAR.RLTGGLL	1	13.5197	13.6295	13.7337	13.3863	13.4029	13.3011	13.5522	13.8342	13.5014	13.0778	13.4725	13.7088	13.3361	13.7431	13.574	13.7906	13.6683	13.5339	13.6456
Q6NXN1_105_121_1_1_S107	Szrd1	Q6NXN1	ILGSAsPEEEQEKPILDRPTR	YAEARRR.ILGSAsPEEEQEKPILDRPTR.ISQPEDS	1	15.3782	15.3534	15.2946	15.182	15.3128	15.2707	15.7971	15.3215	15.1665	15.0664	15.3505	15.2021	15.5849	15.3917	15.2452	15.1972	15.5132	15.2154	15.4914
P35283_15_24_1_1_S20	Rab12	P35283	RPAGGSLGAVsPALSGGQARR	PSAALHR.RPAGGSLGAVsPALSGGQARR.RKQPPRP	1	15.3779	15.278	15.2688	15.5428	15.4755	15.2672	15.2122	15.7194	15.6147	15.3768	15.1223	15.3828	15.6961	15.3449	15.2365	15.39	15.3972	15.102	15.5173
Q9WTU0_673_677_1_1_S677	Phf2	Q9WTU0	AKPVRDEYEYVsDDGELK	QSFKEDK.AKPVRDEYEYVsDDGELK.IDEFPIR	1	15.3776	15.0273	15.233	15.3661	14.8129	15.6022	15.6907	15.4691	15.0797	15.7196	15.3774	15.4735	15.2047	15.6298	15.3336	15.5632	15.6493	14.9306	15.4605
G5E8K5_923_931_1_0	Ank3	G5E8K5	SYTLNRSSYAR	RSFSSDR.SYTLNRSSYAR.DSMMIEE	0.9846	13.3243	13.3244	13.181	12.8098	13.6066	13.1329	13.551	12.8803	13.4549	13.0264	13.2504	13.0764	13.1604	13.8054	13.5199	13.4001	13.4883	13.654	12.8894
G5E8K5_958_960_1_0	Ank3	G5E8K5	EFDSDSLR	QHLTFTR.EFDSDSLR.HYSWAAD	0.9948	13.1796	12.8939	13.292	12.9897	13.3954	13.3331	13.0908	13.1365	13.395	13.0785	12.9289	13.0731	13.2993	13.3743	13.2134	13.309	13.1523	13.4465	13.3351
P70414_282_284_1_1_S282	Slc8a1	P70414	GMIIEHEGDRPAsKTEIEMDGK	YRAGKQR.GMIIEHEGDRPAsKTEIEMDGK.VVNSHVD	1	15.3742	15.2964	15.6064	15.3108	14.5258	15.5086	15.6516	15.1861	15.2715	16.0674	15.6525	15.2421	15.074	15.6063	15.3346	15.31	15.3138	15.0463	15.4107
G5E8Q8_1295_1312_2_0	Adgrf5	G5E8Q8	STSIGSSTPVFSMSSPISR	WSSQHSK.STSIGSSTPVFSMSSPISR.RFNNLFG	1	14.6865	14.9475	14.9426	14.5997	14.5939	14.72	14.5439	14.8753	15.0099	14.8531	14.8944	14.5467	14.1691	14.6018	14.6233	14.7968	14.7892	14.6522	14.5068
Q99M08_19_19_1_1_S19	Q99M08	RGsFEAGRR	TDGVRER.RGsFEAGRR.NQDEAPQ	0.9933	15.7027	15.3714	15.763	16.0574	15.5813	15.6295	15.5879	15.7641	15.8079	15.9095	15.9307	15.392	16.2069	15.7051	15.2761	15.8251	15.5361	15.5773	15.7514
G5E8V9_61_81_1_0	Arfip1	G5E8V9	EGVTEAGAPQGSSAPPLPCVLSPSR	HGFDSTK.EGVTEAGAPQGSSAPPLPCVLSPSR.VAASKLT	1	12.3194	12.134	12.0222	11.8897	12.4917	12.1561	12.5891	12.3426	12.597	12.5559	12.4122	12.0992	12.0737	12.2932	12.1008	12.1661	12.5991	12.4174	12.6391
Q6ZPJ3_893_893_1_1_S893	Ube2o	Q6ZPJ3	EEKPEVQsPVK	VPDTERK.EEKPEVQsPVK.AEWPSET	1	15.3708	15.1912	15.2703	15.3418	14.9515	15.5467	15.6608	15.3721	15.5539	15.2839	15.1966	15.3425	15.386	15.3899	15.6037	15.4381	15.4339	15.4867	15.7183
Q02248_191_196_1_1_S191	Ctnnb1	Q02248	HAIMRsPQMVSAIVR	SKKEASR.HAIMRsPQMVSAIVR.TMQNTND	1	15.3674	15.7064	15.3656	15.4083	15.5276	15.5691	15.2091	15.1242	15.1772	15.4595	14.9113	14.9478	15.6035	15.5645	15.2273	15.8757	15.5177	15.1161	15.3819
P58771_206_206_1_1_S206	Tpm1	P58771	sLEAQAEK	TVTNNLK.sLEAQAEK.YSQKEDK	0.9999	15.3656	15.6172	15.3999	15.3422	14.9954	15.7824	15.5538	15.5099	15.1245	15.9975	15.6447	15.2704	14.8329	15.5424	15.2188	15.2733	15.2934	14.8902	15.0408
Q9ES28_673_673_1_1_S673	Arhgef7	Q9ES28	KPsDEEFAVRK	PKRKPER.KPsDEEFAVRK.STAALEE	0.996	15.3644	14.8863	15.1908	15.8524	14.9396	16.0995	15.0473	15.1777	15.0357	15.6493	15.246	16.0262	15.8659	14.6506	15.2283	16.1162	14.7404	15.2161	15.756
Q3UJB9_876_902_1_1_S884	Edc4	Q3UJB9	DSQDTSAEQsDHDDEVASLASASGGFGSK	YHLLQQR.DSQDTSAEQsDHDDEVASLASASGGFGSK.IPTPRLP	1	15.3628	15.4363	15.3211	15.3604	15.3637	15.343	15.3219	15.1181	15.4622	15.3086	15.225	15.6983	15.0612	15.3503	15.6959	15.2764	15.5006	15.6049	15.4474
E0CYV9_1178_1183_1_0	E0CYV9	LLNSSPEGTVLVHR	QVSNGGR.LLNSSPEGTVLVHR.ASGRLPV	1	12.5346	12.6406	12.4053	12.7358	12.6908	12.6194	12.6118	12.0112	12.5536	12.5471	12.3309	12.3753	12.5308	12.8048	12.6041	12.4578	12.7497	12.472	12.2888
Q61165_707_712_1_1_S707	Slc9a1	Q61165	IGsDPLAYEPK	PTLSRAR.IGsDPLAYEPK.ADLPVIT	1	15.3618	14.9698	14.8339	15.1355	14.7622	15.4081	15.3941	15.3962	15.2049	15.4553	15.275	15.572	15.4191	15.712	15.3854	15.7823	15.7638	15.249	15.5735
P25911_19_19_1_1_S19	Lyn	P25911	DNLNDDEVDsK	CIKSKRK.DNLNDDEVDsK.TQPVRNT	1	15.361	14.624	15.1829	15.1403	14.6351	15.6106	15.678	15.3911	15.2424	15.6808	15.3386	15.343	15.4158	15.4983	15.4529	15.5365	15.7856	14.8532	15.7123
Q9WUB3_26_26_1_1_S26	Pygm	Q9WUB3	GLAGVENVsELKK	RKQISVR.GLAGVENVsELKK.NFNRHLH	1	15.3603	15.355	15.3946	15.2678	15.0266	15.2361	15.3521	15.3788	15.0852	15.5763	15.3139	15.4375	15.3004	15.3388	15.3556	15.3981	15.3999	14.8624	15.2758
Q9JI91_347_350_1_1_T347	Actn2	Q9JI91	CQLEINFNtLQTK	PPKVQEK.CQLEINFNtLQTK.LRISNRP	1	15.3586	15.7071	15.5966	15.2818	15.3537	15.3577	15.0717	15.3208	15.3072	15.5436	15.5068	15.4202	15.3694	15.4462	15.3392	15.2204	15.2505	15.4371	15.3946
Q8VDN2_216_226_1_1_S216	Atp1a1	Q8VDN2	VDNsSLTGESEPQTR	ISANGCK.VDNsSLTGESEPQTR.SPDFTNE	1	15.3567	15.3992	15.5143	15.4329	15.0124	15.4386	15.3522	15.8207	15.8194	15.6904	15.7803	15.0672	15.404	15.4596	15.3276	14.8689	14.6121	15.2906	15.3373
O08709_89_95_1_1_T93	Prdx6	O08709	DINAYNGEtPTEK	DHLAWSK.DINAYNGEtPTEK.LPFPIID	1	15.3557	15.747	15.8222	14.9936	15.2107	15.359	15.711	15.4395	15.1615	15.275	15.4985	15.1907	15.1602	15.3343	15.1745	15.3042	15.5159	15.3236	15.2103
P56485_347_361_1_1_S350	Ackr3	P56485	LIDASRVsETEYSALEQNTK	AKTGLTK.LIDASRVsETEYSALEQNTK._______	1	15.353	15.3064	15.1467	15.1376	14.9827	15.3696	15.441	15.3705	15.4749	15.7123	15.5576	15.2208	15.1959	15.6411	15.5412	15.5233	15.4069	15.3674	15.2106
O08530_371_382_1_0	S1pr1	O08530	DDGDNPETIMSSGNVNSSS	NSSHPQK.DDGDNPETIMSSGNVNSSS._______	1	14.7586	14.1632	14.7648	14.2514	14.5513	14.9633	15.2192	14.9524	15.0046	14.9212	14.3484	14.6206	14.661	14.8445	14.289	14.874	14.8235	14.4218	14.8094
Q69ZZ6_378_378_1_1_S378	Tmcc1	Q69ZZ6	FGsADNIPNLK	ASLIRNK.FGsADNIPNLK.DSLEEGQ	0.9975	15.3529	14.9041	15.1323	15.2067	14.4806	15.4375	15.0008	15.6421	15.5317	15.4656	15.0755	15.5022	15.4155	15.9733	15.5107	15.6982	15.591	15.268	15.6667
Q8CIW6_747_756_1_1_S751	Slc26a6	Q8CIW6	SVPKsPVLATKL	FALSHRK.SVPKsPVLATKL._______	0.9996	15.3527	15.8195	15.5001	14.5201	14.9986	15.5248	15.6671	15.3635	15.7087	15.6184	15.6084	15.4683	14.1511	15.894	15.5882	14.84	15.1479	15.3622	15.4663
B9EKI3_334_340_1_1_S340	Tmf1	B9EKI3	SVSEINsDDELPGK	VQSLDSR.SVSEINsDDELPGK.GYALVPI	1	15.3514	15.1209	15.1218	15.2627	15.2704	15.2803	15.3451	15.3859	15.2643	15.4244	15.1188	15.4462	15.3537	15.4636	15.4823	15.5344	15.6345	15.5791	15.3704
Q9WVR4_599_617_2_2_S602S604	Fxr2	Q9WVR4	GNRTDGsIsGDRQPVTVADYISR	SRRRRNR.GNRTDGsIsGDRQPVTVADYISR.AESQSRQ	1	15.3503	15.0879	15.401	15.6216	15.3197	15.5989	14.6952	15.0529	15.0091	15.4057	15.4719	15.7282	15.8596	15.2779	15.3684	15.6202	15.051	15.6213	15.9975
O08553_499_509_1_0	Dpysl2	O08553	GLYDGPVCEVSVTPK	ELRGVPR.GLYDGPVCEVSVTPK.TVTPASS	1	15.1244	14.9433	15.3716	14.6852	14.7699	15.2209	15.6756	15.0407	14.6241	15.4086	15.3966	14.6223	14.7648	15.1999	15.0321	15.461	15.5631	14.678	15.2444
P41216_423_424_1_1_S424	Acsl1	P41216	IQSsLGGK	DKLIFHK.IQSsLGGK.VRLMITG	0.9996	15.3501	15.8897	15.8037	15.2021	15.0647	15.6453	15.2286	15.5264	15.5039	15.8912	15.6812	14.6105	14.6	15.4088	15.3972	15.2607	15.1312	15.3205	15.2043
P68033_241_251_1_1_Y242	Actc1	P68033	SyELPDGQVITIGNER	SSSSLEK.SyELPDGQVITIGNER.FRCPETL	1	15.3455	15.5591	15.4397	15.419	15.5285	15.3507	15.2054	15.2469	15.1968	15.6497	15.5208	15.2456	15.2321	15.2815	15.3727	14.8653	15.1706	15.5598	15.53
Q6A0D4_193_204_1_1_S199	Rftn1	Q6A0D4	CTLGDRSsLENDTPK	EDARDVK.CTLGDRSsLENDTPK.AAETDAA	1	15.3455	15.2645	15.5268	15.3174	15.0298	15.8904	15.4061	15.218	15.1835	15.4941	15.56	15.255	14.9578	15.4128	15.386	15.6865	15.6217	15.0911	15.1581
O08553_512_518_2_0	Dpysl2	O08553	TVTPASSAK	EVSVTPK.TVTPASSAK.TSPAKQQ	0.9903	13.8822	13.5833	14.0797	13.894	13.6631	13.9433	13.8129	13.61	13.537	14.0801	14.4138	13.7695	13.554	13.7739	13.7785	14.0234	14.4297	13.7674	13.929
Q9DCX2_100_108_1_1_S100	Atp5pd	Q9DCX2	EDVKsCAEFVSGSQLR	LVDQEEK.EDVKsCAEFVSGSQLR.IQEYEKQ	1	15.3437	15.2266	15.2077	14.9353	15.2872	15.435	15.4434	15.5035	15.046	15.7343	15.4294	15.2304	15.1967	15.5476	15.6081	15.3592	15.4239	15.3619	15.2497
A2AQ25_359_365_1_1_S361	Skt	A2AQ25	SIsPSPSAILER	SSLPVSR.SIsPSPSAILER.RDVKPDE	0.9883	15.3432	15.1821	15.025	15.517	15.5824	15.2023	15.2588	15.3482	15.2507	15.3952	15.2082	15.2702	15.4079	15.3334	15.143	15.5377	15.5579	15.1147	15.4251
Q91YM2_1173_1179_1_1_S1179	Arhgap35	Q91YM2	TSFSVGsDDELGPIRK	GRFASYR.TSFSVGsDDELGPIRK.KEEDQAS	1	15.3431	15.0709	15.174	15.5049	15.6514	15.3557	15.2708	15.3623	15.3642	15.1194	15.1611	15.4265	15.3451	15.5746	15.3289	15.3624	15.6252	15.3886	15.4898
O08553_512_522_3_0	Dpysl2	O08553	TVTPASSAKTSPAK	EVSVTPK.TVTPASSAKTSPAK.QQAPPVR	0.9881	12.9164	12.7129	13.2063	13.0344	12.2803	13.039	13.4564	12.766	11.9051	13.3819	12.7271	12.5905	12.5851	12.5665	12.9802	13.2821	13.4387	12.6869	12.8903
Q61234_349_352_1_1_S352	Snta1	Q61234	LVHSGPsK	ATSSAHR.LVHSGPsK.GSVPYDA	0.9864	15.3422	15.6055	15.1023	15.3917	15.6824	15.5434	15.4443	15.2367	14.9921	15.2747	14.7929	15.4631	15.1294	15.6145	15.3566	15.4034	15.3618	15.4499	15.323
Q149B8_710_724_1_1_S715	Perm1	Q149B8	EGGLEASTKPVsPTAEHLSLTVRK	QTSELSR.EGGLEASTKPVsPTAEHLSLTVRK.AGELRSP	1	15.3407	15.9781	15.8212	15.3537	15.729	15.4294	15.6513	14.9872	14.933	15.3367	15.1995	15.3806	15.1697	14.8568	14.8983	15.2342	14.7087	15.6519	15.0531
Q9ES83_313_323_1_1_S322	Bves	Q9ES83	GSSSTASLPMsSPQQR	GLHHFLR.GSSSTASLPMsSPQQR.ASAKMKP	1	15.3397	15.11	15.1231	15.2855	15.2957	15.1626	15.435	15.7675	15.6868	15.4879	15.069	15.3028	15.2378	15.5366	15.4277	15.6225	15.3424	15.1916	15.4848
O08579_86_88_1_0	Emd	O08579	KEDALLYQSK	DMYDLPK.KEDALLYQSK.DYNDDYY	1	15.6828	15.7274	16.0626	15.9025	15.3136	15.5953	15.5829	15.3052	15.4502	16.3608	16.2829	16.0804	15.7719	15.6297	15.2968	15.365	15.4837	15.0953	15.3153
Q3UH68_757_761_1_1_S757	Limch1	Q3UH68	sPGSTPFK	DSPSSEK.sPGSTPFK.FWAWDPE	0.9999	15.3395	15.2823	15.2617	15.3487	15.3959	15.1061	15.2486	15.4337	15.5494	15.0825	14.9667	15.4138	15.6003	15.366	15.4518	15.4111	15.599	15.4139	15.215
Q6PD21_280_283_2_2_S280S283	Shb	Q6PD21	QEsVRsQHK	IMTEFQR.QEsVRsQHK.GIQLYDT	0.919	15.3395	15.2274	14.888	15.466	15.0198	15.3392	15.317	15.2639	15.448	15.0075	15.0349	15.5947	15.4525	15.8923	15.6225	15.8268	15.3139	15.3077	15.4332
O08580_26_39_1_0	Esrra	O08580	GSSETETEPPVTLASGPAPAR	ASPDSPK.GSSETETEPPVTLASGPAPAR.CLPGHKE	1	13.845	13.6807	13.3939	13.2583	13.9849	13.5347	13.7872	13.9585	14.0177	13.8853	14.0392	14.0439	13.7951	14.2592	13.9969	13.6349	13.9669	13.8318	13.9473
Q71LX4_459_474_1_1_S474	Tln2	Q71LX4	SGSSGPETFNVGSMPsPQQQVMVGQMHR	ALPAVMR.SGSSGPETFNVGSMPsPQQQVMVGQMHR.GHMPPLT	1	15.3395	15.3388	15.5449	15.3965	15.5136	15.1837	15.2665	15.5443	15.6599	15.3619	15.0667	15.3997	15.3195	15.2726	15.3653	15.1241	15.3196	15.4396	15.1603
Q99P31_345_354_1_1_S349	Hspbp1	Q99P31	LLQTCFSsPTDDSMDR	ELEFCEK.LLQTCFSsPTDDSMDR._______	1	15.3384	15.7537	15.559	15.1897	15.3532	15.5108	15.6238	15.3411	15.6124	15.2108	15.4481	15.2475	15.3334	15.2122	14.8614	15.3933	15.3069	15.2515	15.3575
Q9CSU0_128_134_1_1_S134	Rprd1b	Q9CSU0	LSMEDSKsPPPK	EFIQQLK.LSMEDSKsPPPK.AAEEKKS	1	15.3365	15.2114	15.3386	15.1682	14.997	15.5072	15.6811	15.1569	15.2559	15.4985	15.5376	15.2456	15.2137	15.2922	15.31	15.4672	15.5373	15.4541	15.4753
P14873_825_834_2_2_S828S829	Map1b	P14873	SLMssPEDLTK	KELEAER.SLMssPEDLTK.DFEELKA	1	15.3349	15.0023	14.798	15.5659	15.3209	15.4688	15.5349	15.1192	14.9068	15.3103	15.4182	15.5018	15.2683	15.4617	15.1505	15.8193	15.7288	14.848	15.1948
O08582_6_25_1_0	Gtpbp1	O08582	SRSPVDSPVPASMFAPEPSSPGAAR	_______.SRSPVDSPVPASMFAPEPSSPGAAR.AAAAAAR	1	12.0401	11.8159	12.0323	12.1522	12.1859	12.1464	11.6262	11.5184	12.2707	11.9997	12.1994	11.6356	12.0793	12.3361	12.0194	12.0152	12.3373	12.3017	12.0819
O08582_6_25_2_0	Gtpbp1	O08582	SRSPVDSPVPASMFAPEPSSPGAAR	_______.SRSPVDSPVPASMFAPEPSSPGAAR.AAAAAAR	1	16.2312	16.52	16.4322	16.0376	16.2635	15.9688	16.0254	16.3627	16.4367	16.1377	16.0853	16.1196	15.9833	16.5792	16.6103	16.312	16.1044	16.7685	16.0037
Q61937_106_125_1_1_S125	Npm1	Q61937	CGSGPVHISGQHLVAVEEDAEsEDEDEEDVK	PVVLRLK.CGSGPVHISGQHLVAVEEDAEsEDEDEEDVK.LLGMSGK	1	15.3331	15.4963	15.4815	15.4419	15.0831	15.7683	14.8104	15.8413	15.6777	15.3422	15.5487	15.227	14.9251	15.208	15.3949	15.3299	15.0596	15.5843	15.5917
P63024_48_67_1_1_S48	Vamp3	P63024	DQKLsELDDRADALQAGASQFETSAAK	VDKVLER.DQKLsELDDRADALQAGASQFETSAAK.LKRKYWW	1	15.3297	15.0395	15.4576	15.0124	14.9035	14.8835	15.371	15.0383	15.6444	15.2978	15.2836	15.3509	15.3741	15.5466	15.7856	15.6275	15.7749	14.9346	15.5371
O08582_6_25_3_0	Gtpbp1	O08582	SRSPVDSPVPASMFAPEPSSPGAAR	_______.SRSPVDSPVPASMFAPEPSSPGAAR.AAAAAAR	1	14.2624	13.9287	14.3939	14.4844	14.3268	14.113	14.3319	14.3534	14.4542	14.0421	13.8243	14.3928	14.3234	14.5524	14.6065	14.0445	14.1488	14.2443	14.3581
O08582_8_25_1_0	Gtpbp1	O08582	SPVDSPVPASMFAPEPSSPGAAR	MAAERSR.SPVDSPVPASMFAPEPSSPGAAR.AAAAAAR	1	13.6927	13.7336	13.7722	13.776	13.9286	13.2624	13.4562	13.9185	13.9638	13.4535	13.3432	14.0244	13.6996	13.7999	13.3897	13.88	13.6732	14.0452	13.4887
O08582_8_25_2_0	Gtpbp1	O08582	SPVDSPVPASMFAPEPSSPGAAR	MAAERSR.SPVDSPVPASMFAPEPSSPGAAR.AAAAAAR	1	12.3112	12.1342	12.2878	12.3338	11.68	12.6882	12.1753	12.098	12.4567	12.2665	12.1592	12.4612	12.5249	12.6493	12.1354	12.0601	12.102	12.7353	12.5719
Q922M7_182_198_2_2_S189S193	Q922M7	SPSGPVKsPPLsPVGTTPVK	HDLMNRK.SPSGPVKsPPLsPVGTTPVK.LKRAAPK	1	15.4214	15.3286	15.2823	15.1394	15.05	15.5408	15.6716	15.5154	15.4955	15.4216	15.3326	15.5619	15.1514	15.8423	15.5327	15.4807	15.5147	15.4817	15.5846
Q6ZPL9_585_600_1_1_S594	Ddx55	Q6ZPL9	RTVQLTDLGVsDLEEDS	GLLTSAK.RTVQLTDLGVsDLEEDS._______	1	15.327	15.2345	15.0506	15.3701	15.6356	14.9871	15.2828	15.1022	15.0391	14.8902	15.3251	15.4576	15.0692	15.5298	15.5642	15.2746	15.5212	15.2588	15.3618
P31001_459_462_1_1_S459	Des	P31001	DGEVVsEATQQQHEVL	IKTIETR.DGEVVsEATQQQHEVL._______	1	15.3254	15.4616	15.3638	15.3563	15.3893	15.4399	15.0891	15.3537	15.4379	15.3782	15.5467	15.3999	15.2453	15.1821	15.2291	15.331	15.2673	15.5201	15.4686
P70670_816_822_1_1_T821	Naca	P70670	VDPIMSDVTPtSPKK	SAVQSPK.VDPIMSDVTPtSPKK.TSATAVP	1	15.3254	15.0662	15.0458	15.4881	14.7977	15.4157	15.4493	15.4991	15.4175	15.4343	15.0668	15.5473	15.2878	15.6654	15.59	15.284	15.4792	15.0129	15.4107
Q3UMF0_762_775_1_1_S770	Cobll1	Q3UMF0	EPACTYGNNVPLsPVDGSNK	QDRLPEK.EPACTYGNNVPLsPVDGSNK.NPAASYL	1	15.3246	15.2885	15.4348	15.3804	15.25	15.632	15.4146	15.5047	15.3316	15.2252	15.2691	15.2981	15.3287	15.4947	15.1763	15.428	15.2089	15.4038	15.3987
Q6NXJ0_1015_1021_1_1_S1017	Wwc2	Q6NXJ0	LNRSDsDSSTLAK	RSQYICR.LNRSDsDSSTLAK.KSLFVRN	1	15.3243	15.2252	15.1961	15.572	15.1611	15.3188	15.2065	15.4128	15.2041	15.2629	14.9722	15.3917	15.4354	15.3465	15.4157	15.4391	15.5346	15.1481	15.3582
Q3UMF0_364_370_1_1_S366	Cobll1	Q3UMF0	STsVDDTDK	RASCVER.STsVDDTDK.SSSEAIM	0.9999	15.3229	15.1286	15.3049	15.2859	14.6803	15.5925	15.4805	15.7016	15.616	15.0979	15.0896	15.4405	15.3495	15.5433	15.5037	15.5285	15.4429	14.9973	15.2583
Q8R5H1_229_237_1_1_S229	Usp15	Q8R5H1	sPGASNFSTLPK	RGPSTPK.sPGASNFSTLPK.ISPSSLS	1	15.3192	15.2697	15.3502	15.4706	15.3887	15.329	15.6754	15.1841	15.1153	15.2132	15.4847	15.3896	15.2262	15.3406	15.1325	15.3321	15.4263	15.1882	15.0772
O08638_1951_1968_1_0	Myh11	O08638	VIENTDGSEEEMDARDSDFNGTK	RRAGGRR.VIENTDGSEEEMDARDSDFNGTK.ASE____	0.9999	12.3102	12.0222	12.5053	12.4438	12.1869	12.8136	13.0668	12.1357	12.6417	12.1986	12.1425	11.8542	11.6322	12.1691	11.4097	12.2341	12.883	11.7571	11.848
Q62446_34_36_1_1_S36	Fkbp3	Q62446	FLQDHGSDsFLAEHK	PKKDIIK.FLQDHGSDsFLAEHK.LLGNIKN	1	15.3177	15.9228	15.3577	15.3414	15.6079	15.1449	15.025	15.4359	15.5642	14.2421	15.2486	15.4931	15.4092	15.0453	15.7584	14.8684	14.7309	16.1833	14.8422
Q9R0L6_1766_1787_1_1_S1769	Pcm1	Q9R0L6	SDVsDQEEDEESERCPVSINLSK	KGPKNVR.SDVsDQEEDEESERCPVSINLSK.AESQALT	1	15.3174	15.2417	15.1815	15.4101	15.4761	15.5407	15.1806	15.6851	15.3956	15.4373	15.0245	15.4461	15.2414	15.4161	15.0804	15.5577	15.2499	15.3475	15.2131
O08648_449_461_2_0	Map3k4	O08648	ELESGTEESDEEPTPSPR	DTEVELR.ELESGTEESDEEPTPSPR.VPELRLS	1	11.7739	12.12	11.8469	11.9434	11.8984	12.0115	11.3882	11.5835	11.704	11.5939	12.267	11.8966	12.0964	11.4554	11.175	11.698	11.6587	12.1027	11.8612
O08709_186_194_1_0	Prdx6	O08709	GESVMVVPTLSEEEAK	TPVDWKK.GESVMVVPTLSEEEAK.QCFPKGV	1	12.2731	12.4329	12.2145	12.2599	12.2207	11.9213	12.358	12.3104	12.7312	12.1177	12.513	12.5015	12.4593	12.0489	12.1841	12.0757	12.3372	12.1487	12.2674
P68033_54_62_1_1_S54	Actc1	P68033	HQGVMVGMGQKDsYVGDEAQSK	SIVGRPR.HQGVMVGMGQKDsYVGDEAQSK.RGILTLK	1	15.3172	15.2328	15.1292	15.4783	14.8592	15.4662	15.3525	15.4194	15.1883	15.866	15.6427	15.3786	15.252	15.1365	15.3527	15.3027	15.2926	14.9738	15.5051
O08582_6_25_2_2_S8S25	Gtpbp1	O08582	SRsPVDSPVPASMFAPEPSsPGAAR	_______.SRsPVDSPVPASMFAPEPSsPGAAR.AAAAAAR	1	15.3169	15.3242	15.4753	15.3516	15.4263	15.2534	15.2052	15.4242	15.4096	15.1536	15.057	15.322	15.3693	15.5056	15.3346	15.3494	15.3207	15.4463	15.3968
O08715_101_113_1_0	Akap1	O08715	RSESSGNLPSVADTR	RTRQVRR.RSESSGNLPSVADTR.SQPGPCR	0.9914	12.1456	12.0417	11.9654	12.3426	12.0538	12.1794	11.8212	12.232	12.2425	12.4214	11.7928	11.9698	12.0298	12.3679	11.8957	12.3615	11.8762	11.8929	12.0131
O08547_137_140_1_1_S137	Sec22b	O08547	NLGsINTELQDVQR	IDSRARR.NLGsINTELQDVQR.IMVANIE	1	15.3156	15.5797	15.524	15.3407	15.5013	15.2435	15.0971	14.9867	15.1133	15.6523	15.5677	15.2449	15.1239	15.2943	15.1071	15.5479	15.395	15.3748	15.0549
O08715_373_380_1_0	Akap1	O08715	TGATASPSAEALPPK	SDPASTR.TGATASPSAEALPPK.TYVSCLS	0.9985	14.0627	13.904	14.1739	13.8262	14.1812	13.8737	14.3192	14.1705	14.3172	14.1706	14.0823	14.0184	13.9267	13.966	14.0976	13.7417	14.2371	13.8415	14.0777
O08715_388_401_1_0	Akap1	O08715	TYVSCLSSPLSGPTK	AEALPPK.TYVSCLSSPLSGPTK.DQKPKNS	1	16.2912	16.2121	16.3903	16.0537	16.3696	16.5233	16.2789	16.1886	16.2819	16.4376	16.4118	16.4227	16.2108	16.2683	16.1434	16.2877	16.3533	16.484	16.3008
P16546_1029_1041_1_1_S1031	Sptan1	P16546	KLDPAQSAsRENLLEEQGSIALR	VPAAYVK.KLDPAQSAsRENLLEEQGSIALR.QGQIDNQ	1	15.3107	15.6661	15.5123	15.2561	15.5621	15.344	15.3203	15.5184	15.5654	15.7144	15.5556	15.3115	15.2156	14.8804	14.8626	15.1123	15.0633	15.0148	15.0699
Q9Z0X1_370_374_1_1_S370	Aifm1	Q9Z0X1	VMPNAIVQsVGVSGGR	VKREGVK.VMPNAIVQsVGVSGGR.LLIKLKD	1	15.3088	15.478	15.4258	15.3759	15.3404	15.3987	15.2686	15.2346	15.2522	15.2428	15.2144	15.3679	15.1639	15.3269	15.2398	15.6231	15.1384	15.2424	15.4728
O08734_17_29_1_0	Bak1	O08734	VGCDESPSPSEQQVAQDTEEVFR	QGPGPPK.VGCDESPSPSEQQVAQDTEEVFR.SYVFYLH	1	12.0887	12.1893	11.5508	12.1818	11.9738	11.8576	12.2056	11.9842	12.4549	12.2837	12.1881	11.8451	12.3304	11.8695	11.7398	12.2307	12.3458	12.314	11.6644
O08739_83_92_1_0	Ampd3	O08739	SQSLSLQMPTQQDWK	KSFKMIR.SQSLSLQMPTQQDWK.GPPTASP	1	14.4792	14.4761	14.7888	14.3764	14.6147	14.1488	14.4208	14.8235	14.6707	14.8487	14.8194	14.6149	14.5969	14.3299	14.5129	13.8709	14.0813	14.2804	14.2542
O08749_170_176_1_0	Dld	O08749	ADGSTQVIDTK	NQVTATK.ADGSTQVIDTK.NILVATG	1	11.8644	12.0086	11.9332	11.7316	11.7356	11.3072	12.2979	12.1044	11.779	11.9666	11.8778	11.8065	12.0991	11.761	11.733	11.8003	11.9293	11.767	11.6893
Q9Z1S8_523_535_1_1_S532	Gab2	Q9Z1S8	NNTVIDELPFKsPVTK	PTPLDLR.NNTVIDELPFKsPVTK.SWSRINH	1	15.307	14.9879	15.3911	15.2719	15.046	15.5532	14.9174	15.3226	15.2953	15.3114	15.1732	15.6394	15.3155	15.3678	15.2081	15.9193	15.6766	15.1875	15.4114
P97414_401_408_2_2_S406S408	Kcnq1	P97414	SHTLLsPsPKPKK	YVRKPAR.SHTLLsPsPKPKK.SVMVKKK	0.9998	15.3068	14.8109	14.4382	14.8738	14.2288	15.5943	15.612	15.6537	15.4308	14.9635	14.4359	15.7788	14.9493	16.3579	15.3171	15.7651	15.5263	14.917	15.3047
O08750_274_286_1_0	Nfil3	O08750	TSEADEGVVGKSSDGEDEQQVPK	STSNSPR.TSEADEGVVGKSSDGEDEQQVPK.GPIHSPV	1	12.8144	11.8488	12.6269	12.7339	12.2456	12.6376	12.7211	13.142	13.4924	13.1944	12.9186	12.7038	12.9999	12.3339	12.4656	12.9973	13.0792	12.8324	13.4836
Q924X2_385_402_3_3_T398S401S402	Cpt1b	Q924X2	LAALTAGGRVEWAEARQtFFssGK	PQPGEEK.LAALTAGGRVEWAEARQtFFssGK.NKMSLDA	0.9725	15.3031	15.9075	15.3776	14.7316	15.454	14.8577	15.2719	15.6014	15.332	15.3718	15.7475	15.0013	14.2523	15.6175	15.402	14.9127	15.4852	15.6796	14.1944
Q9WUD1_15_20_1_1_S20	Stub1	Q9WUD1	LGTGGGGsPDK	EKEGGAR.LGTGGGGsPDK.SPSAQEL	1	15.2998	15.0689	15.4795	15.4394	15.0141	15.3012	15.3084	15.6606	15.5764	15.4627	15.3369	14.9543	15.4135	15.2543	15.011	15.3729	15.3576	15.3131	15.3791
E9Q401_989_991_1_1_S991	Ryr2	E9Q401	LTPsQEAMVDK	MDLSFIK.LTPsQEAMVDK.LAENAHN	0.9999	15.2995	15.4682	15.3269	15.2365	15.1444	15.039	15.404	15.6594	15.4835	15.2898	15.207	15.43	15.2317	15.4858	15.3098	15.2024	15.1505	15.4263	15.0997
Q60575_1054_1057_1_1_S1057	Kif1b	Q60575	SGLsLEELR	SSAAMTR.SGLsLEELR.IVEGQGQ	1	15.2994	15.2108	15.4206	15.3847	15.6567	15.216	15.1628	15.4725	15.2825	15.1365	15.1208	15.3516	15.4206	15.2536	15.1516	15.2615	15.265	15.5514	15.3941
Q5F2E7_649_652_1_1_S649	Nufip2	Q5F2E7	NDsWGSFDLR	YQRGLER.NDsWGSFDLR.AAIVYHT	1	15.2985	15.4394	15.4542	15.3962	15.4511	15.4789	14.5324	15.2604	15.2602	15.3907	15.3085	15.5218	15.4228	15.2839	15.17	15.4832	15.2073	15.4872	15.5364
O08784_158_183_1_0	Tcof1	O08784	SAEPLANTVLASETEEEGNAQALGPTAK	SGKSPKK.SAEPLANTVLASETEEEGNAQALGPTAK.SGTVSAG	1	15.2599	15.3977	15.1147	15.4924	15.5604	15.2417	15.2922	15.1602	15.1552	15.5284	15.4115	15.2803	15.2538	15.1924	15.1891	14.9566	15.1334	15.1186	14.9795
P35123_675_692_2_2_S675S680	Usp4	P35123	EQLsEVEGsGEDDQGDDHSESAQK	DHQEEGK.EQLsEVEGsGEDDQGDDHSESAQK.VKGQPRH	1	15.2967	15.3314	15.4368	15.2012	15.1483	15.4152	15.2038	15.5509	15.2856	14.8969	15.2759	15.4508	15.2103	15.3609	15.4757	15.5251	15.4432	15.5585	15.2392
O08784_586_593_1_0	Tcof1	O08784	AGAVTSSASLSSPALAK	STSSHCK.AGAVTSSASLSSPALAK.GTQRSDV	1	12.8965	13.6366	13.5307	13.1729	13.5407	12.513	12.6168	12.7206	12.7179	12.8989	13.4765	12.4597	12.4204	12.2002	12.3459	12.6066	12.5938	13.1066	12.6429
Q9JHU2_370_375_1_1_S370	Palmd	Q9JHU2	MELsPSRASPGK	EHEVSPR.MELsPSRASPGK.SGPQCSS	1	15.2967	15.7923	15.2429	14.1614	15.2335	15.4095	16.0211	14.8298	14.6424	15.4236	15.5531	14.7259	14.0707	15.7288	15.6797	14.5632	15.8847	15.0057	14.3393
P42208_211_218_1_1_S218	Septin2	P42208	IYHLPDAEsDEDEDFK	IEEHSIK.IYHLPDAEsDEDEDFK.EQTRLLK	1	15.2959	15.0016	15.1393	15.4167	15.1287	15.4273	15.4986	15.0763	15.271	15.4793	15.5389	15.3361	15.2315	15.1952	15.148	15.5387	15.6742	15.1685	15.2027
O08785_403_416_1_0	Clock	O08785	SQDSGSDNRINTVSLK	PETAADK.SQDSGSDNRINTVSLK.EALERFD	0.999	12.8487	12.7226	12.9872	12.6256	12.8953	12.522	12.9592	12.7822	12.8358	13.1423	13.1603	12.7987	12.7035	12.8725	12.6949	12.835	13.0183	12.8852	12.9704
A2ASS6_3516_3521_1_1_S3516	Ttn	A2ASS6	EIsDVEISVEDVAK	AAPVFIR.EIsDVEISVEDVAK.LSVTVTG	1	15.2958	15.1707	15.1357	15.5905	14.6876	15.5547	14.5972	15.5173	15.3231	15.1224	15.2464	15.4931	15.383	14.9495	15.303	16.0579	15.1667	15.7814	15.8866
Q02566_1720_1724_1_1_T1723	Myh6	Q02566	VQLLHSQNtSLINQK	LIETSER.VQLLHSQNtSLINQK.KKMESDL	1	15.2957	15.0533	15.3661	15.1379	15.2132	15.333	15.2576	15.3065	15.3694	15.627	15.5518	15.4033	15.4152	15.1896	15.3707	15.212	15.3379	15.335	15.1565
O08788_92_114_2_0	Dctn1	O08788	QSQIQVFEDGADTTSPETPDSSASK	GHGIFVR.QSQIQVFEDGADTTSPETPDSSASK.VLKREGA	1	12.614	12.7093	12.8604	12.2557	12.3096	12.9149	12.6075	12.6259	12.9629	13.0907	12.9117	12.4691	12.1002	12.6591	12.3498	13.0671	12.4576	12.3565	12.973
O08796_66_77_2_0	Eef2k	O08796	TECGSTGSPASSFHFK	YYSNLTK.TECGSTGSPASSFHFK.EAWKHAI	1	11.671	11.3402	11.4366	11.2642	11.5717	11.7805	11.2763	11.4113	12.403	10.9383	11.3995	11.808	11.6637	12.1925	12.0688	12.1093	11.7839	12.1485	11.5641
O08856_296_300_1_0	Ell	O08856	LCQPQNATTDSSPPREHGR	KRMLMRK.LCQPQNATTDSSPPREHGR.SASPSQK	1	11.3575	11.0057	11.3854	11.3479	11.4574	11.6012	11.5839	11.1964	11.7797	11.8464	11.3519	10.6342	11.5964	10.8579	11.6023	11.0417	11.1252	11.6096	10.9301
Q7TPW1_294_301_2_2_S296S299	Nexn	Q7TPW1	TVsQEsLTPGK	DSPEIYK.TVsQEsLTPGK.LEINFEQ	0.9988	15.2947	15.0477	14.9665	15.4109	14.9784	15.3217	15.2111	15.4434	15.5703	15.2311	15.0465	15.3924	15.4452	15.583	15.4236	15.3318	15.4793	15.2406	15.3637
O08917_379_387_1_0	Flot1	O08917	ITLVSSGSGTMGAAK	PLTSANK.ITLVSSGSGTMGAAK.VTGEVLD	1	13.0218	13.2315	12.6461	13.1398	12.5393	13.3438	13.3383	12.5038	12.7036	13.4479	13.319	12.8368	13.2124	12.9232	13.0302	13.0548	13.0809	12.6643	13.2626
Q8VCI5_236_243_1_1_T236	Pex19	Q8VCI5	ICEQFEAEtPTDSEATQR	QHSVMVK.ICEQFEAEtPTDSEATQR.ARFEAML	1	15.2884	15.3015	15.2436	15.1759	15.3928	14.9794	15.1453	15.6551	15.5583	15.0128	15.1824	15.1518	15.5549	15.2967	15.3258	15.3828	15.2235	15.4596	15.1227
Q61234_194_195_2_2_S194S195	Snta1	Q61234	QPssPGPQPR	PASPLQR.QPssPGPQPR.NLSEAKH	0.9992	15.2867	15.4677	15.0801	15.6462	15.4408	15.372	14.9453	15.0756	15.004	15.3295	15.1202	15.5761	15.6488	14.9546	15.2446	15.5791	14.66	15.4901	15.6042
A2ASS6_15623_15629_1_1_T15629	Ttn	A2ASS6	LSSTVKDtNFK	DSDVWHK.LSSTVKDtNFK.ATKLTPN	0.9999	15.2846	15.3953	15.2099	14.7653	14.9777	15.5498	15.7277	15.1148	15.1743	15.7773	15.5444	15.3985	15.1697	15.4894	15.4367	15.0307	15.0726	15.0348	15.1013
O09039_11_20_2_0	Sh2b3	O09039	TSSAPASPASPR	PTVQPSR.TSSAPASPASPR.GWSDFCE	0.9688	11.0616	10.487	11.0326	11.5993	11.4275	10.9078	10.6606	11.694	11.0338	10.5393	10.9524	11.1353	11.7272	10.7235	10.8622	11.2551	10.4914	11.1276	11.2734
Q8BSK8_441_447_2_2_T444S447	Rps6kb1	Q8BSK8	RFIGSPRtPVsPVK	PKIRSPR.RFIGSPRtPVsPVK.FSPGDFW	1	15.2842	15.4089	15.1621	15.0943	15.1322	15.6818	15.5909	15.1368	14.7389	15.2754	15.1464	15.6588	14.7135	15.8532	15.0512	15.3899	15.4831	15.3114	15.0416
Q8BG95_502_505_1_1_S503	Ppp1r12b	Q8BG95	RLSsTSDIEEK	FSMLVPR.RLSsTSDIEEK.ENRESAV	0.9843	15.284	15.3396	15.56	15.0021	15.1245	15.4901	15.4985	15.4517	15.5457	15.2206	15.3884	15.172	15.4483	15.3016	15.1115	15.0264	15.3832	15.1786	15.0806
Q8BU85_242_244_1_1_S244	Msrb3	Q8BU85	ESGsPAAADRAEL	AEGSGIK.ESGsPAAADRAEL._______	1	15.2838	15.5007	15.6315	15.3868	15.3679	15.3624	15.7408	15.2821	14.8636	14.8956	15.2042	15.113	15.0499	15.2641	15.3555	15.0565	15.2688	15.39	15.1663
O09044_120_138_1_0	Snap23	O09044	QPSRITNGQPQQTTGAASGGYIK	PSNVVSK.QPSRITNGQPQQTTGAASGGYIK.RITNDAR	1	13.7385	13.6766	13.9328	14.1121	13.5975	13.9418	13.8094	13.2989	13.1924	13.832	13.5741	13.5013	13.45	14.1429	13.9948	13.801	13.8822	13.6923	13.8175
O09044_17_24_2_0	Snap23	O09044	AHQVTDESLESTRR	PEEVQLR.AHQVTDESLESTRR.ILGLAIE	0.9987	11.729	11.7522	10.9656	11.9516	11.5734	11.2591	11.901	12.6131	12.1318	11.3616	11.5507	11.6006	11.6778	11.6683	11.3747	12.2561	11.7892	11.7836	11.5608
Q8C0D4_228_241_2_2_T229S238	Arhgap12	Q8C0D4	ATtPPNQGRPDsPVYANLQELK	SSTEQMR.ATtPPNQGRPDsPVYANLQELK.ISQSALP	1	15.2815	15.1868	15.3039	15.4781	15.3042	15.2233	15.2451	15.4989	15.3882	14.9451	14.9399	15.3876	15.4667	15.3139	15.1937	15.424	15.3473	15.4027	15.4628
Q91X84_368_383_1_1_S370	Crtc3	Q91X84	LFSLsNPSLSTTNLSGPSRR	ALHPSLR.LFSLsNPSLSTTNLSGPSRR.RQPPVSP	1	15.2811	15.1034	15.2192	15.3496	15.6713	15.0396	15.2821	15.1516	15.3137	14.8104	14.8524	15.2155	15.286	15.4764	15.658	15.0258	15.3379	15.5018	15.2211
O09111_126_143_1_0	Ndufb11	O09111	YREVNGLPIMESNYFDPSK	EAERLVK.YREVNGLPIMESNYFDPSK.IQLPEDD	0.9998	12.3236	12.5391	12.6377	12.4909	12.4216	12.5131	12.2165	12.6695	12.2585	12.1229	12.2144	12.2248	12.4327	12.3316	12.3105	12.2489	12.0027	12.4738	12.3909
P70670_442_446_1_1_S442	Naca	P70670	DPAsPVTSLVVPAAHK	SGLVSSK.DPAsPVTSLVVPAAHK.QFPAPPA	1	15.2793	15.4187	14.9928	15.4588	15.1471	15.5742	15.3061	15.3901	15.1967	15.1776	15.2066	15.2801	15.3376	15.5216	15.3529	15.3791	15.2484	15.3908	15.1656
O09111_137_143_1_0	Ndufb11	O09111	EVNGLPIMESNYFDPSK	ERLVKYR.EVNGLPIMESNYFDPSK.IQLPEDD	1	10.7234	10.5424	10.6094	10.879	10.5356	10.955	9.58587	10.7961	10.5976	10.8642	10.5523	10.4674	11.6186	11.1605	10.2015	NA	9.94193	10.3641	NA
P49586_358_362_1_1_S362	Pcyt1a	P49586	AVTCDIsEDEED	ASLSRCR.AVTCDIsEDEED._______	0.9999	15.2791	15.3438	15.1662	15.4163	15.1814	15.3236	15.3324	15.5655	15.6174	15.1294	15.1928	15.0316	15.3407	15.2626	15.4345	15.3132	15.1033	15.5951	15.337
P51125_216_226_1_1_S219	Cast	P51125	EQKPFTPAsPVQSTPSK	KVVGKKK.EQKPFTPAsPVQSTPSK.PSDKSGM	1	15.2782	15.2823	15.564	15.3365	15.1515	15.4329	15.3805	15.0542	15.368	15.2456	15.268	15.3099	15.6346	15.3327	14.9734	15.4084	15.406	15.1919	15.3067
Q9DBR7_299_305_1_1_S299	Ppp1r12a	Q9DBR7	KsPLIESTANMENNQPQK	HSEKRDK.KsPLIESTANMENNQPQK.AFKNKET	1	15.2757	15.3537	15.4521	15.603	15.2455	15.3623	15.5081	15.1797	15.0951	15.3334	15.5841	15.1304	15.4109	14.9564	14.7864	15.286	15.3344	15.2058	15.1065
Q8K0L9_353_368_1_1_S353	Zbtb20	Q8K0L9	VQILERNEsEECTEDTDQAEGTESEPK	DYYGQQR.VQILERNEsEECTEDTDQAEGTESEPK.GESFDSG	1	15.2733	15.2268	15.2518	15.1802	14.7921	15.5125	15.3609	15.6058	15.4068	15.5065	15.3897	15.3903	14.9917	15.4914	15.4393	15.1757	15.236	15.1377	15.2534
A2ASS6_26299_26306_1_1_T26299	Ttn	A2ASS6	EPGPPGtPFVTSISK	VVQYPFK.EPGPPGtPFVTSISK.DQMLVQW	1	15.2733	15.2238	15.2197	14.878	14.9207	15.3307	15.2967	15.6323	15.3835	15.3548	15.2572	15.3742	15.0952	15.4707	15.52	15.3322	15.4793	15.3656	15.1619
Q61687_1041_1043_1_1_S1041	Atrx	Q61687	KEELsDSVDK	KDKSCEK.KEELsDSVDK.LPGKGDS	0.9988	15.2729	14.9009	15.135	15.6193	14.9333	15.4027	15.2411	15.3615	15.4431	15.4418	15.3623	15.2097	15.6521	15.3628	15.1063	15.2564	15.4091	14.7476	15.3186
O35071_671_680_1_0	Kif1c	O35071	LYADSDSGEDSDK	LLLEQQR.LYADSDSGEDSDK.RSCEESW	0.9749	13.0572	12.4778	13.0019	13.0527	12.6721	12.9479	13.0262	13.6599	13.0817	13.5105	13.28	12.8698	13.412	13.031	12.9924	12.7425	13.3511	12.3866	12.7115
E9Q8I9_1929_1936_1_1_S1936	Fry	E9Q8I9	NSDLFTVLsR	NLSDCLK.NSDLFTVLsR.SSSPDLS	0.9999	15.2728	15.4922	15.2315	15.4713	15.3238	15.3753	14.3696	15.5975	15.2811	15.0871	14.9987	15.3926	15.3823	15.5868	15.387	15.5442	15.132	15.5592	15.1906
Q62234_181_192_1_1_S185	Myom1	Q62234	TLLAsEEAIAASK	AAYIAQK.TLLAsEEAIAASK.QSTASKQ	1	15.2708	15.4108	15.3927	15.3219	15.3066	15.4069	15.2889	15.2821	15.2826	15.2435	15.1675	15.3378	15.2365	15.3231	15.5502	14.8613	15.0513	15.4793	15.2305
A2ASS6_2369_2369_1_1_S2369	Ttn	A2ASS6	MKPRPIAILQGLsDQK	KTTCKLK.MKPRPIAILQGLsDQK.VCEGDIV	1	15.2703	15.0574	15.6714	14.7046	14.8314	15.3602	15.2743	15.3285	15.4832	15.3149	15.4108	15.4519	14.7875	15.5346	15.5033	15.3736	15.4826	15.4605	15.2933
P15508_1218_1222_1_1_S1218	Sptb	P15508	ILsPVDSGNK	MENNRDK.ILsPVDSGNK.LVAEGNL	1	15.2694	15.1627	15.2059	15.5407	15.24	15.3588	15.3107	15.0216	15.0819	15.6844	15.4497	15.2837	15.317	14.9751	14.9575	15.3611	15.5512	14.9844	15.1717
O35111_349_361_1_0	Kcnk3	O35111	DLSTSDTCVEHSHSSPGGGGR	IPMIIPR.DLSTSDTCVEHSHSSPGGGGR.YSDTPSH	1	10.356	10.9602	10.9387	10.3244	10.4793	NA	10.4044	10.4694	9.71011	9.77401	9.62513	10.1243	9.53967	10.4672	9.8118	10.658	9.78173	11.1544	NA
O35111_349_361_2_0	Kcnk3	O35111	DLSTSDTCVEHSHSSPGGGGR	IPMIIPR.DLSTSDTCVEHSHSSPGGGGR.YSDTPSH	0.9927	10.3868	NA	10.6664	10.6974	NA	11.1328	9.33979	9.69841	10.1152	10.5381	10.1229	9.71702	10.6855	10.2511	NA	NA	9.73855	10.7036	NA
A2ASS6_21152_21165_1_1_S21152	Ttn	A2ASS6	KDsGDYTITAENSSGSK	ELFSVNR.KDsGDYTITAENSSGSK.SATIKLK	1	15.267	14.534	14.9369	16.408	15.1262	15.3483	14.822	15.3954	14.922	15.8548	15.631	15.0469	15.8506	14.3552	14.5811	15.4016	14.9065	14.868	15.5567
Q7TPS5_657_671_2_2_S659S662	C2cd5	Q7TPS5	SQsESsDEVTELDLSHGKK	QRSRLLR.SQsESsDEVTELDLSHGKK.DAFVLEI	1	15.2653	15.0026	15.2167	15.4352	15.0057	15.4656	15.3009	15.411	15.3751	15.5244	15.1409	15.5528	15.2464	15.4249	15.1494	15.2786	15.2392	15.0602	15.3477
P68033_241_251_1_1_T251	Actc1	P68033	SYELPDGQVItIGNER	SSSSLEK.SYELPDGQVItIGNER.FRCPETL	1	15.264	15.2353	15.2623	15.4695	15.2135	15.2396	15.1881	15.385	15.4672	15.5553	15.4928	15.1615	15.1501	15.1976	15.0578	15.3154	15.2957	15.2873	15.0517
P47955_101_104_1_1_S104	Rplp1	P47955	KEESEEsEDDMGFGLFD	EKKVEAK.KEESEEsEDDMGFGLFD._______	1	15.2637	15.3862	15.4413	15.5698	14.6782	15.9463	14.726	15.4587	15.1302	15.5965	15.1115	15.5596	15.2418	15.115	15.6863	15.4818	14.7218	14.9686	15.5994
O08582_576_584_1_1_S580	Gtpbp1	O08582	LLQTTNNsPMNSKPQQIK	AVGTITK.LLQTTNNsPMNSKPQQIK.MQSTKKG	1	15.2635	15.1418	15.4235	15.2467	15.1918	15.3143	15.5504	15.0632	15.2783	15.1969	15.4439	15.1592	15.1361	15.18	15.3161	15.2193	15.3739	15.3228	15.2286
Q70KF4_766_772_1_1_S767	Cmya5	Q70KF4	ETsPSPLSPEVEHRK	ESPLASK.ETsPSPLSPEVEHRK.EPILPTQ	1	15.2621	15.3645	15.5471	15.2849	15.2792	14.9838	15.3081	15.3153	15.5565	15.1118	15.6026	15.2035	15.2727	15.2417	15.3504	15.0189	14.9588	15.4848	15.3094
Q64337_320_345_1_1_S334	Sqstm1	Q64337	IALESVGQPEEQMESGNCsGGDDDWTHLSSK	LTEQMKK.IALESVGQPEEQMESGNCsGGDDDWTHLSSK.EVDPSTG	1	15.2619	15.618	15.2529	15.0074	15.785	14.7715	15.2952	15.5279	15.825	14.5679	15.0546	14.9827	14.9353	14.8873	15.6822	15.0725	14.938	16.0143	14.7712
Q4U4S6_110_123_1_1_S123	Xirp2	Q4U4S6	QASQFHQYVQETVIDsPEEEELPK	KHTEETK.QASQFHQYVQETVIDsPEEEELPK.VSTKILK	1	15.259	15.6833	15.5289	15.2331	14.6641	15.6952	15.1534	15.3397	15.198	15.1955	15.003	15.6076	15.2612	15.2922	15.2934	15.4077	15.2149	15.512	14.9668
Q03265_46_53_1_1_S53	Atp5f1a	Q03265	TGTAEMSsILEER	SNTRLQK.TGTAEMSsILEER.ILGADTS	1	15.258	15.5883	15.2246	15.1115	15.3344	15.0268	14.9349	15.2531	15.3924	15.2919	15.2597	15.3613	15.227	15.4246	15.4131	15.1707	15.2717	15.4475	15.1412
Q8BTI8_331_335_1_1_S333	Srrm2	Q8BTI8	QSSsPYEDK	SPAPSTK.QSSsPYEDK.DKKEKSA	0.9999	15.2565	15.4972	15.3788	15.4346	14.8137	15.5503	15.23	15.3863	15.2218	15.6647	15.1518	15.3097	14.8408	15.4983	15.2056	15.2915	15.2879	14.9265	15.1966
O35219_1024_1032_2_0	Kcnh2	O35219	CPAPAPSLLNIPLSSPGRR	QYQELPR.CPAPAPSLLNIPLSSPGRR.SRGDVES	0.9999	12.6298	12.2473	11.8595	12.128	12.5983	12.7935	12.5251	12.7439	12.908	11.923	11.9397	13.0652	12.7004	13.248	12.9059	12.9514	12.6354	13.2368	12.7632
Q6NZR5_221_246_1_1_S240	Skic2	Q6NZR5	LLEPLDLSGGDEDEGEAAGGPRGDNAsPSPSGTPLVR	GLLSLSR.LLEPLDLSGGDEDEGEAAGGPRGDNAsPSPSGTPLVR.ASSLEDL	1	15.2514	15.1877	15.0896	15.2676	15.5669	15.1817	15.3679	15.0269	15.1897	14.9118	15.2377	15.1709	15.2783	15.4218	15.391	15.1845	15.3141	15.4156	14.9874
Q8BWB1_365_381_1_1_S371	Synpo2l	Q8BWB1	AGLGTAESQNsGLGGQLSEVSGR	LDMELAR.AGLGTAESQNsGLGGQLSEVSGR.GVQLFEQ	1	15.2513	15.4256	15.0866	15.3164	15.4089	15.2721	15.1872	15.3446	14.9552	15.3785	15.2721	15.3277	15.2715	15.2242	15.0676	15.2089	15.3187	15.2871	15.1546
O35219_257_268_1_0	Kcnh2	O35219	AQSLNPDASGSSCSLAR	GPHPSPR.AQSLNPDASGSSCSLAR.TRSRESC	0.9996	12.2292	11.95	12.1254	12.0498	12.5397	12.3604	12.6088	12.0115	12.2675	11.9908	12.5479	12.3324	11.9837	12.3057	12.3201	11.9745	12.3659	11.8788	12.3494
O35219_257_268_2_0	Kcnh2	O35219	AQSLNPDASGSSCSLAR	GPHPSPR.AQSLNPDASGSSCSLAR.TRSRESC	0.9832	12.0316	11.9862	11.7006	12.5836	11.7781	11.9955	11.8756	12.3093	11.567	11.995	12.0037	11.8563	12.4001	11.8148	12.4154	11.6161	12.1406	12.4985	11.6462
O35219_285_286_1_0	Kcnh2	O35219	ASSADDIEAMR	SCASVRR.ASSADDIEAMR.AGALPPP	0.999	12.7008	13.0735	12.672	12.9127	12.579	12.4202	12.8407	12.6378	12.7912	13.0985	12.8869	12.8199	12.6322	12.7567	12.5078	12.0771	12.4516	12.72	12.5395
Q63918_359_368_1_1_S363	Cavin2	Q63918	RGNNSAVGsNADLTIEEDEEEEPVALQQAQQVR	DAEKSAR.RGNNSAVGsNADLTIEEDEEEEPVALQQAQQVR.YESGYML	1	15.2506	15.5562	15.4517	15.2384	15.2827	15.3661	15.3229	15.182	15.173	15.5399	15.3329	15.2436	15.3025	15.0023	15.3687	15.133	15.2301	15.1075	15.2274
Q8BG26_817_832_1_1_T817	Rusc1	Q8BG26	RGtPPETPPEALVSSPGSVVQADR	SVLALVK.RGtPPETPPEALVSSPGSVVQADR.AVRALCD	1	15.2495	15.0683	15.2446	15.1537	15.397	15.2323	14.6885	15.2249	15.3237	15.3093	15.3215	15.5209	15.5091	15.3202	15.1859	15.0104	15.2235	15.0721	15.0701
O35219_867_881_1_0	Kcnh2	O35219	DTNMIPGSPGSAELESGFNR	EITFNLR.DTNMIPGSPGSAELESGFNR.QRKRKLS	1	15.9695	15.891	16.1124	15.875	16.0459	16.0191	16.0271	15.803	15.9956	16.0692	16.2947	15.799	16.0839	15.7198	16.2788	15.8533	15.6811	16.0457	16.1117
Q3UH68_297_303_1_1_S303	Limch1	Q3UH68	SWSTATsPLGGERPFR	EREEFRK.SWSTATsPLGGERPFR.YGPRTPV	1	15.2488	15.282	15.0447	15.2363	15.5519	15.3722	15.2574	15.219	15.3386	15.1241	15.3027	15.2493	15.2575	15.4339	15.164	15.1577	15.1908	15.3839	15.179
Q62407_531_546_3_2_S531S542	Speg	Q62407	APsPREPGEPPLFsRPSTPK	LRATLQR.APsPREPGEPPLFsRPSTPK.TSRAVSP	0.9902	15.2482	14.6589	14.7963	15.6844	14.6868	15.7609	15.416	15.9598	15.2018	15.3617	14.4657	15.6922	15.2806	15.5851	14.6018	15.6571	14.9956	15.0281	15.2755
O35226_242_256_1_0	Psmd4	O35226	RAAAASAAEAGIATPGTEDSDDALLK	RQEEEAR.RAAAASAAEAGIATPGTEDSDDALLK.MTINQQE	1	13.2758	13.486	12.7737	12.8616	13.3766	13.428	13.8107	12.9614	13.0222	12.818	13.5012	13.0833	12.5244	13.5778	13.5574	13.2937	13.7007	13.3541	13.0329
G5E870_1020_1030_1_1_S1030	Trip12	G5E870	DDSLDLSPQGRLsDVLK	PSLQHSR.DDSLDLSPQGRLsDVLK.RKRLPKR	1	15.2478	14.8064	14.8439	15.6577	15.034	15.1684	14.7652	15.6616	15.5001	14.8205	14.9835	15.667	15.9086	15.1651	15.2672	15.4657	15.1402	15.218	15.4928
O35231_803_815_2_0	Kifc3	O35231	AHSAPGSGTSSRPGSIR	TPQPTAR.AHSAPGSGTSSRPGSIR.RKLQPSA	0.9647	11.0446	10.312	10.187	11.6897	11.462	11.104	10.6381	11.3445	11.4602	10.0552	10.0561	11.6961	11.3091	10.8007	10.6775	10.8477	10.7563	11.366	NA
Q9ET78_501_520_1_1_S504	Jph2	Q9ET78	DGLLSPGsWNGEPGGEGSRPATPSDGAGRR	PRPGASK.DGLLSPGsWNGEPGGEGSRPATPSDGAGRR.SPARPAS	1	15.2462	15.4353	15.1964	15.2406	15.1716	15.6161	15.0815	15.0973	14.9639	15.5638	15.4549	15.2975	15.1864	15.6606	15.33	15.0092	14.9423	15.2864	14.7529
O35250_241_250_1_0	Exoc7	O35250	SSSSSGVPYSPAIPNK	LKEHFRK.SSSSSGVPYSPAIPNK.RKDTPTK	1	13.2634	13.2671	13.0517	13.0012	13.382	13.3263	12.9814	13.0667	13.4125	13.3499	13.662	13.2802	13.3139	13.2711	13.3033	13.4934	13.3514	13.4194	13.3268
Q02780_303_318_1_1_S310	Nfia	Q02780	SVEDEMDsPGEEPFYTGQGR	SSTKRLK.SVEDEMDsPGEEPFYTGQGR.SPGSGSQ	1	15.2453	15.5198	15.2696	15.2306	15.2131	15.2201	15.0727	15.0232	14.9437	15.1094	15.2789	15.5828	15.3131	15.142	15.2476	15.5034	15.2551	15.528	15.5895
Q9WUZ7_146_155_1_1_S155	Sh3bgr	Q9WUZ7	EDSEDTGELSEsQEK	GENEAQK.EDSEDTGELSEsQEK.KEEEGED	1	15.2444	14.9935	15.1149	14.7085	14.4565	15.144	15.4438	15.6759	15.6419	15.278	15.2882	15.2615	15.2469	15.509	15.6844	15.1297	15.4845	14.9494	15.2957
P54071_423_423_1_1_S423	Idh2	P54071	DLAGCIHGLsNVK	ESGAMTK.DLAGCIHGLsNVK.LNEHFLN	1	15.2403	15.4091	15.447	14.9375	15.0957	15.3827	15.5706	15.3141	15.4955	15.1526	15.3435	14.728	15.1118	15.1081	15.3061	15.2565	15.4252	15.18	15.0896
Q9R1Z8_436_439_1_1_S437	Sorbs3	Q9R1Z8	GSsPSRKEEK	EPSASER.GSsPSRKEEK.KRKAARL	0.9996	15.2392	14.9046	14.6175	13.8253	13.9873	16.3058	14.8602	15.2027	15.3613	15.9995	15.5709	15.9271	14.06	15.1131	15.2523	16.4755	14.9392	15.0452	15.8495
Q8CI96_554_565_1_1_S556	Clip4	Q8CI96	LSDsLDTLSEISSNK	PPSRVQR.LSDsLDTLSEISSNK.QNHSYPG	1	15.2391	15.2448	15.123	15.1469	15.077	15.5125	15.3147	15.59	15.1876	15.1277	15.0962	15.3992	15.2566	15.592	15.4785	15.133	14.9936	15.3396	15.2841
Q1XH17_253_269_1_1_S255	Trim72	Q1XH17	ILSEsPPPARLDIQLPVISDDFK	VTSRLQK.ILSEsPPPARLDIQLPVISDDFK.FQVWKKM	1	15.2365	15.025	15.052	14.3224	14.8127	15.4509	15.6995	15.466	15.2343	15.0775	15.0406	15.3726	14.1491	15.5061	15.9024	15.3017	15.646	15.3182	15.2275
O35379_289_290_1_0	Abcc1	O35379	GSSQLDVNEEVEALIVK	KDPSKPK.GSSQLDVNEEVEALIVK.SPHKDRE	1	13.2957	13.5291	12.9198	13.2211	12.5592	13.6211	12.6129	13.8325	13.4605	13.3519	13.1532	13.5795	13.1128	13.8061	13.5006	13.5406	13.0575	13.4613	13.804
Q99MR1_17_28_2_2_S24S28	Gigyf1	Q99MR1	ALSSGGSVAsPPPsPAMPK	FGPEWLR.ALSSGGSVAsPPPsPAMPK.YKLADYR	1	15.2351	15.1765	14.6807	15.2718	15.2346	15.2439	15.3322	15.4483	15.0519	15.3513	15.0433	15.3795	15.3195	15.2848	15.274	15.4379	15.336	15.0948	15.2848
Q6P8J7_207_214_1_1_S211	Ckmt2	Q6P8J7	YYKLsEMTEQDQQR	KGDLAGR.YYKLsEMTEQDQQR.LIDDHFL	1	15.233	15.2412	15.2821	15.583	15.3887	14.8526	15.2078	15.275	15.4329	15.6806	15.508	15.222	15.2558	14.6011	14.761	15.164	15.2181	15.1012	15.1992
P35383_324_329_2_2_T327S329	P2ry2	P35383	DAKPPTEPtPsPQAR	RLVRFAR.DAKPPTEPtPsPQAR.RKLGLHR	1	15.2322	15.0876	15.0989	15.2807	14.6844	15.3119	15.4032	15.385	15.0131	14.9541	14.755	14.9832	14.8116	15.3904	15.1099	15.9119	15.8927	15.2239	15.3266
O35379_912_927_2_0	Abcc1	O35379	HLSNSSSHSGDTSQQHSSIAELQK	VGKHLQR.HLSNSSSHSGDTSQQHSSIAELQK.AGAKEET	1	11.8527	12.5844	12.0173	11.7882	12.5547	11.4659	11.901	11.6025	11.4855	11.4693	11.1027	11.8685	11.1697	11.5749	11.5645	11.554	11.2948	12.6393	NA
Q9D0V7_36_50_1_1_S36	Ebag9	Q9D0V7	KLsGDQITLPTTVDYSSVPK	CRSGRGR.KLsGDQITLPTTVDYSSVPK.QTDVEEW	1	15.2315	15.0065	15.2172	15.8729	14.7473	15.2664	15.2117	15.3425	15.3373	15.4478	15.2376	14.915	15.8714	15.2351	15.1334	14.9515	14.9566	14.9457	15.1544
Q9CY58_243_269_1_1_S243	Serbp1	Q9CY58	QIsYNCSDLDQSNVTEETPEGEEHPVADTENK	SPKYIQK.QIsYNCSDLDQSNVTEETPEGEEHPVADTENK.ENEVEEV	1	15.2289	15.3887	15.3942	15.4493	15.1077	15.314	15.377	15.1752	14.8148	15.468	15.4798	15.6801	14.9606	15.1186	15.1192	14.8534	14.9767	14.8857	15.0094
Q7TPD0_497_500_1_1_S500	Ints3	Q7TPD0	FPEFCSSPsPPVEVK	RSMLREK.FPEFCSSPsPPVEVK.IEEPVSM	1	15.2263	15.0351	15.3498	15.1776	15.194	15.2044	15.4585	15.1697	15.2279	15.3799	15.2514	15.0765	15.3201	15.2323	15.3343	15.1199	15.3162	15.0534	15.4018
O35464_753_763_2_0	Sema6a	O35464	ADQHHLDLTALPTPESTPTLQQK	TAKMLIK.ADQHHLDLTALPTPESTPTLQQK.RKPNRGS	1	12.4343	12.4309	12.5062	12.8426	12.3286	12.5592	12.4851	12.5681	12.2059	12.3258	12.4096	12.6264	12.6184	12.5088	12.2136	12.3767	12.5453	12.0899	12.2951
O35551_407_419_1_0	Rabep1	O35551	AQSTDSLGTSSSLQSK	FKDGLRR.AQSTDSLGTSSSLQSK.ALGYNYK	1	14.4569	14.6411	14.5663	14.4817	14.5666	14.4392	14.4997	14.4043	14.4373	14.7107	14.7725	14.3215	14.2685	14.5796	14.2529	14.4051	14.3835	14.3624	14.41
Q80U72_503_508_1_1_S506	Scrib	Q80U72	RNEAFVCKPDPSPPsPSEEEK	KRGIEER.RNEAFVCKPDPSPPsPSEEEK.RLSAESA	1	15.226	14.9419	14.9511	15.1664	15.055	15.3632	15.4627	15.5215	15.2942	15.29	15.2043	15.3263	14.901	15.4608	15.2092	15.4191	15.4684	14.9869	15.3218
O35551_407_419_2_0	Rabep1	O35551	AQSTDSLGTSSSLQSK	FKDGLRR.AQSTDSLGTSSSLQSK.ALGYNYK	1	14.0523	14.2219	14.0361	14.1023	14.5085	14.0633	13.9527	13.889	13.9967	13.9628	13.6564	13.9635	14.1887	14.0051	13.9947	13.9728	14.1091	13.9675	14.0649
O35607_513_523_1_0	Bmpr2	O35607	SVSPTVNPMSTAMQNER	MIWERNK.SVSPTVNPMSTAMQNER.NLSHNRR	1	12.9083	14.1166	12.4493	12.3429	14.1923	12.5288	13.0346	12.5509	12.4233	12.3485	12.0216	12.4332	12.1696	12.5339	11.967	12.1741	12.8812	13.2054	12.7616
O35607_680_689_1_0	Bmpr2	O35607	ESSDENLMEHSLK	EVDKNLK.ESSDENLMEHSLK.QFSGPDP	1	15.4839	15.3921	15.5404	15.5159	15.2426	15.5184	15.7395	15.6374	15.607	15.6009	15.4495	15.4568	15.5204	15.5441	15.388	15.3507	15.5682	15.371	15.5535
P59017_285_289_1_1_S285	Bcl2l13	P59017	sLDSSGAGEK	MDPEEVK.sLDSSGAGEK.SENNSSN	1	15.223	14.8675	15.3255	15.0305	15.0279	14.8384	15.3231	14.8622	15.5168	14.9412	15.2116	15.1514	15.5728	15.4738	15.7047	15.2117	15.3014	15.0894	15.5728
O35607_862_863_1_0	Bmpr2	O35607	LNINSSPDEHEPLLR	FIGEDTR.LNINSSPDEHEPLLR.REQQAGH	1	12.6437	12.7646	12.3811	12.6474	12.4967	12.7338	12.436	12.4742	12.3769	12.6825	12.4901	12.727	13.2362	12.7832	12.7147	13.1482	12.6866	12.2844	12.8462
Q9EPJ9_359_372_1_1_S360	Arfgap1	Q9EPJ9	SsDSWDVWGSGSASNNK	DASTGRR.SsDSWDVWGSGSASNNK.NSNSDGW	1	15.2183	15.2658	15.1224	14.9447	15.0883	15.3085	15.3341	15.0947	15.2175	15.1885	15.277	15.3184	15.1963	15.1943	15.3387	15.2155	15.442	15.4152	15.4748
Q6P8J7_356_371_1_1_Y368	Ckmt2	Q6P8J7	RGTGGVDTAAVADVyDISNIDR	ENLRLQK.RGTGGVDTAAVADVyDISNIDR.IGRSEVE	1	15.2176	15.2888	14.694	15.1057	15.3226	15.1616	15.0645	15.4008	15.6398	15.3248	15.3806	15.1701	15.4992	15.1594	15.0121	15.3318	14.8259	15.0584	15.2688
Q64318_619_634_1_1_S624	Zeb1	Q64318	MQAGQIPGQSPDPPsPGTGSVNIPTK	VKKWFEK.MQAGQIPGQSPDPPsPGTGSVNIPTK.TDEQPQP	1	15.2169	15.3362	15.2389	15.3147	15.5007	14.9431	15.3604	15.0716	15.0809	15.4239	15.1624	14.9923	15.0142	15.1686	15.3235	15.0848	15.4161	15.2986	14.5543
P05064_46_52_1_1_S46	Aldoa	P05064	RLQsIGTENTEENR	STGSIAK.RLQsIGTENTEENR.RFYRQLL	1	15.2169	15.4665	15.4197	14.8469	15.25	15.2559	15.2906	15.3598	15.4118	14.8952	15.031	15.2817	14.969	15.1604	15.2857	15.1821	15.2043	15.2679	15.1519
Q8CFE3_254_264_1_1_S254	Rcor1	Q8CFE3	EREEsEDELEETNGSNPVDIEIDPNK	HARKQKR.EREEsEDELEETNGSNPVDIEIDPNK.ESKKEVP	1	15.2163	15.1283	15.092	15.2921	15.0664	15.201	15.4704	15.0959	15.1232	15.4823	15.3685	15.4005	15.2728	15.0714	15.2374	15.2624	15.2448	15.05	14.9383
Q6NVE8_397_405_1_1_S405	Wdr44	Q6NVE8	EYVSNDATQsDDEEK	HIMRRTK.EYVSNDATQsDDEEK.LQSQQTD	1	15.2154	14.717	14.994	15.131	14.8543	15.399	15.662	15.3971	15.3841	15.1696	14.9585	15.2806	15.1861	15.425	14.9822	15.5277	15.5022	15.115	15.11
O35639_36_46_2_0	Anxa3	O35639	GLGTDEKTLINILTER	AIRKAIR.GLGTDEKTLINILTER.SNAQRQL	0.9794	11.8864	11.7234	12.191	12.2053	11.8107	12.0785	11.6908	11.8099	12.7924	11.9505	11.5823	12.116	11.8842	11.7675	11.3104	11.8447	11.7154	11.8473	11.897
Q9WTP6_168_176_1_1_S176	Ak2	Q9WTP6	DDITGEPLIRRsDDNEK	PPKEPMK.DDITGEPLIRRsDDNEK.ALKTRLE	1	15.2151	14.8749	15.0818	14.8803	14.7279	15.3512	15.1297	15.5266	15.565	15.2541	15.1406	15.4285	15.1329	15.6394	15.5167	15.1712	15.3442	14.8667	15.5865
O35671_10_21_2_0	Itgb1bp1	O35671	RHSSSSSQSSEISTK	MFRKGKK.RHSSSSSQSSEISTK.SKSVDSS	0.9868	11.4345	11.2039	12.0409	11.4289	12.0566	11.3376	11.5728	10.9939	11.5743	11.1286	11.0071	11.6763	11.7574	11.3388	11.4883	11.5231	10.5818	11.4472	11.4303
E9PYK3_1674_1683_1_1_S1683	Parp4	E9PYK3	FSQGPNNISFsPK	KDFDPGK.FSQGPNNISFsPK.APEMGVL	1	15.2074	14.6093	14.789	15.0642	15.0853	14.9535	15.1122	15.2733	15.3015	15.3091	15.4053	15.2101	15.5475	15.2164	15.1924	15.3369	15.5974	15.2354	15.387
Q69ZW3_1038_1043_1_1_S1038	Ehbp1	Q69ZW3	sIQEDTK	PEMKRQR.sIQEDTK.RGTEEKA	0.997	15.2053	15.0445	14.6139	15.8038	14.4117	15.9987	14.4502	15.1863	15.1402	14.5148	14.4882	16.1703	15.6474	14.7626	15.6702	15.7925	14.07	15.7494	15.8411
P82350_377_377_1_1_S377	Sgca	P82350	LPPRVDsAQMPLILDQH	NVRTGER.LPPRVDsAQMPLILDQH._______	0.9999	15.2035	15.5332	15.5571	15.1338	15.2806	14.5754	14.9965	14.6213	15.152	15.0313	15.2848	15.3075	14.8499	15.5724	15.7396	15.1579	15.5562	15.2913	15.2982
P48962_149_150_1_1_S149	Slc25a4	P48962	LAADVGKGsSQR	LDFARTR.LAADVGKGsSQR.EFNGLGD	0.9999	15.2019	15.1671	15.0718	15.7776	14.8339	15.5417	14.7423	15.6454	15.4215	15.5088	15.3238	15.0314	15.559	14.7181	14.5589	15.6358	14.4176	15.2854	15.7199
Q02566_1368_1368_1_1_S1368	Myh6	Q02566	ANsEVAQWR	LQRVLSK.ANsEVAQWR.TKYETDA	1	15.1989	15.2186	15.023	14.9486	15.1398	15.0851	15.2696	15.395	15.2569	15.3957	15.4175	15.197	14.9743	15.1575	15.0412	15.0945	15.3411	15.0008	15.0409
Q9ERA6_199_211_1_1_S211	Tfip11	Q9ERA6	TTQSLQDFPVADsEEEAEEEFQK	GAYGSER.TTQSLQDFPVADsEEEAEEEFQK.ELSQWRK	1	15.1929	15.2243	15.1428	15.3252	15.1771	15.1808	14.9911	15.3279	15.1708	15.3589	15.2067	15.3345	15.2682	15.2775	15.2901	14.8804	15.1693	15.2438	15.2118
Q3TMP8_289_289_1_1_S289	Tmem38a	Q3TMP8	AKEELGEGsRK	HSGLPAK.AKEELGEGsRK.KKTKKAD	1	15.1921	15.1046	15.4772	15.3294	14.5034	15.6562	15.7371	14.5691	14.9679	15.582	15.3957	15.2735	14.8624	15.7674	15.1694	14.9601	15.0968	14.3554	14.5654
Q6P8J7_356_371_1_1_T356	Ckmt2	Q6P8J7	RGtGGVDTAAVADVYDISNIDR	ENLRLQK.RGtGGVDTAAVADVYDISNIDR.IGRSEVE	1	15.1917	15.3364	15.2411	15.1468	15.1337	15.2842	15.1147	15.6053	15.3241	15.3628	15.3685	15.5492	15.0442	14.9648	14.882	15.2847	15.0326	15.0148	15.313
P51612_93_101_1_1_S93	Xpc	P51612	EEALsDGDDFRDSPADCKK	KNLKVLK.EEALsDGDDFRDSPADCKK.AKKHPKS	1	15.1902	14.8746	15.2246	15.1554	14.9267	15.2511	15.4882	15.2753	15.0743	15.3657	15.1916	15.2732	15.1156	15.4663	15.2261	15.1957	15.3081	14.8612	15.1864
Q9QYG0_330_342_1_1_S338	Ndrg2	Q9QYG0	TASLTSAAsIDGSR	TRLSRSR.TASLTSAAsIDGSR.SRSRTLS	1	15.1897	15.7142	15.6033	15.3381	15.4732	15.2391	14.9966	14.9539	15.2891	15.512	15.2522	15.4561	15.0649	14.988	15.3394	14.6965	14.6377	15.0783	14.7364
Q58A65_728_733_2_2_S732S733	Spag9	Q58A65	SASQssLDKLDQELK	TEGSKQR.SASQssLDKLDQELK.EQQKEFK	1	15.1881	15.157	15.1473	15.4752	14.5036	15.4555	14.6497	15.2618	14.8871	15.791	15.1673	15.722	15.3586	15.1515	15.0222	15.3813	14.9809	15.0118	15.2295
Q05512_408_423_1_1_S409	Mark2	Q05512	SsDQAVPAIPTSNSYSK	ANPKQRR.SsDQAVPAIPTSNSYSK.KTQSNNA	1	15.1878	14.932	15.1142	15.4154	15.1107	15.2366	14.7871	15.3362	14.9604	15.3369	15.2276	15.5864	15.5811	15.0819	14.8301	15.5244	15.064	15.2815	15.3865
O35711_516_523_1_0	Ppfibp2	O35711	RTQSGNFNTDAPGMAEFR	KFWGKIR.RTQSGNFNTDAPGMAEFR.RGGLRAT	1	13.4301	13.3502	13.4284	13.5288	13.5156	13.1095	13.3426	13.5581	13.4362	13.1961	13.268	13.7001	13.3621	13.5471	13.3016	13.2217	13.7217	13.6334	13.6649
O35737_100_107_1_0	Hnrnph1	O35737	HTGPNSPDTANDGFVR	EMDWVLK.HTGPNSPDTANDGFVR.LRGLPFG	0.9991	12.0477	12.0273	12.4499	11.5702	12.1091	12.3274	12.0343	12.0912	12.1964	12.0942	12.2807	12.1616	11.6565	12.4024	11.8125	11.8252	12.0218	12.0541	12.2254
Q8C8R3_3848_3854_1_1_S3850	Ank2	Q8C8R3	YVsSDGTEK	TRKIIRR.YVsSDGTEK.EEVTMQG	1	15.1873	15.4395	15.5553	15.2562	15.0362	15.3601	15.508	15.0601	14.9902	15.5405	15.377	14.9376	15.1339	15.4071	15.2611	14.6284	14.6305	15.0521	15.0129
O35737_21_23_1_0	Hnrnph1	O35737	GLPWSCSADEVQR	GFVVKVR.GLPWSCSADEVQR.FFSDCKI	1	12.9485	12.7608	12.515	13.1066	13.0796	13.0824	12.5031	13.0945	13.1252	12.6545	12.6568	13.2817	12.9102	13.2129	13.3586	12.8249	13.1123	12.9695	13.026
Q6PDH0_463_467_1_1_S463	Phldb1	Q6PDH0	ELPPLsPSLSRR	RGLDSMR.ELPPLsPSLSRR.ALSPLPA	1	15.1851	14.9069	14.9264	15.3643	15.394	15.1083	15.0356	15.4653	15.4491	14.839	14.559	15.5148	15.3554	15.4336	15.3153	15.1189	14.9363	15.3953	15.1608
Q62417_51_67_2_2_S58S62	Sorbs1	Q62417	GTPSSSPVsPQEsPKHESK	RASSSYR.GTPSSSPVsPQEsPKHESK.SGLEPED	1	15.1842	14.6904	15.3631	15.3426	14.7321	15.2608	15.2276	15.3267	15.1337	15.5837	15.1888	15.5951	15.6194	14.646	15.1155	14.9918	14.8907	14.692	15.6065
P97393_1218_1219_1_1_S1219	Arhgap5	P97393	GGIDNPAITsDQEVDDKK	SPVETWK.GGIDNPAITsDQEVDDKK.IKKKTHK	1	15.1834	14.5639	15.1868	15.0331	14.4491	15.3667	15.6571	15.1184	15.3587	15.0127	14.9393	15.1319	15.1248	15.653	15.5207	15.3894	15.4596	14.8374	15.1576
O35857_444_448_1_0	Timm44	O35857	LLDISASSTEQIL	NPYAAWR.LLDISASSTEQIL._______	1	12.1072	12.563	12.4038	12.1705	11.9812	11.8396	11.5953	12.328	12.0777	12.308	12.5303	11.9934	12.5016	12.101	11.9631	12.1051	11.6835	12.3876	11.3583
Q8C9B9_790_814_2_2_S802S806	Dido1	Q8C9B9	KNTTKPETIPDMEDsPPVsDSEEQQESVR	KLLNESK.KNTTKPETIPDMEDsPPVsDSEEQQESVR.AAPEKSA	1	15.1825	15.059	15.251	15.2167	15.1216	15.1044	15.3509	15.2818	15.3382	15.2929	15.0238	15.2357	14.8536	15.2594	15.1399	15.036	15.2987	15.2773	15.0274
Q8C1D8_321_321_1_1_S321	Iws1	Q8C1D8	IDsDDDEEK	EEPKRQK.IDsDDDEEK.EGDEEKV	1	15.1814	14.8008	15.001	15.1467	14.3428	15.6757	15.3078	15.3699	15.0701	15.5579	15.1629	14.8825	14.931	15.514	15.0986	15.604	15.4953	14.6726	15.4358
O35892_168_196_2_0	Sp100	O35892	SNDRRNSNLMQANQTENHQLAESPGHLDSCELQVQLNNR	SASEGWR.SNDRRNSNLMQANQTENHQLAESPGHLDSCELQVQLNNR.DATPESC	1	10.3206	NA	NA	10.5936	10.182	11.2314	9.9742	10.7179	9.5438	10.0027	10.7245	9.63694	9.85156	10.0119	10.3238	NA	9.55115	NA	NA
O35892_313_319_1_0	Sp100	O35892	DRGGDTSDTESSIIIRR	KPPTLRR.DRGGDTSDTESSIIIRR.RKRTGRK	0.9973	12.1283	12.3793	12.2033	11.9911	12.5776	12.0195	12.4383	12.0481	11.9578	12.3029	12.2551	11.4498	11.5071	11.572	11.7137	12.1648	12.2096	11.6623	NA
Q62433_326_340_2_2_T328S330	Ndrg1	Q62433	SRtAsGSSVTSLEGTR	SMTRLMR.SRtAsGSSVTSLEGTR.SRSHTSE	1	15.1814	14.8852	14.8038	15.2484	15.0954	15.4193	14.8609	15.2141	15.5297	15.4523	15.3114	15.631	15.5565	14.8822	14.9457	15.5063	15.0309	15.0958	15.2154
E9Q0S6_790_805_1_1_S792	Tns1	E9Q0S6	SQsFPDVEPQLPQAPTR	DPSGLFR.SQsFPDVEPQLPQAPTR.GGSSREA	1	15.1803	15.2066	15.1506	15.2814	15.2991	15.2012	14.9373	15.4794	15.378	15.2583	15.0868	15.1948	15.2008	15.3001	15.1574	15.1383	15.042	15.3861	15.0402
E9Q557_2536_2540_1_1_S2538	Dsp	E9Q557	TGsQYDIQDAIDK	VVLVDRK.TGsQYDIQDAIDK.GLVDRKF	1	15.1779	15.3182	15.4509	15.0612	14.7086	15.5192	15.0275	15.4683	15.1548	15.6111	15.3543	15.0231	14.9335	15.3823	15.2557	15.3574	15.1188	14.7687	15.1931
Q9CX66_177_180_1_1_S177	Nopchap1	Q9CX66	GKIEILDsPASK	PNAEGGK.GKIEILDsPASK.KKKQ___	1	15.1774	15.1879	14.8487	15.3071	14.9229	15.0103	15.334	15.4902	15.2117	15.0757	14.7702	15.4227	15.1592	15.3152	15.2886	15.1864	15.3071	15.2673	15.2628
Q6NZJ6_1077_1096_1_1_S1096	Eif4g1	Q6NZJ6	ITKPGSIDSNNQLFAPGGRLsWGK	DTSRLTK.ITKPGSIDSNNQLFAPGGRLsWGK.GSSGGSG	1	15.177	15.2844	14.4143	15.4107	14.6675	15.5493	14.9299	16.0989	14.1639	15.1433	14.6582	15.5929	14.3511	15.9489	14.8464	15.9063	14.8658	15.6936	14.8194
O54724_13_27_1_0	Cavin1	O54724	PYSGFPDASSEGPEPTQGEAR	TLHIVER.PYSGFPDASSEGPEPTQGEAR.ATEEPSG	1	13.2018	13.0683	13.1265	13.1143	13.5001	13.1944	13.1294	13.3139	12.8214	13.2296	13.3237	13.4677	13.3919	13.2935	12.9663	13.2489	13.3168	13.106	13.0594
E9Q557_50_55_1_1_S55	Dsp	E9Q557	TFYSHsRR	GGGGTSR.TFYSHsRR.CTVNDQN	0.9998	15.1768	15.3929	15.5434	15.3805	15.4552	15.1216	15.3424	14.8694	14.6592	14.8926	15.1508	14.9458	15.2433	15.2073	15.2549	15.2242	15.2407	15.1548	14.9512
Q9CQ69_29_32_1_1_S32	Uqcrq	Q9CQ69	AFPSYFsK	LSPFEQR.AFPSYFsK.GIPNVLR	0.9989	15.1751	15.3643	15.152	15.1353	15.2525	14.9542	15.2266	15.3974	15.1733	15.4777	15.3299	15.1243	14.9596	15.1139	14.9295	15.0748	15.254	15.252	15.1095
P51150_72_78_1_1_S72	Rab7a	P51150	FQsLGVAFYR	DTAGQER.FQsLGVAFYR.GADCCVL	1	15.1749	15.4037	15.3111	14.9988	15.0522	15.3403	14.9134	15.1672	15.3166	15.4296	15.437	15.1761	14.8759	15.4082	15.0931	15.3791	15.0871	15.349	14.9646
P70670_1754_1773_1_1_S1757	Naca	P70670	DSHIsPVSDACSTGTTTPQASEK	TATSSGK.DSHIsPVSDACSTGTTTPQASEK.LPSKKGP	1	15.1743	15.4927	15.6968	15.1956	15.2376	15.5085	15.5417	14.9245	14.9918	15.2252	15.2871	15.1535	15.2147	15.0457	15.0169	14.8549	14.8849	14.7857	14.9662
O54724_302_310_2_0	Cavin1	O54724	SFTPDHVVYAR	SRDKLRK.SFTPDHVVYAR.SKTAVYK	0.9999	11.923	11.7225	12.3919	11.3612	12.4137	11.8171	11.4954	11.0658	12.0368	12.1068	12.634	12.4311	11.7319	11.7481	11.8	11.8748	12.1477	11.1353	12.0589
P35486_289_303_2_2_S295S300	Pdha1	P35486	YHGHSMsDPGVsYRTREEIQEVR	MELQTYR.YHGHSMsDPGVsYRTREEIQEVR.SKSDPIM	1	15.1738	15.7197	15.4296	12.8086	14.8333	14.4482	15.5668	15.5286	15.7724	15.2203	14.9037	14.7658	12.0976	16.0388	15.9156	14.33	15.8157	14.4256	13.3872
P24788_576_578_1_1_S578	Cdk11b	P24788	EYGsPLK	GDFGLAR.EYGsPLK.AYTPVVV	0.9981	15.1699	15.2033	15.4822	15.0526	15.0183	15.2712	15.3828	15.1845	15.1521	15.5499	15.3141	14.9333	15.0325	15.0754	15.1101	15.1834	15.157	15.1128	15.1665
O54724_367_391_1_0	Cavin1	O54724	GSSPDVHTLLEITEESDAVLVDKSDSD	EATDLLR.GSSPDVHTLLEITEESDAVLVDKSDSD._______	1	14.8076	14.986	14.7234	15.2774	14.6122	15.1899	13.2814	15.3236	14.6966	13.661	14.0961	15.6271	14.6279	15.0356	15.636	14.93	14.2357	14.9943	15.4288
Q8WTY4_170_172_1_1_S170	Ciapin1	Q8WTY4	KPNFEVGsSSQLK	SVRVTGK.KPNFEVGsSSQLK.LPNKKSS	0.9999	15.1697	14.8662	14.896	15.3409	15.0716	14.9912	15.1744	15.6147	15.5882	15.0315	15.019	15.4264	15.3297	15.2175	14.9774	15.0726	15.2182	15.1501	15.158
P43277_100_105_1_1_S103	H1-3	P43277	GTGAsGSFK	GTLVQTK.GTGAsGSFK.LNKKAAS	0.9998	15.1696	15.4397	15.6947	15.1347	15.0503	15.3021	15.5652	14.8758	14.7272	15.759	15.6518	14.6592	14.7664	15.026	14.9185	14.9945	15.2135	14.8916	14.5491
O54774_754_760_2_0	Ap3d1	O54774	RRHSSLPTESDEDIAPAQR	KKKEKGK.RRHSSLPTESDEDIAPAQR.VDIITEE	1	13.435	13.5912	13.3467	13.6546	13.831	12.9817	13.3768	13.5443	13.0647	13.3513	13.2842	13.2796	13.9196	12.837	13.3375	13.277	13.0849	13.4141	13.9362
Q9QXN0_1012_1014_1_1_S1014	Shroom3	Q9QXN0	SYsEPEK	TVEQKKR.SYsEPEK.MNEVGVS	0.9977	15.1692	15.1084	15.139	15.3772	14.7557	15.3035	14.94	15.5918	15.5436	15.1296	14.8481	15.4477	15.1901	15.4073	14.9875	15.2225	15.1243	15.2654	15.11
P35486_289_301_3_3_S293S295S300	Pdha1	P35486	YHGHsMsDPGVsYR	MELQTYR.YHGHsMsDPGVsYR.TREEIQE	0.9851	15.1688	14.895	14.9979	15.3515	15.3812	15.5699	14.6296	15.657	15.251	14.8525	14.7833	15.3731	15.2908	14.5933	15.0794	15.6525	14.7151	15.7504	15.5731
P22893_176_184_1_1_S178	Zfp36	P22893	QSIsFSGLPSGRR	GQPHVLR.QSIsFSGLPSGRR.SSPPPPG	1	15.1687	15.3017	15.1878	14.9474	15.2052	15.214	15.1464	15.1419	15.0768	14.7901	15.0995	15.1863	15.043	15.2417	15.4948	15.2523	15.337	15.5659	15.218
A2ASS6_25894_25898_1_1_S25894	Ttn	A2ASS6	sAFVTVK	ENSSGSK.sAFVTVK.VLDTPGP	0.9931	15.1676	15.2602	15.2664	15.1181	14.9931	15.3267	15.3235	15.1796	15.3854	15.5194	15.3092	15.2129	15.0002	15.1876	15.2362	14.8776	14.9997	15.0682	15.1067
O54781_485_491_1_0	Srpk2	O54781	TVSASSTGDLPK	PSHDRSR.TVSASSTGDLPK.TKTRAAD	1	12.3156	12.2877	12.2752	12.2691	12.2695	12.3019	12.5942	11.8726	12.5762	12.3289	12.5174	12.0707	12.519	12.344	12.2214	12.5763	12.3519	12.2002	12.3174
O54781_485_491_2_0	Srpk2	O54781	TVSASSTGDLPK	PSHDRSR.TVSASSTGDLPK.TKTRAAD	1	14.392	13.7566	14.5068	13.4462	14.5142	13.7679	15.1058	13.4188	14.8967	14.0848	14.4961	13.8074	14.8467	13.9775	14.6312	13.8189	15.016	13.9914	14.6575
O54781_8_11_1_0	Srpk2	O54781	SSSSERPEPQQK	MSVNSEK.SSSSERPEPQQK.APLVPPP	0.9869	12.9301	12.8042	12.7922	13.4397	12.9304	12.6461	12.6757	13.176	13.0108	13.0271	12.8067	12.4483	13.1332	12.8932	12.7926	13.1559	13.3465	12.6366	12.3853
Q3UMF0_1259_1272_1_1_S1266	Cobll1	Q3UMF0	SGLSQSMsIDAQDSR	TISVNGK.SGLSQSMsIDAQDSR._______	1	15.1667	15.4675	15.136	15.2916	15.4213	15.3265	15.1281	15.0747	14.8349	14.9653	15.4663	14.9411	15.1738	15.1509	14.8993	14.8849	14.978	15.4365	15.0505
Q9CQ73_130_135_2_2_S132S135	Pkp2	Q9CQ73	AAAQYSsQKsVEER	YGSRWGR.AAAQYSsQKsVEER.SWRQPLR	1	15.1665	15.4254	15.1843	15.2068	15.2614	15.2229	15.3047	15.2442	15.0792	15.2164	14.7176	15.2381	14.7608	15.4157	15.0815	15.3847	15.3516	15.041	14.5917
Q9JHU2_515_537_2_2_S515S520	Palmd	Q9JHU2	LGsPARHsPLDVPVAGDGTEDPSLTALR	LKEQEER.LGsPARHsPLDVPVAGDGTEDPSLTALR.IRMAKLG	1	15.1658	15.1862	14.8065	15.0548	14.9322	15.6939	15.215	15.2784	14.7986	15.3871	15.0075	15.0919	14.7999	15.2199	15.0488	15.36	15.5401	15.2656	15.5832
O08553_512_522_2_2_S518T521	Dpysl2	O08553	TVTPASsAKtSPAK	EVSVTPK.TVTPASsAKtSPAK.QQAPPVR	1	15.1634	15.152	15.3648	15.1095	14.5598	15.7218	15.7399	14.9405	14.8858	15.453	15.4461	14.766	14.6363	15.1224	14.8786	15.4492	15.6164	14.432	14.7014
O54916_473_492_1_0	Reps1	O54916	RTSSDHTNPTSPLLVKPSDLSEENK	MQEMELK.RTSSDHTNPTSPLLVKPSDLSEENK.INSSVKF	1	13.2854	13.1825	13.3091	13.3239	13.2133	12.8671	13.5718	12.731	13.112	12.6924	13.0197	13.5335	13.0851	13.7471	14.307	13.2015	13.3114	13.2973	13.183
O54916_473_492_2_0	Reps1	O54916	RTSSDHTNPTSPLLVKPSDLSEENK	MQEMELK.RTSSDHTNPTSPLLVKPSDLSEENK.INSSVKF	1	14.7826	14.177	14.5556	14.2772	14.6521	14.5178	15.8513	14.101	14.4484	14.3958	14.4761	14.618	14.5232	15.005	14.991	14.4298	15.2472	14.2765	14.9957
Q9JJG0_138_152_1_1_S139	Tacc2	Q9JJG0	NEPRSsDSEEAFETPESTTPVK	SPQHLAK.NEPRSsDSEEAFETPESTTPVK.APPAPPP	1	15.1631	15.0627	14.895	15.0978	14.9419	15.1544	14.5601	15.4947	15.4898	15.0062	14.7725	15.2084	15.4987	15.2087	15.3817	15.3746	15.4127	15.3543	15.2548
A2ASS6_299_307_3_3_S301S305S307	Ttn	A2ASS6	HVRAPTPsPVRsVsPAGR	HSPSPVR.HVRAPTPsPVRsVsPAGR.ISTSPIR	0.9973	15.1629	15.1813	15.1013	15.003	15.1812	15.1626	15.2611	15.3213	15.2956	15.2834	15.1857	15.0215	15.0674	15.1959	15.1002	15.2891	15.348	15.1121	14.8416
O54931_418_432_1_0	Akap2	O54931	APCVSESQSAGAGPANAATQGK	QAAKEQK.APCVSESQSAGAGPANAATQGK.EGPYSEP	0.9999	12.431	12.5524	12.4156	12.3389	12.6869	11.9615	12.6641	12.1321	12.4252	12.172	12.8756	12.232	12.2266	12.8498	12.5366	12.0914	12.3599	11.801	12.7722
P06537_277_287_1_1_S284	Nr3c1	P06537	IQDTGDTILSsPSSVALPQVK	LPDTKPK.IQDTGDTILSsPSSVALPQVK.TEKDDFI	1	15.1629	15.0798	15.1786	15.0683	15.2811	15.2807	15.4435	14.8484	14.9733	15.2489	15.4538	14.8081	15.0409	15.1906	15.064	15.1712	15.3113	15.2617	15.3152
Q8BYJ6_789_789_1_1_S789	Tbc1d4	Q8BYJ6	VAsPVNK	RQRIFLR.VAsPVNK.SPSAMQQ	0.9965	15.1618	15.7292	16.1265	15.9162	15.2093	15.9735	16.0988	16.0676	16.165	14.4786	13.9386	13.9893	13.8349	14.098	13.5381	14.2496	14.334	13.6926	13.7948
O54931_618_651_1_0	Akap2	O54931	EGSEQQEPEATVEEAGSQTPGSEKPQGMFAPPQVSSPVQEK	AEAHTSK.EGSEQQEPEATVEEAGSQTPGSEKPQGMFAPPQVSSPVQEK.RDILPKN	1	12.7901	12.5097	12.542	12.4685	12.5313	12.8762	12.9385	13.2436	12.8536	12.5971	12.6101	12.6437	12.0567	13.0668	13.036	13.3359	13.2394	12.7063	12.9904
O54931_618_651_2_0	Akap2	O54931	EGSEQQEPEATVEEAGSQTPGSEKPQGMFAPPQVSSPVQEK	AEAHTSK.EGSEQQEPEATVEEAGSQTPGSEKPQGMFAPPQVSSPVQEK.RDILPKN	1	15.0338	14.7897	15.1247	14.7282	14.6613	15.2837	15.5336	14.9127	14.6951	15.4246	15.4051	14.8531	14.601	14.7928	14.8621	15.3297	15.3532	14.6216	14.8742
O54931_650_651_1_0	Akap2	O54931	PQGMFAPPQVSSPVQEK	QTPGSEK.PQGMFAPPQVSSPVQEK.RDILPKN	1	15.4442	14.9921	15.1203	15.7809	15.3212	15.3773	15.5395	15.3232	15.2897	15.3961	15.3809	15.3351	15.9555	15.2732	15.4728	15.5739	15.7118	14.9869	15.715
O54931_738_740_1_0	Akap2	O54931	TLSMIEEEIR	LRSRKQR.TLSMIEEEIR.AAQEREE	1	14.8182	14.9599	15.0382	15.3692	14.3616	14.8397	13.2886	14.8903	14.8812	15.1085	15.0957	15.0763	15.3056	14.3358	14.6609	15.2767	14.3486	15.1299	14.8648
O54931_765_768_2_0	Akap2	O54931	QVRQSTPSPR	EELKRQR.QVRQSTPSPR.AKNAPSL	0.9545	12.9458	12.9831	12.8427	11.3462	12.5773	12.2862	13.7369	11.2907	11.6815	12.7808	13.004	11.5641	11.5813	13.038	13.3248	13.1753	13.6348	12.2171	13.1449
P48787_200_200_1_1_S200	Tnni3	P48787	NIDALsGMEGR	EVGDWRK.NIDALsGMEGR.KKKFEG_	1	15.1576	15.6846	15.47	15.0891	15.6028	15.073	14.8287	15.0006	15.1353	15.2791	15.3359	15.034	14.9207	15.1517	14.9335	15.1974	15.1603	15.158	15.0907
A2ASS6_33875_33891_1_1_S33880	Ttn	A2ASS6	SLGDMsDEELLLPIDDYLAMK	YYRRRRR.SLGDMsDEELLLPIDDYLAMK.RTEEERL	1	15.1566	15.7503	14.6723	15.4596	14.6884	16.6431	14.5746	14.5207	14.1741	15.3338	14.7402	15.3372	15.2429	14.4971	15.2138	15.9516	14.2906	15.172	16.2789
Q9Z1X2_12_16_1_1_S16	Ptdss2	Q9Z1X2	VAGGSGSEsPLLK	MRRGERR.VAGGSGSEsPLLK.GRRSTES	1	15.156	15.4771	15.4613	15.0959	14.314	15.1491	14.9894	15.6104	15.4276	15.821	15.4013	15.0832	14.7772	15.2133	14.4474	15.1805	15.0654	15.0019	15.1641
O54940_114_121_1_0	Bnip2	O54940	KGSITEYTATEEK	KTTEVIR.KGSITEYTATEEK.GDGRRWR	0.9767	12.1095	11.6604	11.9569	11.8225	11.8181	11.7479	12.3588	12.3731	11.8823	12.1297	12.0367	11.8451	12.2675	12.404	12.1192	12.209	12.5529	12.2532	12.1796
P42227_686_705_1_1_Y705	Stat3	P42227	YCRPESQEHPEADPGSAAPyLK	KEEAFGK.YCRPESQEHPEADPGSAAPyLK.TKFICVT	1	15.1545	15.4537	15.2679	15.1381	15.0659	14.9758	15.2512	15.3739	15.3476	15.1791	15.3404	15.2901	15.057	15.081	15.321	14.9201	14.6825	15.3328	15.0599
Q9DB52_32_54_1_1_S34	Pabir1	Q9DB52	SNsAPLIHGLSDSSPVFQAEAPSAR	GGGGLRR.SNsAPLIHGLSDSSPVFQAEAPSAR.RNSTTFP	1	15.1541	15.1869	14.9867	15.2448	15.1978	15.0161	15.1379	15.5451	15.3295	15.0759	15.1186	15.1926	15.32	14.9687	15.3358	15.1515	14.8571	15.2484	14.9706
Q8CAQ8_581_593_1_1_S583	Immt	Q8CAQ8	TSsAEMPTIPLGSAVEAIR	ALKYSMK.TSsAEMPTIPLGSAVEAIR.VNCSDNE	1	15.1533	15.2756	15.1172	15.2468	15.2259	15.18	15.1235	15.1556	15.2043	15.4112	15.5373	15.1082	14.988	15.1362	15.2121	15.1119	14.7251	15.3794	15.1679
O54941_337_363_1_0	Smarce1	O54941	KDEESIPMETEETHLEDTAESQQNGEEGTSTPEDK	ANKAEEK.KDEESIPMETEETHLEDTAESQQNGEEGTSTPEDK.ESGQEGV	1	11.7359	11.5091	12.0753	11.4878	11.5994	12.0299	11.6078	11.8912	11.4747	11.8797	12.2157	11.5736	11.5513	11.6981	11.8027	11.5391	11.9705	11.8196	11.9705
O54988_1205_1220_1_0	Slk	O54988	MTGESECLNPSAQSRISK	EQEVFFK.MTGESECLNPSAQSRISK.FYPIPTL	0.9927	12.0266	12.0197	12.4721	11.911	12.1285	11.26	12.2116	12.2821	12.0088	11.7135	12.379	11.5508	11.731	12.1041	11.6597	11.342	12.3935	11.5986	NA
A2ASS6_21257_21265_1_1_Y21257	Ttn	A2ASS6	yGVGDPILTEPAIAK	RICAENK.yGVGDPILTEPAIAK.NPYDPPG	1	15.1523	15.2806	15.3922	15.1472	15.0083	15.2707	15.3157	15.2465	15.0119	15.5055	15.3131	15.1584	15.1228	15.0436	15.065	14.8739	15.0495	15.186	15.023
O54988_340_348_1_0	Slk	O54988	RASSDLSIASSEEDK	LPIPANK.RASSDLSIASSEEDK.LSQNACI	0.9999	12.2539	11.6729	12.0841	12.2977	11.9801	12.3178	11.7381	12.4554	12.3895	12.3186	11.9293	12.7771	12.2474	12.4006	12.7144	12.3855	12.455	11.8921	12.8803
O35226_242_256_1_1_T250	Psmd4	O35226	AAAASAAEAGIAtPGTEDSDDALLK	QEEEARR.AAAASAAEAGIAtPGTEDSDDALLK.MTINQQE	1	15.1508	15.0446	15.0231	15.4705	14.884	15.4062	15.0464	15.4546	15.3002	15.4884	15.1407	15.3652	15.2841	15.051	15.0655	15.0794	14.8366	15.1471	15.0764
Q7TMY8_3753_3761_1_1_S3758	Huwe1	Q7TMY8	LGSSGLGsASSIQAAVR	KAKQTGR.LGSSGLGsASSIQAAVR.QLEAEAD	1	15.1498	14.8413	14.9608	15.0062	14.8244	15.1768	15.2263	15.3568	15.1957	15.2368	14.9411	15.153	15.1155	15.3617	15.4241	15.3568	15.5696	14.9657	14.8888
Q3TIR3_434_445_2_2_S435T440	Ric8a	Q3TIR3	GLMAGGRPEGQYsEDEDtDTEEYREAK	AGLLAAR.GLMAGGRPEGQYsEDEDtDTEEYREAK.ASINPVT	1	15.1497	15.5221	14.8991	14.9189	15.2262	15.0182	15.2657	15.1968	15.3341	14.8243	14.9612	15.0476	15.1509	14.9085	15.2665	15.4404	15.4314	15.5065	15.4131
Q569Z6_924_937_1_1_S935	Thrap3	Q569Z6	FSGEEGEIEDDEsGTENREEK	PKWAHDK.FSGEEGEIEDDEsGTENREEK.DSLQPSA	1	15.1461	15.1094	15.3114	15.2997	14.7542	15.3834	15.2144	15.045	14.9467	15.5829	15.2711	15.1337	15.0302	15.3256	15.213	15.1775	15.1947	14.787	14.8831
P70392_725_733_1_1_S725	Rasgrf2	P70392	KFsSPPPLAVSR	KSPRLCR.KFsSPPPLAVSR.TSSPVRA	0.96	15.1455	15.1196	15.1669	15.2037	15.1304	15.1687	15.3304	14.8911	14.9925	15.2782	15.3461	14.9654	15.2081	14.9899	14.9229	15.3894	15.6121	14.7113	14.7964
Q91ZB0_1326_1333_1_1_S1328	Alpk2	Q91ZB0	ELEVTDsPSEVSK	VDPVEDK.ELEVTDsPSEVSK.TGEMEMP	1	15.1455	15.0499	15.4626	15.1191	15.0128	15.1733	15.4057	15.2196	15.2813	15.1086	15.0043	15.0998	15.0138	15.2358	15.2714	15.0812	15.1275	15.2416	15.0855
Q9ET54_52_60_1_1_S60	Palld	Q9ET54	AIDSSETEDFDsEK	SLDLARR.AIDSSETEDFDsEK.EISQIFS	1	15.1453	14.6536	14.7172	15.3682	14.3407	15.0643	14.9234	15.4104	15.4872	15.2323	14.7843	15.5705	15.6367	15.0242	14.9807	15.5424	15.4765	14.8846	15.2799
P26645_160_163_1_1_S163	Marcks	P26645	LSGFsFK	SFKKSFK.LSGFsFK.KSKKESG	0.9725	15.144	15.0587	15.3888	15.0812	15.1586	14.8695	14.9455	15.3705	15.2702	15.2021	15.6604	15.0866	14.7739	14.6451	14.7334	15.3724	15.7947	14.7865	14.8651
B2RY04_1741_1741_1_1_S1741	Dock5	B2RY04	sQVIAEK	KDWNLSK.sQVIAEK.APEPDVM	0.9984	15.1435	15.0621	15.0208	15.136	15.0381	15.2192	15.2895	15.2199	15.2389	14.4559	14.3763	15.4925	15.469	15.1646	15.2138	15.4209	15.4252	15.0623	15.21
Q8K4L3_233_252_2_2_S234S241	Svil	Q8K4L3	QIPSsPLQQPAsPNHPGDSPLPTEAR	EVPRSPK.QIPSsPLQQPAsPNHPGDSPLPTEAR.ASTGKPT	1	15.1433	15.2347	15.2313	15.0038	15.4725	15.1449	15.1952	14.8905	14.9239	15.1757	15.0866	14.9901	15.175	15.2274	15.1946	15.1422	14.9021	15.4283	15.2745
Q9JKS4_41_61_1_1_S44	Ldb3	Q9JKS4	AAQSQLsQGDLVVAIDGVNTDTMTHLEAQNK	RITPGSK.AAQSQLsQGDLVVAIDGVNTDTMTHLEAQNK.IKSASYN	1	15.1418	15.2371	15.0272	15.1324	14.9532	15.2514	15.1882	15.3489	15.3101	14.9677	14.6506	15.1661	15.2653	15.2445	15.2478	15.2851	15.0613	15.1411	15.217
A2ASS6_33859_33869_1_1_S33861	Ttn	A2ASS6	RTPsPDYDLYYYRR	MVRPARR.RTPsPDYDLYYYRR.RRRSLGD	1	15.1417	15.2725	15.3258	15.2527	15.1368	14.997	15.0464	15.284	15.0462	15.2925	15.3156	15.1968	15.0272	15.3047	15.2065	15.0785	15.2416	15.2073	14.8128
Q8BGC0_724_729_1_1_S724	Htatsf1	Q8BGC0	LFDDsDERGTVGNVK	EEGPNEK.LFDDsDERGTVGNVK.EDGSQST	1	15.1399	15.1711	15.1246	15.1505	14.9486	15.206	15.231	15.356	15.0457	15.4386	15.2423	15.1253	15.1165	15.2919	15.251	15.0353	15.0731	15.0002	15.0462
O55003_48_53_2_0	Bnip3	O55003	ILLDAQHESGRSSSK	YNGDMEK.ILLDAQHESGRSSSK.SSHCDSP	1	13.0626	12.8017	12.6715	12.9935	13.2154	12.787	12.8158	13.6848	13.0286	13.1628	12.8526	13.166	13.402	13.0533	12.9229	13.5195	13.0571	13.179	12.8008
O55003_55_60_1_0	Bnip3	O55003	SSHCDSPPR	SGRSSSK.SSHCDSPPR.SQTPQDT	1	12.7744	12.9647	12.9579	13.1267	13.3888	12.4693	12.3975	12.8497	13.1603	11.8428	12.3389	13.0753	13.3401	11.7663	12.383	12.7996	11.8808	13.5628	12.6954
O55003_55_79_1_0	Bnip3	O55003	SSHCDSPPRSQTPQDTNRAEIDSHSFGEK	SGRSSSK.SSHCDSPPRSQTPQDTNRAEIDSHSFGEK.NSTLSEE	1	12.7755	13.1935	12.8345	12.4291	12.8901	12.457	13.1888	12.8957	13.0526	12.457	12.7289	12.6356	12.2505	12.6886	13.0029	12.6691	12.7165	13.337	12.1635
Q8VED9_22_32_1_1_S25	Lgalsl	Q8VED9	LDDGHLNNSLGsPVQADVYFPR	DSDAVVK.LDDGHLNNSLGsPVQADVYFPR.LIVPFCG	1	15.139	15.1477	15.4744	15.0891	15.1959	15.4889	15.2608	15.1145	15.302	15.1384	15.0892	14.953	15.1792	15.0679	15.1111	15.2365	14.9573	15.0732	15.2056
O55003_55_79_2_0	Bnip3	O55003	SSHCDSPPRSQTPQDTNRAEIDSHSFGEK	SGRSSSK.SSHCDSPPRSQTPQDTNRAEIDSHSFGEK.NSTLSEE	1	13.5629	13.5808	13.1489	13.1779	13.3509	13.2648	13.6841	14.0172	13.9869	13.3867	13.2446	13.6092	13.2929	13.937	13.8227	13.4211	13.4645	13.7446	13.4242
Q02566_1090_1094_1_1_S1090	Myh6	Q02566	EFDIsQQNSK	EEKLKKK.EFDIsQQNSK.IEDEQAL	1	15.1389	15.2247	15.2183	14.96	14.9054	15.3166	15.1884	15.3963	14.9559	15.5938	15.3696	15.0254	15.0353	15.2401	15.0627	15.2305	15.0479	15.0071	15.0433
Q149T7_59_75_1_1_S75	Ppm1j	Q149T7	TAETTVSFSRPTFLQLsPGGLRR	QVGAPQK.TAETTVSFSRPTFLQLsPGGLRR.ADDHAGR	1	15.1387	15.1971	15.2199	15.4172	15.4252	14.9531	14.9338	14.7916	15.2154	15.1961	14.9795	15.2993	15.2394	15.0063	15.2847	15.0842	15.2098	15.223	14.7875
A2ASS6_1805_1810_1_1_S1805	Ttn	A2ASS6	sLVEESQLPDGKK	LIVKDEK.sLVEESQLPDGKK.GLQRIEE	1	15.1344	15.2547	15.2654	14.9856	14.9948	15.1511	15.366	14.7875	15.3314	15.6363	15.5473	15.1325	15.2007	14.8998	14.9196	14.9603	15.1376	14.5957	14.9682
O55003_64_79_2_0	Bnip3	O55003	SQTPQDTNRAEIDSHSFGEK	HCDSPPR.SQTPQDTNRAEIDSHSFGEK.NSTLSEE	0.9993	12.7931	12.368	13.3485	12.4319	12.815	12.7474	12.7419	12.6321	12.7472	12.3674	13.1323	12.57	13.1666	12.5449	13.1814	12.7252	12.74	13.0422	13.5127
O55003_77_92_2_0	Bnip3	O55003	AEIDSHSFGEKNSTLSEEDYIER	TPQDTNR.AEIDSHSFGEKNSTLSEEDYIER.RREVESI	1	12.9244	12.6579	12.7195	13.4992	12.8654	13.4518	12.7364	12.731	12.5901	12.8356	12.512	13.0845	13.4554	12.7497	12.7286	13.3022	12.6239	13.2205	13.23
O55003_77_92_3_0	Bnip3	O55003	AEIDSHSFGEKNSTLSEEDYIER	TPQDTNR.AEIDSHSFGEKNSTLSEEDYIER.RREVESI	0.9765	11.5962	11.8008	11.3061	11.5605	11.3853	11.8713	11.4421	11.151	11.5175	11.1823	11.4608	11.4442	12.4271	11.5227	11.9356	11.7105	11.3477	11.6908	12.3952
Q8R550_630_637_1_1_S631	Sh3kbp1	Q8R550	ASsPSLFSTEGKPK	LGTAGQR.ASsPSLFSTEGKPK.MEPAVSS	1	15.133	15.0353	14.9216	15.1737	14.7607	15.1099	15.3783	15.3406	15.4258	14.9026	14.968	14.9919	14.7697	15.328	15.2952	15.1634	15.5078	15.1474	15.2059
Q61316_777_785_1_1_S781	Hspa4	Q61316	ELTSICsPIISKPK	EIEAKIK.ELTSICsPIISKPK.PKVEPPK	1	15.1328	15.0993	15.1868	15.2583	15.1455	15.1985	15.208	15.2592	15.2314	14.7292	14.8279	15.251	15.3787	15.033	15.1588	15.2397	15.2875	15.2003	15.1476
O55003_85_92_2_0	Bnip3	O55003	NSTLSEEDYIER	SHSFGEK.NSTLSEEDYIER.RREVESI	1	14.4791	14.3834	14.4203	14.4388	14.4986	14.3841	14.1026	14.5339	14.4263	14.5313	14.3382	14.5364	14.4766	14.7257	14.7623	14.3949	14.5827	14.7324	14.7306
Q8BTI8_433_447_3_3_S433S434S435	Srrm2	Q8BTI8	HAsssPESLKPTPAPGSRR	QPTKGSR.HAsssPESLKPTPAPGSRR.EISSSPT	1	15.1312	15.2012	15.1578	15.2108	15.2184	15.0781	14.8948	15.3804	15.1518	15.1013	15.1848	15.1647	15.0366	15.2429	15.0108	15.0024	15.1814	15.0042	15.2884
O55022_178_181_1_0	Pgrmc1	O55022	EGEEPTVYSDDEEPK	HVGKLLK.EGEEPTVYSDDEEPK.DETARKN	0.998	12.1754	12.4362	11.5698	11.7542	12.025	12.3088	12.0006	12.1673	12.2032	12.2599	11.9913	12.499	12.4348	12.4567	12.3313	12.581	12.4114	11.3743	12.3713
Q8C080_47_51_1_1_S51	Snx16	Q8C080	GQLEDSAVGsLK	TSSTSSK.GQLEDSAVGsLK.QTNVQDQ	1	15.1305	14.3983	15.4251	14.0523	15.0044	14.6448	15.623	14.2972	15.7044	14.8464	15.363	14.8488	15.4506	14.7703	15.7723	14.8825	15.6706	14.6447	15.4969
P55292_778_783_1_1_T783	Dsc2	P55292	SGGQEtIEMVK	TMGTGVK.SGGQEtIEMVK.GGQQTLD	1	15.1302	15.4607	15.4336	15.0994	15.4309	15.2891	14.9159	15.1673	15.2527	15.3913	15.4814	15.5674	15.0606	14.8666	14.6155	14.8887	14.7684	14.9114	14.8213
P26231_34_44_1_1_S44	Ctnna1	P26231	LLEPLVTQVTTLVNTNsK	RTLAVER.LLEPLVTQVTTLVNTNsK.GPSNKKR	1	15.1302	15.0098	15.0826	15.2887	14.5587	15.3011	14.9611	15.2843	15.0782	15.4717	14.9307	15.2713	15.1193	15.436	15.0943	15.4996	15.1018	15.1117	15.2769
O55028_31_37_1_0	Bckdk	O55028	STSATDTHHVELARER	SLSLRAR.STSATDTHHVELARER.SKTVTSF	1	14.65	14.7923	14.7141	14.5037	14.7868	14.7153	14.5574	14.8264	14.4956	14.5337	14.7164	14.6204	14.4191	14.619	14.4848	14.6433	14.718	14.6616	14.6433
O55028_31_37_2_0	Bckdk	O55028	STSATDTHHVELAR	SLSLRAR.STSATDTHHVELAR.ERSKTVT	1	12.3088	12.2374	12.5908	12.2402	12.3974	12.7389	12.3452	12.2536	12.6281	12.4945	12.4879	11.6314	11.9311	12.22	11.952	12.1882	12.3624	12.3127	12.5745
O55028_331_340_1_0	Bckdk	O55028	VMDYHFTTAEASTQDPR	AHKDLDR.VMDYHFTTAEASTQDPR.INPLFGH	0.9992	12.1924	12.5392	12.2627	12.1419	12.2035	12.0365	12.0187	12.7314	12.6093	11.5555	12.5689	12.2973	12.2282	12.0825	12.5356	11.7211	11.9079	12.3491	11.7835
O55029_845_869_1_0	Copb2	O55029	GFQPSRPTAQQEPDGKPASSPVIMASQTTHK	NVMEEAK.GFQPSRPTAQQEPDGKPASSPVIMASQTTHK.EEKSLLE	1	13.109	13.3608	13.5206	12.8872	13.2319	13.2272	12.9693	13.0891	13.4311	12.962	13.1826	13.1482	13.2851	13.1205	13.1842	13.3727	12.7043	13.2118	12.61
Q8CC27_476_495_1_1_S485	Cacnb2	Q8CC27	TLASSTLPLsPTLASNSQGSQGDQRPDR	PNPLLSR.TLASSTLPLsPTLASNSQGSQGDQRPDR.SAPRSAS	1	15.1298	15.2843	15.0325	15.3655	15.4684	15.1079	14.7437	15.2582	14.9119	15.278	15.1081	15.3639	15.3749	15.0039	14.9712	15.0055	15.0009	15.348	15.0354
Q9WTQ5_330_353_1_1_S350	Akap12	Q9WTQ5	TEPAPAEEQEPAEGTDQARLsADYEK	DEEEGEK.TEPAPAEEQEPAEGTDQARLsADYEK.VELPLED	1	15.1287	14.7895	15.0113	14.9957	15.0989	15.1442	15.0464	15.3827	15.0656	15.423	15.4197	14.8541	15.0186	14.9151	14.9034	15.6225	15.6039	14.8257	15.0479
O55098_412_416_1_0	Stk10	O55098	SRPLSMDAR	VPVPLRK.SRPLSMDAR.IQMDEEK	0.9554	12.1482	11.9352	12.6501	12.1419	12.2963	11.9041	12.3537	11.3519	11.8943	12.1315	12.6174	12.0878	11.9257	12.1313	12.1735	12.366	12.664	11.5228	11.4459
P70670_1484_1492_1_1_S1489	Naca	P70670	DAPTTLAEsPSSPK	PLTPSPK.DAPTTLAEsPSSPK.KAPKTAA	1	15.1281	14.9132	14.9374	14.8453	14.5604	15.3385	15.4175	15.3311	15.4491	15.2128	14.8541	15.2078	14.9023	15.644	15.3446	15.1831	15.3138	14.8483	14.8339
Q8BTI8_1798_1804_2_2_S1798T1800	Srrm2	Q8BTI8	GRsRtPLTSR	TSSRRRR.GRsRtPLTSR.KRSRSRT	0.9382	15.1269	14.342	15.1088	16.458	15.7049	14.7452	14.7219	15.0577	14.3721	15.3953	15.201	14.8893	16.1935	14.6183	14.1425	14.2913	14.7065	13.7671	14.1949
O54916_708_720_1_1_S708	Reps1	O54916	LKsEDELRPDVDEHTQK	PKPVRRR.LKsEDELRPDVDEHTQK.TGVLAAV	1	15.1241	14.7866	15.0231	14.996	14.7047	15.1777	15.2619	15.0767	15.2513	15.2333	15.238	15.3995	15.4058	15.1321	15.3177	15.0978	15.268	14.8749	15.1831
O55098_941_952_1_0	Stk10	O55098	LSEEAEPRPTTPSK	EQEMFFK.LSEEAEPRPTTPSK.ASNFFPY	0.9993	13.1994	13.1669	12.9724	13.1073	13.0227	13.435	13.7198	12.7353	13.0114	13.5536	13.1897	12.7702	12.5516	13.0412	13.3071	13.3038	13.8374	12.7746	13.0004
P39447_617_628_1_1_S617	Tjp1	P39447	sREDLSAQPVQTK	SKRNLRK.sREDLSAQPVQTK.FPAYERV	0.9998	15.1237	15.0688	15.1617	14.9762	15.1372	15.4934	15.2235	15.1152	15.0545	15.1308	15.198	15.3789	14.9567	15.0161	15.2249	15.3672	15.3361	14.8298	14.9052
Q9JLV1_270_274_2_2_S270S274	Bag3	Q9JLV1	AAsPFRsPVR	WEPRPLR.AAsPFRsPVR.GASSREG	0.9973	15.1229	14.9126	14.832	15.9548	15.1373	14.8703	14.4767	15.627	15.4267	15.0002	14.5596	15.3938	16.1799	14.2063	14.3777	15.4366	14.432	15.1271	15.3174
O55106_222_229_1_0	Strn	O55106	SELTDSASVLDNFK	ETAMIGK.SELTDSASVLDNFK.FLESAAA	1	14.7845	15.1084	14.1068	15.3685	14.2077	15.4505	14.3472	15.2676	14.0054	14.6258	13.9332	15.1496	14.2989	15.5647	14.4051	15.3842	14.5004	15.3184	14.2993
Q6PCP5_129_131_2_2_S129S131	Mff	Q6PCP5	sMsENAVRQNGQLVR	GRLKRER.sMsENAVRQNGQLVR.NDSIVTP	0.9977	15.1223	14.499	15.5426	14.9323	15.7036	14.7539	15.1569	14.5152	15.1391	15.7618	15.9634	14.3101	15.4773	14.2689	15.0834	14.4553	14.2892	14.2191	14.6048
Q80TY0_294_303_2_2_S296S299	Fnbp1	Q80TY0	RTVsDNsLSSSK	DYTQPMK.RTVsDNsLSSSK.EGKPELR	0.9887	15.1193	14.8674	14.9593	15.215	15.1226	15.3419	15.4366	15.2605	14.9693	14.8515	14.6575	15.0502	15.0612	15.3689	15.1772	15.3742	15.3578	14.962	14.924
Q149B8_196_212_1_1_S198	Perm1	Q149B8	HSGsLDSAATQMSSPQLTRPK	VGAKGTK.HSGsLDSAATQMSSPQLTRPK.EALMSGT	1	15.1185	15.6942	16.1999	15.4073	15.3801	14.8242	14.5758	14.8116	15.0926	15.434	15.9023	15.1121	15.1362	14.5193	14.8807	14.528	14.4016	14.8151	14.4557
O55111_1078_1109_1_0	Dsg2	O55111	NTVLSSVGSIGPLPNLDLEESDRPNSTITTSSTR	ETSITAR.NTVLSSVGSIGPLPNLDLEESDRPNSTITTSSTR.VTKHSTM	1	10.1951	10.0213	NA	9.80249	10.3803	NA	9.62689	10.3021	9.3127	NA	9.41607	10.4514	10.183	10.0013	10.395	NA	10.0792	10.6571	NA
O55111_1115_1122_1_0	Dsg2	O55111	HSTMQHSYS	SSTRVTK.HSTMQHSYS._______	0.9074	10.52	11.5582	11.5806	10.6358	11.1281	NA	9.78056	10.057	8.88152	NA	10.2292	9.63856	9.89189	NA	9.6633	NA	9.29854	10.8667	NA
Q7TPW1_16_23_2_2_S16S23	Nexn	Q7TPW1	EMLAsDDEEESsPK	SQKAEIK.EMLAsDDEEESsPK.IEKAYVP	1	15.1158	15.1302	15.0156	14.8419	14.8253	15.0691	15.3308	15.3111	15.4179	15.3382	15.2989	14.8331	14.8131	15.2847	14.9347	15.3506	15.4619	15.2495	15.2996
O55111_705_711_2_0	Dsg2	O55111	EGMMKGSSSASVTK	VGGAMLK.EGMMKGSSSASVTK.GQHELSE	0.9999	15.6867	15.7311	15.7942	15.0723	15.2996	15.8636	15.996	15.6391	15.4066	16.0029	15.532	15.7293	15.0905	15.8663	15.9476	15.7189	15.7481	15.7547	15.4271
P83741_382_395_1_1_S382	Wnk1	P83741	sVIGTPEFMAPEMYEEK	KRASFAK.sVIGTPEFMAPEMYEEK.YDESVDV	1	15.1144	14.8873	15.0025	15.4372	15.073	14.8936	14.6419	15.4354	15.3584	14.8904	14.7583	15.7159	15.6106	14.8559	15.3447	14.9808	14.9277	15.0268	14.9522
O55111_705_711_3_0	Dsg2	O55111	EGMMKGSSSASVTK	VGGAMLK.EGMMKGSSSASVTK.GQHELSE	0.984	13.5802	13.3394	13.5953	13.6091	13.2102	13.5493	13.8326	13.6188	13.4145	13.8052	13.5242	13.6128	13.4823	13.8694	13.5431	13.6435	13.8794	13.2811	13.5631
Q02566_644_650_1_1_S645	Myh6	Q02566	KGSsFQTVSALHRENLNK	KGKGGKK.KGSsFQTVSALHRENLNK.LMTNLKT	1	15.1133	15.4498	15.5211	14.9727	15.1768	15.243	15.2891	14.9471	15.1325	15.3119	15.6476	14.6455	14.8897	15.0382	15.0899	14.917	14.8651	15.3012	14.7109
P68033_364_370_1_1_S370	Actc1	P68033	QEYDEAGPsIVHRK	QQMWISK.QEYDEAGPsIVHRK.CF_____	1	15.112	15.1626	15.3988	14.9286	14.9588	15.1487	15.0302	15.0998	15.2457	15.5672	15.5035	14.7919	14.8258	14.8508	15.1231	15.1269	14.7782	15.3426	15.183
Q5DTJ9_1279_1284_1_1_S1281	Mypn	Q5DTJ9	YGsLTSK	IRPSGSR.YGsLTSK.GLDIFSA	0.9596	15.1113	14.6673	15.7942	14.1908	14.7982	14.3253	15.3258	14.2965	15.7124	14.6154	15.2817	14.2927	15.5901	14.4819	15.7059	14.8916	15.8273	14.5713	15.8295
Q99JP4_41_52_1_1_S42	Cdc26	Q99JP4	QKEDVEGVGTsDGEGAAGLSSDPK	DLEARKK.QKEDVEGVGTsDGEGAAGLSSDPK.SREQMIN	1	15.1111	14.9826	15.0812	14.9943	14.6396	15.4415	15.2959	14.9992	15.0343	15.3813	15.1723	15.3883	15.0875	15.0833	15.1449	15.0714	15.1238	14.8704	15.4004
[truncated: 11,106 more rows]

## Sheet: WT-Ins_vs_Veh
Index	logFC	AveExpr	t	P.Value	adj.P.Val	B	Gene	Direction of change
Q6WVG3_153_185_1_1_S178	NA	10.7749	NA	NA	NA	NA	Kctd12	upregulated
[truncated: 12,738 more rows]

## Sheet: WT-Pathway_enrichment
ID	Description	GeneRatio	BgRatio	pvalue	p.adjust	qvalue	geneID	Count
[truncated: 2,048 more rows]

[truncated: 3 more sheets: WT-KSEA, KO-Ins_vs_Veh, KO_KSEA]
